# Supplementary material for: Transcriptomics Analysis Reveals a More Refined Regulation Mechanism of Methylation in a Drought-Tolerant Variety of Potato
Source: Genes (Basel). 2022 Nov 30;13(12):2260. doi: 10.3390/genes13122260 (PMC9778648; doi:10.3390/genes13122260)
Supplement: Supplementary file 1 [file genes-13-02260-s001.zip]

Archive with 22 entries (22 files):
- Supplementary Figure S1.tif
- Supplementary Figure S10.tif
- Supplementary Figure S11.tif
- Supplementary Figure S12.tif
- Supplementary Figure S13.tif
- Supplementary Figure S14.tif
- Supplementary Figure S15.tif
- Supplementary Figure S16.tif
- Supplementary Figure S17.tif
- Supplementary Figure S18.tif
- Supplementary Figure S2.tif
- Supplementary Figure S3.tif
- Supplementary Figure S4.tif
- Supplementary Figure S5.tif
- Supplementary Figure S6.tif
- Supplementary Figure S7.tif
- Supplementary Figure S8.tif
- Supplementary Figure S9.tif
- Supplementary Table S1-S6.xlsx
- Supplementary Table S7.xlsx
- Supplementary Table S8.xlsx
- Supplementary Table S9.xlsx
