# Supplementary material for: Transcriptomics Analysis Reveals a More Refined Regulation Mechanism of Methylation in a Drought-Tolerant Variety of Potato
Source: Genes (Basel). 2022 Nov 30;13(12):2260. doi: 10.3390/genes13122260 (PMC9778648; doi:10.3390/genes13122260)
Supplement: Supplementary file 1 [file genes-13-02260-s001.zip › Supplementary Table S1-S6.xlsx]

## Sheet: Supplementary Table S1
	gene ID	Encoding protein		primer from 5´ to 3´
1	Soltu.DM.09G006730	Glutathione S-transferase L3 isoform B	Forward	CTTCTTTGCCGCTGGATTCG
			Reverse	ACGGCCCCCTTTCTTTATGG
2	Soltu.DM.09G001390	Probable glutathione S-transferase	Forward	AGTTCCTTGATGACAAGGTGG
			Reverse	TGTCAGCCACAAAGAGCATC
3	Soltu.DM.04G006820	Cell division cycle 5-like protein	Forward	GATGGTGAGGCTGATCCCAA
			Reverse	AAGGACCTAAAGAGTTGATTCCC
4	Soltu.DM.12G007300	ATP synthase delta chain	Forward	TGCTGCACAGCTTGAAATTGG
			Reverse	CTGATCTGAATTTGCATACAGCA
5	Soltu.DM.07G014280	Heat shock 70 kDa protein 17	Forward	GCTTCCCTTTCGTTTCCCCT
			Reverse	ACGTATCCCTTACGCCTTCC
6	Soltu.DM.08G001360	Photosystem I reaction center subunit psaK, chloroplastic	Forward	TGGCTTGTGGTACTGTTGGT
			Reverse	CGATATTTCCTTCCTTCGCAACC
7	Soltu.DM.09G000380	Chlorophyll a-b binding protein CP29.2, chloroplastic	Forward	GAAGGTGGGCTATGTTGGCT
			Reverse	TGGAGAATGGGAGTGGTTGC
8	Soltu.DM.02G032830	Peptidyl-prolyl cis-trans isomerase CYP38, chloroplastic	Forward	TCCCCTATTTGACGCAGAGTT
			Reverse	TTGGAATTTGCCTGTGGGAGA
9	Soltu.DM.06G021700	Chlorophyll A-B binding protein	Forward	GTGCTTCGGAAAGAGTCCCA
			Reverse	TCCGCACATCGTGAATAGGA
10	Soltu.DM.08G021990	Phosphoribulokinase, chloroplastic	Forward	CAGCCATCTGTTTTCCTCTAACC
			Reverse	CCTCTCTGTTTCTTGAGAGGTTT
11	Soltu.DM.01G003630	Sterol 14-demethylase	Forward	ACTAGACTGGTGGACTGAATCT
			Reverse	GCAACTAACAGCAACCCCAC
12	Soltu.DM.10G001170	30S ribosomal protein S10, chloroplastic	Forward	GGTGACTCTGATAAGGCAGC
			Reverse	TTGTTGTTCTTGCAGCGTCC
13	Soltu.DM.05G007920	30S ribosomal protein S13, chloroplastic	Forward	TAACAAAACCGGGGCTCCAT
			Reverse	GAGTTGCTAGAGTTTGCGCC
14	Soltu.DM.05G010760	Mitotic spindle checkpoint protein MAD2	Forward	AACTAGCCGTTGCTCTTCCA
			Reverse	ATTCACTGACGATTGCGGCT
15	Soltu.DM.01G000490	Galactose oxidase，Adagio protein 3	Forward	GCAGGGAACAGGCTAGTGTT
			Reverse	TAAGCAATCCCTCCCTCCCA
16	Soltu.DM.03G024620	60S ribosomal protein L17-2	Forward	TAGGAAGGCAAAGGCGTGAG
			Reverse	TCCAGAAGTCTAAGCCACCA
17	Soltu.DM.03G011750	Actin-7	Forward	AGGAGCATCCTGTCCTCCTAA
			Reverse	CACCATCACCAGAGTCCAACA

## Sheet: Supplementary Table S2
Sample's descritption	Sample ID	Read Sum	Base Sum	GC(%)	Q20(%)	Q30(%)	Total read	reads mapped	multi mapped	uniq mapped
Drought-sensitive variety Atlantic treated with 5-azadC for 12 h	AA121	24291052	7287315600	0.4503	0.9773	0.9332	48582104	27130901(55.85%)	254120(0.94%)	26876781(99.06%)
Drought-sensitive variety Atlantic treated with 5-azadC for 12 h	AA122	24137052	7241115600	0.4502	0.979	0.9368	48274104	26998636(55.93%)	298498(1.11%)	26700138(98.89%)
Drought-sensitive variety Atlantic treated with 5-azadC for 12 h	AA123	20281196	6084358800	0.4512	0.9727	0.9198	40562392	21276786(52.45%)	251241(1.18%)	21025545(98.82%)
Drought-sensitive variety Atlantic treated with 5-azadC for 2 h	AA21	23242906	6972871800	0.4452	0.9782	0.9353	46485812	24062095(51.76%)	204203(0.85%)	23857892(99.15%)
Drought-sensitive variety Atlantic treated with 5-azadC for 2 h	AA22	27380977	8214293100	0.451	0.9785	0.9364	54761954	27573805(50.35%)	265704(0.96%)	27308101(99.04%)
Drought-sensitive variety Atlantic treated with 5-azadC for 2 h	AA23	23925583	7177674900	0.4461	0.9787	0.9362	47851166	26137903(54.62%)	261591(1.00%)	25876312(99.00%)
Drought-sensitive variety Atlantic treated with 5-azadC for 6 h	AA61	32250380	9675114000	0.449	0.9764	0.933	64500760	30560389(47.38%)	373519(1.22%)	30186870(98.78%)
Drought-sensitive variety Atlantic treated with 5-azadC for 6 h	AA62	23052278	6915683400	0.4501	0.9752	0.9301	46104556	23702215(51.41%)	281183(1.19%)	23421032(98.81%)
Drought-sensitive variety Atlantic treated with 5-azadC for 6 h	AA63	23246904	6974071200	0.459	0.9763	0.9332	46493808	22717325(48.86%)	435802(1.92%)	22281523(98.08%)
Control of drought-sensitive variety Atlantic	AC01	22092255	6627676500	0.4493	0.9758	0.9328	44184510	18844541(42.65%)	231509(1.23%)	18613032(98.77%)
Control of drought-sensitive variety Atlantic	AC02	23220208	6966062400	0.449	0.975	0.9291	46440416	23937304(51.54%)	252815(1.06%)	23684489(98.94%)
Control of drought-sensitive variety Atlantic	AC03	20846562	6253968600	0.4545	0.9765	0.933	41693124	19783830(47.45%)	326307(1.65%)	19457523(98.35%)
Drought-tolerant potato variety Atlantic treated with 5-azadC and mannitol simultaneously for 12 h	AD121	19415127	5824538100	0.4222	0.9852	0.9509	38830254	26262211(67.63%)	66033(0.25%)	26196178(99.75%)
Drought-tolerant potato variety Atlantic treated with 5-azadC and mannitol simultaneously for 12 h	AD122	20231498	6069449400	0.4227	0.9856	0.9519	40462996	27421798(67.77%)	65630(0.24%)	27356168(99.76%)
Drought-tolerant potato variety Atlantic treated with 5-azadC and mannitol simultaneously for 12 h	AD123	19901066	5970319800	0.4205	0.9839	0.9481	39802132	26761160(67.24%)	65101(0.24%)	26696059(99.76%)
Drought-tolerant potato variety Atlantic treated with 5-azadC and mannitol simultaneously for 2 h	AD21	20901693	6270507900	0.4238	0.9848	0.9498	41803386	28374958(67.88%)	68563(0.24%)	28306395(99.76%)
Drought-tolerant potato variety Atlantic treated with 5-azadC and mannitol simultaneously for 2 h	AD22	20197101	6059130300	0.4239	0.9866	0.954	40394202	27564743(68.24%)	66793(0.24%)	27497950(99.76%)
Drought-tolerant potato variety Atlantic treated with 5-azadC and mannitol simultaneously for 2 h	AD23	20616981	6185094300	0.4215	0.9808	0.9381	41233962	27492635(66.67%)	67730(0.25%)	27424905(99.75%)
Drought-tolerant potato variety Atlantic treated with 5-azadC and mannitol simultaneously for 6 h	AD61	18825086	5647525800	0.4238	0.9816	0.9411	37650172	25600497(68.00%)	55713(0.22%)	25544784(99.78%)
Drought-tolerant potato variety Atlantic treated with 5-azadC and mannitol simultaneously for 6 h	AD62	18843937	5653181100	0.4233	0.981	0.9392	37687874	25589200(67.90%)	56155(0.22%)	25533045(99.78%)
Drought-tolerant potato variety Atlantic treated with 5-azadC and mannitol simultaneously for 6 h	AD63	19894319	5968295700	0.4249	0.9805	0.938	39788638	27101403(68.11%)	57343(0.21%)	27044060(99.79%)
Drought-sensitive variety Atlantic treated with mannitol for 12 h	AM121	23349493	7004847900	0.4283	0.9723	0.9272	46698986	15204294(32.56%)	52434(0.34%)	15151860(99.66%)
Drought-sensitive variety Atlantic treated with mannitol for 12 h	AM122	21320756	6396226800	0.4487	0.9783	0.9356	42641512	22615340(53.04%)	278265(1.23%)	22337075(98.77%)
Drought-sensitive variety Atlantic treated with mannitol for 12 h	AM123	21338896	6401668800	0.4647	0.9723	0.9276	42677792	17528547(41.07%)	325450(1.86%)	17203097(98.14%)
Drought-sensitive variety Atlantic treated with mannitol for 2 h	AM21	22390515	6717154500	0.4763	0.98	0.9401	44781030	25610309(57.19%)	775899(3.03%)	24834410(96.97%)
Drought-sensitive variety Atlantic treated with mannitol for 2 h	AM22	24000907	7200272100	0.4782	0.9798	0.9395	48001814	28553829(59.48%)	930980(3.26%)	27622849(96.74%)
Drought-sensitive variety Atlantic treated with mannitol for 2 h	AM23	22451653	6735495900	0.4687	0.9789	0.9371	44903306	25940514(57.77%)	567821(2.19%)	25372693(97.81%)
Drought-sensitive variety Atlantic treated with mannitol for 6 h	AM61	25548090	7664427000	0.4555	0.9769	0.9347	51096180	22891851(44.80%)	364806(1.59%)	22527045(98.41%)
Drought-sensitive variety Atlantic treated with mannitol for 6 h	AM62	23588065	7076419500	0.4751	0.9743	0.9295	47176130	21303918(45.16%)	662858(3.11%)	20641060(96.89%)
Drought-sensitive variety Atlantic treated with mannitol for 6 h	AM63	24446958	7334087400	0.4572	0.9728	0.9285	48893916	17425414(35.64%)	257914(1.48%)	17167500(98.52%)
Drought-tolerant potato variety Qingshu No. 9 treated with 5-azadC for 12 h	QA121	28554710	8566413000	0.4527	0.9756	0.9309	57109420	24800597(43.43%)	357210(1.44%)	24443387(98.56%)
Drought-tolerant potato variety Qingshu No. 9 treated with 5-azadC for 12 h	QA122	21948139	6584441700	0.4543	0.9773	0.9353	43896278	19951671(45.45%)	269208(1.35%)	19682463(98.65%)
Drought-tolerant potato variety Qingshu No. 9 treated with 5-azadC for 12 h	QA123	24887944	7466383200	0.448	0.9774	0.9347	49775888	23957587(48.13%)	222304(0.93%)	23735283(99.07%)
Drought-tolerant potato variety Qingshu No. 9 treated with 5-azadC for 2 h	QA21	22599487	6779846100	0.4564	0.9774	0.9342	45198974	23825856(52.71%)	390864(1.64%)	23434992(98.36%)
Drought-tolerant potato variety Qingshu No. 9 treated with 5-azadC for 2 h	QA22	24401143	7320342900	0.4653	0.9789	0.9371	48802286	27745398(56.85%)	638475(2.30%)	27106923(97.70%)
Drought-tolerant potato variety Qingshu No. 9 treated with 5-azadC for 2 h	QA23	19739760	5921928000	0.4658	0.9796	0.9386	39479520	21993103(55.71%)	563476(2.56%)	21429627(97.44%)
Drought-tolerant potato variety Qingshu No. 9 treated with 5-azadC for 6 h	QA61	23076692	6923007600	0.453	0.9783	0.9355	46153384	27069038(58.65%)	393835(1.45%)	26675203(98.55%)
Drought-tolerant potato variety Qingshu No. 9 treated with 5-azadC for 6 h	QA62	23989639	7196891700	0.4555	0.9778	0.9352	47979278	27420653(57.15%)	414398(1.51%)	27006255(98.49%)
Drought-tolerant potato variety Qingshu No. 9 treated with 5-azadC for 6 h	QA63	24850451	7455135300	0.4516	0.9779	0.9348	49700902	27314415(54.96%)	343837(1.26%)	26970578(98.74%)
Control of drought-tolerant potato variety Qingshu No. 9	QC01	21176337	6352901100	0.4573	0.9769	0.9349	42352674	19756328(46.65%)	359225(1.82%)	19397103(98.18%)
Control of drought-tolerant potato variety Qingshu No. 9	QC02	25275529	7582658700	0.4526	0.976	0.9327	50551058	24300907(48.07%)	324981(1.34%)	23975926(98.66%)
Control of drought-tolerant potato variety Qingshu No. 9	QC03	22500167	6750050100	0.4446	0.974	0.9285	45000334	20202747(44.89%)	120814(0.60%)	20081933(99.40%)
Drought-tolerant potato variety Qingshu No. 9 treated with 5-azadC and mannitol simultaneously for 12 h	QD121	21334362	6400308600	0.4215	0.9787	0.9343	42668724	29319079(68.71%)	69432(0.24%)	29249647(99.76%)
Drought-tolerant potato variety Qingshu No. 9 treated with+A45:A52	QD122	21127883	6338364900	0.4222	0.979	0.9346	42255766	29159585(69.01%)	70369(0.24%)	29089216(99.76%)
Drought-tolerant potato variety Qingshu No. 9 treated with 5-azadC and mannitol simultaneously for 12 h	QD123	24970749	7491224700	0.4219	0.9799	0.9387	49941498	34365129(68.81%)	84920(0.25%)	34280209(99.75%)
Drought-tolerant potato variety Qingshu No. 9 treated with 5-azadC and mannitol simultaneously for 2 h	QD21	21533002	6459900600	0.4233	0.979	0.9344	43066004	30401068(70.59%)	71906(0.24%)	30329162(99.76%)
Drought-tolerant potato variety Qingshu No. 9 treated with 5-azadC and mannitol simultaneously for 2 h	QD22	23558706	7067611800	0.4246	0.9799	0.9366	47117412	33324607(70.73%)	83485(0.25%)	33241122(99.75%)
Drought-tolerant potato variety Qingshu No. 9 treated with 5-azadC and mannitol simultaneously for 2 h	QD23	26187574	7856272200	0.4255	0.9807	0.9384	52375148	37146213(70.92%)	88126(0.24%)	37058087(99.76%)
Drought-tolerant potato variety Qingshu No. 9 treated with 5-azadC and mannitol simultaneously for 6 h	QD61	21343371	6403011300	0.4248	0.9808	0.9387	42686742	30217521(70.79%)	74794(0.25%)	30142727(99.75%)
Drought-tolerant potato variety Qingshu No. 9 treated with 5-azadC and mannitol simultaneously for 6 h	QD62	19517075	5855122500	0.4234	0.9807	0.9383	39034150	27466563(70.37%)	66500(0.24%)	27400063(99.76%)
Drought-tolerant potato variety Qingshu No. 9 treated with 5-azadC and mannitol simultaneously for 6 h	QD63	23305010	6991503000	0.4234	0.9796	0.936	46610020	32744000(70.25%)	83831(0.26%)	32660169(99.74%)
Drought-tolerant potato variety Qingshu No. 9 treated with mannitol for 12 h	QM121	20167906	6050371800	0.4519	0.9751	0.9307	40335812	19892579(49.32%)	240544(1.21%)	19652035(98.79%)
Drought-tolerant potato variety Qingshu No. 9 treated with mannitol for 12 h	QM122	21211718	6363515400	0.4499	0.9759	0.9318	42423436	22354978(52.69%)	300614(1.34%)	22054364(98.66%)
Drought-tolerant potato variety Qingshu No. 9 treated with mannitol for 12 h	QM123	23920127	7176038100	0.4467	0.9773	0.9346	47840254	23613698(49.36%)	291478(1.23%)	23322220(98.77%)
Drought-tolerant potato variety Qingshu No. 9 treated with mannitol for 2 h	QM21	25624954	7687486200	0.4598	0.976	0.9329	51249908	24292320(47.40%)	457350(1.88%)	23834970(98.12%)
Drought-tolerant potato variety Qingshu No. 9 treated with mannitol for 2 h	QM22	20794690	6238407000	0.4451	0.9755	0.9311	41589380	19044152(45.79%)	159970(0.84%)	18884182(99.16%)
Drought-tolerant potato variety Qingshu No. 9 treated with mannitol for 2 h	QM23	26489989	7946996700	0.4527	0.9745	0.9306	52979978	23708497(44.75%)	313697(1.32%)	23394800(98.68%)
Drought-tolerant potato variety Qingshu No. 9 treated with mannitol for 6 h	QM61	21713376	6514012800	0.4541	0.9768	0.9323	43426752	23376909(53.83%)	342753(1.47%)	23034156(98.53%)
Drought-tolerant potato variety Qingshu No. 9 treated with mannitol for 6 h	QM62	22313985	6694195500	0.4479	0.9775	0.9341	44627970	22488357(50.39%)	235281(1.05%)	22253076(98.95%)
Drought-tolerant potato variety Qingshu No. 9 treated with mannitol for 6 h	QM63	24220725	7266217500	0.4479	0.9755	0.9297	48441450	24864450(51.33%)	286235(1.15%)	24578215(98.85%)

## Sheet: Supplementary Table S3
Gene ID	AA121	AA122	AA123	AA21	AA22	AA23	AA61	AA62	AA63	AC01	AC02	AC03	AD121	AD122	AD123	AD21	AD22	AD23	AD61	AD62	AD63	AM121	AM122	AM123	AM21	AM22	AM23	AM61	AM62	AM63	QA121	QA122	QA123	QA21	QA22	QA23	QA61	QA62	QA63	QC01	QC02	QC03	QD121	QD122	QD123	QD21	QD22	QD23	QD61
Soltu.DM.01G000010	30.6221	25.703	34.7493	35.2092	32.4662	30.8583	18.5233	17.9303	32.5656	33.5286	33.1256	40.5201	28.8876	29.5927	30.304	25.1951	26.2708	25.5898	22.6726	25.9757	22.9285	33.855	27.6472	25.943	35.0751	30.9404	42.0443	26.7895	25.4463	22.696	13.6994	14.6067	18.6878	18.3487	19.1563	18.1221	25.4814	18.0638	20.7321	26.6132	29.2932	32.5724	17.6453	14.4358	16.3411	20.7854	18.4385	19.8397	17.5528
Soltu.DM.01G000020	0	2.58396	6.05092	0	0	2.72565	0	7.09502	7.0279	0	6.68136	0	157.207	77.1691	70.4348	26.9881	109.257	64.4294	17.7702	19.0673	0	0	0	4.93709	15.8109	8.15318	3.7638	0	8.62425	3.92109	0	0	7.7446	0	0	0	0	0	0	14.7673	0	0	0	0	0	0	0	0	0
Soltu.DM.01G000030	4.40971	13.8176	12.8301	15.8321	18.8875	9.46637	19.8066	14.5511	18.2907	3.5666	8.55124	3.5114	7.37756	5.49624	7.93421	9.95188	9.75248	10.5773	3.62855	3.00558	3.11836	5.54719	10.8766	4.07562	20.5587	11.5305	19.2139	12.7734	30.7421	16.6192	7.59421	22.0747	23.9388	53.3073	63.2249	26.5475	29.5415	98.4324	23.5564	19.2516	3.75259	3.85167	5.84436	5.56363	5.19664	23.7122	22.6646	22.86	19.3863
Soltu.DM.01G000040	2.51075	2.39796	3.27541	0.477981	1.33663	0.81775	1.83833	0.545348	2.80924	3.27834	4.67371	8.19208	4.50877	4.95003	3.23883	6.13553	2.42416	2.75367	8.7858	7.76379	7.73993	0.401765	1.06427	2.96108	2.95392	1.4102	5.32582	1.30675	1.21647	1.33306	2.21787	1.47239	3.47941	0.469782	1.77348	2.80232	3.06189	3.76245	3.03206	4.71973	3.79953	3.61149	4.05751	5.95372	5.22168	6.24224	6.22948	6.95082	8.15191
Soltu.DM.01G000050	11.6821	12.1556	9.35927	10.4393	8.65524	13.8017	11.6928	10.7225	10.83	12.4591	9.81238	10.4598	19.1528	16.977	16.8271	9.19933	11.0286	11.8503	20.4993	22.5569	20.0394	9.08585	13.5233	9.75284	9.83433	10.3685	10.2184	15.6234	12.4664	14.5707	12.2617	11.9245	10.5201	8.25271	9.24091	10.6586	8.27669	11.8067	9.83911	9.00394	14.041	14.2963	22.0774	22.4501	21.8656	16.9509	15.7675	16.2869	20.6748
Soltu.DM.01G000060	17.1435	17.8478	15.7895	10.1353	11.4324	11.4829	10.1155	11.3955	10.3581	20.729	14.5912	16.4172	36.7444	38.1008	39.4479	23.4805	23.8132	22.9559	32.5308	32.0197	31.8488	14.5188	21.0837	11.4177	13.8271	12.3275	16.9492	13.1811	21.1595	14.9094	14.1689	14.3303	12.2799	11.2264	11.7965	14.3928	12.835	10.4247	11.9103	14.475	20.2357	21.2414	32.906	35.4326	33.3015	17.1797	17.0987	17.1706	23.7473
Soltu.DM.01G000070	0.888514	0.530813	0	0.866384	0	0.0506765	1.46346	0	0	0	2.6844	0	0.45254	0.261715	1.1106	0	0.467018	0.569752	3.16283	5.53558	2.03125	0.892234	0.641856	0	0.859414	0	0	2.30022	0	0.931621	0	0	0	0.760132	0.707584	0.0833998	0	0	0	0	0	0	2.57335	1.67068	4.26153	2.08865	3.51975	2.50847	3.53182
Soltu.DM.01G000090	11.0973	16.1208	12.8755	17.0948	15.2496	17.8568	6.62131	11.8706	11.9183	18.8567	7.79802	10.6416	4.13909	4.82097	4.83857	4.98596	4.37866	3.56694	5.17527	2.853	3.82053	10.2917	13.2764	16.7547	12.7968	10.8145	4.36803	14.6165	9.26342	10.101	15.2039	12.1669	8.93062	11.4379	11.6953	10.378	11.2085	11.3265	10.776	11.7237	8.76971	10.5768	2.30294	2.53112	3.95519	4.41585	4.75841	4.8788	3.96253
Soltu.DM.01G000100	3.80143	1.43394	1.9691	1.21166	1.72926	1.34331	0.780874	0.639476	2.29264	2.42497	5.03789	5.37998	1.8927	2.00526	1.80493	4.58707	4.21294	3.93108	2.95832	2.93219	3.63105	2.13997	1.08616	1.88663	3.43417	1.40333	5.22954	1.28963	0.315555	1.6235	0.407452	0.424988	0.742559	0.70651	1.38112	1.66363	1.9898	0.572406	1.23754	1.95777	2.28391	1.10214	1.48391	1.1009	1.46249	1.5957	1.41977	1.29441	3.24759
Soltu.DM.01G000110	0	0	0.12471	0.112892	0	0.53101	0	0.22404	0.122522	0	0.418515	0.564186	0.0735112	0	0.0718107	0.226259	1.32047	0.24239	0.157559	0.154228	0	0	0	0	0.350363	0.344873	0	0	0	0.169325	0	0	0.111275	0.149588	0.14052	0	0.207047	0.110231	0	0	0.361932	0	0	0.137371	0	0.126801	0.174971	0.210003	0.136698
Soltu.DM.01G000120	27.3225	59.2267	40.0141	27.0005	32.8978	44.3094	25.6989	33.6047	31.9491	84.5692	32.6841	48.1784	17.2601	18.6407	14.9466	16.2127	15.0851	16.4332	16.1471	14.654	17.0777	23.7439	30.736	20.075	25.6569	21.5246	26.1328	13.5115	26.7592	26.0532	41.1425	65.2728	38.7426	28.1607	33.0619	30.4616	40.4366	47.8521	45.577	49.1033	63.6765	93.6244	22.021	22.3347	18.9385	17.3599	18.0154	17.1426	21.6746
Soltu.DM.01G000130	2.5711	0.200193	0.427624	1.15049	1.09169	0.900653	2.18309	0.364845	0.892405	2.13643	4.06433	2.28775	1.65416	3.16309	2.68539	2.02969	2.29364	2.25979	3.46044	2.99222	2.80715	2.31666	0.480825	0.495032	1.88731	1.15257	1.49219	0.949706	0.159935	2.11133	0.282025	0.962999	0	0	0	0.576269	0	0	0	0.346804	0.49993	0.145554	0	0	0	0.0840247	0	0.0605413	0
Soltu.DM.01G000140	6.87131	7.17831	6.74088	6.22633	5.03175	5.2891	4.34262	5.11586	7.44866	10.6931	5.79785	7.54955	4.54634	4.86255	5.33172	3.36312	3.14874	2.99423	4.05281	3.98768	5.82635	5.66708	6.10881	8.6974	6.92999	3.58335	8.2146	3.97177	5.19771	6.6695	6.30267	7.58903	4.78994	5.14496	3.63239	4.30307	5.03471	7.22466	6.28869	7.52308	6.29278	9.27356	4.77372	4.95666	3.9697	3.27984	2.85381	3.32917	4.2011
Soltu.DM.01G000150	20.28	30.5651	24.7587	23.5492	28.6062	31.483	28.6231	29.1819	21.8412	21.5849	15.1421	25.8729	29.5521	61.5887	36.0246	52.0278	41.1176	50.3921	32.9542	38.2668	40.5308	45.241	24.7838	43.054	27.3175	30.3484	12.174	30.9425	30.455	23.7631	11.5071	17.8012	18.8345	34.9682	14.8699	30.8397	15.3948	20.8589	14.616	8.52594	10.6679	4.95914	26.4105	36.035	16.0748	35.5681	34.8569	27.7371	22.7859
Soltu.DM.01G000160	14.2363	27.3706	20.1865	16.1647	18.8452	20.5859	8.12536	22.7316	24.6814	24.9645	12.8303	11.6153	12.2023	13.267	13.3319	10.0508	9.97077	11.1356	14.401	14.3545	17.5084	16.4983	13.1833	14.8034	19.0009	18.1051	10.7007	11.0904	25.4921	10.8816	55.4003	37.7978	38.38	16.1913	15.9804	13.8678	25.6469	33.5693	20.8062	15.0682	15.4954	16.7591	15.1073	15.9898	14.2985	12.9262	13.5232	12.0673	14.9515
Soltu.DM.01G000170	4.32308	6.9092	4.26556	3.32734	5.09023	3.79703	1.85412	4.85695	5.79996	6.88585	3.4781	4.97365	8.41662	7.9905	10.1633	10.4422	9.62414	10.3673	8.72256	9.66195	12.7611	1.50487	3.93394	6.2437	6.93023	6.20292	4.06092	2.1393	6.40626	2.43089	8.5148	12.4257	6.9327	8.13855	6.39824	9.53662	10.2367	8.17585	6.3464	8.46659	7.18484	9.91931	7.75022	10.3261	8.69443	7.25294	6.99527	7.4285	8.72712
Soltu.DM.01G000190	1.08767	2.6311	1.71113	2.01299	1.57619	3.53832	1.16953	1.42388	1.79767	5.13797	2.46771	4.31859	1.46194	2.39177	1.57414	2.63302	1.9499	2.0656	1.88432	1.75545	1.19318	1.87621	1.33721	1.21917	1.51459	1.58342	3.04612	0.777052	2.38039	0.983257	3.16606	2.11211	2.12743	1.49497	3.74054	0.780919	3.41323	3.26933	3.03668	1.59537	2.69686	5.40664	2.37363	2.18007	1.30248	2.78917	2.14215	1.8664	3.18797
Soltu.DM.01G000220	16.762	81.8312	47.595	26.9353	37.3775	39.7895	4.17981	147.827	16.6473	11.8294	4.2197	11.3845	115.453	120.71	132.973	82.655	87.3443	97.9497	33.4522	35.3535	37.2307	300.399	160.785	456.816	56.2109	72.2671	23.4045	106.435	359.694	64.7182	73.841	78.1619	63.2625	79.6166	38.9367	48.1786	19.3656	6.16214	12.2171	11.1566	25.2871	28.8761	31.6631	30.6852	39.348	8.73616	9.88815	9.11551	7.3973
Soltu.DM.01G000230	0.33814	0.492317	2.77133	6.61379	3.67206	0.515044	4.17109	1.66652	4.0751	5.32442	3.27484	1.85457	0.582435	0.465782	0.376196	0.983559	1.42071	1.24662	0.402437	0	0.290123	10.2104	1.17038	0.933112	6.64357	3.64674	3.51648	0.68722	3.36833	3.11906	3.08426	6.84952	2.83907	7.7396	13.1246	3.30485	3.15942	4.49518	4.16471	8.6376	0.75117	3.15122	0.789456	0.709473	0.606936	1.55589	1.96745	2.73967	1.04804
Soltu.DM.01G000240	25.4733	16.6296	23.032	10.2351	5.6015	1.45419	7.64571	9.3191	7.5578	0	0	0	0.157271	0.854222	1.01861	0.214991	0.277821	0.114285	0.727281	0.826034	0.529221	20.7554	6.26103	15.964	5.94709	22.2779	0.314299	17.5311	7.61185	29.7389	8.01615	4.43047	3.25483	3.49311	5.19044	2.94959	0.200709	1.71583	1.85874	0.088978	0	0	0.579874	0.529794	0.455588	0.900912	1.02268	0.956151	0.337191
Soltu.DM.01G000250	0.898668	0.911042	0.99772	1.235	1.18242	0.652361	0.22045	3.61437	0.878308	1.05708	0.234388	2.04949	2.17732	3.29011	1.72846	0.629916	1.01814	1.66962	0.579562	1.09136	2.27343	0.493706	0.540977	0.36947	0.301826	1.78693	0.560106	0.63335	0.376668	2.9074	1.68929	0.505536	0.121429	1.03603	0.362698	0.0295696	1.43994	0.130962	0.290922	1.93024	2.59872	0.889584	0.9607	2.27556	0.962702	1.09513	1.01959	1.09939	0.50118
Soltu.DM.01G000280	0.383832	1.54636	0.148068	1.27324	0.863373	1.16101	0.370868	0.296112	0	2.35203	0.923367	2.51984	1.72535	0.658043	0.665122	1.17846	0.965927	1.20205	0.348432	0.573269	0.438816	0.430612	1.25161	1.15967	0	0.841284	0.756533	0.166247	2.70763	0.194925	0.87004	1.12028	0.118281	0.554391	0	0	0.454064	0	0.881816	0.665333	1.25511	1.7799	0.402531	0.613058	0.659682	0.282895	0.613893	0.555397	0.30479
Soltu.DM.01G000290	41.7659	83.24	57.7228	61.599	47.1178	52.3733	13.7979	46.0246	51.9249	160.671	79.4122	158.689	50.8152	48.4091	47.3164	54.1714	51.8745	51.5222	45.0341	42.7046	43.5361	57.4351	48.8532	44.0134	53.1561	82.7601	86.9525	25.7273	100.786	40.16	73.4376	41.7841	41.7821	33.7017	25.0832	40.5855	62.4425	35.3637	67.5274	109.376	123.719	154.565	42.1497	39.6893	34.1973	25.38	26.0236	24.7972	37.1761
Soltu.DM.01G000300	6.6068	3.70309	5.4858	3.15152	4.28198	2.63678	4.63452	9.8609	5.20153	2.52642	7.2458	4.52386	7.7376	6.98765	8.44573	10.0816	8.92139	10.3218	9.38265	9.17133	10.5288	5.70491	4.29566	6.58598	4.16312	5.20359	4.15108	11.2579	5.00152	7.29129	1.26407	2.07938	1.49814	3.60644	3.80932	7.7275	3.20555	1.87543	3.09458	1.39005	3.1888	2.823	9.45021	9.07273	9.45918	5.37963	4.67475	5.00267	5.34485
Soltu.DM.01G000310	0.465429	0	0.404413	0.245038	0.107451	0	0	0.121078	0.133788	0	0.112858	0.30601	0.0868561	0	0	0.626966	0.276224	0.0942614	0.362593	0.0899859	0	0.32735	0	0.846434	0	0.18138	0.17247	0.913058	0	0.371681	0	0.965894	0	0	0	0.18766	0.438586	0	0	0	0	0	0.0779168	0.15932	0	0.22218	0.135913	0.0614244	0.237369
Soltu.DM.01G000320	2.1185	0	1.40436	0.773568	0.875381	0.97246	0.677121	1.37551	0.897247	0.333992	1.0381	1.344	0.192996	1.1096	0.562268	0.980723	0.605953	0.826531	0.395081	0.196449	0.961595	0	0.282722	3.59374	0.370316	1.40787	0.699916	2.92875	0	2.3219	0.485147	0.311433	5.2359	7.66595	0.307359	5.76545	2.67121	0.479888	0.657427	1.29836	3.43598	2.40619	0.692334	0.532605	1.36755	0.326704	0.150901	0.273821	1.37972
Soltu.DM.01G000330	1.71662	19.1818	6.14211	1.65193	1.85894	2.37923	0.546038	2.77392	1.42291	3.76979	0.851053	5.14036	0.308644	0.155024	0.155805	0.165884	0.325702	0.3489	0.256186	0.251881	0.56732	4.5274	1.15182	4.3677	0.698215	2.40867	0.165388	0.159024	1.68808	0.914127	3.11731	4.80672	0.928651	0	0	0.516223	21.1501	0.203739	18.8381	5.48137	0.933215	1.2338	0	0.524056	0.511085	0.197679	0.446198	0.229417	0.355872
Soltu.DM.01G000340	31.6811	26.4576	26.031	27.648	27.2263	30.8468	26.5177	21.9417	19.1951	30.0123	25.7576	22.1808	27.6465	26.3116	25.9621	24.8314	24.8364	23.6914	39.425	41.1763	36.6725	19.8498	27.6756	29.4874	28.5049	27.449	28.6038	26.9924	25.376	34.6314	21.873	26.2102	32.4327	26.6569	25.3366	34.7564	32.0095	33.6782	32.1626	31.0618	48.6058	43.9031	43.5806	41.654	40.0751	31.099	31.718	30.3693	37.6853
Soltu.DM.01G000360	47.7799	33.3991	30.9135	16.1987	27.018	19.4045	44.4556	26.3891	27.414	24.1558	41.2386	22.4182	33.866	33.976	36.2796	18.1738	19.1079	17.7773	39.6205	36.088	39.2099	17.8687	40.2947	15.2442	24.7131	16.1308	54.7571	26.443	17.9643	29.3378	17.6479	28.9945	33.1974	16.5019	18.0994	24.8478	30.8724	46.417	31.6416	31.4705	31.4572	20.7576	34.6392	37.3186	34.0091	29.8084	30.8013	29.7397	33.9214
Soltu.DM.01G000370	0	0.145366	0.871435	0	0.236869	0	0	0.471613	0.516424	0.552724	0.291259	0.981636	0.262075	0.629419	1.28659	0.267601	0.275494	0.568702	0.957796	0.409044	0.131147	0	1.64752	0	0	1.21994	0.443348	0.201321	2.61158	0	1.37774	0.198975	0.753112	0.812683	0.192466	0.953873	1.2959	1.3785	0.708803	2.18114	0.844803	2.38955	0.600509	1.57509	0.72796	0.560299	0.513422	1.01674	0.710696
Soltu.DM.01G000380	15.4567	17.3088	12.3229	10.5177	12.2259	14.1204	13.433	15.941	22.9112	22.7057	25.3076	18.1838	31.3645	29.5497	31.3206	39.1781	36.6065	38.5272	26.8742	26.675	22.3221	19.022	19.1761	15.7842	19.7574	20.5191	22.244	17.3959	21.4474	15.3695	10.1866	12.6534	12.2817	8.32994	12.7419	9.15233	14.2536	14.5989	17.9705	12.8034	12.7519	9.30432	23.7745	23.1269	21.872	24.9851	27.6873	24.6444	29.638
Soltu.DM.01G000410	16.0853	16.1637	18.8521	16.9061	8.67302	17.3283	22.2242	19.8854	17.0332	18.4742	16.5143	18.8165	18.1661	18.5091	17.7805	17.2183	17.6772	17.8615	18.9068	21.2743	22.5208	16.4862	14.851	7.76611	13.6446	12.3403	10.9252	23.1251	17.4498	16.4237	9.9258	6.02833	6.50981	5.82489	6.80981	6.67749	10.7762	12.5139	10.1805	7.22993	5.74796	4.50737	17.1297	15.1157	12.9688	22.3091	22.7293	24.622	17.7701
Soltu.DM.01G000490	19.4312	45.0264	22.1872	15.881	7.8643	21.4218	16.2962	31.0616	28.3222	3.00433	1.77606	3.55865	69.4791	64.8446	68.0328	43.4055	42.6327	41.6093	49.4118	45.7525	48.3668	42.4487	51.3111	54.1348	12.0485	13.2076	9.00441	18.6299	60.5059	22.4593	20.6077	20.497	21.8951	8.4784	3.61357	7.70352	28.1461	17.5649	21.8125	2.19422	1.32807	1.242	34.0541	33.0598	31.0469	29.1407	29.9285	28.844	41.9761
Soltu.DM.01G000500	0.380824	0.482902	0.786768	0.509038	0.971616	0.547616	0.322414	0.671303	1.05779	5.11417	0.43762	0.580054	0.0300975	0.19398	0.0878045	0.246569	0.251693	0.410087	0.103062	0.121683	0.115119	0.050005	0.317631	0	0.596992	0.329702	0.210679	0.42309	1.08078	0.451369	1.21602	3.37116	1.33064	0.0939073	0.440857	0.760226	4.49298	3.81715	1.62332	5.69459	1.38708	5.57551	0	0.120902	0.0435117	0.298401	0.342236	0.246364	0.186903
Soltu.DM.01G000510	16.3583	24.5094	23.9554	20.2494	23.5423	19.881	14.0361	20.8328	32.6858	35.5843	31.2912	24.7107	7.69	7.80772	8.83048	11.5916	10.2752	9.79975	8.0725	8.24343	9.00995	12.2393	19.275	18.1976	24.9503	22.9706	30.5933	14.3729	20.3426	19.0334	22.7058	27.4028	27.3072	14.6196	19.3359	22.6831	30.5634	52.2534	26.6892	33.6474	15.7171	24.6548	9.74431	9.11362	8.7431	13.8839	13.7676	14.3219	12.8654
Soltu.DM.01G000520	13.811	17.6492	18.666	25.2954	16.1338	28.123	12.4016	22.0757	21.7166	16.874	8.8049	14.3761	10.6922	11.0351	10.3706	9.39	8.77595	9.33111	10.512	9.69971	10.8403	18.0902	13.8702	21.8425	18.171	21.2353	10.4759	19.6174	23.1714	21.3823	17.2067	18.2569	16.3025	19.9894	18.767	17.1141	19.233	19.4446	18.7132	13.6666	15.1541	17.9583	13.0607	13.8634	12.3555	12.2032	12.8989	11.2447	10.4602
Soltu.DM.01G000530	0	0	0	0	0	0	0	0	0	0	0	0	0	0	0	0	0	0	0	0	0	0	0	0	0	0	0	0	0	0	0	0	0	0	0	0	0	0	0	0	0	0	0	0	0	0	0	0	0
Soltu.DM.01G000540	0	0	0	0	0	0	0	0	0	0	0	0	0	0	0	0	0	0	0	0	0	0	0	0	0	0	0	0	0	0	0	0	0	0	0	0	0	0	0	0	0	0	0	0	0	0	0	0	0
Soltu.DM.01G000550	0	0	0	0	0	0	0	0	0	0	0	0	0	0	0	0	0	0	0	0	0	0	0	0	0	0	0	0	0	0	0	0	0	0	0	0	0	0	0	0	0	0	0	0	0	0	0	0	0
Soltu.DM.01G000560	0.381661	30.8449	9.27393	0.343459	4.58191	0.162558	0.278995	1.67434	3.62685	9.37458	0.396906	15.9594	1.04885	1.16658	0.485143	0.116978	0	0	0.233937	0.460859	0.116029	0.643382	0.553685	0	0	0	0	0	0.796723	0	3.84229	6.33747	7.30736	0.757581	0.204754	0	18.1312	0.518754	17.0728	8.75031	0.533706	0.992035	0.151409	0.634543	0.33923	0	0	0	0
Soltu.DM.01G000580	0	0.177007	0	0	0	0	0	0	0	0	0.0887191	0	0	0.0658646	0	0	0	0	0	0	0	0	0	0	0	0	0	0	0	0	0	0	0	0	0	0	0.25927	0	0	0	0	0	0	0	0.236233	0	0	0	0
Soltu.DM.01G000590	0	0	0	0	0	0	0	0	0	0	0	0	0	0	0	0	0	0	0	0	0	0	0	0	0	0	0	0	0	0	0	0	0	0	0	0	0	0	0.141735	0	0	0	0	0	0	0	0	0	0
Soltu.DM.01G000600	0	0	0	0	0	0	0.369527	0	0	0	0	0	0.16003	0.153819	0.155544	0.649481	0.33581	0.172115	0.323468	0.320216	0.160323	0	0	0	0.316171	0	0.303453	0	0	0	0.622019	0	0	0	0	0	0.56366	0	0	0	0	0	0.14074	0.440353	0	0	0.500979	0.227142	0.140638
Soltu.DM.01G000610	0	0	0	0	0	0	0	0	0	0	0	0	0	0	0	0	0	0	0	0	0	0	0	0	0	0	0	0	0	0	0	0	0	0	0	0	0	0	0	0	0	0	0	0	0	0	0	0	0
Soltu.DM.01G000630	0.57607	0	0	0.120326	0	0	0.0973652	0	0	0	0.112708	0	0	0.0817069	0	0	0	0	0	0	0	0.314429	0	0	0	0	0	0	0	0	0	0	0.233762	0	0	0	0.649591	0	0	0.149798	0	0	0	0.156589	0	0	0	0.0607928	0
Soltu.DM.01G000640	0	0	0	0	0	0	0	0	0	0	0	0	0	0	0	0	0	0	0	0	0	0	0	0	0	0	0	0	0	0	0	0	0	0	0	0	0	0	0	0	0	0	0	0	0	0	0	0	0
Soltu.DM.01G000650	0	0.238378	0	0	0	0.123123	0	0	0	0	0	0	0	0	0	0	0	0	0	0	0	0	0	0	0	0	0	0	0	0	0	0	0	0	0	0	0	0	0	0	0	0	0	0	0	0	0	0	0
Soltu.DM.01G000660	0.730279	1.02417	0.613685	0.374436	0.926033	1.38164	0.324988	0.397751	0.333193	1.19119	0.0895771	0.36827	1.24391	0.849816	0.959891	0.459093	0.280673	0.0959107	1.09862	0.270773	1.72562	0.359951	0.599926	1.1887	0.312757	0.476703	0.149862	0	0.492352	1.01458	0.296946	0.126861	0.462969	0.649613	0.374431	0.152037	0.355646	0.942668	0.357865	0.116927	0.406152	0.423832	0.640775	0.490924	0.735191	0.437298	0.870548	0.889771	0.608646
Soltu.DM.01G000670	4.23105	4.4849	3.81664	2.10153	2.50808	2.29775	3.47841	2.14678	2.94738	3.50523	4.91606	3.307	3.04189	3.30647	2.40742	2.20632	2.14218	2.38366	2.96802	3.66562	3.77948	2.44879	2.83212	1.10678	2.99527	0.98225	4.22921	1.68925	2.75619	1.75218	3.42256	3.34314	3.34813	2.01644	2.71744	2.64136	5.65352	5.52241	4.49955	4.96163	4.94322	3.61218	4.0107	4.23893	4.683	4.47502	4.36899	4.25179	4.93186
Soltu.DM.01G000680	0	0	0	0	0	0	0	0	0	0	0	0	0	0	0	0	0	0	0	0	0	0	0	0	0	0	0	0	0	0	0	0	0	0	0	0	0	0	0	0	0	0	0	0	0	0	0	0	0
Soltu.DM.01G000690	4.8169	2.84737	5.58196	1.49537	0.651657	0.879622	8.99209	1.41625	0.827012	2.26975	1.95769	1.69459	1.22207	0.583657	0.473715	0.124585	0.64201	0.258857	4.35686	2.59654	1.43635	11.9861	0.787486	1.89323	1.80371	1.07798	1.88159	1.90119	1.29127	1.67674	2.42916	5.57528	10.6329	11.2142	8.10637	5.62076	0.573406	7.06351	2.88689	1.38086	0.810323	0.531423	0.971267	1.52674	2.19769	1.93582	1.47904	2.55655	2.24113
Soltu.DM.01G000700	0.837078	1.15063	2.35067	2.0216	3.79832	0.909308	1.52558	1.199	2.73317	4.86606	8.19647	3.56901	2.37717	3.59843	2.61551	8.19875	7.64345	9.00529	1.80785	2.62159	2.20248	4.49261	2.13682	2.23599	5.13432	6.45211	9.20467	1.55563	5.05669	1.37697	3.64278	1.66528	3.67766	6.30272	3.55336	3.24457	4.33166	3.41317	3.00624	6.0686	1.35486	2.349	3.2979	2.57002	2.19216	6.88646	6.00199	6.33694	4.4604
Soltu.DM.01G000710	81.9525	115.901	130.199	139.276	118.49	126.006	148.39	169.585	108.604	61.2601	86.1352	78.4193	126.278	127.735	130.898	131.602	140.176	151.89	155.11	147.399	147.254	443.47	128.06	311.38	166.359	140.145	60.9359	202.324	207.69	129.876	108.48	97.7222	121.598	266.929	178.253	144.937	65.9998	69.9863	99.7671	46.3825	36.7813	39.8111	65.3201	67.4699	71.5243	93.179	98.9486	96.7492	68.7713
Soltu.DM.01G000720	0	0	0	0	0	0	0	0	0	0	0	0	0	0	0	0	0	0	0	0	0	0	0	0	0	0	0	0	0	0	0	0	0	0	0	0	0	0	0	0	0	0	0	0	0	0	0	0	0
Soltu.DM.01G000730	1.99605	1.03838e-55	1.7864e-14	6.02046	23.9766	7.60881e-05	40.9729	4.09768e-38	0.956999	2.85472	18.02	2.08082	6.27121	0	0.831461	16.2766	2.04021e-212	17.9688	7.29058	9.80186	3.0256e-166	5.21174e-22	0.455332	6.58929e-26	12.1976	12.5319	0.420979	16.1566	25.3029	0.704037	3.63829e-44	1.2028e-13	0	8.78808	1.23093e-09	2.37294	5.95168e-49	7.30817e-33	2.69486e-10	0.536775	1.36922	4.03663	24.9038	1.11376e-75	0	0	3.70807	2.04203e-25	0.233288
Soltu.DM.01G000740	0	0	0	0	0	0	0	0	0	0	0	0	0	0	0	0	0	0	0	0	0.215361	0	0	0	0	0	0	0	0	0	0	0	0	0	0	0	0	0	0	0	0	0	0	0	0	0.0922004	0.0849222	0.0766647	0
Soltu.DM.01G000750	20.1963	9.25629	12.5132	10.7721	10.8814	10.2102	23.8426	17.1823	12.2747	9.73219	9.39714	9.96667	6.70013	6.09466	6.02171	5.97022	5.25964	5.8843	7.43408	8.1302	7.11126	11.0749	11.4395	13.1509	15.093	14.3948	7.77857	20.0255	9.92354	20.0042	10.498	10.5687	9.76653	14.9644	15.4055	11.7888	8.67828	9.89248	9.43322	9.42326	10.924	10.4247	5.70375	5.75468	5.30327	6.42799	6.48043	6.89696	4.6814
Soltu.DM.01G000770	1.56599	0.81686	0.841593	0.258382	0.904813	0.362403	0.294598	0.264881	2.028	1.30404	1.21728	1.47804	4.9988	4.62379	6.37582	3.69064	4.54859	5.74865	3.24322	3.30972	3.67961	0.352651	0.417072	1.12102	1.52024	1.31322	2.10919	1.48487	1.22975	0.201786	1.3912	1.49105	0.497438	0.348116	0	1.18803	3.11778	0.242869	1.68541	0.808513	0.938661	2.04621	5.21696	4.8107	3.97995	5.3922	4.03693	3.81987	3.71086
Soltu.DM.01G000780	0.363025	0.575513	0.486613	0.227994	0.471705	0.208038	0.283001	0.278423	0.534839	2.46357	1.3746	1.26741	0.647197	0.72803	0.417957	1.87454	1.14567	0.67753	0.977112	0.216154	1.04051	0.281272	0.451117	0.704819	1.29309	0.634891	0.2359	0.259731	0.791589	0.491542	1.30042	1.16885	1.2029	0.191151	0.644285	0.785869	1.39046	1.87289	0.7994	1.58183	0.948489	0.478096	0.189137	0.67203	0.689122	2.11206	2.83948	2.04058	1.41231
Soltu.DM.01G000790	133.349	37.1628	52.2552	45.103	14.9983	12.0651	140.057	18.9246	18.6036	33.0904	31.7736	23.0831	14.395	16.9289	14.7583	6.13135	8.29134	11.106	62.3922	66.5661	65.7222	47.8148	23.2248	19.896	17.4255	10.729	6.30287	132.883	9.04564	57.7935	14.5595	48.4266	24.4468	35.3217	64.3725	77.3578	33.3945	60.5764	28.8318	14.6517	6.33541	9.82445	73.7042	72.6789	97.2797	62.0484	57.2191	59.1303	55.9801
Soltu.DM.01G000800	17.7957	11.9324	11.1404	14.7101	11.482	16.369	25.1053	9.1735	10.3751	7.38502	9.73919	7.12536	6.97053	6.52163	6.64189	7.46097	6.61373	6.68041	10.0787	11.9041	10.1331	10.262	11.7013	8.25279	10.1719	8.35728	8.13785	15.7601	9.90058	11.4097	10.5955	10.1033	9.16517	14.2926	14.4603	12.0006	12.9305	26.0613	14.2478	8.80669	8.2329	6.38685	11.3134	10.7354	9.03639	14.2909	15.3248	16.2575	9.99594
Soltu.DM.01G000810	9.07727	8.20795	9.49738	6.45185	7.81395	7.25954	11.4713	12.1664	10.5678	11.348	11.7174	6.95818	14.7585	12.2684	13.672	11.022	13.7094	11.1948	13.292	14.1171	12.2914	4.6039	8.44467	5.45047	5.59667	6.69175	10.9051	7.88514	8.96704	7.11879	8.46472	12.4804	7.58817	10.481	8.67589	13.0329	12.721	12.1394	9.82982	11.9137	8.0025	11.2911	16.2781	14.0958	13.5286	14.7937	12.4669	12.7525	15.8138
Soltu.DM.01G000830	0.397668	0.82817	0.815767	0	0.294244	0.389455	0	0	0.301911	3.04153	0	0	0	0.137632	0.140801	0	0	0	0	0	0	0	0.270082	0	0	0	0	0.106628	0	0.7703	2.90956	11.0251	2.28508	0.540661	1.75119	1.90923	5.97053	18.9316	4.13331	4.60103	3.58746	5.62827	0	0	0	0.179237	0.656684	0.73616	0.0635517
Soltu.DM.01G000840	0	0	0.128043	0	0.630868	0.447088	0	0	0	0.939882	0.727751	0.322838	0	0.0719328	0.146124	0	0	0	0.077381	0.0764457	0.145541	0	0.668951	0.216349	0.719075	0	1.0387	0	0	0	0.364476	0	0	0	0.596224	0.364268	0.438566	0.11749	0.994058	0.627568	0.911293	0.284367	0.202398	0.137255	0.280584	2.32188	2.18181	1.44537	0.198382
Soltu.DM.01G000850	0	0	0.195154	0	0	0.166763	0	0	0	0	0.0847221	0	0.0679413	0	0	0	0	0	0	0.0714067	0	0.221131	0	0.315996	0	0	0	0.115258	0	0	0.0899511	0.233971	0.521593	0.120737	0.115424	0	0.164798	0	0.0826062	0.113358	0.0955692	0.203978	0	0	0	0.290153	0.471726	0.517868	0.742105
Soltu.DM.01G000860	6.13753	7.12362	5.43318	11.2263	0.288374	1.80665	6.67997	3.1122	0.400336	1.08211	1.37975	0.143198	1.06366	1.40602	1.99437	0	0.0845342	0	1.0021	0.912887	0.941314	3.04862	5.1958	0.988837	0.665553	0.338507	1.10858	2.02362	0.364341	11.2174	0.885837	1.42247	0.539881	0.285933	0.539099	0	0.812474	1.83386	1.32583	0	0.121128	0.130759	0.43826	0.660602	0.30017	0.808244	0.794625	0.823601	1.13605
Soltu.DM.01G000870	0	0	0	0.146116	0.0437478	0	0.0900571	0	0	0	0	0	0	0	0.0503972	0	0	0	0	0	0	0.202466	0	0	0	0.0756813	0	0	0	0.151667	0	0	0.136468	0	0	0	0.0442222	0.047276	0.0861148	0	0	0	0	0	0	0	0.0385442	0	0
Soltu.DM.01G000880	19.0618	5.99513	7.73695	5.7074	14.8379	6.13635	20.8133	9.02015	14.6515	19.4735	50.1365	37.6153	14.6225	15.935	13.6729	63.4986	64.8112	73.1517	20.777	22.121	20.8172	9.35708	6.26044	7.20527	26.0361	14.7644	82.5507	10.8431	7.29798	7.39432	7.9197	9.44996	11.6056	13.4127	27.7853	23.7747	28.1148	10.3783	23.1085	34.677	36.3847	32.1659	26.7208	26.8952	20.4712	40.7686	40.7482	36.9758	47.2702
Soltu.DM.01G000900	10.8932	11.4137	12.86	17.8342	6.49809	6.2808	9.26498	6.95001	12.8251	13.5732	12.3063	13.7795	4.82468	6.24352	7.3438	7.7593	13.3916	9.19028	10.7191	9.17311	9.36824	13.1818	8.69073	9.53714	12.2298	6.70563	13.6579	7.05213	12.3532	8.46024	14.5975	17.4009	11.1004	11.3753	9.00945	12.0578	9.94942	10.2723	13.0675	14.8562	8.77814	6.41665	7.84889	8.09757	8.9018	14.7936	12.8325	14.4067	12.5537
Soltu.DM.01G000910	13.8441	12.3343	10.8903	8.94276	12.191	12.9993	12.4687	9.92261	13.2784	11.2026	20.3815	16.2341	13.6763	8.65541	11.6531	16.339	12.6938	13.5257	11.1498	13.0245	15.7442	11.3565	9.85896	10.5183	15.6493	8.29419	34.2198	10.8536	8.87588	7.75239	13.128	14.2811	13.3351	6.50502	16.4302	12.6568	18.0813	13.5377	13.4138	16.0389	19.626	13.5873	14.3753	15.5846	14.6559	14.0835	16.7471	16.6744	20.4704
Soltu.DM.01G000930	16.2096	24.3986	26.4784	21.183	24.2037	21.8481	14.1028	12.6317	33.1014	65.4708	56.412	51.8961	14.6636	15.2274	13.9724	19.1928	15.7372	16.701	13.2523	12.9184	14.1669	13.9515	15.6671	9.98585	23.9385	17.4547	53.4285	8.17048	19.3403	11.9594	38.0239	42.0759	41.7868	22.4234	36.0719	29.2404	60.441	52.9725	48.0938	87.8071	76.6873	112.895	33.4171	32.7707	38.4202	40.2782	41.981	45.3375	58.6724
Soltu.DM.01G000940	399.783	411.845	211.55	125.463	178.983	111.793	486.153	569.49	287.564	65.0281	71.6127	56.6945	130.212	137.326	134.707	180.446	174.918	173.512	240.832	235.875	248.034	415.137	385.887	275.176	92.1403	93.8093	105.678	231.666	342.42	147.207	241.845	267.149	299.344	252.434	202.898	289.104	178.274	317.124	265.029	100.488	68.0285	71.4553	153.694	152.98	141.109	177.26	174.976	185.011	161.241
Soltu.DM.01G000950	26.2431	29.5218	25.2609	29.0483	30.0619	25.4483	34.7084	49.446	39.2814	34.6234	48.7421	42.4911	48.1778	51.0666	59.0536	68.5462	57.6976	68.406	46.5103	45.2953	47.7803	33.7039	24.5892	28.3522	27.6881	22.8956	29.8288	23.8136	25.855	14.8132	25.0075	26.5563	24.9582	28.2437	28.1711	33.2447	27.7618	25.4454	27.3785	33.9353	29.919	32.0208	53.2808	47.2579	40.7074	49.2788	49.7544	47.6355	46.4727
Soltu.DM.01G000970	27.8311	26.6186	26.9703	21.1008	25.3544	20.8654	24.5706	35.7048	18.0393	28.4981	24.4576	21.5957	40.6328	39.6435	42.2721	37.2514	37.5516	33.0764	44.3983	45.0969	41.0881	25.345	31.7948	31.3029	22.1829	18.9394	17.2048	20.684	39.1764	23.1964	29.7265	27.9275	21.2148	27.0167	21.1147	26.3347	25.2581	20.0644	25.7244	18.7877	24.9656	29.6255	43.5818	43.674	45.5983	33.1487	31.4956	33.8425	44.0007
Soltu.DM.01G000980	0.293458	0	0	0.463825	0	0	0.120916	0	0	0	0	0	0	0	0	0	0	0	0	0.158611	0	0.516628	0	0	0	0	0	0.186472	0	0	0.156278	0.812801	0	0	0	0	0	0	0	0	0	0	0	0	0	0	0	0	0
Soltu.DM.01G000990	183.262	147.37	147.468	156.042	148.514	113.184	188.044	175.004	173.401	130.004	200.251	174.991	201.665	199.073	205.298	329.806	302.382	317.625	240.72	240.274	248.075	78.9937	167.108	171.216	169.346	153.107	241.822	172.706	126.222	131.432	112.391	160.641	150.184	114.59	136.661	141.631	163.282	157.551	145.625	152.134	165.373	136.522	200.249	204.195	217.388	244.734	242.231	246.739	266.7
Soltu.DM.01G001000	5.05573	7.72648	4.36573	1.90138	4.07737	2.35749	3.52259	3.12986	5.13644	3.35323	4.95508	3.6208	5.96997	5.76799	4.72664	5.73243	6.03562	5.83923	3.90114	5.04322	4.98766	7.18879	3.07857	2.93326	1.77996	4.70297	4.20979	4.08339	5.44671	3.45632	7.5173	7.00523	11.1441	5.07861	4.01699	5.74759	11.0835	6.5133	12.5276	3.32087	4.62152	4.30239	9.26989	5.502	5.52166	6.40516	5.47212	5.31117	8.31621
Soltu.DM.01G001010	7.45176	12.6679	11.7259	3.63308	2.64197	4.21571	23.6901	15.175	13.1968	2.48374	3.29458	1.96607	16.624	18.244	16.3807	6.01303	8.18672	5.33021	14.5621	14.0639	15.9429	8.32052	10.1611	6.70284	1.93801	2.95108	2.42394	6.24787	13.9667	8.52606	11.5152	7.87556	7.31246	2.28096	2.27921	3.09781	8.83035	8.25969	12.1503	3.92675	4.07691	2.18318	12.942	14.5138	13.4427	9.30087	7.33524	9.0326	11.5427
Soltu.DM.01G001090	0	0	0	0	0	0	0	0	0	0	0	0	0	0	0	0	0	0	0	0	0	0	0	0	0	0	0	0	0	0	0	0	0	0	0	0	0	0	0	0	0	0	0	0	0	0	0	0	0
Soltu.DM.01G001100	7.49529	8.38251	8.71338	11.8856	14.658	13.1887	10.8457	10.1381	7.27193	11.1411	8.29814	9.66443	22.7558	20.0744	22.8002	27.8255	29.399	28.139	18.3733	18.4612	21.8131	10.3751	10.4086	20.9963	12.7184	12.0021	9.8516	12.2141	13.21	13.5862	12.917	9.37913	9.31983	12.8841	12.216	8.9757	7.77038	7.39397	5.57347	12.9842	12.5076	13.4384	15.5082	17.6698	14.3629	15.5732	16.3446	17.8294	12.3646
Soltu.DM.01G001150	0	0	0	0	0	0	0	0	0	0	0	0	0	0	0	0	0	0	0	0	0	0	0	0	0.13032	0	0	0	0	0	0	0	0	0	0	0	0	0	0	0	0	0	0	0	0	0	0	0.0222528	0
Soltu.DM.01G001160	3.64367	6.30814	4.59492	5.40015	4.94483	6.67383	2.61756	3.96649	3.95885	6.65488	2.58639	3.96447	8.7964	9.84367	8.99177	5.68493	7.02104	6.46505	5.75153	8.84028	6.60705	5.66046	6.31792	4.05975	6.88252	5.77418	1.565	2.4168	6.49869	5.05641	5.29942	5.73802	4.27557	4.09714	1.95486	1.88102	5.95438	4.6549	11.0088	6.23016	4.64972	11.3379	7.89262	8.31761	9.09109	4.28451	4.17806	4.19294	5.82532
Soltu.DM.01G001180	0	0	0	0	0	0	0	0	0	0	0	0	0	0	0	0	0.120573	0.249928	0	0	0	0	0	0	0	0	0.282847	0.154721	0	0	0	0	0	0	0.0786635	0	0.115681	0	0	0	0	0	0	0	0	0	0	0	0
Soltu.DM.01G001190	0	0	0	0	0	0	0	0	0	0	0	0	0	0	0	0	0	0	0	0	0	0	0	0	0	0	0	0	0	0	0	0	0	0	0	0	0	0	0	0	0	0	0	0	0	0	0	0	0
Soltu.DM.01G001200	1.84499	1.62153	1.84689	1.22129	1.6884	1.87201	0.859549	1.45901	2.05059	2.79921	1.05825	0.505421	2.0211	2.04199	2.07676	2.33659	1.77177	2.25473	2.30208	1.55326	1.17636	4.10741	1.27665	1.25239	2.07776	0.817351	0.888239	1.31781	2.422	1.69966	1.28142	0.975943	0.89296	1.33208	1.34325	1.53794	2.76878	1.41082	1.17653	1.09401	1.34816	1.37768	1.36155	1.18602	1.05137	1.59552	1.28903	1.90664	1.20835
Soltu.DM.01G001210	22.6916	24.3842	21.1462	11.303	14.1258	21.0346	65.4743	22.3263	16.1127	23.1274	9.73838	12.3647	15.8672	15.5307	14.2673	4.99804	5.28665	4.50905	20.0473	21.9103	17.5659	11.9147	28.1886	10.7521	11.2277	5.85389	7.64354	18.9579	19.9459	15.6046	7.84224	9.60844	6.12128	20.9211	15.4665	23.0044	7.6306	8.12447	7.91697	9.60948	18.703	16.207	9.6617	10.5763	12.9279	7.15717	7.12227	4.75464	9.3109
Soltu.DM.01G001220	15.3112	16.6525	16.4267	22.1383	21.5671	20.8485	12.5919	34.9312	28.1534	22.1851	19.3217	14.7184	11.2122	12.146	12.0968	17.4194	18.0513	16.6247	11.4114	10.5412	11.8311	12.6058	12.9687	20.7309	21.8189	16.5922	14.8666	14.3678	32.9471	14.8482	15.1897	21.9713	19.1788	23.1175	23.8648	23.2506	27.1338	50.8182	27.7666	18.1244	12.0653	15.2129	10.489	10.6634	10.7829	14.9108	14.7067	16.973	12.7297
Soltu.DM.01G001240	0.432847	0	0	0.114107	0.100942	0	0.152031	0.0602198	0.602643	0.291795	0.513204	1.43322	0.466101	0.36427	0.452973	1.41415	1.67992	1.73702	0.669247	0.574041	0.584689	0	0.184263	0.402557	0.611467	0.347429	2.32212	0.145516	0.0903057	0.0855882	0	0.213744	0.107789	0.61519	1.0714	0.351625	0.0503916	0.108992	0.298855	1.26525	0.938039	0.261902	1.29247	1.28208	1.49064	1.99034	2.58548	2.04745	1.62594
Soltu.DM.01G001260	0	0	0	0	0	0	0.0522193	0	0	0	0	0	0.0842301	0	0	0.0858878	0	0.0895482	0	0.0432398	0.0412588	0	0	0	0	0	0	0.0744169	0	0	0	0.0739313	0	0.314874	0	0.088925	0.104002	0.16771	0	0	0	0	0.114045	0.0381226	0.0971111	0.175988	0.195615	0	0.0767397
Soltu.DM.01G001270	0	0	0	0	0	0	0	0	0	0	0	0	0.363018	0.346892	0.185842	0	0	0.963432	0	0	0.176563	0	0	0	0	0	0.296729	0	0	0	0	0.55702	0	0	0	0	0	0	0	0	0	0	0.305148	0	0.255287	0.297738	0	0	0
Soltu.DM.01G001280	0.0887932	0.34206	0.719028	0.846436	0.166199	0.697184	0.324353	0	0.215567	0	0	0.121769	1.51875	1.29972	1.08048	1.05521	2.01385	2.16176	1.25118	1.40495	2.32363	0.127439	0	0.332003	0.586339	0.43826	0.135364	0.961335	0	1.14848	0	0.116878	0.0878164	0.128001	0	0	0	0.0887082	0.0813579	0	0.199373	0	1.45744	0.888401	0.753075	1.23043	0.441026	0.911072	0.584858
Soltu.DM.01G001300	0	0	0	0.191109	0	0	0	0.212099	0	0	0	0	0	0	0	0.144723	0.299639	1.3799	0.292765	0	0.140766	0	0	0	0	0	0	0	0	0	0	0	0.366201	0.251442	0	0	0	0.555916	0	0	0	0	0	0	0	0	0	0	0
Soltu.DM.01G001310	0	0	0	0	0	1.78065	0	0	0	0	0	0.837611	0	2.03474	0	0	0	3.53096	0.931819	1.94646	0	0	0	0	0	0	1.7081	0	1.01275	0	0	0	0	0	0	0	0	0	0	0	0	0	2.5043	3.11352	0.705124	0.864645	0.830393	0	0.789196
Soltu.DM.01G001320	0	0	0	0.124563	0	0	0.34417	0	0	0	0	0	0	0	0	0	0	0	0	0	0	0	0.13764	0	0	0.182749	0	0	0	0	0	0	0	0	0	0	0	0	0	0	0	0	0	0	0	0	0	0	0
Soltu.DM.01G001330	3.51938	2.64751	3.95322	4.00055	2.94	3.942	7.18973	3.26744	2.38654	3.26618	2.7124	2.13108	2.1393	2.10882	2.37946	2.32819	2.91321	2.22881	1.41105	1.50995	2.02912	4.08143	2.97302	6.05356	4.05383	4.53167	2.4119	8.59359	3.52557	6.38017	3.7336	3.42725	4.49874	5.6104	4.46662	4.74037	4.19626	3.76193	3.52026	2.90509	5.74181	3.4244	2.03716	2.41234	2.91232	2.4896	2.21449	3.213	2.20938
Soltu.DM.01G001340	57.1708	56.5108	50.699	65.2095	68.2955	67.8543	55.2479	71.461	59.0409	55.692	46.0754	50.2651	29.311	28.7963	29.5602	31.8194	35.0733	29.9797	31.2223	32.0938	29.1974	64.5496	45.6353	49.695	56.0379	52.7735	66.9143	53.1766	42.9862	48.7756	71.0352	64.4969	76.1772	103.247	85.2022	91.6332	83.706	90.882	81.9118	67.5608	102.383	105.192	45.4352	48.7531	37.5086	59.1675	62.4847	58.7285	53.2781
Soltu.DM.01G001350	59.8796	40.1966	50.7249	64.5783	52.0597	55.9645	54.1277	37.8394	50.3785	60.407	64.2338	69.5505	124.35	123.307	124.657	83.2811	78.3893	75.4245	93.3785	92.3235	94.2643	48.8319	43.2319	43.418	65.7015	44.7563	57.5769	42.8855	41.0801	40.5408	55.3149	64.0248	53.3428	68.0093	75.2621	57.571	64.8423	57.1272	49.8523	96.3583	87.0387	79.8561	112.706	118.894	121.535	102.427	107.985	108.168	141.73
Soltu.DM.01G001360	9.82408	6.80994	10.0674	5.83334	10.4583	7.64541	5.70926	9.06421	10.8692	17.198	18.606	17.412	8.03384	8.93678	8.85739	11.4246	12.3306	12.9638	6.63035	6.32403	7.64815	6.05761	6.34752	8.84176	9.8361	9.43232	14.2644	6.1741	7.61535	7.85705	6.4723	13.4119	12.5576	5.25629	6.52794	7.63692	11.9257	17.171	8.52358	19.6029	10.4761	14.3038	7.42415	6.055	8.37275	10.9491	11.0897	11.8855	6.64985
Soltu.DM.01G001370	9.3294	7.6713	10.5719	8.89683	7.26721	7.19712	6.04633	9.20952	12.1091	15.8129	16.8398	19.2472	36.9244	35.1914	38.4858	29.0507	33.4514	26.9699	26.9649	29.237	27.9046	18.3403	9.27531	12.9674	10.51	10.9029	16.5007	5.33039	12.5506	7.15648	11.1582	10.0406	4.1927	5.41853	3.70195	5.51999	9.70317	3.71149	9.56936	13.5609	16.9959	17.8348	25.413	28.4825	28.8475	26.8724	22.6487	24.3003	35.9378
Soltu.DM.01G001390	0.520444	0.990158	0.919232	1.03587	1.56288	0.707903	1.23298	0.787745	2.58546	5.26045	3.99292	2.98453	0.772775	0.563828	0.545191	0.781478	0.985371	0.473531	0.308681	0.393342	0.550743	1.85287	2.68878	1.61108	0.907245	2.295	3.33105	1.05923	1.2912	2.22807	2.62718	1.89241	1.08741	0.513888	0.658188	1.33913	2.67364	0.690723	1.31736	3.87887	5.10624	4.80755	0.639691	0.73434	0.833749	0.850361	0.726928	0.866209	0.597972
Soltu.DM.01G001410	0.188519	0	0.274509	0.323192	0.851346	0.161172	0	0.220633	0.166911	0	0.0981817	0	0	0	0.0539461	0	0.059627	0.117907	0.278872	0.0568639	0	0.0895022	0.82557	0.160107	0.341359	0.276862	0.0573476	0.222441	0.0616018	0.254168	0.290219	0.226288	0.167688	0.122878	0	0.117565	0.0338698	0	0.188827	0.891667	1.50014	0.285453	0.0995968	0.101783	0.0917061	0.692161	0.867873	0.672096	0.101152
Soltu.DM.01G001440	0	0	0	0	0	0	0	0	0	0	0	0	0	0	0	0	0.113177	0.0559179	0	0	0	0	0.0739652	0	0	0	0	0.509645	0	0	0	0	0.060021	0.172872	0.161422	0	0	0	0.0570261	0	0	0	0	0	0	0	0	0.0730537	0
Soltu.DM.01G001450	9.42687	7.80174	6.86026	6.196	6.20665	4.91079	12.7554	13.4433	8.18074	3.55442	4.5223	5.38234	13.4805	14.496	13.8055	9.80795	8.01989	10.0364	11.4562	12.0235	10.7347	13.4403	9.31573	10.2356	5.66058	5.92834	4.35228	9.7094	8.52729	15.0987	7.34408	8.69505	8.28838	11.1871	13.8666	8.47956	8.9329	9.76766	6.7617	8.51091	7.58546	8.4443	11.8173	11.4342	14.6039	9.37536	7.48342	8.89735	10.629
Soltu.DM.01G001460	20.0823	14.569	8.0047	10.6827	12.0216	7.45488	24.4549	20.9923	10.2707	2.67983	7.96714	7.63839	17.0257	17.5783	21.5312	20.9118	23.9553	20.6865	20.7156	23.0768	21.9628	7.92831	17.3539	8.74723	10.2417	7.36201	12.0469	20.4396	7.25671	19.5326	6.96064	9.73413	7.38401	15.4008	14.9309	15.0473	7.97791	8.15316	10.1281	4.37657	9.43417	4.60706	15.7906	13.4305	15.3239	14.8689	13.8071	15.2785	9.90035
Soltu.DM.01G001470	27.4623	22.4875	20.0903	28.8603	26.6595	17.199	53.763	40.9289	22.7619	10.4381	15.6237	11.8798	17.1232	18.2173	17.715	10.8428	12.7044	12.6214	22.443	20.502	18.8556	25.8085	30.6593	27.9727	18.2176	19.3214	13.9032	31.5827	22.7382	29.4938	20.7045	22.719	18.8018	78.3593	70.5602	31.489	12.5338	28.1698	24.93	8.51864	10.2964	6.49754	23.1296	20.8659	23.9056	23.8249	21.8241	20.8713	21.7285
Soltu.DM.01G001480	6.45972	4.27369	3.39569	2.34051	4.14587	1.30622	4.41836	13.1546	4.3386	0.915439	1.08154	0.82828	16.6561	17.1851	16.1506	14.0538	10.8409	12.6392	12.5947	12.6292	10.2808	9.45444	11.5574	7.97072	2.32351	2.9837	3.82293	4.94109	12.574	3.06728	2.4233	3.10155	2.26836	7.97149	3.88071	5.08326	2.88198	1.09118	2.71331	0	1.04025	1.03337	8.84264	8.52718	8.96172	4.63278	4.86017	3.94369	4.09469
Soltu.DM.01G001490	0	0	0	0	0	0	0	0	0	0	0	0	0	0	0	0	0	0	0	0	0	0	0	0	0.115099	0	0	0	0	0	0	0	0	0	0	0	0	0	0	0	0	0	0	0	0	0	0	0	0
Soltu.DM.01G001500	26.2264	23.6188	21.0792	33.188	28.3294	32.73	37.3279	29.1934	21.6211	18.8919	20.0246	15.4962	28.603	27.2995	27.733	37.0783	36.563	40.0308	34.6883	32.1266	32.355	23.8371	22.1412	23.411	24.2141	24.4714	25.0106	26.0373	25.6382	21.728	36.7951	29.1875	34.5704	36.7367	36.2345	35.7168	26.3986	44.8384	39.445	27.9481	22.2019	24.1044	35.7661	35.1447	33.4609	40.0871	40.12	43.7639	33.4157
Soltu.DM.01G001520	22.8938	28.571	27.2191	16.2279	20.31	16.8715	23.7321	29.9858	23.649	12.4057	17.4932	20.1292	29.588	31.4537	32.3838	28.316	28.6991	25.2463	31.1703	32.8029	31.8308	24.2156	23.4559	21.7429	16.3697	14.8956	22.0804	18.1466	29.2168	18.2558	27.602	27.1018	23.3394	31.9919	24.6646	25.8799	26.3489	33.7781	24.9456	18.9568	13.4107	15.3421	31.0416	34.4077	33.7033	29.1564	27.2308	27.4501	27.6182
Soltu.DM.01G001530	9.21733	7.68662	8.35442	11.7396	12.7909	10.7754	7.42223	12.2271	10.2502	10.8789	7.17851	7.56321	6.37996	6.24392	6.18101	9.1284	8.51432	7.66801	7.19836	7.47272	8.10824	12.0699	8.01201	6.54128	5.9657	8.63311	6.14012	7.67122	9.2915	7.7204	7.79204	8.80938	8.54543	11.5441	8.46499	7.01824	7.9369	6.29388	6.91361	6.99686	7.22053	11.4663	6.82043	5.99565	6.49128	6.22187	6.47203	6.39775	5.18261
Soltu.DM.01G001540	15.2769	6.93236	6.64422	7.27157	4.66312	4.75862	11.9251	9.11757	12.2441	6.4147	17.3042	7.69869	16.0736	14.4772	15.4261	12.9435	12.7554	15.4216	18.2781	20.8894	22.8477	11.2753	7.07114	10.7156	12.4444	4.13866	14.6437	15.3434	10.1891	8.02095	12.3282	11.3476	10.7042	13.0301	15.3958	15.3167	18.9338	15.4329	15.6164	14.5898	10.3331	8.52613	12.8926	11.3329	18.9944	18.2186	15.1757	15.7387	21.6226
Soltu.DM.01G001550	0.584339	0	0.856244	0	0.419248	0.446049	0.136374	0.163382	0.356383	0.1981	2.56336	0.809625	3.12549	3.10606	4.63009	12.3669	19.8613	17.755	3.1356	5.80448	5.11551	1.12324	0.843243	0.27082	1.60574	0.678017	4.08875	0.394799	0.48731	1.20266	1.37613	3.95049	3.55146	6.58456	10.2038	5.77962	11.9988	10.7916	5.86319	8.78634	4.18841	2.92665	8.86117	7.90379	7.36599	21.2174	19.5995	21.334	18.4656
Soltu.DM.01G001560	2.37091	5.05482	3.05014	3.78897	5.97571	4.90079	2.05668	6.01529	6.15382	5.21776	3.10748	2.61297	5.01879	5.12638	4.23304	5.14234	5.39056	4.39634	5.36742	4.96903	5.13288	7.61457	3.93861	4.49119	4.28171	4.10227	4.27377	4.86139	4.01689	5.13537	6.41291	7.80907	9.26545	5.46271	5.43308	5.72149	7.22318	8.24387	7.04281	5.06255	4.98572	6.60429	5.16888	5.13727	5.16914	4.6267	4.62013	4.49391	4.07691
Soltu.DM.01G001570	26.4542	26.907	26.0463	19.6451	22.6672	26.2885	18.5628	25.6009	24.1596	29.1577	26.6559	27.1042	20.3449	22.8506	22.5646	15.5728	15.6393	14.467	16.7428	16.6278	18.1314	16.0771	21.2143	20.9383	15.6193	17.1389	15.6141	18.7167	19.5461	18.9033	19.4404	19.7777	21.8238	16.1256	14.8344	14.607	21.0116	23.3533	22.6075	16.2519	27.5753	20.9254	21.0602	18.6893	17.3392	12.5267	13.7225	14.3538	15.7477
Soltu.DM.01G001580	50.4568	47.4509	45.6146	13.0178	19.8125	11.2649	9.11287	23.0603	35.7048	33.303	52.7095	66.8184	103.595	100.936	101.669	89.1235	85.4872	88.4756	102.858	99.9872	97.9426	52.9591	37.0455	36.7637	47.0008	21.9417	73.8982	11.4086	63.4039	21.3334	36.9639	33.4171	22.1511	18.8387	16.0714	24.8346	45.5403	18.601	32.7306	39.2008	47.5013	41.1437	70.3188	64.2946	76.7496	40.6946	40.9509	40.5223	94.1502
Soltu.DM.01G001590	14.7168	14.2945	13.0515	14.0057	15.2337	17.1821	12.3941	12.7252	14.578	19.1109	13.3208	26.0453	17.8299	16.2811	17.567	15.8773	16.8336	15.9128	16.5617	18.0315	17.716	10.133	10.7093	12.8079	10.6355	15.5737	13.5386	12.0894	13.36	13.1092	10.9852	8.96538	10.4917	10.1104	9.33398	9.10887	10.6314	11.1916	12.4316	10.404	13.1324	14.5975	13.1583	12.9698	11.2483	9.61101	9.82138	10.1415	10.2856
Soltu.DM.01G001600	1.49526	0	0.816218	0.10594	0.735435	0.593683	3.51168	0.201666	0	0.123024	0	0	0.408285	0.446294	0.167542	0	0.366429	0.12551	2.7899	1.95386	3.13436	2.45638	1.24597	1.03747	0.315913	0	0	0.500162	0	3.19727	0	0.134319	0.60235	1.67259	2.07063	2.72712	0.637501	0.586799	0.363906	2.20686	0.723504	4.33523	0.694033	0.955179	0.823315	0.298297	0.183129	0.249786	0
Soltu.DM.01G001610	0	0.133048	0.16296	0	0.268963	0	0	0.160891	1.42126	0.18468	0.430302	0.785737	0	0	0	0	0.110148	0.223689	0.110327	0	0	0	0	0	0	0.231354	1.28454	0	0.957315	0.225736	8.21907	2.952	4.4753	3.2918	5.51278	6.4914	7.48255	8.73771	1.99966	10.5507	2.47243	4.98118	0.669703	0.191866	0.0814497	1.128	1.83962	1.29286	1.12304
Soltu.DM.01G001620	10.8252	7.59533	7.59733	9.79266	13.2206	13.4917	7.41086	9.45752	8.97835	6.32219	5.47175	5.68405	9.45115	10.7939	11.8813	5.95586	7.44259	6.99239	8.59064	8.73803	8.40914	3.16645	9.88104	5.07664	5.71117	6.52236	2.85926	4.34834	4.82615	5.65501	9.55078	9.85091	12.0423	8.43523	9.69187	11.5089	12.56	17.2027	11.0666	5.61226	12.2959	6.30704	11.6938	10.2595	10.2255	11.6971	10.2714	11.1102	5.69979
Soltu.DM.01G001630	0.823464	0.988791	1.89896	0.8145	0.708067	0.844705	1.39729	0.941314	1.60572	0.69165	3.03083	0.914304	1.81054	1.42574	1.56879	2.16159	2.29185	1.625	1.16272	0.893562	1.40061	0.331056	1.57384	0.903117	1.14396	1.42437	2.94014	1.30313	0.768688	0.983867	0.590596	1.97047	2.35321	0.245736	0.887183	2.08854	2.90177	2.06617	0.789238	3.24731	0.771726	1.47695	0.647611	0.561629	0.522917	1.71093	1.33656	1.28189	0.788498
Soltu.DM.01G001640	34.2491	32.766	29.4715	37.6637	42.6352	41.7729	42.9782	49.4473	33.1272	23.4177	27.5705	22.5289	28.2782	28.5572	30.6084	36.3763	31.7464	32.0312	33.0569	33.3673	30.4959	44.1677	31.6129	47.7639	45.3934	47.3008	29.5818	46.3207	38.7001	40.1682	26.5221	29.9198	29.7359	40.3307	38.0989	35.0365	26.5991	30.9366	30.3364	21.4365	22.2339	21.5402	23.5474	24.4808	20.2846	29.1648	27.3978	28.2648	19.8273
Soltu.DM.01G001650	115.901	107.739	94.1135	121.603	123.519	137.755	142.79	89.627	86.5368	76.0249	90.1899	81.4709	119.867	120.564	119.462	153.695	151.045	146.481	124.115	122.928	131.219	119.13	80.3544	97.8286	112.396	122.266	123.691	113.281	92.2694	109.564	93.81	98.9772	103.335	143.33	131.713	111.534	96.6796	96.2016	107.943	82.5506	100.879	98.1535	118.694	120.021	109.106	121.772	126.238	121.854	130.814
Soltu.DM.01G001670	1.22352	1.26208	1.22766	1.82455	1.54347	2.39304	1.99141	1.5966	2.39484	0.468924	1.77074	0.152919	0.92459	0.8736	0.798003	1.6661	1.91165	1.59546	1.1655	1.14566	1.17033	0.698124	0.394122	0.979129	3.69626	3.61078	2.58384	1.53848	0.971544	1.54673	1.64342	2.46851	1.19251	2.01015	1.99138	1.69418	3.38875	3.36139	2.39767	1.71053	0.31499	0.614652	0.742955	0.715505	0.742352	1.71332	2.18761	2.173	0.979612
Soltu.DM.01G001680	32.0857	23.7708	19.743	7.97749	14.6581	9.63237	42.387	29.4315	20.1228	12.238	10.4219	9.90518	48.1607	47.5366	48.519	24.625	22.7194	26.0704	36.4378	39.1485	40.855	29.0221	42.1106	25.96	17.3209	11.2086	14.8206	28.9755	32.1245	25.685	16.9275	27.2645	17.8783	17.1253	14.0374	23.6038	13.5228	18.2003	14.7242	12.2912	12.2152	9.49753	34.7979	34.4096	31.3162	18.0886	18.9526	16.8872	20.0569
Soltu.DM.01G001690	205.902	167.139	178.797	143.067	128.321	135.041	173.302	215.199	156.135	118.209	155.767	161.748	1063.07	1085.92	1262.86	621.017	788.402	705.676	806.5	912.23	967.025	56.1425	113.05	185.52	183.66	163.367	178.036	143.083	109.167	128.295	175.021	234.63	144.578	175.669	168.79	186.464	222.962	258.023	159.697	248.157	319.274	300.801	540.085	631.009	733.505	615.867	627.794	731.903	727.076
Soltu.DM.01G001700	11.0888	7.04184	6.6747	6.06215	3.98161	7.76874	5.00574	7.71279	6.10471	10.2764	7.56643	10.4211	19.6713	24.4178	25.2112	16.4681	19.6116	21.6388	13.7743	21.2802	16.4996	7.16442	3.52509	3.43703	4.18611	4.25607	6.4147	4.28092	5.7494	7.31202	11.158	6.42003	6.78113	5.5586	5.37069	5.22112	8.8753	7.82833	7.6408	11.5112	9.60425	10.9906	21.5086	28.9834	17.3326	18.8459	11.9001	21.5986	12.8542
Soltu.DM.01G001710	32.199	19.6852	14.7325	18.3858	29.1482	26.2757	18.3952	25.6975	23.3173	14.3032	11.4666	11.5934	13.6474	12.9088	14.4501	9.02203	8.62768	7.93214	10.838	12.5976	11.8079	8.29815	21.3481	16.4023	11.7999	11.9968	7.3288	12.5579	10.5803	16.5588	23.7773	27.4304	33.5001	18.39	21.9132	25.8492	24.8102	45.0659	26.3831	13.0145	23.7235	13.5797	13.6827	13.4545	11.3391	14.5675	13.1339	15.7084	8.45569
Soltu.DM.01G001730	54.4598	67.9662	60.1896	71.5177	64.7007	77.3989	80.9677	83.8061	63.4666	44.4009	42.5414	42.3137	97.073	100.513	95.8537	88.76	89.4367	93.8743	69.973	64.8215	69.0212	97.4527	72.7895	97.9991	55.8062	63.5928	40.8025	112.41	85.2409	76.5387	63.4673	64.1505	65.3093	85.1974	71.8513	70.6282	41.8454	44.8856	55.6746	48.3909	43.0693	44.7466	61.8639	68.2862	59.4722	63.0389	60.9294	56.008	53.2637
Soltu.DM.01G001760	1.22178	1.44529	1.73367	2.82969	2.21433	1.06097	2.0555	2.5078	2.0353	1.46365	3.2268	0.975087	2.14877	1.38792	1.2983	1.07799	0.911542	1.73864	0.756816	0.977894	1.08478	0.933374	2.30546	1.76202	1.41176	2.73529	2.8523	1.90791	1.70683	1.78384	1.29738	1.75349	0.944105	1.90584	1.26691	1.43824	3.33439	2.93817	1.10727	1.266	1.53039	0.487838	0.605274	0.919053	1.41465	1.08575	0.906368	1.47023	0.854117
Soltu.DM.01G001770	3.6413	6.88085	7.14067	6.72754	5.87144	3.48615	5.49905	4.08972	6.28724	7.80573	7.23526	6.5385	5.48177	3.73659	5.1664	6.27953	4.49656	6.07266	4.66841	4.79879	5.2212	6.9372	5.95531	5.72531	6.83527	9.70316	13.1771	5.98427	5.09499	4.99217	5.31324	6.96668	7.71445	3.78039	5.9204	6.13347	8.01532	10.1613	6.52839	8.4941	3.79711	4.71543	2.41604	4.02496	3.9312	5.18908	5.2355	5.39505	6.02585
Soltu.DM.01G001790	34.7466	40.4879	31.034	33.7035	36.5098	33.9104	51.3019	53.2966	39.2915	38.4455	33.7411	31.4427	36.8702	39.912	41.2751	35.8244	38.2624	40.567	37.6623	36.2126	36.4218	38.0293	45.3515	42.3649	28.8049	34.2379	27.4327	63.53	37.4347	49.2221	32.3437	23.994	31.7518	49.2273	38.6122	35.757	25.5586	23.0069	26.9156	29.0022	30.708	30.7104	32.563	33.4562	34.5545	28.6586	31.3157	27.8834	26.937
Soltu.DM.01G001800	3.89842	3.15366	6.89901	6.75752	8.34186	2.2511	9.33795	6.15251	6.21371	7.8997	5.27311	7.46393	13.1593	8.24143	16.0007	12.135	10.5739	8.2656	9.34648	12.852	14.5696	12.8615	4.96634	15.1413	12.9437	7.72534	5.01642	3.47637	14.4593	7.30214	6.38171	8.91873	5.60138	6.14029	8.15474	6.16318	5.919	6.09339	3.9623	10.4922	7.35251	2.91041	11.3586	9.94828	12.5676	9.70603	12.3517	11.4689	11.1266
Soltu.DM.01G001820	7.06197	7.91063	5.77907	5.24791	10.6857	6.10289	6.45695	5.76597	3.68055	4.30325	4.49063	4.71	9.18621	6.76482	6.72332	6.65133	6.89877	6.63372	5.71045	4.63254	4.83067	3.98625	3.51316	5.27985	1.44405	3.10601	6.34299	6.47799	7.64519	5.33249	3.54066	3.84756	2.8457	3.96834	4.38257	3.893	1.1445	3.09986	1.48099	2.16519	1.82975	1.52902	4.31726	2.93495	4.15589	2.29635	3.90169	2.87252	2.56625
Soltu.DM.01G001830	97.1301	115.242	99.3645	79.7813	92.4545	81.4637	57.7913	75.7038	92.1452	125.328	112.897	79.8385	87.9652	83.8849	81.953	87.9703	89.9117	90.7007	106.758	104.872	105.513	51.3482	88.3972	70.1457	95.9108	72.1764	118.715	59.4592	87.9982	98.2545	63.0021	80.5326	62.6324	48.5165	62.2735	65.1744	92.2404	86.8178	101.435	76.6353	95.7025	89.7928	82.3689	89.6942	70.4184	64.4853	67.2248	69.4058	96.7122
Soltu.DM.01G001840	140.304	49.6387	110.93	47.7907	78.6886	15.6922	21.6555	14.8112	41.6933	547.716	678.582	95.2328	394.155	377.242	396.575	181.687	180.819	189.261	289.764	273.615	291.93	25.0095	98.236	21.3636	152.913	18.7629	86.2978	42.6227	42.9404	73.4074	34.4247	91.6869	70.2493	90.6943	125.524	234.045	118.646	202.297	146.573	428.245	390.964	420.105	529.561	560.231	486.33	191.677	189.921	196.887	368.573
Soltu.DM.01G001850	125.426	31.1	25.2468	22.039	14.9194	5.89429	40.0196	18.825	33.3252	72.4358	80.5624	18.8238	262.089	246.277	243.697	38.4969	40.9593	50.2753	181.249	179.52	184.002	9.91473	94.0507	8.0723	18.4101	5.79052	10.808	12.9368	10.1128	35.9436	17.6349	51.3983	35.6422	13.5443	16.3911	100.268	21.4009	66.8793	75.6078	43.6098	93.6819	75.3436	210.619	218.909	196.758	79.1915	82.5334	81.2515	198.318
Soltu.DM.01G001860	0	0	0	0	0	0	0	0	0	0	0	0	0	0	0	0	0	0	0	0	0	0	0.0870717	0	0	0	0	0	0	0	0	0	0	0	0	0	0	0	0	0	0	0	0	0	0	0	0	0	0
Soltu.DM.01G001870	12.2342	4.8843	11.2331	10.4395	10.6719	12.0018	10.2196	13.8023	13.5223	4.69712	5.54459	3.19552	0.450118	1.79468	3.32463	4.31368	0.937364	4.12231	0.385642	3.94049	0.000202037	8.73977	9.69429	10.1854	16.5776	15.3938	2.85882	28.608	3.83209	12.7142	14.2816	18.6624	4.86829	4.23483	14.6059	8.25428	3.02238	6.28639	3.38732	4.9877	2.72574	3.33888	11.8311	18.2465	15.5317	39.8781	36.6342	34.7604	26.1239
Soltu.DM.01G001890	5.0792	5.96775	4.92211	5.40302	5.90223	6.85573	6.58743	5.13872	6.24068	7.2162	8.5399	6.57076	8.37826	7.85113	8.36046	20.2616	25.7864	26.2021	8.81503	7.19203	8.24496	7.2662	6.68104	7.62088	8.21599	6.45016	15.6771	6.06689	7.04491	4.19723	6.92007	4.01796	4.64032	5.08042	6.01998	7.85272	6.07653	3.48774	4.96574	7.20516	6.23131	6.00078	6.73388	8.7087	6.97546	19.7342	17.1437	24.0403	14.5785
Soltu.DM.01G001910	54.5878	47.4372	40.4362	45.4349	44.9712	52.9242	41.6304	48.5012	42.0394	46.1261	41.4838	44.9757	36.0834	37.6275	38.5648	33.0815	31.9963	31.6959	34.8848	36.3151	36.8396	38.8829	42.873	43.9774	35.4351	53.1155	42.8768	48.8867	54.0918	45.4598	40.7382	31.3119	43.6058	39.1159	32.3988	37.9858	48.2455	50.3701	47.4295	32.9729	44.926	45.5088	36.5809	37.3139	33.0644	33.4356	33.8758	33.3692	32.3264
Soltu.DM.01G001920	19.5277	18.0132	23.8232	25.0601	16.6081	10.842	15.7506	12.0127	27.4138	30.0442	36.2876	23.7913	9.7759	10.7885	11.7803	15.6719	17.163	17.1763	11.245	10.4145	11.0408	18.0625	15.6899	10.026	24.6791	24.6746	46.9329	16.5907	21.9656	18.1457	23.7749	30.5686	32.8677	14.9851	20.2871	21.9279	44.4118	53.438	23.722	37.3628	16.1171	24.2677	12.384	12.2597	10.9995	24.9616	25.8011	23.6519	30.4497
Soltu.DM.01G001930	2.42302	1.59418	1.74196	2.14445	2.41668	2.50524	0.558182	2.03436	1.68494	2.4729	2.5602	2.41274	3.35486	3.64251	3.87786	2.04713	2.58713	1.96192	2.51404	4.38518	3.64394	1.88228	2.23765	1.06341	1.64214	2.7819	2.65518	1.45206	3.38606	1.58627	1.36653	1.26275	1.9886	1.19047	1.4476	1.69869	2.20884	1.64177	2.37311	2.8469	3.53137	3.60844	4.57077	4.7893	4.51941	2.40419	2.81153	3.08182	3.11206
Soltu.DM.01G001940	0	0.258007	0.475621	0.300572	0.134354	0	0	0	9.7155	1.73273	1.12001	0	0.216969	0	0	0	0	0.335904	0	0	0	1.29606	1.51968	0.541701	1.79247	1.37901	0.628397	0.984351	2.14392	0.672335	1.21825	0	1.05873	2.00376	2.75907	0	1.69268	4.79009	2.37152	0	0	0	0	0	0	0.349009	0.811031	0.736229	0
Soltu.DM.01G001950	26.1744	34.2975	45.3604	16.914	19.8561	6.19805	17.651	8.94433	164.378	131.816	103.375	23.2492	20.1721	14.5022	20.1207	37.1754	30.2695	40.0135	26.2678	28.397	24.9766	24.2606	41.3708	16.4306	40.6584	26.4641	27.9502	33.8852	91.5148	31.2682	114.626	82.3988	72.3368	169.1	163.132	47.0123	256.39	183.095	279.411	91.8947	40.8464	61.7609	68.8696	104.615	116.997	97.6734	95.4512	102.346	97.0712
Soltu.DM.01G001980	10.3048	7.05203	20.0041	11.6511	14.037	4.73011	20.2258	6.48432	33.6081	16.2452	77.9097	11.8012	2.4365	2.21861	0.906398	3.54929	6.27716	4.46254	5.25623	3.84061	4.60889	1.32413	14.7403	1.95709	12.6872	21.2184	12.4271	7.94817	25.122	3.58771	3.22516	4.59906	9.7031	12.7805	12.3986	4.57561	5.86384	10.071	16.6414	3.38276	1.53285	0.802059	1.99079	2.96464	2.85373	9.55508	5.82901	6.70067	5.00732
Soltu.DM.01G001990	340.144	300.151	308.382	402.991	361.776	336.519	366.805	288.435	292.342	746.384	557.11	349.529	327.593	328.424	333.2	228.025	224.921	222.896	293.371	296.148	306.606	212.879	380.861	343.117	423.564	321.84	305.823	277.906	367.832	404.573	352.257	522.132	304.756	282.709	317.375	318.823	456.509	522.684	427.856	431.773	437.354	592.544	239.5	249.037	240.035	180.011	168.814	175.888	152.223
Soltu.DM.01G002000	0	0	0	0	0	0	0	0	0	0.407848	0.0636797	0	0	0	0	0	0	0	0	0	0	0	0	0	0	0	0	0	0	0	0	0	0	0	0	0	0.0580926	0.124696	0	0.652795	0.341261	0	0	0	0	0	0.0646246	0.0877179	0
Soltu.DM.01G002010	6.71901	4.18773	6.48815	2.87337	3.95168	2.17461	10.5737	1.56664	9.02954	4.70239	17.3921	4.62088	7.50238	7.42532	8.25913	18.811	18.2584	19.3978	10.3736	10.6297	9.60769	6.9328	5.0536	3.24413	11.4617	3.68596	38.7913	4.37303	2.51654	3.99404	4.80488	13.1105	11.2881	3.51372	3.81574	8.86792	16.2592	9.36207	6.77818	12.1615	3.49338	2.41741	10.1773	8.43103	10.7894	20.0009	21.8036	20.4053	19.2112
Soltu.DM.01G002020	1.35603	0.409335	0.735828	0.147934	1.18826	0.351965	0.392333	0.650505	0.535324	1.02643	0.145635	1.18026	2.66949	2.36455	2.41895	0.420906	1.2957	0.801937	2.25983	2.37519	3.20944	1.01026	1.57265	1.68085	0.570187	0.352608	0	0.504749	0.523904	1.18653	0.298618	0.480716	0.502443	0.19972	0.657651	0.116534	0.415464	0	0.27396	0.193717	1.17181	0.0904738	2.87988	2.55647	2.17536	0.515393	0.518854	0.27792	1.49761
Soltu.DM.01G002050	5.95436	6.01597	4.49422	5.84566	8.62914	6.60702	6.48748	6.02781	6.04365	7.99883	7.91753	7.96007	11.3464	12.0892	10.5823	9.07805	9.78625	8.09811	9.69258	10.6913	9.45192	4.03139	6.87385	6.62215	6.61606	3.69529	8.31545	4.8904	7.05361	4.20571	5.04969	3.65925	2.64531	3.58478	2.5051	3.37634	4.34135	3.25489	4.22956	3.46491	7.03855	5.12788	6.83623	8.47563	7.39137	7.42541	7.43548	7.17726	6.49378
Soltu.DM.01G002060	8.39395	8.76028	10.769	11.9477	10.6518	12.0637	10.8328	15.1482	9.80844	6.73001	6.80326	7.85891	10.0928	10.4455	11.4213	10.9394	10.6581	9.76547	13.1202	11.8698	13.6092	8.54459	10.4617	10.7441	7.43526	9.96627	5.67935	13.0024	12.4566	8.43253	7.63094	6.78661	6.67927	11.5127	9.27875	9.75819	7.27701	8.42335	8.91652	5.96141	6.56699	6.31984	10.17	9.692	10.0642	8.29344	8.79937	8.72557	7.35297
Soltu.DM.01G002070	6.72253	6.77099	5.30489	4.74369	7.12028	4.10841	4.56497	5.46624	7.58639	8.91675	9.34343	14.6065	7.76608	7.68406	6.20347	8.1755	6.0558	7.10533	6.41886	6.09098	7.08147	10.3299	5.69926	5.21279	6.05108	5.54215	7.52263	4.56865	6.48717	4.94214	6.73373	5.19502	6.12161	5.52124	6.38886	4.67852	7.82517	4.65298	7.54464	7.70603	10.7493	11.0781	7.1976	7.81097	7.07664	5.75965	6.07113	6.9054	7.28164
Soltu.DM.01G002080	37.841	22.0552	33.6266	31.7716	23.2447	20.2071	28.9653	24.4502	27.7761	32.8949	43.2618	30.8055	62.2616	66.7913	67.323	76.1332	72.1253	78.567	61.9222	65.0108	68.7999	26.49	25.2684	38.975	34.6286	36.8484	59.8098	27.3449	28.6271	32.5256	23.2518	30.6966	22.2727	26.2932	20.5833	24.0573	25.804	15.4395	26.1267	31.818	31.93	31.512	75.344	82.2861	71.3663	62.0937	59.5589	64.3271	76.7221
Soltu.DM.01G002100	1.63181	0.312664	0.381271	2.46022	2.13961	0.981133	2.57384	2.12066	0.384371	0	0	0	3.90801	3.76782	4.47675	3.75694	3.41114	4.00497	1.90602	1.65035	1.86703	0.914424	1.06429	1.75175	0	0	0	0	2.69463	3.5699	0	0	0.334888	1.82275	1.26321	0	0.309419	0.328614	0	0.849605	0	0	3.50692	2.10418	2.60188	4.63814	5.01395	3.87833	2.24988
Soltu.DM.01G002120	3.15095	2.58092	2.0875	1.93833	0	0.446706	6.20482	3.13793	0	0	0	0	5.96698	3.17554	8.2917	0	0	0	1.03943	2.11534	0	6.41853	7.7931	10.6976	0.711345	0	0	6.54987	0	8.356	0.945109	1.81654	0.899227	0	0	2.10621	0	0	0.83593	0	0	0	0	0	0	0	0	0	0
Soltu.DM.01G002130	1.05781	4.75463	2.36751	0.330206	0	0.411953	2.36184	1.11879	1.25382	0	0	0	1.96992	1.41558	2.14069	0	0.0469938	0	0.424775	0.742791	0.31197	8.01281	1.76165	7.59046	0.423806	0.424543	0	6.29163	0.376939	6.09345	0.890823	2.38422	3.74084	0.440096	0.137679	2.68265	0	0	0.608791	0	0.179338	0.129606	0.204645	0.6179	0.517821	0.0380598	0.104241	0.0930964	0.0812086
Soltu.DM.01G002140	24.4513	6.83664	15.8131	1.43809	10.4414	0.937251	34.4972	17.2983	81.3526	7.96813	91.8837	21.9792	128.359	128.951	121.917	340.984	340.315	357.87	147.822	149.746	146.112	19.5296	19.5972	13.2141	29.5733	19.666	55.2508	17.5335	33.5197	4.82204	3.54562	8.599	14.6799	9.84007	43.4067	20.7752	103.723	26.4183	31.6038	14.4992	7.37395	1.77325	235.984	242.574	235.122	204.721	199.241	204.974	288.968
Soltu.DM.01G002150	0.803122	0.105185	0.0837528	0	0	0	0.0321254	1.10772	0.438566	0	0	0	3.34839	2.51519	3.42326	1.67507	1.74401	2.33222	1.91158	1.2951	1.74412	1.6206	0.201663	0	0.0569224	0	0	0.145155	0	0.349977	0	0.194137	0.146225	0.0499091	0.466785	2.67845	0.172287	0	0.170438	0	0	0	3.6325	3.64486	3.19741	3.06559	3.35818	2.26963	1.84164
Soltu.DM.01G002160	0	0	0	0	0	0	0	0	0	0	0	0	0	0	0	0	0	0	0	0	0	0	0	0	0	0	0	0	0	0	0	0	0	0	0	0	0	0	0	0	0	0	0	0	0	0	0	0	0
Soltu.DM.01G002170	1.05933	11.333	7.48523	0.224902	4.34362	0.311813	1.97607	1.70519	32.6986	5.25628	3.475	0.591091	0.963064	1.21107	1.05302	8.01682	12.6574	9.69976	0.749472	1.14983	1.60998	8.06431	11.9111	0.939604	3.24253	1.70718	3.10809	1.12249	8.39967	1.09626	9.84633	3.94017	10.7185	7.13161	9.84633	7.8955	9.65231	13.7187	19.9717	8.39353	2.08288	3.54946	2.70702	4.13073	2.70739	4.98682	7.40379	4.64312	0.725723
Soltu.DM.01G002180	9.19915	52.3536	43.627	5.48355	28.83	1.3164	10.5363	16.9041	170.298	9.62558	41.1683	4.58464	39.8343	40.0371	44.2242	31.7942	34.9186	39.5714	9.00643	9.84221	10.745	33.9852	35.1499	6.67684	20.0278	12.4439	27.0066	9.87823	88.2263	5.43435	40.9084	30.5837	62.0916	47.2371	64.6414	50.4811	58.3959	61.0877	46.2198	49.8329	15.7497	9.59123	19.1983	18.7185	20.4488	33.4535	32.5827	31.2749	8.51669
Soltu.DM.01G002190	164.543	23.638	58.7919	32.7481	18.5934	17.0634	122.702	35.6891	17.0908	13.6166	35.5539	8.20592	3.29121	3.16258	3.35609	5.54097	4.67547	5.51152	51.2849	52.9132	51.551	61.8835	39.9683	48.4851	44.2153	36.5146	17.7732	57.4387	23.896	91.5898	4.38063	23.4768	9.68285	18.0648	12.3339	5.78798	3.02216	3.75935	2.18205	9.84492	2.21787	0.790667	7.3469	2.21171	5.12351	10.0768	12.8187	11.5134	4.12061
Soltu.DM.01G002220	0	0	0	0	0	0	0.515348	0	0.472346	0	4.58184	0.270924	0	0	0	0	0	0.369294	0	0	0	0.346723	0	0.603517	0	0	0	0	0	0	0	0	0	0	0	0	0	0	0.1374	0.576563	0	0.495693	0.154082	0	0	0	0	0.480131	0
Soltu.DM.01G002230	0	0	0	0.797638	0	0	0	0.456214	0	0	0.42911	0	0	0	0	0	0	0	0	0	0	0	0	0	0	0	1.04585	0	0	0	0	0	0	0	0	0	0	0	0	0	0	0	0	0	0	0	0	0	0
Soltu.DM.01G002250	0	0	0	0	0	0	0	0	0	0	0	0	0	0	0	0	0	0	0	0	0	0	0	0	0	0	0	0	0	0	0	0	0	0	0	0	0	0	0	0	0	0	0	0	0	0	0	0	0
Soltu.DM.01G002280	0.917484	0.151434	0.584256	0.508269	0.796668	0.817298	0.602588	0.142303	0.357927	0.448787	0.475155	0.252439	1.54408	2.29334	1.5854	0.891529	1.26258	1.20106	1.02397	1.23514	1.03257	0.480422	0.337107	0.455949	0.166438	0.316334	0	0.636128	0.144161	0.375543	0.253508	0.301883	1.08309	0.381225	0.263908	0.446551	0.935445	0.238948	0.651736	0.459097	0.183456	0.0579574	0.324954	0.433191	0.325576	0.984966	0.91825	1.04789	0.161923
Soltu.DM.01G002290	22.4502	22.5999	28.8401	21.1428	21.4657	21.1446	20.8799	18.5002	21.9914	25.4571	27.0409	35.1343	23.3255	23.8395	26.9186	22.8193	24.1377	23.3603	23.2562	24.798	19.9357	17.6531	23.6267	19.9774	28.7243	22.0649	32.2466	18.7757	20.6488	21.4568	17.48	23.4211	20.3512	11.1674	19.0031	26.3511	24.9181	26.4448	21.2352	27.9605	29.3271	28.4048	19.7373	21.5785	19.7956	20.6586	23.3793	22.8981	29.1698
Soltu.DM.01G002300	0.287122	0.124036	0.0297884	0.399242	0.390428	0.259746	1.57702	0.298781	0.228368	0.387868	0.192783	0.0908531	1.31309	1.18351	1.25551	1.66968	1.9338	1.99665	1.23142	1.39407	1.67299	0.225652	0.21371	0	0.162055	0.245512	0.644928	0.593261	0	0.390662	0.0545952	0.0174514	0.107396	0.125599	0.0167122	0.208127	0.0505395	0.081144	0.0500174	0.126009	0.167794	0.0661785	0.642269	0.650416	0.438112	2.29314	2.17043	2.2842	1.88314
Soltu.DM.01G002310	4.92728	4.70686	3.23695	7.80982	5.58519	9.08675	14.3509	6.18632	5.00096	2.1089	3.59157	2.82647	4.15267	4.26383	3.4657	10.4582	7.79731	7.24235	4.97247	7.0512	6.33093	6.31853	3.88512	2.82274	4.49258	5.0054	6.22971	7.52024	1.95268	7.11675	3.63683	3.45164	5.20168	7.88017	6.2007	6.93511	5.73304	6.61652	6.03774	3.53165	3.75535	4.06482	5.07819	4.32145	4.11476	10.2711	11.6361	10.8863	9.18139
Soltu.DM.01G002320	1.35602	2.92343	1.9985	1.79039	1.97579	2.33699	3.69061	1.25886	7.67614	1.31049	4.4938	1.80564	0.551597	0.824787	0.687615	2.3398	2.51991	2.06387	1.76164	0.929387	1.45827	3.40912	2.18422	0.917531	1.49594	2.3452	5.71516	4.40739	3.6291	1.29907	1.42279	2.24121	3.35975	2.15624	4.15155	2.59654	5.48444	5.00094	2.87717	1.91708	0.50881	1.13568	0.284106	0.738091	0.383811	1.45712	1.3678	1.38334	0.729605
Soltu.DM.01G002340	1.92666	1.70089	1.25685	1.68904	2.40079	1.86195	1.69685	0.339984	1.6873	2.56228	1.36357	2.67066	2.82848	3.01038	3.27391	2.93171	2.95752	3.35118	3.02395	2.71311	2.97569	1.19582	1.43095	1.76738	2.50307	1.90769	1.09496	1.39304	0.716291	1.28353	1.26579	0.487981	1.31244	2.162	1.77015	0.931666	0.739401	0.791148	1.72719	0.964222	2.0991	2.40102	2.77999	3.08682	2.39662	1.58126	2.93369	2.33445	1.44904
Soltu.DM.01G002350	9.47187	12.5211	14.2504	14.7978	19.1721	11.7156	15.0584	15.9321	17.8489	14.7783	13.7131	12.2553	11.3173	12.1894	12.0521	9.94368	11.2061	13.92	11.067	10.2399	11.0164	16.2482	20.8439	13.8817	10.9681	11.9193	17.0557	9.44441	20.6448	16.0824	13.2388	18.7465	17.5054	15.994	15.3644	16.6865	13.1687	8.24496	11.8969	12.5891	17.8207	17.3732	12.2891	15.0249	16.5186	7.28175	8.61144	7.82619	11.7269
Soltu.DM.01G002360	5.31651	5.88158	4.37015	1.19238	1.6238	0.965	1.26449	2.5011	5.74328	1.49393	1.85473	2.06773	17.7791	22.5323	18.3738	7.54235	8.58194	8.33827	9.15697	8.18889	8.25689	6.03213	6.29754	3.97704	2.81855	2.44869	1.95501	1.76689	6.0651	2.17963	6.23482	5.6228	6.98368	1.41719	0.997541	0.608112	7.56563	7.02321	3.98025	2.00658	1.83144	1.23868	11.8417	10.9104	10.8202	7.53626	6.99936	6.94253	12.4824
Soltu.DM.01G002370	1.2765	2.80999	2.00825	2.798	3.62923	1.34722	3.9384	1.74321	4.87681	6.06278	6.5347	5.11948	2.29712	3.28279	1.62501	9.97706	8.50508	9.75093	2.41124	2.21204	1.90811	2.64887	2.06689	1.53544	7.44887	3.92151	10.4584	2.08315	2.42196	1.53867	4.09727	4.57919	4.41662	8.54063	12.9261	6.97716	9.74832	7.50293	5.16769	12.5568	5.12355	4.797	7.63237	8.36301	7.17878	13.8291	14.073	13.142	15.3885
Soltu.DM.01G002380	7.97775	8.72921	9.46689	11.5124	11.9329	10.2195	14.0281	11.1746	9.08149	7.4298	11.6289	9.06355	12.5384	11.3285	10.6763	11.4191	12.7461	14.3069	10.8926	11.8794	11.2128	8.04459	9.5173	10.7763	11.5508	14.2402	10.5714	13.1813	12.8626	11.6087	11.2597	13.4301	13.4463	11.7963	10.5587	12.8071	11.7359	16.3087	12.747	14.7586	9.53154	11.2842	11.429	13.7051	12.4774	12.7331	14.4532	13.3175	11.826
Soltu.DM.01G002390	8.31721	10.1228	10.2434	8.01782	9.48193	9.66769	6.44745	9.29702	8.87136	7.5875	5.47807	6.53644	9.71489	10.3334	10.0972	8.29698	7.00326	6.87913	7.92795	10.3984	10.3653	10.4273	10.9864	10.1164	5.77954	8.241	6.36286	8.35678	10.5496	10.6306	6.99597	8.2371	9.92959	7.78068	7.53862	5.55275	8.7057	8.51459	10.3769	7.45357	8.40383	11.4314	8.74522	9.48676	7.98662	6.77792	6.77215	7.3442	7.14761
Soltu.DM.01G002400	21.536	51.6442	35.718	109.946	76.7691	137.202	7.63147	46.0234	40.2172	17.5469	13.7626	30.0628	72.617	74.7766	75.5338	244.584	247.982	247.09	53.3215	51.7369	51.9441	78.7906	79.4749	125.969	156.68	292.295	70.8754	95.4494	95.5906	61.9241	92.285	60.6397	79.0319	209.391	164.143	122.203	25.3788	13.1736	33.9579	60.3774	83.2467	101.53	74.0607	72.4932	67.8902	76.6024	73.9695	79.9727	53.5578
Soltu.DM.01G002410	0.367276	0.30911	0	0	0.113913	0.357214	0.0711732	0.177612	0.346357	0.249789	0.405698	0.433149	0.440921	0.252506	0.171369	1.5267	0.687363	0.813838	0.53528	0.488458	0.290405	0	0.136589	0.374342	0.258215	0.460435	0.566201	0.106444	0	0.190988	0.551813	0.76089	0.498153	0.600951	0.571104	0.0644757	0.442436	0.598441	0.314298	0.324378	0.600887	0.683423	0.543303	0.270985	0.659803	0.321511	0.45174	0.493188	0.451896
Soltu.DM.01G002420	0	0.266275	0	0	0	0	0	0	0	0	0	1.13039	0	0	0.374188	0	0.206097	0.417176	0	0.388655	0	0	0	0	0	0	0	0	0	0	0	0	0	0	0	0	0	0	0	0	0	0	0	0	0	0	0	0	0
Soltu.DM.01G002430	6.89026	10.8528	5.63797	4.45727	8.00965	4.0863	2.1178	6.7228	9.46222	13.3125	7.82422	8.2058	9.36322	10.8923	9.94694	8.26898	7.99486	7.9532	9.5966	8.34168	11.202	3.66742	5.94254	3.9326	6.85205	8.23987	9.3834	5.65183	7.59401	5.4026	4.02145	5.74283	3.0742	2.00784	3.71249	3.52759	5.21809	5.01754	6.01979	6.0537	7.76352	7.95615	7.30687	10.9745	8.99585	5.17524	5.99682	6.51212	4.89698
Soltu.DM.01G002450	0	0	0	0	0	0	0	0	0	0	0	0	0	0	0	0	0	0	0	0	0	0	0	0	0	0	0	0	0	0	0	0	0	0	0	0	0	0	0	0	0	0	0	0	0	0	0	0	0
Soltu.DM.01G002460	0	0	0	0	0	0	0	0	0	0	0	0	0	0	0	0	0	0	0	0	0	0	0	0	0	0	0	0	0	0	0	0	0	0	0	0	0	0	0	0	0	0	0	0	0	0	0	0	0
Soltu.DM.01G002470	11.4609	17.5378	18.4343	32.459	14.3567	30.7647	8.99109	16.2379	16.6372	37.3806	16.4709	15.4536	11.5082	9.77993	9.39559	12.246	11.8239	14.5867	11.5813	14.2625	13.5816	18.7446	18.3837	21.9476	32.4461	24.4578	13.573	20.8664	16.5155	31.3799	11.087	19.4617	10.0996	4.75843	7.76735	3.45981	7.55461	7.46106	7.85973	9.96329	4.67955	11.1402	8.70655	9.86248	7.39798	9.86204	10.5488	8.04484	15.2536
Soltu.DM.01G002480	6.28351	4.67829	2.14434	3.31005	2.98559	1.18562	1.91237	0.665224	2.17297	13.4298	10.4994	9.45851	3.62635	4.46071	3.46223	3.53503	4.23443	2.47529	5.358	1.60952	2.17371	0	2.78707	1.51098	6.92253	3.04058	1.19144	1.10057	3.17148	0.422625	5.59513	7.64387	4.25763	6.13715	2.71037	4.07794	4.78429	5.74162	4.68225	11.9487	8.15243	7.51868	4.3478	2.68632	1.86362	4.58301	5.05439	3.093	7.16737
Soltu.DM.01G002490	50.13	58.1599	44.7912	45.0707	52.8464	51.9047	45.3663	65.415	50.7741	43.0204	37.7587	42.9474	45.5094	43.0887	44.9828	36.1802	38.3663	35.3645	48.982	41.2694	43.978	37.8895	44.2525	54.8203	39.3593	47.7247	38.977	47.0484	52.0346	46.69	43.9784	44.7933	48.5074	46.0981	41.9953	52.2734	44.0142	56.3318	52.6465	42.6861	54.0709	47.5702	41.7507	43.2826	33.3654	36.6224	39.053	37.4018	32.9551
Soltu.DM.01G002500	6.76731	6.13248	4.90647	7.08912	6.98323	3.6292	4.69032	6.11649	11.3136	9.58178	10.7308	5.42441	11.1015	10.556	11.8282	10.1823	11.3441	11.7841	8.19075	6.91453	8.91311	7.05615	6.12401	6.05283	6.58424	6.51708	6.81352	4.33791	9.0892	5.57969	6.05074	7.19951	6.95182	6.18944	7.84734	4.51287	14.1175	18.2402	9.23775	8.32846	6.62062	5.06176	8.6784	10.0937	9.2213	9.1893	10.5994	10.5393	11.3118
Soltu.DM.01G002510	20.0691	10.9641	16.2914	13.9967	24.6669	12.7117	13.2385	13.0308	35.5669	52.3337	56.0956	22.479	4.79044	3.78988	4.92099	9.65346	9.00171	7.95374	4.29724	5.19619	5.80927	7.13196	7.44404	8.85934	31.0483	10.2323	17.6905	7.37755	11.7079	11.7816	14.8782	38.5314	26.874	26.1872	57.9912	32.3398	46.9432	130.546	37.0781	44.1436	17.4333	16.5805	10.6414	11.5914	10.2147	35.6343	39.121	40.994	22.97
Soltu.DM.01G002520	18.7873	19.6866	20.3358	16.477	15.3732	11.8262	11.6983	16.3646	20.8278	32.9073	28.092	24.6314	13.4796	15.6535	14.7027	15.5054	16.7254	16.184	13.2949	12.94	14.9991	7.77159	13.5509	10.1965	22.2766	15.4104	25.1312	11.4519	16.3135	15.6339	28.2928	38.0434	21.825	14.2309	21.8352	16.988	29.4006	44.5183	23.6464	32.5196	23.0867	30.6062	17.5868	18.127	15.2769	19.5001	20.8875	20.3981	26.3009
Soltu.DM.01G002530	0.138486	0.0652379	0	0.0353602	0.0955676	0	0.0297107	0	0	0	0.167538	0	0	0	0	0.0731771	0	0.0752214	0	0.0363453	0	0	0.151315	0.0642187	0.112059	0.0573279	0	0	0	0.109097	0.0361395	0.233306	0.0352393	0.236011	0.0451582	0	0.0681109	0.0358012	0.100967	0	0	0	0.128039	0.160567	0.022688	0.0891358	0.161444	0.0722798	0.0313604
Soltu.DM.01G002540	0.924248	1.0961	0.943129	1.06897	1.05556	0.916698	1.5913	1.66345	1.08239	0.80207	0.272017	1.1229	0.834927	0.634953	0.729135	0.546937	0.447671	0.8329	0.797015	0.546844	0.742441	1.3276	0.952325	1.87986	0.505	1.49462	0.555022	1.38862	0.607931	1.03825	0.978925	1.57197	1.5686	0.839104	0.526405	0.880389	1.48248	1.2779	1.36016	0.820394	0.915176	0.675072	0.500944	0.730051	0.489368	0.766474	0.291067	0.535351	0.590875
Soltu.DM.01G002550	2.84501	4.95482	3.33039	4.06158	3.41222	4.26955	2.99236	4.83796	3.75078	2.22286	3.41055	3.51529	3.54939	5.27525	5.28753	3.60296	4.87335	4.49547	4.82473	3.80684	4.84026	4.41285	4.56507	3.97864	5.55375	4.44071	3.63961	4.39466	3.32344	4.80377	2.76513	4.61859	4.10114	4.3795	3.32207	5.27682	3.79401	5.06985	4.43498	2.49602	3.18745	3.55338	5.45531	4.41299	5.24533	4.52152	3.76542	4.54809	4.2321
Soltu.DM.01G002560	7.73667	7.30783	9.50704	7.80997	7.77887	8.67462	11.9691	10.0128	5.84709	5.57579	4.59625	4.64285	12.4644	13.0431	14.3771	16.342	14.9204	13.4232	15.6463	13.8701	15.7093	9.92912	6.74967	6.96993	7.02991	7.83937	4.16104	8.65497	8.13362	8.00719	5.87212	5.21689	5.47732	13.402	9.71436	7.81918	4.39828	4.45941	6.93982	5.19393	7.53967	8.61328	13.3718	12.4303	9.9139	9.62964	10.2088	9.51569	8.97752
Soltu.DM.01G002580	9.42051	9.12202	8.62763	9.98788	9.65466	14.1455	10.639	10.103	9.0899	9.82935	8.78364	11.2907	14.0609	13.9792	14.4785	11.9143	11.9337	11.7948	11.5656	11.7132	12.4103	8.05507	7.5675	7.8752	7.7757	10.9205	9.53198	7.99409	9.95241	10.2832	9.10953	7.73118	8.30881	10.5539	8.73683	7.33999	8.85283	8.02062	10.2501	9.6829	14.5841	14.3492	14.1344	14.5675	13.7032	11.2455	12.4264	11.9285	11.9717
Soltu.DM.01G002590	9.53977	19.0896	16.4422	17.9293	16.4084	12.7861	11.7751	17.9642	18.8897	9.57382	12.7533	10.5867	6.16516	5.88859	5.23275	3.86262	4.82404	4.60269	7.88044	6.90496	7.07835	8.74501	11.1967	10.4747	13.6156	10.9533	10.0257	8.69353	10.737	10.7525	14.0752	15.4062	15.2906	22.0011	26.1442	16.1581	14.964	19.4567	17.7108	10.808	7.20398	5.85931	7.50047	7.5823	6.25982	11.8032	11.1951	12.4279	10.6215
Soltu.DM.01G002600	0.100911	1.06393	0.351224	2.22117	0.464793	0.58691	0	0.49898	0.657954	1.17581	0.926356	0.12721	0.19387	0.651119	0.930549	0.89196	0.513064	0.310549	0.908864	0.400305	0.0954099	1.06752	0.530922	1.08204	1.27947	0.635074	0.29777	1.29527	0.698382	0	0.418677	0.404118	0.604483	0.138688	0	0	0.371204	0	0	1.77029	0.217616	0.234172	0.7018	0	0.376766	0	0.149696	0.607668	0.520854
Soltu.DM.01G002610	168.186	259.43	242.105	145.815	137.257	114.674	173.146	172.689	219.037	249.644	272.285	177.915	561.424	537.194	524.252	266.403	255.027	262.342	570.426	581.133	605.306	286.655	323.024	203.764	226.456	214.419	337.768	259.437	239.718	216.336	364.376	341.407	281.072	108.553	129.772	189.717	387.942	228.034	279.96	231.635	191.163	181.413	497.515	504.158	530.742	247.671	260.371	248.524	436.138
Soltu.DM.01G002620	0.602668	0.958312	1.98106	0.655043	0.327577	0.598838	5.38518	1.75473	1.00341	0	0.442029	1.56686	0.499315	0.957075	0.305786	0.240393	0.19687	0.134852	1.58742	2.36731	1.7849	3.55148	0.715474	2.635	1.6083	0.934099	1.81728	1.07461	0.167667	2.26286	0.52479	0.534678	1.66168	1.9929	1.06667	1.25768	0.471961	0.212458	0.560822	0	0.114077	0	0.396247	0.369417	1.13163	2.16838	0.83218	0.715358	2.05774
Soltu.DM.01G002630	0	0	0	0	0	0	0	0	0	0	0	0	0	0	0	0	0	0	0	0	0	0	0	0	0	0	0	0	0	0	0	0	0	0	0	0	0	0	0	0.901409	0	0.404348	0.984782	0.561635	0	0	0	0	0
Soltu.DM.01G002640	1.43306	1.53259	1.10922	1.69459	1.0142	1.49651	0.450207	1.00014	0.712129	0.882012	0.834886	0.858754	1.14263	1.2667	0.905889	0.769291	0.540998	0.707779	1.03231	0.61256	0.866656	0.786271	1.48801	0.905294	0.39941	1.19856	0.631549	0.991387	0.791603	1.27614	0.445258	0.143727	0.438979	0.50775	0.905312	1.05831	0.699289	0.554021	0.615093	0.382773	1.27316	0.851138	0.673966	0.593927	0.551312	0.830357	0.526665	0.683972	0.530758
Soltu.DM.01G002650	20.4333	18.5335	20.5162	24.5908	6.12618	32.769	8.66525	5.8617	5.90062	94.8942	67.6561	54.1128	17.4287	16.664	19.4592	13.7346	12.8225	13.7306	22.9085	19.5188	16.7852	10.1742	39.8005	39.9088	41.4517	25.6616	70.476	39.4604	14.7333	52.0034	19.8216	30.5322	19.1508	22.5661	26.5798	36.0444	6.13379	6.53019	23.4773	72.1307	69.4849	63.8136	27.2843	27.8666	27.6001	27.5434	26.956	28.0566	32.5496
Soltu.DM.01G002660	13.0751	12.4096	15.0584	4.07926	6.35454	3.05595	15.5378	4.31982	12.2924	16.2236	34.0796	23.3726	20.3839	19.9877	22.972	38.6177	36.7283	35.3703	22.2139	24.1825	23.2075	12.9235	9.86837	7.367	19.6736	9.59543	71.6903	8.71148	6.40271	5.35178	11.9814	18.3323	17.8552	5.15011	13.0952	14.4081	32.4175	13.2537	20.3235	19.8655	12.3607	9.07407	31.6048	33.2515	29.3307	41.8391	41.3349	43.704	73.97
Soltu.DM.01G002670	99.1669	46.4768	56.0913	75.3412	19.6931	33.5329	198.186	87.5286	30.3234	1.87189	4.22007	2.95337	17.1807	16.2576	20.9969	6.3483	5.40388	6.41979	29.9334	26.9458	29.62	118.151	32.3604	79.3776	20.5759	33.5302	3.75441	134.373	11.7179	137.169	46.508	45.5067	40.7591	50.8221	36.917	32.415	8.03747	16.2919	20.2828	1.16428	4.78783	1.16445	15.0363	14.8106	13.1875	19.13	18.1996	17.133	9.33852
Soltu.DM.01G002680	21.9158	20.3933	17.959	22.7857	17.5349	22.019	17.7106	21.8336	16.9639	18.5803	17.1397	18.8504	18.5112	17.114	15.5748	17.6241	15.7866	16.7012	17.5275	17.6496	17.6992	24.5955	19.0452	17.6711	15.372	19.8692	24.3752	19.5535	19.4138	22.4107	22.3105	24.2806	20.2171	18.6014	17.5585	17.4431	17.1092	23.1972	20.5695	18.9469	18.4584	21.8226	17.0918	17.72	16.3622	18.4911	17.6946	18.234	15.1939
Soltu.DM.01G002690	35.7051	32.5925	38.3709	29.2287	29.1777	21.9049	31.6294	34.8234	41.8064	32.4309	40.898	38.3374	28.5865	29.7705	27.5854	28.941	29.665	28.6545	31.704	30.144	32.3721	34.6978	30.4644	30.7673	35.4998	32.4258	73.137	26.172	26.8372	27.4585	29.6026	33.1981	36.4548	18.7919	25.0168	28.0694	38.0714	32.2317	28.5061	33.1338	24.8727	26.1375	28.1524	31.5193	27.31	26.3806	27.4689	25.824	31.8173
Soltu.DM.01G002720	19.3006	21.606	17.3466	19.2927	16.5018	17.9245	22.1682	18.5536	15.9441	15.3378	12.2377	14.8641	11.2516	10.4961	10.5402	10.0893	9.92905	10.274	12.2741	12.2196	13.7692	26.8054	21.555	22.9558	20.0093	25.0763	15.1723	24.4562	21.9874	27.0591	10.7766	17.394	11.7681	17.7475	15.9828	15.5536	13.9817	12.8281	14.8882	12.7337	14.3528	14.735	11.431	13.7334	10.6998	10.9282	12.3363	11.7286	9.86382
Soltu.DM.01G002730	0	0	0	0	0	0	0	0	0	0	0	0	0	0	0	0	0	0	0	0	0	0	0	0	0	0	0	0	0	0	0	0	0	0	0	0	0	0	0	0	0	0	0	0	0	0	0	0	0
Soltu.DM.01G002740	0	0	0	0	0	0	0	0	0	0	0	0	0	0	0	0	0	0	0	0	0	0	0	0	0	0	0	0	0	0	0	0	0	0	0	0	0	0	0	0	0	0	0	0	0	0	0	0	0
Soltu.DM.01G002750	1.3941	1.91059	1.4062	0.75372	0.257904	0	1.61023	1.76108	0.730693	0	0.55827	0	0.0693857	0.0663675	0.134432	0.213521	0.145728	0	0.777352	0.280525	0.266439	3.42539	0.233207	0.128071	0.331392	0.337139	0.421544	0.42373	1.26313	0.644557	0.870149	0.190306	0.353675	1.98607	1.83435	0.94262	0.135391	1.15498	0.0913793	0	0	0	0.123079	0	0.000207285	0	0.418977	0.141045	0
Soltu.DM.01G002760	1.42229	1.76304	1.64254	0.623202	0.312926	0.0841386	3.56695	1.58769	1.21552	0	0.171234	0.34351	0.072272	0	0	0	0	0.151834	0	0	0.278223	2.02249	0	0	0	0.257428	0	1.12762	0.426593	0.949889	1.63164	0.443466	0.682825	2.87923	2.02445	0.929115	0	0.59213	0.235125	0	0	0	0	0.0646106	0.0499841	0	0.218924	0.147719	0
Soltu.DM.01G002800	3.44399	2.23022	0.65621	0.845183	1.01879	0.431407	12.526	3.45099	1.34845	0	1.32884	0.70081	0.758614	0.528135	0.533956	0	0	0	0.702685	1.04558	1.59244	4.28	0.742928	0.135821	0.115555	1.16771	1.33139	1.95825	0.253944	1.50938	6.41585	2.07487	1.78263	4.52214	11.3472	3.68503	0.990945	4.94059	1.81135	0.487555	0.334104	0	0.550278	0.308655	1.15164	0.513782	0.941131	1.22331	0.795306
Soltu.DM.01G002810	15.4677	16.0763	7.80438	5.44645	2.13717	1.23765	14.9362	4.48414	4.80936	0.0947301	1.78017	0.215185	0.396996	0.612556	0.142889	0.15964	0.0778978	0.0775377	1.47794	0.912684	2.26761	3.93265	1.53126	2.17715	2.05256	7.83334	2.3726	4.75499	3.55085	5.6006	11.9621	7.58714	4.14831	9.69675	15.3153	7.52959	1.65455	9.28372	3.07788	0	0.773198	0.271062	0.493785	1.65325	1.60471	1.37215	2.00186	1.04193	0.50561
Soltu.DM.01G002830	9.96054e-05	4.14956e-05	0.000190864	2.38945e-05	2.80909e-05	0.502071	1.342	0.898699	0.626065	0	3.17364e-05	1.05781e-06	2.14433e-05	0.256761	0.475369	2.71542e-05	2.44517e-05	0	0.285485	2.4125e-05	2.19482e-05	1.30985	4.65013e-05	0.949434	0.471897	5.52059e-05	0	1.60075	4.79373e-05	0.383098	4.00303	3.89915	1.80268	4.53681e-05	4.21517e-05	1.31774	0.440633	0.0885767	0.831124	4.97931e-05	6.01158e-05	4.44064e-05	2.04882	0.275886	0.742683	0.153473	1.88104e-05	4.17487e-05	0.817667
Soltu.DM.01G002840	11.2987	10.9668	9.18942	5.97018	8.81041	9.34773	12.7248	9.92215	10.0857	25.0594	20.686	15.1354	8.86509	7.96006	8.8682	7.81089	8.48242	7.04091	10.0095	9.45744	9.2373	12.4649	14.1647	15.7964	8.08891	6.31256	9.56521	7.47313	13.9597	20.1316	12.5383	8.58355	8.5373	8.5484	6.62608	6.68505	15.7522	23.0809	18.7355	18.6746	20.9068	25.922	11.7129	9.44518	8.69455	11.1825	10.3577	13.1095	13.3014
Soltu.DM.01G002850	28.1253	49.3665	32.218	38.1001	45.2447	31.1706	15.5248	38.7955	29.7864	31.1095	20.7937	33.9234	28.0281	27.1192	28.1891	38.4965	44.4023	41.1159	24.4873	23.9631	24.965	38.9301	32.0175	28.3492	37.0064	32.8056	30.4937	30.8819	45.237	29.91	41.2527	36.3491	37.8283	66.7202	66.206	58.4723	23.8946	28.4801	32.6576	24.7037	36.7203	39.4041	28.7305	29.5162	22.2215	31.351	29.6591	32.0518	22.3393
Soltu.DM.01G002860	0.56028	0	0.683222	0.61933	0	0	4.46123	0	0	0.98842	25.9587	2.69709	0.0539558	0	0	1.28147	0.26787	1.91106	0.18914	0.742757	0.852808	0	0	0	1.23024	1.08446	2.83752	0.432553	0	0	0	0	0	0	1.82348	0	0	0.446729	0.0802352	1.04655	0.103949	0	0	0.116632	0.057136	3.88901	5.19106	3.40212	1.25889
Soltu.DM.01G002870	0.078369	0	0	0	0	0	0	0	0	0	0.0384278	0.102237	0	0	0	0	0	0	0	0	0	0	0	0	0	0	0	0	0	0	0	0	0	0	0	0	0	0	0	0	0	0	0	0	0	0.0697918	0	0	0
Soltu.DM.01G002890	0	0	0	0	0	0	0	0	0	0	0.0354601	0	0	0	0	0	0	0	0	0	0	0	0.0396032	0	0	0	0	0	0	0	0	0	0	0	0	0	0	0	0	0	0	0	0	0	0	0	0	0	0
Soltu.DM.01G002900	9.97871	5.8729	9.398	12.8028	15.8774	13.7285	10.3458	9.28782	12.2114	16.3777	19.889	24.7656	8.00168	6.97564	8.19868	15.2352	16.4009	16.9749	11.7396	10.508	11.5264	8.12985	6.45254	11.7196	17.1428	18.9289	24.1066	10.9038	10.161	12.4555	6.66507	7.47292	5.7552	13.6848	18.4793	12.7975	13.2238	6.72794	11.6172	15.649	20.3829	16.0608	9.05366	9.18506	8.59354	13.9489	15.1512	13.4815	11.7878
Soltu.DM.01G002910	69.9675	50.7492	69.5478	133.222	73.0492	109.893	53.7705	59.3535	47.1199	35.9322	34.895	40.1387	44.1114	43.2021	47.9171	61.2826	59.5981	59.5901	43.7822	44.5973	45.7494	65.1103	77.3078	154.358	137.033	148.622	68.2323	106.013	97.4471	117.14	61.4586	67.744	51.7865	126.177	98.8952	106.968	32.1667	51.715	33.529	62.7755	48.8361	63.963	52.1245	53.1211	46.0626	47.9071	45.8477	45.6497	35.0271
Soltu.DM.01G002920	22.8382	19.2302	20.6885	20.2072	23.9102	25.9095	22.3925	27.6563	21.7196	18.6784	18.795	21.7781	19.5846	17.5964	18.7187	14.3188	16.1176	17.9007	16.8218	16.3827	15.9643	17.5859	20.9235	22.2616	18.0759	14.9836	22.3272	20.0688	23.6289	20.9281	12.27	13.7607	14.9377	17.3932	17.7388	15.4131	16.6444	18.3302	16.8615	15.265	24.7009	20.0817	16.368	16.5762	16.7776	18.8794	18.7327	18.7645	17.5404
Soltu.DM.01G002930	10.9594	11.4696	13.3808	32.7554	16.951	30.7772	5.04939	12.8533	13.1004	21.0573	23.1745	15.1339	10.5581	10.7063	10.1407	24.3671	23.0844	25.2747	6.77132	8.4786	6.83083	13.5006	16.4077	19.7886	40.4172	41.1096	28.0673	19.3876	49.9278	22.8205	13.3778	16.5828	15.3228	15.4108	15.6526	19.2612	25.2807	27.5285	17.8814	24.3225	20.3824	23.1569	11.6633	10.915	10.9893	14.1507	15.3226	14.2749	14.4625
Soltu.DM.01G002940	12.3327	12.05	12.1731	13.3487	11.2884	16.7049	11.0929	8.42538	9.09351	7.28559	5.223	10.602	6.41994	7.14866	7.72586	5.38072	6.03993	5.76575	5.9691	6.73933	7.50139	12.6728	10.03	7.19804	8.29407	10.1837	7.35779	9.50631	6.10816	11.3325	10.2801	6.74058	9.8247	7.00708	7.57879	7.02214	11.8822	13.8063	11.4399	5.37328	11.4988	7.55448	7.57949	7.53564	6.95075	7.04561	5.51543	7.05565	6.22049
Soltu.DM.01G002950	55.5718	66.0896	51.6818	39.0313	53.2581	52.9501	53.3345	75.4885	55.9198	39.6097	45.5094	30.0112	25.5595	26.1341	26.8085	25.05	23.7382	27.8285	31.1154	34.5836	31.1266	41.9782	51.4381	47.4702	34.2519	37.0694	40.7335	46.158	55.9204	50.2724	44.3582	49.994	60.8079	40.5979	45.5487	47.2977	54.4357	110.298	65.7308	32.1111	40.4751	39.8009	29.8092	30.4948	24.3045	36.9871	37.4894	34.2371	28.9776
Soltu.DM.01G002960	0	0	0	0	0	0	0	0	0	0	0	0	0	0	0	0	0	0	0	0	0	0	0	0	0	0	0	0	0	0	0	0	0	0	0	0	0	0	0	0	0	0	0	0	0	0	0	0	0
Soltu.DM.01G002970	0.267802	1.28324	0.844714	0.671769	0.745812	0.459851	1.19771	0.39218	1.26802	0.805818	1.04402	1.34158	0.385606	0.689365	0.733265	0.696301	0.713147	0.798589	0.559587	0.514633	0.620995	0.701571	0.948615	0.43575	0.299925	0.693059	0.5635	0.550882	0.233125	1.20853	1.1534	1.20905	1.54283	0.58285	1.61803	1.12493	1.71664	1.2959	0.94338	1.33675	0.741838	1.00722	1.75154	1.20468	1.59716	1.36476	1.65399	1.02715	1.23065
Soltu.DM.01G002980	0.130824	0.22601	0.294974	0.327925	0.297222	0.285344	0.5781	0.120924	0.758	0.313798	0.867849	0.521492	0.0809647	0.0580505	0.11871	0.536338	0.688599	0.696854	0.139504	0.198894	0.110577	0.265685	0.179192	0.131125	0.36568	0.937235	1.6149	0.283265	0.277875	0.0821413	0.394733	0.963794	1.18242	0.399979	0.734196	1.72597	0.717245	0.842507	0.335626	1.93828	0.509384	0.604551	0.263119	0.248074	0.12595	1.3233	1.04936	0.92426	0.269131
Soltu.DM.01G002990	3.15496	4.10101	3.67143	5.76997	3.54033	4.70853	4.44846	8.85957	4.7076	2.86371	1.15731	3.96379	1.90502	2.14143	3.01197	2.55826	2.15338	2.12296	3.76714	3.63989	4.08277	3.85009	3.82854	2.75853	3.3677	5.61763	2.15961	5.01113	3.10952	3.89423	5.04083	8.24374	4.94773	9.06743	7.08844	6.45209	2.93464	5.6915	3.54967	3.01848	5.67602	7.70529	2.73792	3.10836	4.80015	6.82612	4.64728	4.14516	3.11707
Soltu.DM.01G003000	2.72769	2.36766	2.36263	3.13847	3.5749	2.42001	3.09059	1.47598	1.20643	2.40736	1.70044	1.29817	1.73464	1.83446	1.92293	2.93067	2.73228	3.04282	2.66353	3.64332	3.49865	1.23333	0.471824	1.75907	3.79373	3.08453	1.93415	3.06098	0.57129	2.59194	1.13513	2.25823	1.35007	6.47881	3.0379	3.00004	0.453995	0.554433	1.14977	2.89824	3.21402	2.55772	2.69511	3.4665	3.18605	3.31988	2.86806	3.38758	5.14096
Soltu.DM.01G003010	0.258785	0.0842023	0	0.0940784	0.569545	0.261447	0.174659	0.106452	0.352756	0	0.381146	0.125803	0.387739	0.412964	0.375405	0.952748	0.631203	0.960285	0.233179	0.308816	0.160636	0.126693	0.876767	0.174909	0.86427	0.297161	0.826232	0.377093	0	0.150563	0.0925531	0.117423	0.720412	0.610158	0	0	0.603784	0.185024	0.41737	0.745199	0.103852	0	0.336052	0.403159	0.433718	1.4939	0.944378	1.29249	2.45904
Soltu.DM.01G003030	0	0	0	0	0	0	0	0	0	0	0	0	0	0	0	0	0	0	0	0	0	0	0	0	0	0	0	0	0	0	0	0	0	0	0	0	0	0	0.527349	0	0	0	0	0	0	0	0	0	0
Soltu.DM.01G003040	39.0937	35.5521	34.2587	41.1712	19.5616	18.6711	29.9238	33.7064	17.2259	17.2557	11.9418	7.98903	14.4683	13.0309	13.1192	19.3855	17.2756	39.6734	24.3788	24.8777	19.0262	31.1241	19.0501	47.6892	32.589	21.1528	12.0156	24.354	36.2213	49.6884	28.1904	33.0108	14.8967	57.4589	70.9584	52.3692	4.75018	11.2366	4.95439	12.771	5.41971	10.9049	24.7335	20.1357	20.6518	23.4057	17.5716	20.3753	20.5705
Soltu.DM.01G003050	11.8651	11.2145	12.7915	11.4239	15.305	14.443	12.8016	19.1002	9.82178	11.8411	10.7421	7.25654	9.16602	9.39532	11.9992	10.8267	12.0369	14.4359	10.7653	13.0317	10.2421	12.1051	11.2648	34.5391	18.6138	9.8124	13.516	22.3318	22.4138	16.9718	12.3291	21.7754	18.6787	10.9666	15.7496	12.9229	10.3507	14.4748	14.0243	11.2925	9.51656	7.26014	8.04218	7.81187	12.6685	12.5078	10.1888	11.7993	9.42912
Soltu.DM.01G003070	0	0	0	0	0	0.265079	0	0	0.310707	0	0	0	0	0	0	0	0.657835	0.330633	0	0	0	0	0	0	0	0	0	0	0	0	0	0	0	0	0	0	0	0	0	0	0	0	0	0	0	0	0	0	0
Soltu.DM.01G003080	19.8289	16.822	14.9963	20.0908	22.1304	26.188	25.8719	23.3815	15.9584	9.03489	8.6649	10.1005	12.8454	12.4283	11.9428	9.04121	10.0866	9.17084	10.6984	12.1522	11.2244	13.0155	19.8347	14.8648	13.7693	15.5306	6.53619	16.369	7.57464	17.9902	13.0103	17.2941	17.8606	13.3377	13.425	14.5503	15.4281	21.2166	13.1552	7.96599	13.6434	8.23595	10.9774	9.96574	8.77623	11.5901	11.1432	10.83	6.65334
Soltu.DM.01G003090	5.22479	6.79312	6.28117	10.6264	7.45966	7.26912	5.34527	7.42162	7.29874	4.46929	4.2452	4.83084	3.26367	3.5217	3.24812	6.43714	7.38166	7.05163	3.24878	3.27453	2.37196	7.90374	6.22147	8.41155	8.2392	7.31338	5.22919	8.69567	6.93155	9.46262	5.72557	9.59565	8.59824	8.64956	9.87961	7.04928	5.91095	4.83398	5.94857	6.3559	6.99707	5.16872	3.14688	2.98578	2.75152	3.58605	3.71949	3.10884	2.84456
Soltu.DM.01G003100	0.284231	0.400891	0.160927	0.734469	0.130937	0.835512	1.64317	0.15714	0.175282	0.355258	0.141565	0.574801	0	0	0	0	0	0	0	0	0	0	0	0.259973	0.220088	0.224208	0	1.12864	0	0.21975	0.600617	0	0.148131	0.761727	0	0.439347	0.142738	0	0.421569	0.957923	0	0	0	0	0	0	0.128594	0.573202	0
Soltu.DM.01G003110	1.7652	2.31653	2.52657	2.61704	2.94843	3.14274	1.041	2.75895	2.80481	3.31632	2.23151	4.14564	2.93526	2.37292	2.59015	2.06414	1.56793	2.81016	1.8246	2.26845	2.55204	1.97513	2.23126	2.139	2.56153	2.57537	2.79963	2.09093	3.24733	1.57957	1.45356	1.77064	1.51984	1.79639	1.87906	1.25896	2.39143	2.46662	2.09718	1.99417	3.66356	3.18825	2.56381	1.52066	2.06076	1.67311	1.94723	1.13783	1.57027
Soltu.DM.01G003120	14.4765	11.67	16.0149	5.82869	10.5277	4.11933	17.8868	12.4324	19.7511	20.4987	26.6206	10.6481	34.8735	28.4698	27.719	29.8461	30.3546	31.3385	32.2924	30.8622	30.6595	17.898	12.9167	9.69122	21.7145	11.3955	43.4637	12.1384	15.2276	11.3905	84.7845	108.854	144.373	47.6219	61.738	111.939	135.56	131.905	90.9317	144.866	80.4901	90.3882	47.3735	43.084	47.6375	34.818	39.1545	41.9078	54.7823
Soltu.DM.01G003130	3.86094	5.18947	3.20292	4.10494	4.9625	2.61085	2.13481	2.7605	5.70795	14.9615	14.673	13.9314	6.02242	7.21251	9.00467	10.4048	10.7659	7.17949	5.77167	5.53578	6.91821	5.36164	2.77646	1.45375	5.24263	3.34373	9.71691	1.20645	4.74015	2.77085	6.06881	4.12239	4.16031	4.27411	8.81115	7.94786	13.1568	5.9121	8.69358	17.3899	13.6942	22.2288	8.11826	7.73674	7.19098	5.7225	8.34104	11.325	14.3731
Soltu.DM.01G003140	6.75996	6.35117	5.37133	10.6388	6.9598	12.0665	13.818	11.1474	8.40077	5.20011	6.86751	3.57024	3.50664	4.43436	5.41753	8.24329	6.55576	7.45977	6.37378	7.04223	7.49975	3.29647	4.1821	8.59064	7.52728	8.40783	8.46911	10.2385	6.27947	9.29295	6.17682	5.83878	6.94656	7.3207	7.68517	7.3429	6.38194	9.0262	7.10514	5.40577	4.85061	4.29047	5.19518	5.37616	4.03736	7.2562	7.63817	6.99983	5.32045
Soltu.DM.01G003150	22.1102	13.7287	13.7411	29.7805	15.2915	12.3292	28.1544	15.233	10.1428	7.24866	10.5977	6.66254	10.4321	10.674	14.0943	5.60641	6.12702	6.55123	13.2663	9.99443	13.6378	5.13682	16.1818	11.3503	14.7653	16.2682	9.13264	15.5801	11.1281	22.0699	26.4653	22.4171	19.4351	31.603	19.984	21.1186	8.16136	14.28	10.1258	11.4221	8.53204	14.4031	12.8489	12.7319	14.7989	6.7693	10.5938	8.87452	8.39944
Soltu.DM.01G003160	3.19551	4.83364	6.65404	4.71518	4.25712	3.17872	6.81235	4.85798	2.81043	3.48034	2.88977	1.22269	2.57464	3.15904	3.82039	3.44358	3.45748	2.49839	2.29706	1.10587	1.52304	8.30392	3.09116	7.069	4.64417	1.94178	4.32766	8.78987	3.39321	5.28295	9.83415	8.91092	8.59998	12.2407	8.53503	6.92003	3.83225	2.79571	2.97849	4.1345	1.09574	1.572	2.09688	1.99739	2.19706	5.51384	2.28563	2.55299	2.3052
Soltu.DM.01G003170	4.95876	6.50396	5.97553	5.74202	1.95309	6.95	6.42793	5.37803	1.81083	0	2.96911	3.58043	6.41706	6.85265	1.35837	0.814822	2.43033	2.53252	1.44443	4.17697	1.74878	4.86533	1.68554	9.99348	5.9039	1.74168	2.60013	3.20282	3.21424	4.66626	11.1107	8.38535	9.62504	4.98334	18.5797	3.42594	2.89654	5.06301	5.42641	2.20104	4.14136	3.44132	1.38817	3.18427	8.16399	2.47986	3.99104	3.794	2.84895
Soltu.DM.01G003180	5.27	5.30435	6.38645	2.99966	2.63395	1.97378	3.97512	2.81773	6.456	6.16001	5.60244	4.67112	5.72502	7.38025	7.07106	5.08395	4.86464	5.67251	5.41422	6.4508	5.60951	6.90123	5.79911	4.4167	5.23279	3.73654	6.14718	5.11264	2.92519	3.17943	3.19423	6.77717	4.09846	3.99431	3.95007	2.27117	5.3575	4.46323	3.89501	3.28222	4.40092	3.45497	6.89592	8.10096	6.24186	6.76691	7.19489	5.67608	7.79086
Soltu.DM.01G003190	0	0.190784	0	0	0	0.308016	0.111674	0	0.436729	0	0.481353	0.63594	0.326109	0.124777	0.253596	0.60844	0.339065	0.341285	0.397142	0.129716	0.182626	0	0	0	0	0.184021	0.163773	0	0	0	0.661259	0.141737	0.509935	0.636967	1.02687	1.04333	1.66271	0.628562	0.777742	0.718855	1.91796	0.758767	1.53686	1.04275	1.20244	1.68141	0.439107	1.44261	1.85471
Soltu.DM.01G003200	0.25241	0	0.59311	0.672258	0.580338	0.875107	2.35084	0.740893	3.0083	0.908274	5.92704	1.60057	0.153752	0.220755	0.0727098	0.078921	0.98064	0.745957	0.161889	0.239512	0.772929	4.47537	0	0.655529	0.808751	2.95092	1.65564	0.319882	0	0	0	0.342101	1.50104	1.25326	2.3289	1.45055	3.85404	2.17807	1.01591	2.8064	0.654116	2.31471	0.139258	0.416424	0.392546	0.907633	1.1413	1.1402	0.696258
Soltu.DM.01G003220	4.43549	8.91864	9.53953	2.51118	6.23266	5.89559	9.86065	8.99962	8.40698	9.54771	7.82014	6.08746	16.0086	14.2861	15.0368	14.213	12.813	15.2243	18.8115	21.1435	20.7083	5.22481	16.7373	6.92145	7.20013	7.7738	15.167	7.3826	17.0044	7.89774	11.586	14.3461	5.3654	4.86991	9.28259	8.87113	12.5034	5.50447	14.0801	11.8833	21.4436	16.1289	25.2323	22.0657	25.4338	17.3929	20.7381	14.5214	24.8882
Soltu.DM.01G003230	5.21967	7.87115	6.33361	4.76386	3.58577	4.37023	4.03595	4.96463	5.33548	7.94577	5.54587	7.87438	7.99598	9.84877	8.11984	6.57344	5.72393	5.92193	6.50046	7.04042	6.56537	5.50886	3.787	4.04084	4.7935	4.13494	6.2077	4.03097	4.35232	5.64084	4.35694	4.26076	4.64882	4.04514	3.96736	3.69703	5.98541	5.72635	4.55987	3.92498	7.22203	8.43689	5.87772	8.05697	8.68175	6.7716	6.03267	4.9845	7.19434
Soltu.DM.01G003250	123.219	128.728	122.698	100.748	115.048	110.833	202.461	181.737	135.931	162.018	135.849	117.044	101.933	97.7214	109.593	81.9715	81.5037	86.8223	98.5602	89.9045	100.965	56.6973	151.676	126.61	110.145	101.555	158.31	151.099	106.563	145.108	145.502	180.857	173.383	195.725	196.746	187.96	169.66	183.977	172.849	225.434	193.127	212.282	98.0038	101.765	106.299	91.9839	104.19	99.7762	102.065
Soltu.DM.01G003260	3.90769	5.77674	7.15521	6.23916	7.68101	4.57095	7.75905	7.94868	13.6131	14.1388	18.9905	15.9425	5.43447	5.82944	6.52211	10.0006	8.56741	8.16555	1.67775	2.99583	4.83126	10.8629	4.89237	11.434	9.92312	7.64941	13.4994	12.1342	8.87797	2.84902	4.19689	2.49373	12.241	14.3157	10.525	11.0643	5.82725	4.99694	8.59644	19.4689	22.0045	14.4952	10.1147	9.25086	10.7073	8.10437	9.25027	7.882	13.9086
Soltu.DM.01G003270	4.56369	5.04412	3.28779	4.51963	4.28246	3.44357	2.92638	2.88426	4.91389	6.26936	9.36051	7.82644	5.74329	5.3201	5.6085	5.0024	3.85892	4.86149	4.03864	4.55652	5.11999	2.07373	7.04988	3.50823	3.15295	5.50443	10.5232	3.44358	7.5653	3.05369	4.07786	4.43201	4.45823	2.79753	2.74046	2.97712	8.78247	4.95935	5.84222	5.3355	10.4981	9.67955	7.86209	6.78778	6.51867	4.43174	4.51355	4.87152	7.06903
Soltu.DM.01G003280	13.4672	7.0974	10.1499	5.35449	4.66883	5.93203	2.94427	3.42022	6.51332	10.0534	22.6029	20.8829	10.8842	9.81116	10.5566	11.8271	11.5405	12.297	8.72913	9.42689	12.4691	5.74426	5.07007	8.09205	11.8336	8.0324	12.7397	5.29747	4.34547	6.14001	7.89364	5.20408	7.5931	6.73259	10.5575	5.75424	9.08787	6.17381	8.34511	11.191	14.0272	9.23534	14.0869	10.2416	11.8599	13.4923	15.6897	14.3477	15.4425
Soltu.DM.01G003290	3.55163	3.06662	4.28953	2.92717	4.13049	6.48639	2.6269	1.03206	2.44456	10.0007	2.6249	4.77876	1.12465	1.09919	0.864054	1.10637	1.2847	1.69712	3.1044	2.22979	1.69427	2.08467	3.29029	3.0459	6.74107	3.3582	3.51652	6.8873	1.19211	4.27752	5.07952	4.15705	4.36596	8.14208	9.00573	17.146	2.8734	0.837219	3.13742	10.4978	9.80262	12.4105	1.47356	3.09658	1.96591	3.47973	2.55769	4.57486	1.44989
Soltu.DM.01G003300	11.2837	9.29575	8.10206	13.6217	10.9819	12.0417	9.66416	10.4297	9.26124	11.409	8.02842	12.3903	10.4333	12.5503	11.1454	12.8874	14.4825	12.9049	14.3734	13.2022	12.1535	15.6671	6.28847	10.6243	9.98794	12.3625	5.65124	8.94917	9.1985	9.24161	13.5208	10.7399	10.373	24.9546	14.6956	12.8915	8.13049	10.525	8.71899	10.3532	11.7522	12.9563	12.77	16.5382	11.9853	14.9171	15.2773	14.969	14.1918
Soltu.DM.01G003310	0	0	0	0	0	0	0	0	0.265648	0	0	0	0	0	0	0	0	0	0	0	0	0	0	0	0	0	0	0	0	0	0	0	0	0	0	0	0	0	0	0	0	0	0.218944	0	0	0	0	0.173771	0
Soltu.DM.01G003320	44.5781	27.3982	30.9999	35.5459	25.6736	32.9477	47.997	42.3274	20.8668	19.8353	19.5973	15.4006	42.3667	35.5797	37.7221	26.5449	29.8546	29.6042	46.2041	50.2717	50.6287	21.8838	36.2714	28.6575	22.0436	23.3749	22.1583	39.6339	21.1303	37.5099	37.4734	49.314	46.2601	43.0152	51.2696	52.051	38.325	68.0524	44.2075	27.2514	26.5676	24.3121	39.6863	44.3797	40.5902	56.1322	60.8076	60.076	41.9178
Soltu.DM.01G003330	11.0175	8.996	7.90433	7.18351	13.8432	7.17508	3.49749	9.16424	9.10175	18.2665	15.9143	15.8726	30.241	27.0563	27.532	27.0056	29.4335	30.9242	24.8321	21.1418	23.6908	6.48703	11.374	13.9851	12.753	10.7876	11.4882	8.79138	11.803	13.1619	17.9473	22.3234	12.0113	15.612	13.3285	15.8442	21.6826	8.08237	19.4912	41.2059	51.504	70.6537	44.6811	42.1703	37.6205	24.8858	23.6868	22.8853	47.8427
Soltu.DM.01G003340	0	0	0	0	0	0.10783	0	0	0	0	0	0.302723	0	0	0	0	0	0	0	0	0.0913844	0	0	0.202628	0	0	0	0.735851	0	0	0	0	0	0	0	0	0	0	0	0	0	0	0.0833347	0	0	0	0	0	0
Soltu.DM.01G003350	26.7153	11.7601	16.0135	16.2841	15.904	14.1385	6.22745	9.25382	16.8754	13.0118	16.6359	32.442	21.155	19.9591	18.4275	19.104	19.8877	18.3855	14.5665	14.1699	16.1866	12.9544	20.616	24.0529	26.3078	21.4777	27.3142	23.588	22.9312	21.9414	13.4095	12.634	16.2428	18.5884	15.281	16.027	12.5486	6.69322	12.9622	33.4656	36.7835	42.1616	19.5843	18.9164	19.4303	11.6228	11.9695	13.183	16.6518
Soltu.DM.01G003360	21.5062	22.0047	18.3897	16.6991	18.6843	18.3308	18.3838	15.623	23.3263	22.9959	22.669	18.105	100.412	76.0136	107.588	24.0779	79.1924	26.0244	172.355	98.876	108.773	13.5448	16.847	29.1709	16.0366	20.5875	29.0533	23.6312	16.7983	12.7513	1.19925	0.516227	3.04497	8.23548	0.609302	1.63036	0.790045	0.24237	1.53066	1.3804	1.51936	0.979738	1.25159	2.77625	2.11293	1.54594	1.41334	43.829	0.676887
Soltu.DM.01G003400	1.49196	0.494384	0.720848	0.83594	0.422965	1.07642	2.5333	0.940568	0.0695644	0.598875	0.405918	0.544121	0.724839	0.810158	1.02172	0.5781	0.970019	0.21557	0.801837	0.748585	0.632974	1.11526	0.0637831	0.209952	0.360142	0.452156	0.347085	1.07155	0.481886	1.11243	0.297655	0.540312	0.117838	0.71185	0.3719	0.18411	0.437465	0.175623	1.14686	0.226578	1.16074	0.56085	0.769839	0.513995	0.998831	0.744391	0.463753	0.833159	0.762542
Soltu.DM.01G003410	0	0	0	0	0	0	0	0	0	0	0	0	0	0	0	0	0	0	0.0652907	0	0.246282	0	0	0	0	0	0.209776	0	0	0	0	0	0	0	0	0.221881	0	0	0	0	0	0	0	0	0	0	0	0	0
Soltu.DM.01G003420	4.38021	9.25898	7.37015	5.31956	5.9573	2.75586	4.04648	1.92279	3.16567	1.25422	1.27754	1.87583	10.1624	11.6525	10.8846	6.0526	6.39799	7.51407	35.6306	33.2589	33.6495	13.3954	6.73099	5.34877	6.03628	6.70898	2.2473	5.56776	6.16806	4.47422	5.50881	6.8171	7.66799	6.65162	10.6123	5.01772	2.94912	3.04482	5.22271	1.57078	0.312846	1.49856	7.64145	8.15734	6.68918	5.00735	5.21884	4.96978	6.03231
Soltu.DM.01G003430	38.5776	52.638	37.3568	27.7974	29.6594	31.3304	49.4419	45.7401	33.2531	14.6586	15.8338	16.1492	50.8518	47.6475	51.2328	34.8168	29.3413	32.5634	41.5475	44.1716	37.7438	76.7166	65.1735	77.0414	20.1638	28.6599	15.0087	58.5907	37.2326	58.3622	27.8811	37.2782	49.3936	44.4612	29.5076	38.8136	14.4939	14.4216	25.2835	8.95229	10.4332	12.5188	31.769	33.4378	29.5317	30.5515	29.8597	28.3848	21.0293
Soltu.DM.01G003500	0.799136	1.29875	0.916032	0.217827	0.535656	0.490094	0.951261	1.75075	1.37307	0.756549	0.819274	1.31231	1.68517	1.85751	2.058	0.99589	0.55451	1.08356	1.33611	1.33756	1.52475	1.48436	0.777052	0.443136	0.360985	0.244087	0.755128	0.808916	0.0730678	0.324525	0.976887	0.753426	1.42525	1.01031	1.57499	1.84841	1.22871	0.50587	1.69317	1.12069	0.62489	1.11827	5.04847	4.51788	4.46772	2.9365	2.40633	2.86127	3.0586
Soltu.DM.01G003520	313.27	288.485	291.77	330.004	293.384	304.443	300.578	346.985	250.273	268.764	198.206	201.02	234.771	237.03	232.937	223.149	214.564	212.88	225.748	236.85	240.871	221.495	304.599	360.183	276.405	261.011	211.62	295.18	308.821	292.928	244.669	285.118	215.357	293.858	273.051	242.185	196.082	256.632	244.245	228.076	261.072	288.104	201.659	213.897	243.275	208.044	206.978	202.768	206.391
Soltu.DM.01G003530	0.693434	0.434746	0.265048	1.72796	0	1.14808	0.893018	0.270217	0	0	0	0	0	0.171098	0.70594	0.546984	0.376261	0.576091	0.178228	0.178704	0.519172	2.68417	1.89351	0.442304	0	0.733269	0.695958	1.94775	0	0	0	0	1.18355	1.29806	0	0	0	0	0	0	0	0	0.15668	0.494468	0.413978	0	0.137497	0.123153	0.460948
Soltu.DM.01G003540	16.2882	16.5053	14.8707	17.6	22.0006	19.6468	22.6209	24.0949	19.2159	18.0208	18.2482	22.0338	16.3783	21.4119	18.4948	32.5837	27.7338	34.618	16.343	17.5727	16.4265	22.303	19.5217	26.797	27.454	22.7484	20.7995	17.2723	23.3107	17.158	17.9688	15.8983	16.9611	32.6346	35.3634	27.5575	16.828	13.2103	18.6283	17.174	20.4404	18.1458	22.9294	23.3018	18.9926	22.3708	23.2543	22.303	18.434
Soltu.DM.01G003550	32.1927	34.9127	32.9697	23.5161	30.6519	18.7656	39.4031	47.0318	40.1153	45.1151	45.1493	32.2257	22.6367	24.8731	23.8199	26.8922	24.7743	27.3238	25.5791	26.3485	27.7492	28.4529	38.0309	35.5967	23.8215	20.8676	49.8074	33.2174	46.5054	32.0855	26.916	23.9258	28.1384	44.3436	38.3837	38.4663	35.9326	46.3448	38.305	33.4811	18.9357	20.2873	19.7827	19.1763	22.9425	22.3675	21.7742	18.018	26.2478
Soltu.DM.01G003570	26.6137	32.5383	34.0224	33.8668	33.2119	25.2752	31.3615	44.0101	30.0806	20.3137	21.5783	15.4267	24.3952	20.9518	24.4084	26.2791	24.9766	28.5029	24.8427	22.7369	22.8427	35.9879	19.7592	42.4343	22.8346	25.4323	17.9077	33.7395	37.083	31.5093	47.0811	38.3746	62.4607	35.4713	46.6828	62.355	28.8271	83.3521	40.1547	21.2987	18.3726	34.1711	17.5358	17.7119	23.5499	22.604	138.653	23.9553	18.7149
Soltu.DM.01G003590	32.5542	21.6114	15.6422	15.0252	16.2375	17.1724	16.8032	21.4895	15.9594	19.2653	26.8775	25.6019	40.1238	37.0182	36.8956	37.152	38.8573	35.4397	41.7687	38.9253	41.2592	14.5766	20.4683	27.0585	26.425	28.018	28.7225	27.6628	27.6069	20.0783	12.9589	18.1341	16.9316	22.6826	26.7842	21.4705	18.7742	12.9646	15.8618	20.8942	28.8438	21.6999	38.555	39.4185	40.4862	18.8059	16.3137	17.2345	27.9723
Soltu.DM.01G003600	528.149	355.204	506.48	446.755	426.933	412.176	443.697	658.643	516.418	811.124	750.491	874.747	1432.22	1645.38	1693.23	1184.59	1407.66	1615.64	1125.11	980.754	1604.59	470.238	515.875	435.953	664.818	481.084	548.166	445.872	620.143	686.927	859.108	1126.28	818.498	666.087	909.845	798.023	956.97	908.662	660.07	1271.18	1202.71	1238.78	733.272	927.387	893.577	999.366	983.389	1056.96	1022.33
Soltu.DM.01G003620	29.805	43.3762	37.5202	14.0099	17.8743	6.51138	19.8611	14.6017	43.7022	49.1994	73.4785	48.4636	27.431	25.6374	23.0889	21.0518	23.6924	20.3049	25.9553	27.6064	30.2744	25.5042	43.5382	21.9158	38.1244	24.579	84.2879	21.1949	30.0904	21.6344	40.0057	46.3944	32.6602	10.1458	19.3395	20.886	64.0529	39.5455	56.8874	57.3558	44.2901	40.4739	29.3059	28.7146	31.0495	20.3945	24.3968	25.1722	44.2703
Soltu.DM.01G003630	94.9256	157.521	170.352	73.0099	96.8485	76.7404	76.7155	96.3156	335.343	110.615	187.932	86.7926	75.7662	74.9082	70.9844	115.582	111.65	106.353	62.3326	62.7271	66.4635	112.54	143.049	73.6145	102.563	95.0311	129.035	72.7704	190.481	66.9796	306.178	366.07	406.762	178.278	262.072	218.39	1049.76	891.279	765.451	250.7	137.202	160.75	96.7904	102.25	87.6088	148.074	152.106	151.35	105.099
Soltu.DM.01G003640	49.8621	33.5576	28.1034	35.9536	37.6754	44.5433	47.0217	34.4995	28.5538	26.7949	23.689	22.2309	20.5333	20.0793	25.7441	22.6379	18.9797	27.6743	26.2594	25.3502	20.6176	28.6044	26.2192	27.2536	23.0137	32.1579	27.2036	34.2183	29.7291	30.7917	27.371	23.1614	39.1561	41.9708	43.0396	39.6354	43.6008	51.0697	44.0995	25.4712	29.5309	28.2369	28.7329	37.4824	22.8023	24.3451	29.3601	23.6516	17.3273
Soltu.DM.01G003660	15.5277	15.1992	13.5954	23.8184	14.79	24.9712	14.4367	22.1887	11.6171	3.93722	3.57035	4.168	14.5314	15.394	13.7269	9.0294	8.4543	9.13881	10.4959	11.1885	10.8595	18.7783	13.8484	29.9171	17.0294	19.7803	3.6038	33.0859	16.2294	24.4479	21.5446	19.1508	21.9094	35.0833	22.6594	22.2278	8.78015	5.29498	13.5215	4.19877	6.29595	6.23299	14.0773	14.4402	12.5406	11.7022	12.8449	13.8172	6.49933
Soltu.DM.01G003670	30.0822	33.7302	29.6404	23.5741	23.4952	15.4271	51.5611	45.0634	25.4003	26.2943	18.205	19.9583	11.2909	10.6554	12.2831	9.63716	8.95588	10.1103	14.3039	12.7341	13.173	62.9849	31.4637	21.2593	13.2289	17.0089	15.3983	33.5148	19.1086	29.4294	35.9254	26.5341	34.0635	29.5357	21.3305	25.8757	18.1459	15.7037	25.721	23.4735	16.0486	25.0524	11.5695	11.9454	12.7534	10.6096	10.7416	10.8296	12.5985
Soltu.DM.01G003680	0	0	0	0	0	0.954784	0.221813	0	0.607176	0	0.260656	0	0.940814	0.599371	0.306686	0.631788	0.649292	0.166906	0.161268	0.475733	0	0	0.28317	0	0	0.361148	0	0.988425	0	0	0	0.321722	0	0	0	0	0	0	0	0	0.277439	0.304907	0.417958	0.566972	1.92431	0.264462	0.481483	0.541487	0.554533
Soltu.DM.01G003690	25.5064	13.6947	10.8913	9.50712	18.1275	14.7873	17.8815	18.5928	13.6695	9.09699	11.3324	8.47669	14.4608	13.8849	13.626	8.41988	9.1674	9.3434	9.53202	10.4998	10.8075	6.83074	18.0783	13.0415	10.1421	11.0904	13.8785	12.6431	11.5126	14.4367	12.8932	20.3044	30.2092	22.8086	28.0895	24.13	28.1466	25.042	26.8681	15.9542	19.8332	14.1468	17.3286	15.9749	15.9155	16.4732	16.4178	18.5418	13.7345
Soltu.DM.01G003700	0	0	0	0	0	0	0	0	0	0	0	0	0	0	0	0	0	0	0	0	0	0	0	0	0	0	0	0	0	0	0	0	0	0	0	0	0	0	0	0	0	0	0	0	0	0	0	0	0
Soltu.DM.01G003710	10.8918	14.0772	15.0241	17.014	18.7652	20.6265	20.3866	16.4237	14.2071	13.1981	12.5451	19.087	16.048	15.7309	18.8823	17.1146	15.4759	15.5732	13.4302	15.0401	14.6952	16.2836	11.5697	15.0665	12.8672	15.7004	13.3907	14.7699	15.2518	13.1736	11.8533	12.3477	15.652	23.5496	20.4673	18.0716	17.0518	17.0879	15.8676	12.531	12.2849	11.2843	15.4811	15.6812	13.3071	16.6014	15.8833	19.0414	14.7282
Soltu.DM.01G003720	15.1068	17.7883	15.4212	9.60393	7.56814	9.64973	11.6367	14.1939	24.603	16.8651	15.653	19.8609	19.1527	16.4861	13.9659	9.02957	11.024	11.4869	18.394	16.7769	13.1406	12.7421	15.3887	7.10973	9.83873	10.5567	13.7045	8.35265	17.4184	11.4821	20.5887	20.172	15.6608	6.71148	9.67667	9.58993	20.3262	22.0992	15.7351	17.5952	17.3214	16.4184	19.3656	12.873	15.7615	16.188	14.5506	14.8072	21.1489
Soltu.DM.01G003740	0	0	0	0	0	0	0	0	0	0	0	0	0	0	0	0	0	0	0	0	0	0	0	0	0	0	0	0	0	0	0	0	0	0	0	0	0	0	0	0	0	0	0	0	0	0	0	0	0
Soltu.DM.01G003750	0	0	0.973289	3.66463	0	0	0.968157	1.26701	0	1.35301	0	4.09754	1.24379	1.25041	5.63074	0	6.16301e-71	0	2.04963	1.59294	1.96481	0	0	0	4.92327	0	1.23817	0	0	0	0	4.38213	0.902486	0	0	0	2.71294	1.92308	0.865472	5.54127	1.19901	2.57606	2.75828	2.53627	5.6812	10.1788	6.23249	3.72276	0.879371
Soltu.DM.01G003780	11.8282	9.84359	6.5038	4.80365	6.18531	5.89956	11.1576	8.58131	7.19473	7.1147	6.8841	5.67394	9.49724	9.69079	8.89592	5.53108	7.74297	5.53595	10.8098	11.1813	9.0683	10.5321	11.7286	5.8818	8.27547	4.08718	17.4068	7.44016	9.88453	12.0174	8.20133	8.53377	7.09705	12.2494	15.5313	5.93157	9.4634	11.8808	11.3096	10.7183	7.47231	9.63126	9.96695	8.97958	8.47534	8.24395	6.80852	8.76374	9.33582
Soltu.DM.01G003800	31.2549	59.584	45.1285	45.16	39.8058	32.274	13.1025	17.9961	38.8429	42.7572	42.8219	51.4654	69.1802	63.8031	76.9409	73.2788	65.64	67.5951	51.0338	51.1726	48.0589	39.7816	24.045	19.1491	57.0383	58.0795	72.9793	29.2855	74.7867	9.14947	37.6633	46.8428	35.2203	31.9743	36.3855	11.7977	53.9465	61.5939	42.4818	60.5968	78.6795	89.2028	55.9572	59.3778	55.2512	53.7847	63.75	69.1438	76.2459
Soltu.DM.01G003820	0	0	0	0	0	0	0	0	0	0	0	0	0	0	0	0	0	0	0	0	0.0532477	0	0	0	0	0	0	0	0	0	0	0	0	0	0	0	0	0	0	0	0	0	0	0	0	0	0.0428414	0	0
Soltu.DM.01G003830	10.4225	4.82201	9.41048	4.75807	6.27931	1.0914	11.5766	6.93253	9.10359	8.57859	22.7837	18.4441	29.9792	33.4899	31.4114	64.0371	72.3608	73.3654	47.7411	48.2303	48.1346	9.13657	12.9599	5.18668	15.019	5.84207	40.3546	4.98539	4.38779	4.17155	4.42918	11.6888	4.91452	5.63892	9.41091	9.61877	12.2152	4.4351	7.89989	10.5655	15.6411	12.5775	45.8148	45.6826	37.8983	46.6782	49.7493	42.4014	74.3914
Soltu.DM.01G003840	8.51277	7.07529	6.17406	6.82105	7.34154	4.9034	6.03624	8.36694	8.11616	11.4469	10.7371	10.007	8.89766	8.68642	4.76069	6.78199	7.73482	8.94409	7.21741	9.06658	9.51504	7.17139	7.10605	6.1484	7.33253	7.10475	9.2839	6.73095	7.98121	6.25016	8.54287	6.09882	7.81021	5.74163	8.44608	7.05846	8.88419	6.37895	7.94133	8.62896	7.36087	11.608	7.8415	6.16609	7.86918	8.58477	8.0509	7.13026	8.35256
Soltu.DM.01G003850	64.81	78.8259	74.8331	75.3533	92.4854	104.19	99.2326	111.577	67.9787	67.4353	57.9573	53.6445	35.3985	44.1981	36.2701	38.6815	36.4712	43.7655	34.8787	41.7982	41.687	69.7298	81.9144	92.8971	51.1459	74.8839	56.024	88.5547	83.4276	88.1407	50.3525	63.0298	64.4411	73.7053	70.2382	67.7677	54.6177	63.696	58.9189	51.6942	39.151	43.2958	37.467	35.8252	40.8701	44.678	43.1852	48.1044	30.8438
Soltu.DM.01G003870	23.2111	12.5779	18.3891	15.31	12.7109	14.8204	16.7067	13.2095	10.9109	14.1825	16.5706	14.6559	15.1227	15.4057	15.5767	8.46572	9.85664	8.85503	14.2837	14.7443	14.8926	10.2074	13.8566	12.5379	13.4796	9.99689	12.0225	12.458	6.64897	9.73632	17.1542	20.867	16.8643	8.50065	8.86644	12.251	15.111	17.9141	16.2601	15.4814	28.8845	23.6122	17.1504	18.3689	15.9903	17.2623	16.2326	16.1449	19.0575
Soltu.DM.01G003880	0.363229	0.068708	0	0.234113	0.274421	0.216845	0.256017	0.548291	0.595407	0.557503	0.0725993	0.192711	0.0555227	0.159175	0	0.0567671	0	0.175684	0.11573	0.114232	0.108996	0.712057	0.866148	0.387471	0.232299	0.114806	0.106971	0.279973	0.351192	0.222873	0.0744878	0.38734	0.716131	0	0.282508	0.11503	0.335301	0.929498	0.463322	0.188825	0	0.086312	0	0	0	0.139619	0.0427751	0.038869	0
Soltu.DM.01G003890	58.4508	58.7108	51.6339	52.1404	52.9898	50.7941	46.5975	57.5778	44.9364	45.9569	43.3243	44.8308	44.0737	43.6128	41.581	40.3401	41.8983	37.1437	43.4125	44.4641	45.7866	48.1729	50.4666	57.258	44.4463	43.9811	52.5853	51.7024	50.565	48.1628	61.4729	66.8197	71.867	52.7326	47.3695	52.1749	58.1776	88.4623	68.5532	47.6504	57.5966	60.7978	42.63	49.0543	44.672	44.474	41.9716	44.7691	40.4721
Soltu.DM.01G003910	51.183	60.9447	55.3915	35.3333	41.8263	29.4103	45.5812	50.649	57.223	52.1522	64.5601	32.0391	68.0418	68.3013	73.1091	64.6595	60.7196	55.6112	66.4665	65.4895	70.0919	40.6047	46.6085	41.7207	51.6294	41.2717	107.103	55.9277	53.4198	43.1916	57.2698	60.8889	69.9865	34.4318	45.2971	46.8033	62.9294	78.127	57.9854	43.3191	33.7681	37.7503	60.73	51.4494	48.2527	58.2937	67.102	62.889	70.2702
Soltu.DM.01G003930	39.9805	36.7232	42.3632	26.8105	30.0827	48.117	39.0048	32.3578	24.2668	17.3221	17.901	21.5564	14.8038	18.2954	16.5307	9.94463	13.7139	11.1255	18.1292	19.5618	14.4944	27.359	39.8832	28.4014	26.0325	15.2331	11.4582	34.8963	18.9089	35.6184	23.3024	31.1728	38.0817	24.2696	19.559	29.4296	34.6029	43.6715	34.0705	24.901	28.9132	18.419	15.936	21.8405	33.0863	20.9912	20.5619	20.1381	14.4667
Soltu.DM.01G003950	0	0	0	0	0	0	0	0	0	0	0	0	0	0	0	0	0	0	0	0	0	0	0	0	0	0	0	0	0	0	0	0	0	0	0	0	0	0	0	0	0	0	0	0	0	0	0	0	0
Soltu.DM.01G003960	28.7651	30.5381	37.6127	34.6283	33.2279	32.9281	28.7155	43.4585	40.3187	39.1057	26.4539	59.2278	61.1369	62.0162	54.7293	50.4388	56.838	52.4457	51.2405	59.3322	60.6274	80.5913	35.7029	52.5217	47.1885	35.1346	41.786	29.3481	46.7002	26.8841	48.1381	44.5418	37.4163	36.1094	37.7527	44.7855	41.8282	30.3279	41.1281	57.8378	52.7528	63.3999	86.985	81.2208	72.2664	71.4307	69.791	67.5839	69.6307
Soltu.DM.01G003970	52.7729	39.4014	46.2659	37.5781	42.4027	42.2716	62.2547	59.3657	40.9899	30.7959	33.5588	31.4622	59.4656	65.9526	62.0159	59.7671	64.0623	64.1985	69.5283	73.1423	76.8232	69.5941	52.7735	49.2672	46.9609	48.7172	42.7141	50.8749	45.4113	46.2164	59.3926	64.6849	58.88	60.1972	60.0238	67.6832	52.753	84.946	56.5622	64.1555	59.7566	40.884	57.956	66.2796	58.3764	73.3977	67.1787	70.6211	64.9058
Soltu.DM.01G003980	1.22645	1.4915	0.813545	1.03443	1.93384	7.57646	1.38897	1.2092	0.926669	0.958766	0.526857	0.995144	3.42779	1.0992	1.84341	1.50525	2.19737	2.20518	3.54305	2.90548	1.21438	1.62997	1.07814	0.760004	0.553588	1.24359	0.543412	1.28454	0.601554	0.863705	1.28172	1.67051	1.07421	1.32685	1.22957	0.457218	0.588829	1.11729	1.80036	1.44307	2.01104	0.428224	2.77679	1.15757	3.28073	4.50355	5.44563	6.4498	3.49734
Soltu.DM.01G003990	0.67025	0.428152	1.54467	1.20085	0.629058	2.46305	3.00203	1.06236	0.839338	0.915473	0.252171	0.315202	1.20688	0.578366	0.788752	0.20323	0.210976	0.644095	0.407711	1.83175	0.196465	0	0	0	0	0.350136	0.330432	0	0.725998	0	0.69342	1.77826	1.12033	0.311624	0	0.709736	0	1.14506	1.04124	0.298619	0	0	0.89239	1.28997	0	0.336092	0.463584	0.974626	0.52929
Soltu.DM.01G004000	0.560359	0.263304	0.321699	1.20542	0.524945	1.40077	0	0.652482	0	0.790106	1.22563	0	0.263531	1.2628	1.03313	0.263043	0.553315	0	0.252097	1.01723	0	0	0.975809	0	0	0	0	0.7564	0	0	0	0	0	1.1788	0.718939	0	0.264905	0	1.59024	0	0.966775	1.40882	0	1.88184	0.196908	0.211976	0.990069	0.356458	0.217893
Soltu.DM.01G004020	0	0	0	0	0	0	0	0	0	0	0	0	0.496299	0	0	0.498716	0	0	0	0.481395	0	0	0	0	0	2.25067	0	0	0	0	0	0	0	0	0	0	0	0	0	0	0	0	0	0	0	0	0	0	0
Soltu.DM.01G004040	0.647634	0.537475	0.147486	0.47621	0.403459	0.660241	1.51564	0.325127	0.23977	0.748668	0.829656	0.267612	0.577629	1.16984	1.06	0.967614	0.782518	1.10978	0.981999	1.6359	1.31398	0.406827	0.761064	0.318712	0.483686	0.0794906	0.632752	2.36067	0.0556582	0.564932	0.915034	0.79779	1.33525	1.08611	1.82979	3.51938	0.854991	0.398479	1.49587	0.705677	0.553637	0.530779	5.27852	6.12867	3.49689	4.16142	3.79578	3.59668	2.71794
Soltu.DM.01G004060	0.124178	0.360041	0.288295	0.396865	1.04035	0.249064	0.726175	1.45256	0.468476	0	0.277894	0	0.523236	0.501259	1.18667	0.890562	0.274836	0.371429	0.626358	0.622643	0.769753	0.417928	0.58297	0.229638	0	0.186324	0	0.832515	0.590337	0.605554	0.124813	0	0	0.17468	0.158892	0.392524	0.113484	0	0.334324	0	0.411429	0	0.859369	0.956401	0.28538	0	0.271514	0.369304	0.393243
Soltu.DM.01G004070	0	0	0	0	0	0	0	0	0	0	0	0	0	0	0	0	0	0	0	0	0	0	0	0	0	0	0	0	0	0	0	0	0	0	0	0	0	0	0	0	0	0	0	0	0	0	0	0	0
Soltu.DM.01G004080	0	0	0	0	0	0	0	0	0	0	0	0	0	0	0	0	0	0	0	0	0	0	0	0	0	0	0	0	0	0	0	0	0	0	0	0	0	0	0	0	0	0	0	0	0	0	0	0	0
Soltu.DM.01G004090	0	0	0	0	0	0	0	0	0	0	0	0	0	0	0	0	0	0	0	0	0	0	0	0	0	0	0	0	0	0	0	0	0	0	0	0	0	0	0	0	0	0	0	0	0	0	0	0	0
Soltu.DM.01G004100	0.384858	0.72856	0.760326	0.413394	0.313938	0.546896	2.03237	1.57116	0.689419	0.226663	0.643011	0.545757	0.60431	0.423514	1.00845	0.205488	0.210715	0.255401	0.791704	1.07383	0.869248	0.588109	1.01226	0	0	0.179348	0.58973	0.295532	0.0918534	0.539154	0.0586845	0	0	0	0	0	0.414795	0.055737	0.155321	0.0736216	0.247856	0.268784	0.0726707	0.181771	0.154446	0.168706	0.186743	0.365969	0.511665
Soltu.DM.01G004110	0.137438	0	0.315953	0	0	0	0	0	0.161447	0	0	0.183596	0	0.156942	0	0	0.519458	0	0	0	0	0	0	0	0	0	0	0	0	0	0.140439	0	0	0	0	0	0	0	0	0	0	0	0	0	0	0	0.12267	0	0
Soltu.DM.01G004120	0	0	0	0	0	0	0	0	0	0	0	0	0	0	0	0	0	0	0	0	0	0	0	0	0	0	0	0	0	0	0	0.473619	0	0	0.750669	0.231233	0	0.216919	0	0	0	0	0	0	0	0.0887466	0.123253	0.0371611	0
Soltu.DM.01G004140	0	0	0	0	0	0	0	0	0	0	0	0	0	0	0	0	0	0	0	0	0	0	0	0	0	0	0	0	0	0	0	0	0	0	0	0	0	0	0	0	0	0	0	0	0	0	0	0	0
Soltu.DM.01G004150	0	0	0.0559274	0	0	0	0	0	0	0	0	0	0	0	0	0	0	0	0	0	0	0	0	0	0	0	0	0	0	0	0.049092	0	0	0	0	0	0	0	0	0	0	0	0.0337919	0	0	0.0937205	0.172592	0.0260873	0
Soltu.DM.01G004170	0	0	0	0	0	0	0	0	0	0	0	0	0	0	0	0	0	0	0	0	0	0	0	0	0	0	0	0	0	0	1.19955	2.04271	0	1.34016	0.248432	2.7918	0	0.40419	0.916129	0.25652	0.666893	0.23528	3.01218	4.99165	4.41468	5.42429	4.76716	4.78289	1.28306
Soltu.DM.01G004190	0	0	0	0	0	0	0	0	0	0	0	0	0	0	0	0	0	0	0	0	0	0	0	0	0	0	0	0	0	0	0	0	0	0	0	0	0	0	0	0	0	0	0	0	0	0	0	0	0
Soltu.DM.01G004200	0	0	0	0	0	0	0	0	0	0	0	0	0.147366	0	0	0	0	0	0	0	0.144246	0	0	0	0	0	0	0	0	0	0	0	0	0	0	0	0	0	0	0	0	0	0	0	0	0	0	0	0
Soltu.DM.01G004220	0.120928	0.0386173	0.139421	0.0428762	0.490676	0.120386	0.189887	0.137391	0.150936	0.0556382	0.300254	0	0.942632	0.683776	0.91228	0.43738	0.597717	1.00488	0.686791	0.530756	0.338099	0.247113	0.138917	0.149823	0.128197	0.0633474	0.241472	0.0546185	0.0669134	0	0.0404201	0.156929	0	0	0.212441	0.196215	0.149688	0.0404106	0	0.108301	0.271418	0	0.467194	0.625577	0.837174	0.409172	0.333229	0.623885	0.208916
Soltu.DM.01G004240	0.729593	1.17123	1.97707	2.34857	1.59343	0.609286	1.67912	3.01334	2.94043	2.44633	2.7314	2.79399	2.95808	4.4275	3.27544	4.69126	1.83266	3.32711	3.28876	3.44672	3.14882	2.66218	1.00737	0.684975	0.187706	0.185913	0.702167	2.14898	0.587297	0.600659	1.35706	1.74206	2.29988	2.23814	2.66745	3.85851	0.89874	0.486396	1.3231	2.11561	1.63656	0.299586	4.42261	7.5894	9.46746	5.65076	6.82753	4.9659	4.22259
Soltu.DM.01G004250	0	0	0	0	0	0	0	0	0	0	0	0	0	0	0	0	0	0	0	0	0	0	0	0	0	0	0	0	0	0	0	0	0	0	0	0	0	0	0	0	0	0	0	0	0	0	0	0	0
Soltu.DM.01G004270	0	0	0	0	0	0	0	0	0	0	0	0	0	0	0	0	0	0	0	0	0	0	0	0	0	0	0	0	0	0	0	0	0	0	0	0	0	0	0	0	0	0	0	0	0	0	0	0	0
Soltu.DM.01G004280	0	0	0	0	0	0	0	0	0	0	0	0	0	0	0	0	0	0	0	0	0	0	0	0	0	0	0	0	0	0	0	0	0	0	0	0	0	0	0	0	0	0	0	0	0	0	0	0	0
Soltu.DM.01G004290	0	0	0	0	0	0	0	0	0	0	0	0	0	0	0	0	0	0	0	0	0	0	0	0	0	0	0	0	0	0	0	0	0	0	0	0.167537	0	0.317831	0	0	0	0	0	0	0.060266	0	0.171702	0	0.0667354
Soltu.DM.01G004300	0	0	0	0	0	0	0	0	0	0	0	0	0	0.1703	0	0	0.375862	0	0	0	0	0	0	0	0	0	0	0	0	0	0	0	0	0	0	0	0	0	0	0	0	0	0.16049	0	0	0	0	0	0
Soltu.DM.01G004320	0	0	0	0	0	0	0	0	0	0	0	0	0	0	0	0	0	0	0	0	0	0	0	0	0	0	0	0	0	0	0.539293	0	0	0	0	0	1.60561	0	0	0	0	0	0	0	0	0	0	0.540997	0
Soltu.DM.01G004330	0	0	0	0	0	0	0	0	0	0	0	0	0	0	0	0	0	0	0	0	0	0	0	0	0	0	0	0	0	0	0	0	0	0	0	0	0	0	0	0	0	0	0	0	0	0	0.144247	0	0
Soltu.DM.01G004340	0	0	0	0	0	0	0	0	0	0	0	0	0	0	0	0	0	0	0	0	0.0382126	0	0	0	0	0	0	0	0	0	0.2601	0.0673105	0.050838	0	0	0.333407	0	0	0.186943	0	0	0.187668	0.211862	0.17695	0.177734	0.032664	0.0602803	0.10937	0.0710594
Soltu.DM.01G004360	0	0	0	0	0	0	0	0	0	0	0	0	0	0	0	0	0	0	0	0	0	0	0	0	0	0	0	0	0	0	0	0	0	0	0	0	0	0	0	0	0	0	0	0	0	0	0	0	0
Soltu.DM.01G004370	0	0	0	0	0	0	0	0	0	0	0	0	0	0	0	0	0	0	0	0	0	0	0	0	0	0	0	0	0	0	0	0	0	0	0	0	0	0	0	0	0	0	0	0	0	0	0	0	0
Soltu.DM.01G004380	0	0	0	0	0	0	0	0	0	0	0	0	0	0	0	0	0	0	0	0	0	0	0	0	0	0	0	0	0	0	0	0	0	0	0	0	0	0	0	0	0	0	0	0	0	0	0	0	0
Soltu.DM.01G004390	0	0	0	0	0	0	0	0	0	0	0	0	0	0	0	0	0	0	0	0	0	0	0	0	0	0	0	0	0	0	0	0	0	0	0	0	0	0	0	0	0	0	0	0	0	0	0	0	0
Soltu.DM.01G004410	0.446714	0.298604	0.772497	0.569978	0.709109	1.55283	1.11511	0.944361	0.647104	0.422024	1.11567	0.675923	1.9664	1.09004	1.45954	1.74773	2.42032	1.47404	1.25094	1.40029	1.27076	1.66152	0.454971	0.0818915	0.0707619	0.489203	0.988235	0.83023	0.293305	0	0.915944	0.709755	0.713864	1.38625	0.930876	1.50344	0.702422	0.625239	0.574775	0.992713	0.836938	0.644381	2.29073	3.14148	3.52165	2.3348	2.70728	1.98869	1.92752
Soltu.DM.01G004420	0	0	0	0	0	0	0	0	0	0	0	0	0	0	0	0	0	0	0	0	0	0	0	0	0	0	0	0	0	0	0	0	0	0	0	0	0	0	0	0	0	0	0	0	0	0	0	0	0
Soltu.DM.01G004430	0	0	0	0	0	0	0	0	0	0	0	0	0	0	0	0	0	0	0	0	0	0	0	0	0	0	0	0	0	0	0	0	0	0	0	0	0	0	0	0	0	0	0	0	0	0	0	0	0
Soltu.DM.01G004440	0	0	0	0	0	0	0	0	0	0	0	0	0	0	0	0	0	0	0	0	0	0	0	0	0	0	0	0	0	0	0	0	0	0	0	0	0	0	0	0	0	0	0	0	0	0	0	0	0
Soltu.DM.01G004450	0	0	0	0	0	0	0	0	0	0	0	0	0	0	0	0	0	0	0	0	0	0	0	0	0	0	0	0	0	0	0	0	0	0	0	0	0	0	0	0	0	0	0	0	0	0	0	0	0
Soltu.DM.01G004460	0.334179	0.577545	0.229719	0.420564	0.741292	0	1.34789	0.621154	0.424381	0.0933354	0.369533	0.952299	1.3676	1.50687	1.12233	0.673625	0.481445	0.91307	1.78128	1.60511	1.09234	0.103043	0.310293	0.372117	0.104538	0.936701	0.397085	0.269038	0.326596	0.215508	0	0	0	0	0.087005	0.429635	0.124141	0	0.0611171	0	0.150068	0	0.593041	1.42259	0.617088	0.550039	1.10045	1.17712	0.686746
Soltu.DM.01G004470	0.245376	0.704857	0.187932	0.434029	0.841997	0.324135	0.712764	0.0949307	1.03864	0	0.358909	0.349574	1.87139	1.6474	2.15855	0.514355	0.52756	0.841332	2.00233	1.10338	1.69749	0.125531	0.476954	0	0.26277	0	0	0.443098	1.09045	0.396594	0.16675	0	0.162095	0	0.214378	0	0	0.0835463	0.227778	0	0	0	0.451398	0.261076	0.273195	0.180048	0.333422	0.0501282	0.129367
Soltu.DM.01G004490	0.842589	0.801067	0.648669	0.149515	0.525286	0	1.47087	0.991077	0.526684	0.370601	0.154318	0	0.668662	1.20343	1.62093	0.340634	0.527489	0.177673	0.594158	0.845206	0.487951	0.435929	0.790413	0.770969	0	0.449075	0	0.185933	0	0.221658	0.429315	0	0	0	1.25547	0.222914	0.133336	0	0.128321	0	0	0	0.445185	1.07004	0	0.138201	0	0.115039	0.583233
Soltu.DM.01G004500	0.569761	0.53745	0.325791	0.919274	0.532394	1.40429	1.43427	1.45227	3.25923	0.402133	0	0.818153	0.483531	3.03663	0.951171	0.489016	1.28302	1.00949	1.38826	1.40645	1.6159	1.85756	2.01943	1.0818	0	2.25294	0	1.57753	1.90812	0.948127	0.294003	0	0.282903	0	1.8594	0	0	0.288445	0.526811	1.16646	0.967679	0	0	0	0.194715	0.385887	0.182427	0.820929	0.197484
Soltu.DM.01G004510	3.57133	2.96873	3.60281	3.74486	5.40223	3.99032	9.91707	7.36564	6.19938	2.30874	5.96459	4.14933	25.7706	26.4743	26.2719	14.0071	14.91	14.5205	17.7705	18.9142	18.4207	4.64053	4.25561	2.17854	2.68797	2.51684	5.11561	6.80171	5.27287	2.61662	2.49893	1.75401	2.10858	4.08597	2.96731	3.65775	3.39728	1.40926	2.77625	1.45255	2.53199	1.31267	8.31051	8.01381	8.35469	4.84312	5.48758	5.32183	7.35699
Soltu.DM.01G004520	0	0	0	0.197401	0	0	0	0	0	0	0	0	0.179568	0	0.347773	0	0	0.0947711	0.0915849	0.0913948	0.0873043	0	0	0	0	0	0	0	0	0	0	0	0	0	0	0	0	0	0	0	0	0	0.0802514	0.162352	0.126622	0.14875	0.0684444	0.0618379	0
Soltu.DM.01G004530	0.743145	0.337998	0.732985	1.12126	0.65766	1.22379	0.491746	1.30585	0.962142	0.964067	1.79815	0.485721	1.35688	3.55511	2.47993	2.49117	2.4742	1.93963	0.914343	2.37011	2.1343	0.403376	0.815776	0.654414	1.12384	0	0.453838	1.91104	0.29236	0.510485	2.08615	3.7197	1.89736	4.00915	2.07841	8.17115	1.63241	1.3535	2.58635	0.735084	2.41717	0.824715	8.81356	9.40043	7.95434	8.29294	8.20882	7.73152	3.63624
Soltu.DM.01G004540	7.21859	1.57366	5.22507	0.885791	3.32864	2.62875	5.12502	1.55337	2.60614	2.90749	6.00643	4.98351	1.5949	1.65499	1.42484	4.4017	5.07008	5.01147	1.92256	2.0834	1.86675	1.99	3.18124	3.86718	3.16914	4.56853	1.05092	2.75017	0.104746	3.3214	5.6161	7.91701	5.17898	5.49047	4.24011	4.31713	2.43753	0.943572	4.34222	4.85912	10.8006	5.39251	0.710426	0.624392	1.2079	0.932689	1.1032	1.43003	1.50194
Soltu.DM.01G004560	0.1307	1.09489	0.502316	0.109663	0.612417	0.796363	1.03851	0.627831	0.375852	0.719225	0.120056	1.52162	0.614197	0.771234	0.207876	0.831396	0.518037	0.257524	0.0692354	0.146322	0.589574	1.07241	0.592632	0.226754	0.575955	0.385596	0.68926	0.800683	0.180482	0.529137	1.33607	1.39265	1.204	3.00988e-06	0.723421	0.698051	1.06931	0.7772	0.321607	1.52604	1.26544	2.05852	1.06416	0.582729	0.671934	0.431363	0.186717	0.48426	0.569054
Soltu.DM.01G004570	15.8844	24.469	22.8196	15.7174	22.2649	13.1104	11.5226	31.8701	23.1468	14.8711	9.61788	11.2569	31.7028	34.0559	30.5835	33.9135	33.1466	37.6526	21.0952	23.0409	23.8128	32.996	25.5565	39.6503	14.5971	24.6228	12.1033	27.0173	34.9336	24.9834	28.8474	20.3218	24.3021	51.6068	31.9784	36.0139	20.0502	15.2352	24.4202	12.5969	19.4183	18.4794	39.2269	39.586	33.1657	22.2914	21.9643	21.0361	26.6364
Soltu.DM.01G004620	29.9382	21.5645	22.2429	15.3313	20.5462	22.6607	24.6136	23.018	13.6077	7.14821	7.60839	8.88597	14.8124	14.5419	15.5038	7.43031	8.98798	9.62212	14.6163	15.6575	17.4011	5.43904	32.2901	25.517	10.9813	16.9347	7.10125	27.4789	9.3488	21.2012	24.9873	20.1675	26.6457	26.8107	22.9835	19.0743	13.9667	27.9999	18.798	9.26671	15.8889	10.9796	14.3912	18.208	21.5536	14.3658	16.018	16.2829	12.0653
Soltu.DM.01G004630	12.2144	14.0335	9.37708	12.7487	8.60834	10.653	13.853	15.8266	8.77285	8.22668	9.13629	11.6714	9.86204	12.0096	10.4175	11.6861	10.8698	12.2235	14.1942	8.75359	10.9784	14.8148	11.4424	18.7261	13.2595	8.4845	10.8708	8.925	13.6687	12.3181	12.5336	20.3976	15.2388	8.98895	16.2425	7.60992	12.6783	18.2367	11.7172	9.36694	7.14947	5.05504	9.75428	11.3099	9.25994	13.5222	10.3582	14.1945	9.66496
Soltu.DM.01G004650	4.25866	7.91182	5.34072	7.76745	9.17634	7.8839	3.16714	7.528	9.90952	10.2777	6.00345	9.98789	15.3823	16.2936	16.1766	6.2816	8.44743	7.69968	9.77844	9.12792	10.6712	6.21582	10.1903	8.40924	5.90494	10.2511	6.24987	7.81545	9.05826	8.28736	7.55275	6.93689	5.46503	4.28053	4.10196	6.35191	7.29598	6.35956	5.75742	6.41228	12.2807	9.85837	9.74613	8.92404	10.6177	7.40192	8.49713	6.8002	8.19325
Soltu.DM.01G004670	0	0	0	0	0	0	0	0	0	0	0	0	0	0	0	0	0	0	0	0	0	0	0	0	0	0	0	0	0	0	0	0	0	0	0	0	0	0	0	0	0	0	0	0	0	0	0	0	0
Soltu.DM.01G004690	12.014	11.4828	12.0209	16.6499	7.84414	10.2125	8.88237	9.14409	9.68532	8.13555	10.303	8.81967	20.8679	20.1594	17.4082	12.3239	17.2503	14.7124	16.2725	13.5424	16.9743	4.35643	10.2773	7.97071	8.99177	13.6508	5.3594	17.7699	5.21982	16.8665	9.90283	9.74341	5.30735	6.64526	16.8442	25.0264	7.06103	6.70169	6.6107	1.85571	5.31066	5.24096	43.5658	46.7759	34.2599	37.5217	36.2663	35.4709	31.4803
Soltu.DM.01G004710	15.4105	15.3606	10.6898	18.4345	19.4296	14.8376	7.62999	5.93245	12.6769	20.5796	20.0275	31.1053	28.8311	17.9738	16.1341	14.7475	26.877	26.906	10.1937	17.8662	23.2753	7.70866	12.2608	14.7357	23.3479	22.2948	29.3217	11.8246	17.1341	9.22677	14.0725	12.0662	7.08478	7.09297	14.8477	20.1653	22.679	16.6015	15.3524	14.3601	21.8685	24.8924	22.5459	25.0865	32.6285	28.6725	24.2939	31.3192	28.1047
Soltu.DM.01G004730	30.1743	24.4324	26.1925	32.9043	17.4326	27.3442	22.5274	16.2681	19.2455	17.0936	15.0824	21.2369	44.0883	46.7959	22.4461	26.4314	28.6373	20.3953	24.1537	40.9223	49.6695	19.0865	22.2317	16.0094	19.4558	17.9842	10.0433	28.2691	11.0356	32.6134	10.279	5.53726	8.05915	5.26997	10.7751	18.5956	6.93268	3.76995	4.98799	0.509389	1.30529	3.89423	42.4313	39.6521	40.686	24.2335	29.763	26.6198	16.8354
Soltu.DM.01G004770	0	0	0	0	0	0	0	0	0	0	0	0	0	0	0	0	0	0	0	0	0	0	0	0	0	0	0	0	0	0	0	0	0	0	0	0	0	0	0	0	0	0	0	0	0	0	0	0	0
Soltu.DM.01G004840	0.34645	0.16551	0	0.276407	0.488853	0.087195	0	0	0	0.721334	0	0.245718	0.666662	0.464693	0.770911	0.431359	0.503879	0.890945	0.123783	0.613409	0.234613	0	0.723157	0	0	0.270203	0.257656	0	0.446592	0.436022	0.27616	0	0	0.484238	0.224038	0	0.083946	0.361949	0	0.481006	0.404811	0.555559	1.23344	1.14417	0.849233	1.30459	1.29072	1.45769	1.39425
Soltu.DM.01G004850	0	0	0	0	0	0	0	0	0	0	0	0	0	0	0	0	0	0	0	0	0	0	0	0	0	0	0	0	0	0	0	0	0	0	0	0	0	0	0	0	0	0	0	0	0	0	0	0	0
Soltu.DM.01G004870	5.13004	5.41349	5.2303	6.66481	8.737	7.15836	2.69774	3.55919	6.95641	12.8636	11.0747	19.2179	3.25313	3.70857	2.2523	1.86908	1.08129	2.3356	1.80428	3.33633	2.45622	1.46777	11.4072	4.53936	5.6738	7.9714	6.11784	8.97117	4.23456	9.63826	3.74016	2.70792	2.44687	5.91515	3.20779	4.24137	1.52516	1.16141	4.19686	14.2999	19.1833	14.5459	2.43033	2.68075	6.78757	2.56165	2.21199	2.05579	2.21589
Soltu.DM.01G004880	0	0.0728047	0.0865446	0.464281	0.65131	0.154524	0.0730476	0.0912167	0.195479	1.16452	1.38542	0.71264	0.364568	0.290317	0.651067	1.18013	0.887665	0.253928	0	0.42638	0.347507	0.17222	0.500741	0.291334	0.239839	0.121517	0.228803	0.793353	0.132704	1.66144	0.875641	2.18426	0.401211	0.399676	0.55384	1.34141	1.82414	0.901025	1.50559	1.31689	0.774708	1.43386	1.73513	1.957	2.44306	1.83859	1.01759	2.09558	1.9185
Soltu.DM.01G004910	0	0	0	0	0	0	0	0	0	0	0	0	1.68565	1.65677	0	0	0	0	0	1.62684	1.75942	0	0	0	0	0	0	0	3.29389	0	0	0.624922	0	0	0	0	0	0	0	0	0	0	0.700238	3.34431	0.549668	0	1.34803	0	1.32791
Soltu.DM.01G004940	0.0969259	0	0.111176	0.514077	0	0.097536	0.0940902	0	0	0	0	0	0	0	0	0	0.219638	0	0	0.141822	0.203403	0	0	0	0	0	0	0.131608	0	0.14928	0.37987	0	0	0.261694	0.619979	0.153583	0.466719	0	0	0.260567	0	0	1.12173	0.694637	0.771029	0.701741	0.9683	1.0713	1.19214
Soltu.DM.01G004980	0.305468	0.144758	0.174288	0	1.4089	0.299705	0	0.161122	0.8548	1.33811	2.04053	0.792892	0.494226	1.3003	0.241419	10.0836	7.17661	8.35558	0.76755	2.15878	0.730829	0	0.675501	0	0.240244	0.239864	0	1.03167	0	1.96817	2.11204	2.54959	0.785868	1.28936	1.37238	4.83852	2.92337	0	5.11005	7.05815	16.7647	25.3335	4.57151	6.46889	7.39053	4.50507	7.50497	5.47199	10.4363
Soltu.DM.01G004990	2.30972	0	0	3.44451	0	0.459003	0	0	0	0	1.06419	0	9.17464	9.37077	11.5065	12.5507	11.4782	8.46678	6.99893	3.13987	2.81331	0	0	0	0	3.73155	0	1.97233	2.39809	3.93196	0	1.26979	0	3.36943	1.86829	3.80126	1.36414	0.489033	0	1.92504	0.539888	0.580617	25.0034	17.6342	19.227	25.3934	19.2156	20.3602	14.2777
Soltu.DM.01G005000	103.52	95.1745	80.7671	83.6225	90.7096	86.651	112.379	128.811	103.631	86.1412	87.5018	74.5365	71.2213	66.8023	66.1163	75.369	77.4992	76.5707	89.8227	85.9656	79.8045	80.464	101.765	125.768	76.1785	84.2808	97.1685	106.541	128.745	115.95	147.634	169.578	151.376	139.587	152.082	155.298	141.805	170.229	144.466	141.229	144.15	129.467	103.989	124.021	99.713	110.808	120.63	125.979	119.278
Soltu.DM.01G005030	13.1124	31.4963	26.8388	16.4017	22.7959	12.5231	13.7806	48.0423	27.3371	13.3807	16.5007	11.9521	18.1356	17.3601	15.8246	21.8786	20.5227	22.3241	21.3851	19.2368	18.5871	50.3628	24.6016	47.6284	20.4968	18.3942	14.8536	30.1236	53.4157	25.3226	33.9974	36.3971	31.2719	49.9416	29.9397	26.0177	15.62	22.7414	21.7557	14.6573	12.0026	16.7787	10.7845	13.1384	13.0793	14.8607	15.8537	15.4163	14.7527
Soltu.DM.01G005040	74.9013	42.2517	44.1383	31.4729	22.1371	21.5732	55.7999	37.7885	30.4657	34.3415	22.5494	21.8226	71.3947	79.2758	79.4728	70.9081	69.7506	73.5488	108.7	110.232	118.09	36.9761	82.7482	25.398	32.265	30.7815	36.1174	27.4288	33.3851	28.6071	30.1573	35.8632	42.2493	30.4315	33.1954	42.6377	42.0596	48.6317	42.2627	33.3517	31.7247	27.7387	98.1302	96.9742	89.1802	60.1293	62.7577	56.2944	76.652
Soltu.DM.01G005060	76.1979	68.189	75.0381	148.004	57.6625	104.638	140.37	87.1716	67.9855	15.743	15.123	18.3535	45.6101	43.4156	42.6007	40.5864	37.7608	36.7216	47.868	47.6014	48.8323	110.385	65.7243	99.0823	79.8623	84.9606	26.9871	151.684	52.2056	116.389	44.6868	57.1668	46.6121	57.3305	54.2312	46.0593	34.4428	57.2915	43.315	10.7957	15.7782	9.31048	54.3496	51.2606	44.0436	55.6267	56.0232	58.208	38.3379
Soltu.DM.01G005070	4.0697	1.25678	0.664391	2.29625	0.753206	1.68666	4.5935	1.87103	0.706193	1.06007	0.753547	0.296688	3.02232	2.38828	2.54571	0.738058	0.686364	0.691825	2.46079	2.83399	2.59581	1.11943	1.36246	1.25248	0.642673	0.715682	0.31353	4.68543	0.998851	3.64788	2.23122	1.37342	1.25451	1.50016	3.14972	2.56922	0.931118	1.01868	2.00077	0	1.55768	1.12167	8.1374	7.69191	9.75867	7.13196	5.34452	6.8144	5.18452
Soltu.DM.01G005080	1.51948	1.14688	1.68183	2.41254	0.473817	1.5659	3.85065	0.948729	0.971833	0.402347	0.821248	0.677227	3.02791	2.407	2.22714	1.1559	0.863681	0.542014	1.70134	3.15551	2.41248	0.558513	2.02253	0.345324	0.608149	1.40495	0.19194	2.89705	0.750071	3.87803	1.32574	1.45069	0.83431	0.528503	1.72952	0.923514	1.15113	0.517632	0.238012	0.412205	0.210805	0.0756603	3.4598	4.10727	4.98948	2.01236	1.73435	1.56855	1.39931
Soltu.DM.01G005130	0	0	0	0	0	0	0	0	0	0	0	0	0	0	0	0	0	0	0	0	0	0	0	0	0	0	0	0	0	0	0	0	0	0	0	0	0	0	0	0	0	0	0	0	0	0.518448	0.665571	0.342495	0
Soltu.DM.01G005140	15.5147	20.3355	14.6814	23.5237	20.6149	26.8272	18.5882	17.9161	25.5036	17.4649	21.5006	20.9025	9.93548	10.192	9.9299	8.84958	9.51106	8.80009	7.19508	8.05602	7.273	23.3944	16.3267	22.8155	18.2238	26.5583	18.6793	14.8902	15.5627	15.8734	10.9188	15.0364	23.5498	16.2501	10.8274	15.9153	26.5747	27.2708	19.6257	18.6768	15.0388	16.533	8.5926	9.32006	9.28577	11.2873	9.21895	10.418	7.25451
Soltu.DM.01G005150	0	0	0	0	0	0	0	0	0	0	0	0	0	0	0	0	0	1.94733	0	0	0	0	0	0	0	0	0	0	0	0	0	0	0	0	0	0	0	0	0	0	0	0	0	0	0	4.19852	0	0	0
Soltu.DM.01G005160	0	0	0	0	0	0	0	0	0	0	0	0	0	0	0	0	0	0	0	0	0	0	0	0	0	0	0	0	0	0	0	0	0	0	0	0	0	0	0.1201	0	0	0	0	0.0850497	0	0	0	0	0.0824253
Soltu.DM.01G005170	62.1431	14.5936	11.9056	10.1636	3.60781	3.11281	39.444	3.45474	1.12573	7.76664	19.6931	0.7434	131.272	141.458	140.117	9.8906	7.78951	10.043	144.252	154.738	150.774	2.80341	92.3823	11.2864	9.53279	3.22858	1.48994	51.6022	0.549467	196.334	2.63125	7.26913	6.83733	22.674	105.143	447.497	7.92594	0.867372	4.21404	2.16317	2.30242	2.55311	298.631	281.739	277.427	84.0113	112.766	100.799	283.131
Soltu.DM.01G005190	0	0	0	0	0	0	0	0	0	0	0	0	4.25665	7.08717	11.1644	4.01779	1.56321	1.64668	2.40267	2.55657	5.94685	0	0	0	0	4.93121	0	0	0	0	0	0	0	7.94928	4.73321	10.5849	0	0	0	0	0	0	0	264.519	191.05	80.193	76.0248	81.3106	84.2187
Soltu.DM.01G005210	1.04797	0	0.472004	0	0	0.204827	0.590444	0	0	0	0	0	1.69512	0.725395	1.11532	0	0.788184	0.399936	0.572045	0.569232	0.918718	0	0.690117	0.386057	0	0	0	1.11985	0	1.65474	0	0	0	0	0.816439	0.331275	0	0	0	0	0	0	12.1112	9.21261	8.13533	2.01008	2.04257	1.69698	3.30922
Soltu.DM.01G005220	0	0	0	0	0	0	0	0	0	0	0	0	0	0	0	0	0	0	0	0	0	0	0	0	0	0	0	0	0	0	0	0	0	0	0	0	0	0	0	0	0	0	0	0	0	0	0	0	0
Soltu.DM.01G005230	0	0	0	0.0861186	0.228504	0	0	0	0	0.104305	0	0	0.382716	0.658845	0.298923	0.232059	0	0	0.93814	1.09041	0.452167	0	0	0	0	0	0	0.21662	0	0	0	0.21968	0	4.71979	11.0285	14.4742	0	0	0	0	0.360159	0	67.1136	75.8999	58.9679	28.5739	26.9479	24.5177	30.1689
Soltu.DM.01G005250	0	0	0	0	0	0	0	0	0	0	0	0	0	0	0	0	0.121263	0	0	0	0	0	0	0	0	0	0	0	0	0	0	0	0	0	0	0	0	0	0	0	0	0	2.28284	2.77057	3.07205	2.7963	2.2257	1.84562	2.24933
Soltu.DM.01G005260	2.25707	0	4.6426	1.68243	0.427717	0	2.55227	0	0	0	0	0.626576	3.94425	3.06624	2.20307	2.11258	0.993062	0.20281	1.94835	0.38939	0.558856	0.31972	3.38515	0	0.744166	1.12974	0.344875	6.20242	0	18.152	0	0	1.14514	8.15641	20.3989	29.0331	3.03362	0.232261	0.213516	0.304126	0	0	34.4161	33.2115	32.8452	12.2615	11.7956	13.3642	17.2986
Soltu.DM.01G005270	10.0674	11.1252	17.6096	9.88841	4.62031	8.97886	14.5845	6.17289	4.33255	10.6531	5.7821	6.51388	9.49234	11.1421	10.6407	4.60896	7.51236	7.30454	8.15429	9.73634	9.05564	16.0443	9.25301	6.04317	6.77247	7.10965	3.82183	10.626	6.9979	7.04377	18.8801	25.4174	21.4977	32.4308	15.7623	18.8773	5.74619	12.0455	10.5909	15.4617	13.2526	12.3402	23.0386	23.7195	25.2123	11.338	9.53993	11.0346	24.2055
Soltu.DM.01G005290	2.03347	9.27058	11.8786	12.4361	7.66945	4.46245	0.536862	9.12619	6.94409	3.66961	1.27401	1.86881	7.39549	3.65877	6.04369	3.88383	4.30096	6.8168	4.38968	4.26243	6.29719	19.8212	8.00419	8.66994	10.8775	10.173	4.79731	7.18755	16.6816	12.2313	13.2078	10.7501	17.389	6.99506	7.87551	11.7998	5.897	3.56019	13.0538	3.20598	4.77763	4.83566	6.37573	4.19077	6.2124	3.76262	5.04339	3.97019	2.99969
Soltu.DM.01G005380	3.18654	4.34341	6.38932	3.71324	5.77371	4.01602	3.53983	2.5217	6.6387	6.64596	7.44393	9.06757	3.71962	4.19967	4.37094	3.53618	3.83377	3.80199	3.42128	3.1633	3.44458	7.89945	5.12453	5.81294	7.78261	6.31341	4.7158	7.25751	3.71761	4.95696	2.85253	5.37624	3.6667	3.41533	3.1156	2.5261	4.79014	4.80033	4.59316	7.54849	8.25271	7.81796	4.41139	3.28301	4.7878	4.27633	2.51539	3.07049	3.95378
Soltu.DM.01G005390	9.83927	1.87632	4.20772	1.78501	1.94957	0.679325	2.28749	1.15379	4.65611	3.16479	8.56448	7.11775	18.2863	18.684	16.7845	25.9006	22.1197	27.8181	12.4256	13.7773	15.146	2.70494	9.43839	1.81741	8.70663	6.91296	7.61097	2.26102	2.59569	6.9101	2.63466	4.90297	4.53093	9.09832	16.245	50.6671	23.4648	8.93327	11.1375	8.17335	14.2063	8.10487	46.2726	43.5561	38.74	23.1958	25.2795	21.6085	36.0459
Soltu.DM.01G005430	3.65464	0.43657	1.39305	0.122233	0.26858	0	0.390888	0.0600865	0.264563	0.142677	0.551743	0.151136	2.77038	4.4604	3.4281	0.518802	0.435616	0.739205	2.26576	2.70741	4.39631	0.0802183	4.73575	0.101761	0.0908974	0	0.682759	0	0.286925	3.28229	0.122049	0	0	0.473531	7.14789	62.7955	0	0.116167	0.32539	0	0.0626033	0.270297	61.5742	60.3313	55.5449	0.232957	0.39177	0.225372	2.93705
Soltu.DM.01G005440	2.9542	5.087	3.89158	5.41458	13.4819	8.24441	4.62426	9.35499	5.32262	14.8644	9.83663	18.6917	7.34338	5.99062	6.46979	10.438	11.6774	7.77854	7.02432	4.02061	4.63578	4.19001	3.51108	10.5374	11.9109	7.96911	5.44818	8.77242	8.12989	9.96517	0	1.10023	0.670333	0	0	0	0.157569	0	0.313556	0.68679	0	0.623558	0	0.473624	0	0	0	0	0.146705
Soltu.DM.01G005450	0	0	0	0	0	0	0	0	0	0	0	0	0	0	0	0	0	0	0	0	0	0	0	0	0	0	0.430621	0	0	0	0	0	0	0	0	0	0	0	0	0	0	0	0	0	0	0	0	0	0
Soltu.DM.01G005470	0	0	0	0	0	0	0	0	0	0	0	0	0.438729	0.838466	0.719723	0	0.308588	0	0.753171	1.04639	0.878032	0	1.16231	0	0	0	0.20613	0	0	0.411417	0	0	0	0	0.173398	1.71761	0	0	0	0	0	0	5.24747	5.92307	7.62653	0.123367	0	0	0.129442
Soltu.DM.01G005480	2.55499	6.91401	1.20824	2.63268	1.06933	1.13017	0.878994	3.08749	0.726222	0.393518	0.078512	0.540398	1.12489	0.881073	0.800719	1.67148	1.85846	2.37945	0.479043	0.668068	0.413719	4.56675	1.97353	0.933684	0.261162	0.390425	0	0.328496	1.42913	1.23288	4.35429	6.21694	4.84004	5.39084	5.32576	1.82859	1.08727	1.5432	1.59525	1.52036	1.20887	0.695795	0.525172	0.945436	0.782013	1.06189	0.702609	1.22413	0.475118
Soltu.DM.01G005490	7.43363	7.32885	4.80294	9.03073	8.30623	6.28536	6.94965	9.68997	14.9526	4.94401	13.1567	10.5666	8.80032	10.7407	5.80189	8.01006	7.78651	8.12974	6.36407	7.96684	7.56884	5.34668	14.4814	16.0939	8.72937	10.5712	16.9297	12.4265	11.2978	11.2759	4.68419	6.00561	6.57246	5.50587	5.25312	9.73242	8.78072	6.918	12.5602	10.2654	7.87725	6.37829	6.33518	8.69678	7.12036	7.03192	8.38265	5.94875	7.74767
Soltu.DM.01G005500	0	0	0	0	0	0	0	0	0	0	0	0	0	0	0	0	0	0	0	0	0	0	0	0	0	0	0	0	0	0	0	0	0	0	0	0	0	0	0	0	0	0	0	0	0	0	0	0	0
Soltu.DM.01G005510	0	0	0	0	0	0	0	0	0	0	0	0	0	0	0	0	0	0	0	0	0	0	0	0	0	0	0	0	0	0	0	0	0	0	0	0	0	0	0	0	0	0	0	0	0	0	0	0	0
Soltu.DM.01G005520	0	0	0	0	0	0	0	0	0	0	0	0	0	0.119621	0.485996	0	0	0.389514	0	0.123924	0.238159	0	0.141552	0	0	0	0.181139	0	0	0	0	0	0	0	0	0	0	0	0	0	0	0	0.108611	0	0	0	0	0.171579	0.218271
Soltu.DM.01G005530	21.1566	15.6441	17.0864	13.9497	15.9566	19.2089	19.2228	20.4368	16.6671	14.7045	10.8234	10.3494	17.8521	16.7637	18.1053	16.477	19.4785	18.0971	18.8854	21.3953	17.5942	16.1959	19.3383	23.5781	12.44	14.0133	9.38256	23.8897	16.751	14.5015	19.3232	20.7735	25.8862	33.93	31.2677	25.0246	17.7739	23.1025	24.1948	17.6545	22.9872	18.669	33.5219	29.2742	25.2387	31.4354	33.775	30.6282	27.5405
Soltu.DM.01G005550	0	0	0	0	0	0	0	0	0	0	0	0	0	0	0	0	0	0	0	0	0	0	0	0	0	0	0	0	0	0	0	0	0	0	0	0	0	0	0	0	0	0	0	0	0	0	0	0	0
Soltu.DM.01G005560	4.37358	4.68664	3.11152	3.29404	4.93311	1.10527	0.670192	1.59108	1.75759	8.58587	3.01314	1.48879	2.75171	3.07399	3.8273	3.29285	3.34669	1.58304	1.77784	4.17821	3.36477	1.75801	3.44402	3.4128	3.83808	1.1867	1.86463	0.923892	1.99954	1.76985	9.73468	6.58469	4.5574	2.09817	6.11916	9.17366	4.0328	3.31398	5.07664	9.7602	12.0956	13.152	8.2278	9.52892	18.3951	7.42113	9.21563	10.6478	12.8583
Soltu.DM.01G005570	18.4633	17.7045	16.1532	20.0224	21.6843	20.7575	21.5727	18.454	20.2508	22.433	23.3108	22.113	12.6201	13.826	13.4905	21.1098	20.0141	19.3916	14.4412	13.7413	14.3337	16.2196	15.6671	18.4269	22.5863	22.6866	29.2156	21.5699	17.4032	16.4798	19.6067	17.7393	22.0629	20.6455	22.6155	23.6068	21.064	24.5336	18.8698	20.2318	20.561	21.2128	14.4594	15.9546	13.0969	20.8803	20.7463	19.4205	16.6852
Soltu.DM.01G005580	4.97037	4.37526	6.5502	11.0949	10.5747	8.05882	6.65227	4.89036	4.34226	8.88167	9.4986	11.2631	28.3842	25.6537	28.5244	57.7356	56.5835	60.946	19.5651	19.6215	23.5448	6.71645	7.74189	6.82087	12.4203	11.8516	24.8789	11.0749	10.7001	12.1363	12.3741	8.30269	9.0476	9.9394	11.5294	11.5221	7.20048	2.28503	5.81891	10.8573	17.4049	18.4019	25.5869	28.0748	23.1609	19.9105	16.8446	20.2177	26.9329
Soltu.DM.01G005590	6.43471	11.0331	9.51073	2.83632	10.7679	3.71079	3.83673	10.2959	12.1905	10.7695	10.4077	8.30539	12.7958	14.0348	14.0824	21.0538	21.6163	21.8819	23.0754	23.7353	25.3814	6.46446	9.63336	4.21242	5.12049	4.52929	16.5067	3.60817	18.2095	5.87834	25.268	23.884	13.0311	13.6152	16.6691	11.712	25.5245	21.5998	26.0498	12.1923	13.0317	8.89502	31.8278	30.9601	29.1871	20.1614	20.0322	20.6802	41.0222
Soltu.DM.01G005600	10.8123	6.22084	10.9557	7.96495	6.41654	8.94988	10.2931	4.54058	6.56062	7.47117	11.7351	11.8201	10.2099	11.0705	10.8008	18.2815	13.4126	12.6008	10.4782	10.1311	9.84378	8.93758	7.6456	12.707	11.9302	9.89373	7.00319	9.2298	5.73535	18.9141	7.08828	6.0546	5.71122	10.4991	7.95176	8.03377	5.24867	6.14412	5.85974	6.4153	5.03665	7.44167	10.4124	12.0391	11.0255	9.28442	11.2545	12.4123	10.9873
Soltu.DM.01G005610	0.577858	0.546075	0.980006	0.301425	1.20675	1.70672	1.23138	1.25645	1.34451	1.5053	0.329032	1.63413	2.30105	2.19815	4.1924	1.84498	3.83258	2.04039	2.90256	2.74687	3.38337	1.38745	1.00073	0.826098	0.671056	1.16951	1.53956	0	1.00506	0	0	0.368529	0.432439	0.575033	0	0.454415	0.143182	0	0.69318	0.600409	0.176752	1.10027	0.426216	0.72494	0.990178	0.531704	0.614143	0.220092	1.12028
Soltu.DM.01G005620	0	0	0	0	0	0	0	0	0	0	0	0	0	0	0	0	0	0	0	0	0	0	0	0	0	0	0	0	0	0	0	0	0	0	0	0	0	0	0	0	0	0	0	0	0	0	0	0	0
Soltu.DM.01G005630	30.4667	34.8055	28.307	34.2917	30.2508	29.2787	49.3479	66.2565	40.3681	16.5926	19.3385	16.469	32.0078	30.4295	30.2319	21.2386	22.4452	23.978	37.2933	38.6647	39.0439	30.7381	36.4442	37.7842	25.2115	22.2429	24.4511	39.9203	32.4511	27.5992	32.9271	34.3122	39.3381	39.5863	43.1691	31.3871	33.1292	49.8386	42.4406	18.903	13.0396	13.4678	24.2376	26.6882	32.4653	57.2437	57.6332	58.5627	34.6114
Soltu.DM.01G005640	4.98697	2.54632	2.79164	0.87174	1.81597	1.12457	1.9488	2.53145	2.78913	5.49487	4.01724	3.36794	6.31542	6.6894	7.63402	9.21353	9.97701	14.9222	6.22097	8.53334	4.44761	4.14622	1.94359	1.89538	6.02326	1.22494	4.98044	1.345	1.36516	1.83922	6.2808	13.8764	10.9	4.38347	7.76564	9.14219	8.14523	3.96757	9.68903	10.9715	14.7126	16.4139	13.3247	14.4109	16.3862	12.9066	13.5869	14.6655	16.81
Soltu.DM.01G005650	44.932	51.8857	41.6632	29.6902	40.9387	44.8699	38.5455	57.4415	38.4181	37.1624	27.617	28.8111	32.3342	29.5902	33.5324	26.8362	24.1062	26.4047	33.6167	32.9893	29.9438	47.9707	47.9268	56.3096	38.7928	32.247	30.9899	45.2056	43.7258	38.3734	44.3128	53.5112	60.1938	54.6854	44.5618	47.1453	48.0031	51.6528	48.0429	38.8865	55.5418	49.5377	31.177	34.2164	31.7751	27.1134	27.1862	26.8771	23.5916
Soltu.DM.01G005660	42.6496	45.2656	30.9532	44.4205	54.7596	46.0697	23.5501	54.4207	32.4897	20.4622	28.8042	26.1775	80.6359	87.0854	87.2278	70.7186	74.8374	71.622	42.8193	46.5576	46.0188	47.7163	45.5745	68.6875	57.4174	54.4929	50.2512	43.8363	36.0076	38.5294	22.4818	22.8988	26.2525	72.5799	68.3974	66.4681	21.1172	30.3443	18.4436	23.3699	37.5247	16.1501	69.3847	75.9178	64.4988	30.9817	30.7702	31.6148	44.6495
Soltu.DM.01G005670	0.363115	0	0	0	0	0	0	0	0	0	0	0	0	0	0	0	0	0	0	0	0	0	0.136546	0	0	0	0	0	0	0	0	0	0	0	0	0	0	0	0.113277	0	0	0	0	0	0	0	0	0	0
Soltu.DM.01G005680	2.76311	0	0.0763412	0	0	0	3.51903	0.155228	0	0	0.285628	0	0	0	0	0	0	0	0.229702	0.514689	0.37942	0	0.864837	0	0	0	0	0	0	0.666616	0	0	0	0	0	0	0	0	0	0.09218	0	0.0840534	0.0499982	0	0	0	0	0	0.198566
Soltu.DM.01G005700	0	0	0	0	0.275982	0	0	0	0	0	0	0	0	0	0	0	0	0	0	0	0	0	0	0	0	0	0	0	0	0	0	0	0	0	0	0	0	0	0	0	0	0	0	0	0	0	0	0	0
Soltu.DM.01G005720	0	0	0	0	0	0	0	0	0	0	0	0	0	0	0	0	0	0	0	0	0	0	0	0	0	0	0	0	0	0	0	0	0	0	0	0	0	0	0	0	0	0	0	0	0	0	0	0	0
Soltu.DM.01G005760	10.4818	11.833	10.0046	10.9657	16.2594	13.9034	8.71733	12.296	13.264	14.7798	15.3202	18.3535	16.0545	15.3545	15.0213	16.4003	14.709	22.8253	15.1188	16.1807	15.2532	18.9845	11.2454	16.6214	12.9463	14.8713	18.568	12.6087	20.2353	11.7619	10.8655	8.82273	8.75224	15.7882	12.1959	13.5739	8.54696	8.00318	12.4367	12.456	16.1108	16.9416	15.6113	16.5231	12.0514	13.32	10.1632	12.111	11.2445
Soltu.DM.01G005770	5.21089	4.81007	4.91679	9.30885	7.79006	7.97334	4.68058	9.87969	8.05238	3.32491	2.72363	4.29137	7.56018	6.90861	8.66428	5.81017	7.27187	5.8815	7.68683	6.54105	7.03297	11.1132	12.4598	16.6796	11.8861	8.11433	3.65045	14.0403	7.89583	9.74639	3.29474	4.3907	3.80798	2.90338	4.94672	6.81442	2.20412	2.63586	3.35712	2.69851	3.65161	3.62389	8.22405	6.58024	8.72843	5.62535	6.18623	5.43001	6.61046
Soltu.DM.01G005790	7.74685	4.64075	5.25019	1.8305	5.63052	2.21443	2.87798	3.39309	4.50355	6.06726	12.4072	12.3226	15.7915	12.2597	11.9852	22.3723	21.7889	21.0445	13.0348	14.1995	12.5673	2.51995	2.69616	4.61602	6.45613	3.18519	15.8877	1.87362	3.26591	3.87208	1.95942	1.81848	1.85776	1.68652	4.39285	3.57327	7.01689	2.68505	3.27751	4.83457	7.76873	5.84386	11.8739	14.0482	14.0449	8.1602	8.50349	8.91019	16.252
Soltu.DM.01G005810	6.42444	5.58376	6.68758	7.14542	8.63687	8.43139	6.65549	5.12796	8.37782	12.8335	9.54853	15.4646	11.1526	10.8071	10.3243	9.28147	10.9259	10.122	7.23368	6.28506	7.34995	14.5093	8.07254	7.19781	10.589	9.55249	12.8939	6.40705	8.68159	6.68111	6.80459	6.33763	7.50233	5.80982	7.64931	5.80509	9.01882	6.98008	8.759	13.52	17.3072	12.5724	13.7457	14.3574	11.2012	7.95547	7.9576	10.324	10.2907
Soltu.DM.01G005820	11.1133	14.1246	8.72264	3.73421	1.98294	2.42556	10.1566	6.22201	6.27617	1.13807	3.40178	2.78125	5.47895	2.2821	2.23474e-05	0.928034	0.183822	0.724741	5.69332	2.7486	5.7304	4.43868	9.25082	6.23762	4.83265	4.44885	1.94952	7.59264	5.3443	14.9219	9.39424	8.42646	5.96322	1.85359	4.2663	1.65959	1.53753	1.68874	4.11053	2.23032	0.878549	1.30717	1.82558	2.04171	1.7149	2.70755	1.39712	1.81583	2.34152
Soltu.DM.01G005830	4.42884	4.26481	0	4.69223	1.36296	0	3.81615	0	0.970948	2.06592	0	1.08063	0.928322	0.919511	0	0	0	1.07442	0.845286	2.61437	0.969849	1.20994	0	0	1.13226	3.48654	3.18401	0	0	0	1.51565	0.958191	0	0	0	0	0	0	0	0	0	0	0	0	0	0.771907	0	1.39822	2.91275
Soltu.DM.01G005840	183.987	196.366	179.428	198.478	205.268	192.721	155.348	203.564	180.703	169.273	118.204	184.624	253.388	252.217	235.036	273.8	278.429	283.665	240.777	242.803	261.459	258.548	221.45	283.309	190.66	180.523	188.256	179.74	272.575	171.395	281.128	287.932	217.381	228.952	219.824	234.315	254.176	209.9	264.012	281.07	373.482	351.507	317.855	323.876	316.735	289.934	299.889	291.519	326.031
Soltu.DM.01G005850	177.084	192.267	220.277	252.491	229.668	248.068	114.126	122.413	208.555	230.255	173.1	215.372	216.212	217.75	217.855	236.344	242.51	243.025	180.669	179.218	188.531	230.739	227.518	222.073	232.702	305.197	261.548	230.06	264.706	235.687	137.834	143.692	169.255	105.262	119.266	136.153	177.106	153.787	153.939	179.302	190.701	242.78	154.391	164.332	148.904	164.074	163.74	168.084	150.984
Soltu.DM.01G005860	207.566	211.887	183.827	245.477	292.986	323.486	245.069	246.123	248.072	199.495	224.875	278.172	164.411	152.703	156.804	218.449	219.227	206.366	163.548	172.558	173.944	212.395	203.846	283.369	219.475	306.873	269.489	252.479	228.572	239.106	176.969	165.032	228.622	315.67	267.053	253.477	237.853	222.075	235.305	243.669	327.754	305.941	158.037	167.29	138.82	190.874	186.135	202.616	155.914
Soltu.DM.01G005870	5.97762	6.23898	5.6305	8.45643	7.19858	10.889	4.74763	7.57534	6.44466	7.80294	6.40092	6.92992	11.2322	10.3909	10.3312	8.59558	7.96018	8.55021	8.10747	11.6861	9.25632	12.0819	10.0136	14.1642	8.65505	13.0521	7.85301	9.65767	14.8715	11.5116	8.93033	7.9052	6.78432	15.6311	10.3278	6.47875	4.29507	4.16511	5.37353	8.69783	11.9359	13.8075	9.26372	10.9175	9.53392	9.69569	8.85592	9.88628	8.79221
Soltu.DM.01G005880	19.098	23.6021	18.3601	20.3608	22.345	23.7688	21.5723	27.361	25.2219	21.2347	17.4324	21.4833	14.9863	17.2594	16.7255	15.5869	19.6155	16.0206	18.2528	19.7321	17.6796	19.1728	21.324	28.7981	25.4865	21.4901	21.6635	22.6618	20.2611	23.3284	15.6191	15.8266	13.668	20.9318	20.08	14.8466	14.9743	18.1464	16.275	12.9295	13.9287	15.7571	14.2449	16.0514	12.7567	16.4209	17.266	19.3352	12.3053
Soltu.DM.01G005890	23.2846	21.0636	18.4853	15.2234	18.2677	15.9719	19.3014	17.3901	20.1675	24.2093	24.619	28.449	34.2827	39.3358	36.5132	33.115	32.9146	29.6528	39.3871	34.6765	36.2874	18.5191	19.3487	20.5758	21.8429	21.5593	29.8225	17.9707	23.3348	18.1224	20.4286	24.1369	17.1069	17.618	24.2942	21.2864	20.6585	16.2872	20.0288	27.3786	24.073	22.0636	39.8494	38.9169	41.7796	29.3565	30.1675	33.2517	36.6093
Soltu.DM.01G005900	33.4246	24.761	26.6958	24.8085	21.6775	20.5283	27.0492	26.0937	26.1028	25.9464	32.5134	26.6242	56.004	60.995	58.9252	50.5384	58.2485	57.1585	61.9335	57.3428	55.6327	31.6366	31.5346	27.4389	28.3994	27.0311	50.4907	31.4766	31.6859	31.1599	19.8993	22.4814	27.0224	19.0687	25.4212	25.9824	30.4146	27.9157	23.2362	28.1273	25.3197	22.8662	40.8667	44.8647	43.8045	43.1321	40.9508	42.6882	42.0796
Soltu.DM.01G005910	325.082	327.804	341.69	397.365	298.549	325.164	501.133	280.528	337.849	501.549	451.302	221.928	494.106	537.663	503.351	327.606	330.876	314.503	542.673	554.146	584.72	361.243	453.121	443.24	498.368	357.908	565.785	492.112	323.659	628.396	250.984	361.009	271.078	220.195	381.236	405.69	233.49	182.92	236.853	393.867	367.616	449.818	397.153	437.814	475.716	218.039	264.277	241.854	384.169
Soltu.DM.01G005930	1.39862	0.707718	4.96685	3.17591	2.05055	0.226427	5.53089	0.313656	6.8482	5.76705	10.4513	3.36868	0.432714	0.0413953	0.0838181	3.84798	3.53638	3.4723	0.306454	0.566761	0.0408752	1.12298	1.77312	0.0880905	7.90264	4.34466	14.273	2.81307	0.986608	1.87338	0.792719	6.89258	8.64967	3.45875	3.53513	8.47771	4.91461	3.4709	1.70083	21.462	1.39288	1.77754	0.267213	0.76184	0.535753	6.04226	7.12489	6.49867	3.02821
Soltu.DM.01G005940	40.6788	45.3874	47.323	27.1686	33.9931	28.1771	40.5547	32.1807	36.0314	47.8234	46.0638	34.6969	30.5553	31.4528	32.1634	30.0278	28.7093	26.5654	34.8147	35.1965	34.2278	19.3107	34.3801	27.3082	28.4411	32.4954	54.1345	35.4985	22.8185	40.0834	27.6215	28.8604	25.4925	17.8121	20.2343	20.011	32.3416	26.2649	30.8041	27.2113	32.8127	27.8889	29.9864	30.5224	30.0269	29.3732	31.117	32.5253	35.7688
Soltu.DM.01G005950	45.475	41.9991	43.5787	39.8086	48.3327	41.2664	44.61	50.6732	39.1327	36.3601	42.4164	43.145	33.2602	27.2775	29.934	33.2134	30.5864	29.1143	27.7967	25.8763	33.2688	47.1716	43.0932	49.3793	43.3321	48.1144	47.2917	39.4841	50.858	45.7115	32.176	26.9937	30.4126	41.0117	38.0486	27.8285	30.7902	35.8375	30.3283	35.2634	31.7352	39.9675	25.4152	32.5292	24.5724	28.0448	30.7244	27.5666	30.5358
Soltu.DM.01G005960	4.88304	3.80542	3.67382	5.14022	4.6503	7.80626	2.54881	3.23946	2.8849	7.79609	6.28022	7.66419	6.40812	6.16327	6.41909	10.2355	11.6758	12.478	6.70704	6.15229	5.38045	2.98655	5.11267	4.68422	4.01201	7.63165	3.88773	3.64992	4.13149	3.22732	4.14046	2.10484	3.61093	2.22746	3.92392	5.07868	2.19628	2.01376	1.98826	3.40986	3.07407	5.66928	2.79951	2.35472	3.07154	2.81492	2.31929	1.83979	3.29865
Soltu.DM.01G005970	15.0813	5.57596	11.3722	4.8002	11.0759	3.58991	21.0763	8.62271	13.0259	19.2047	33.8083	36.208	17.5656	16.2023	16.796	76.8883	74.1109	75.076	38.499	34.5045	39.663	8.30216	8.61654	8.94851	16.8305	9.57133	44.0966	8.21933	4.23026	5.99544	7.16114	8.60417	3.40262	3.99933	13.5678	11.9303	10.4871	3.60669	5.52232	15.9148	16.084	19.6639	18.1807	21.8025	25.3517	32.1593	33.9875	36.1841	46.4006
Soltu.DM.01G005980	65.2667	64.5834	58.0073	68.3874	82.276	87.5927	57.4084	65.326	55.2061	47.4112	45.1681	61.1572	39.1715	37.8797	38.0316	48.2838	46.5424	44.922	35.7597	35.4417	37.0728	49.2199	55.3084	58.8717	51.8082	69.1138	66.0291	64.2853	56.6391	57.5911	41.6178	41.431	46.7236	61.2172	51.6494	49.3394	45.2988	52.8188	49.9993	48.7646	65.7656	71.9004	36.3891	43.6099	34.7995	43.3081	43.4094	44.2022	33.7386
Soltu.DM.01G005990	0	0	0	0	0	0	0	0	0	0	0	0	0	0	0	0	0	0	0	0	0	0	0	0	0	0	0	0	0	0	0	0	0	0	0	0	0	0	0	0	0	0	0	0	0	0	0	0	0
Soltu.DM.01G006000	0	0	0	0	0	0	0	0	0	0	0	0	0	0	0	0	0	0	0	0	0	0	0	0	0	0	0	0	0	0	0	0	0	0	0	0	0	0	0	0	0	0	0	0	0	0	0	0	0
Soltu.DM.01G006010	151.279	120.183	137.357	116.596	116.141	95.7915	143.571	140.448	103.257	87.101	120.661	79.914	235.032	235.038	240.626	224.223	222.289	229.739	256.883	247.735	250.517	110.296	160.073	150.725	134.288	101.73	147.374	114.543	141.596	121.439	168.316	204.374	200.708	153.447	166.449	155.703	155.365	209.292	156.616	194.967	143.09	117.352	221.818	227.772	254.809	272.177	270.762	277.886	220.8
Soltu.DM.01G006040	0	0	0	0	0	0	0	0	0	0	0	0	0	0	0	0	0	0	0	0	0	0	0	0	0	0	0	0	0	0	0	0	0	0	0	0	0	0	0	0	0	0	0	0	0	0	0	0	0
Soltu.DM.01G006050	0	0	0	0	0	0	0	0	0	0	0	0	0	0	0	0	0	0	0	0	0	0	0	0	0	0	0	0	0	0	0	0	0	0	0	0	0	0	0	0	0	0	0	0	0	0	0	0	0
Soltu.DM.01G006060	0	0	0	0.140232	0	0	0	0	0.151622	0	0	0	0	0	0	0	0	0	0	0	0	0	0	0	0	0	0	0	0	0	0.138959	0	0	0	0	0	0	0	0	0	0	0	0	0	0	0	0	0	0
Soltu.DM.01G006070	0	0	0	0	0	0	0	0	0	0	0	0	0	0	0	0	0	0	0	0	0	0	0	0	0	0	0	0	0	0	0	0	0	0	0	0	0	0	0	0	0	0	0	0	0	0	0	0	0
Soltu.DM.01G006080	0	0	0	0	0	0	0	0	0	0	0	0	0	0	0	0	0	0	0	0	0	0	0	0	0	0	0	0	0	0	0	0	0	0	0	0	0	0	0	0	0	0	0	0	0	0	0	0	0
Soltu.DM.01G006090	10.1493	5.77887	6.32238	7.0198	6.28346	5.98111	5.99982	6.52739	4.83873	4.89485	6.70153	6.78562	8.72559	8.42238	7.36573	8.05374	9.93224	8.43	6.75473	8.71855	9.18942	5.46864	12.6157	6.49732	9.12546	10.775	12.4456	7.15607	4.06377	4.75045	6.06332	6.98708	5.85071	4.23838	4.7651	8.1201	9.09442	4.82749	4.34591	10.6314	15.0367	10.8564	11.1602	10.5942	10.1803	7.91652	7.40266	8.30299	13.8758
Soltu.DM.01G006130	0	0	0	0	0	0	0	0	0	0.815219	0	0	0	0	0	0	0	0	0	0.347922	0	0	0	0	0	0	0	0	0	0	0	0	0	0	0	0	0	0	0	0	0	0	0	0	0	0	0	0	0
Soltu.DM.01G006160	10.8642	8.4881	7.61808	4.537	8.39058	4.88516	6.66798	8.02242	8.73404	8.17658	9.81723	10.8387	9.96639	12.1272	10.6904	13.983	14.6102	15.0653	10.6991	12.5612	14.6431	6.17256	9.8081	9.5346	8.53905	12.1769	15.5349	9.12126	5.64668	9.00725	6.82836	9.30152	5.78627	4.6795	8.38487	5.60831	7.601	4.33161	7.40432	7.4184	12.6088	10.8033	12.5019	16.815	14.6045	11.7883	11.8773	13.2495	15.131
Soltu.DM.01G006180	0	0	0.295402	0	0	0	0.710154	0	0	0	0	0	0.172619	0.495892	0	0.349234	0	0.719222	0.521197	0.344614	0.16559	0	0	0	0	0	0	0	0	0	0	0	0	0	0	0	0	0	0	0	0	0	0	0	0	0	0	0	0
Soltu.DM.01G006190	7.76904	9.50976	10.8551	10.303	11.7732	10.934	6.60594	11.5391	10.3357	11.3801	11.2821	7.88567	15.7859	14.0097	15.0836	12.758	11.9289	11.0982	18.4885	18.2028	19.9171	5.73555	11.6933	9.03464	10.1213	6.54257	10.304	8.64383	9.33166	6.54252	14.0747	16.6487	10.1697	8.69303	10.7875	10.0364	10.2947	12.8496	10.3774	9.30646	5.70523	7.0974	8.65951	8.15968	11.9551	13.7261	12.7572	11.0843	8.73025
Soltu.DM.01G006200	48.0871	26.0669	36.7419	10.0964	8.50229	7.26836	6.24039	14.8616	36.9873	2.0425	2.6228	0.000382223	1.33188	1.20954	0.741615	0.000286916	1.77441	0.798307	0.954625	0.000348776	2.07714	16.214	6.8617	19.1904	18.606	17.5027	5.88246	12.7289	7.59321	15.6552	30.0268	23.5952	18.0538	11.83	22.8327	15.2063	12.9024	48.3479	16.6094	2.49836	0.00029737	0.000743991	1.48866	0.000216571	0.00040802	2.4071	2.08398	0.837343	0.000188159
Soltu.DM.01G006210	119.867	115.241	105.03	101.147	89.6658	104.307	63.1263	76.4728	70.4544	121.858	79.327	129.251	74.0589	73.8408	75.4552	52.0458	49.5606	46.2916	100.612	96.7028	101.457	77.8363	101.221	98.5149	87.3043	87.7367	72.6421	76.4096	99.3976	87.0457	87.728	78.1214	97.645	93.1028	80.6292	71.4454	87.2823	81.8788	114.183	90.3344	166.208	177.217	86.0032	88.5301	77.528	65.8022	67.4697	67.881	83.8865
Soltu.DM.01G006220	18.7603	19.9307	18.9349	20.7687	22.2475	21.3369	17.8871	25.3491	20.4896	18.8361	18.755	17.1109	25.1899	24.0602	21.8393	17.9899	19.8896	19.1736	26.1683	20.6123	21.1826	20.1831	25.8363	21.0448	13.2371	16.7821	16.9686	21.2388	26.2596	26.3981	17.1883	17.1829	18.6088	11.8137	12.2792	15.2445	18.1808	17.155	17.4773	16.358	20.707	15.1259	19.0077	17.3983	17.2982	11.5671	12.9269	11.2478	12.9868
Soltu.DM.01G006230	0	0.0732605	0.17388	0.323228	0.286865	0.452324	0.0729557	0	0.384826	0	0	0	0.115225	0.220307	0	0.413132	0	0.0608632	0.176506	0.117365	0.0561225	0.692745	0.0946873	0.152007	0.118219	0.363766	0	0.11106	0	0	0	0	0	0	0	0	0	0	0	0	0	0	0	0	0	0	0	0	0
Soltu.DM.01G006240	1.02406	2.45316	2.56756	5.24998	4.83924	0.497849	6.07969	1.05729	2.9856	9.56956	7.14109	3.96064	1.03597	0.661977	1.25869	2.93404	3.03632	2.61811	0.234334	0.818403	1.14399	4.38425	2.26059	2.37786	10.8102	6.38022	6.2068	2.89683	10.6934	4.31195	1.6381	4.62858	3.2583	5.36907	4.8207	1.71299	3.70164	2.81406	1.72407	9.46158	0.475789	2.30354	1.33856	0.851706	0.345475	2.9831	1.48448	1.93774	2.70308
Soltu.DM.01G006250	0.430977	0.135731	0.488621	0.150363	0.133797	0	0	0.851596	0.375906	0.561988	0.450162	0.610581	0	0	0	0.160683	0.166869	0.518795	0	0	0	0	0.5051	0.84079	0.236292	0	0	0.822392	0	0	0.289424	0.18686	0.143022	0.616319	0.390892	0.240687	0.137276	0	0.536703	0.602515	0	0.359595	0	0	0	0.264901	0.244466	0.217875	0
Soltu.DM.01G006260	0.153454	0.29462	0.706646	1.63018	0.860681	0	1.1016	0	1.87448	1.77595	2.2203	1.66835	0.279319	0	0	0.569788	1.3368	0.312081	0	0.146927	0.290009	2.30694	0.173504	0.87963	2.28133	4.92867	0	1.07921	1.40449	1.80983	0.309997	1.42311	0.909093	1.35234	3.76513	0.519048	1.55077	1.64308	0.28044	2.92775	0.174096	0.188702	0.260844	0.265962	0.170183	0.835985	0.440355	0.49301	0.503939
Soltu.DM.01G006270	11.6963	11.3239	8.60491	6.53182	6.38755	6.93637	6.82362	7.22509	7.95889	5.29597	5.30089	4.50086	9.60443	8.53951	9.19249	4.9875	6.39895	5.98809	10.0452	10.832	10.0809	4.86781	7.9597	5.18026	5.10268	5.62073	7.22735	8.57453	7.60886	6.9381	9.345	6.88176	9.47783	4.26059	5.57518	4.69465	9.47788	10.7997	11.1928	5.24584	7.36842	5.48587	9.67374	9.47101	7.5458	7.18201	6.54177	7.21787	7.96842
Soltu.DM.01G006290	0	0	0	0	0	0	0	0	0	0	0	0	0	0	0	0	0	0	0.708723	0	1.54266	0	0	0	0	0	0	0	0	0	0	0	0	0	0	0	0	0	0	0	0	0	0	0	0	0	0	0	0
Soltu.DM.01G006300	0	0	0.0766294	0	0	0.0672301	0.334419	0	0	0	0.530002	0	0.114853	0	0	0.058126	0.414248	0.237908	0.174619	0.174006	0.108882	0	0	0	0	0.949651	0.915866	0	0	0.116561	0	0.0893746	0	0	0	0	0	0	0.131361	0	0.245111	0	0	0.0515894	0	0.0941066	0	0.115604	0.20159
Soltu.DM.01G006310	6.33127	1.72832	4.77704	0.962832	2.88258	1.08316	1.74217	0.850857	2.69895	5.09464	16.3182	11.7151	10.6243	15.8488	15.1084	27.371	26.035	27.3413	9.22266	14.4327	11.9468	3.11086	2.42419	4.87304	11.5576	2.45527	17.2833	1.26741	2.11178	1.84526	1.38576	2.02769	1.72594	1.27334	1.6111	1.41383	5.03599	2.06695	3.83576	3.78955	4.87707	0.702617	6.76723	9.20603	8.12855	16.9983	13.4012	15.0973	21.8576
Soltu.DM.01G006320	0	0.0904841	0.5409	0.405632	0	0	0	0.115665	0.256096	1.22166	0.786202	0.406852	0.0765238	0.217652	0.300477	0.157132	0.393582	0.0787539	0.75004	0.148681	0.349034	0	0.112409	0	0.166891	0	0.477724	0	0.178715	0	0.224991	0	0	0.287753	0	0	0.199501	0.105541	0.100426	1.04856	0.882817	0.464228	0.129626	0.132901	0.301517	0.476761	0.161487	0.285189	0.0614206
Soltu.DM.01G006330	0.674952	0.37305	0.647291	0	0.311541	1.0355	0.292722	0.176056	0.318787	0.620434	1.4677	0.517219	1.06064	0.77339	1.3051	1.19445	0.802749	0.861467	1.83286	2.79032	1.73788	0.242507	0.308934	0.415411	0.993546	0	2.07969	0	1.06484	0.440547	0.73209	0.583497	0.382564	0.550374	0.799814	0.718916	0.254883	0.108479	0.455698	0.934543	2.33909	0.792862	2.04515	2.01868	1.80852	2.31182	2.36569	1.18492	2.79236
Soltu.DM.01G006340	1.11622	0.158962	0.83913	0.53487	0.573374	2.78362	1.27616	0.176782	0.318757	2.34403	1.89357	1.10009	1.32504	0.862467	1.22123	0.764678	1.01528	0.970449	3.36202	2.18471	2.31111	0.0817555	0.437446	0.103781	0.990554	0.451909	3.34725	0.889341	3.25978	0.967451	0	1.30008	0.375702	0.393834	0.359936	0.526954	0.549911	0.423394	0.840226	1.57628	5.54809	1.63855	2.21029	1.74654	2.1761	2.93191	2.2152	2.18063	1.94867
Soltu.DM.01G006350	29.7656	36.3679	28.536	23.2689	33.4546	24.1499	24.4691	24.501	22.2841	32.639	20.128	19.4271	23.0602	24.9471	26.6896	14.6403	14.1692	17.335	23.9338	30.6833	27.6109	21.69	24.5394	20.1473	18.6296	20.1851	28.6088	31.8021	30.6026	29.782	20.1594	19.5162	31.9808	21.9084	17.796	26.4581	25.411	39.9103	35.4994	23.5233	23.6752	24.4622	28.5124	24.0036	21.8473	18.8038	19.5704	23.3335	19.3765
Soltu.DM.01G006380	12.0176	13.268	14.7065	14.4546	15.131	19.2185	7.7806	14.3487	10.6212	8.77915	8.47759	15.3795	9.46119	12.1236	12.3837	10.0619	10.1906	8.45543	10.1109	10.3861	10.3845	10.0846	12.4691	10.1284	10.7201	11.0381	10.5725	10.4641	11.5666	8.6862	3.66278	2.72081	5.56504	2.96908	3.92725	5.45407	6.65348	5.577	5.92145	4.64324	5.01687	4.31357	4.95201	4.81365	5.1779	6.12873	5.01843	5.04996	5.10533
Soltu.DM.01G006390	9.11821	11.5991	9.54782	6.26279	11.6423	13.0809	5.0995	7.17743	9.41175	23.0156	16.7126	12.0631	9.72414	10.2026	9.69933	8.62027	8.34077	9.45795	9.21412	8.9191	10.4214	9.76815	9.79368	9.77085	6.6766	6.37444	9.55089	5.35468	9.32608	6.59823	10.5665	11.9183	8.69592	6.36037	8.78366	7.96329	13.3665	18.7409	11.3675	16.1694	10.0612	16.5303	5.91108	6.3427	5.29283	7.00961	7.51676	7.30575	7.46766
Soltu.DM.01G006400	72.7112	103.268	82.6663	69.0408	62.8753	65.2045	53.4785	51.9742	72.3109	64.6686	61.1147	41.4991	33.4743	33.1717	29.821	29.2627	35.6393	30.1718	42.3149	41.3824	41.1739	37.9496	94.7155	80.1719	53.2988	63.1668	46.9065	102.829	71.2302	112.52	79.6898	105.838	90.9097	47.0965	64.8826	81.2815	95.8763	87.068	102.535	78.4593	71.6284	77.3281	73.3724	62.1996	65.3991	82.9029	79.8448	84.6955	73.3949
Soltu.DM.01G006410	1.13322	1.36291	0.218087	0.694985	0	0	3.57239	0.719683	0.227664	0	0.0948632	0	0.689688	0.265241	0.335648	0.0708424	0	0.147852	0.575378	0.495372	0.608136	1.90567	1.88845	0	0	0	0	0.124249	0	0	0	0	0	0	0	0	0	0	0	0	0	0	0.562564	0.25152	0.659662	0.290967	0.374519	0.0481046	0.187619
Soltu.DM.01G006420	0	0	0	0	0.0821123	0	0	0	0	0	0	0	0	0	0	0	0	0	0	0	0	0	0	0	0	0.140424	0	0	0	0	0.179265	0	0.262915	0	0	0	0	0	0.242127	0.117273	0	0.321567	0	0	0	0.0574867	0	0	0
Soltu.DM.01G006440	0.70523	0.363891	1.3713	1.62285	1.24815	0.463095	2.29171	0.17275	3.34843	1.87724	5.73475	3.33324	0.235141	0.314005	0.344711	0.68446	1.52221	1.60348	0.239955	0.0514913	0.294525	1.1045	0.746177	0.328345	2.26315	1.94565	3.67317	1.5164	1.07868	0.392086	0.501271	1.11506	3.50988	0.765922	2.20297	2.35696	2.10109	1.18482	1.31736	5.69603	1.23067	0.51196	0.361815	0.549278	0.671775	1.9305	1.86827	2.19243	0.703956
Soltu.DM.01G006450	0	0	0	0.359223	0	0	0	0	0	0	0	0	0	0	0	0	0	0	0	0	0	0	0	0	0	0	0	0	0	0	0	0	0	0	0	0	0.171295	0	0	0	0	0	0	0	0	0	0	0	0
Soltu.DM.01G006460	0	0	0	0	0	0	0	0	0	0	0	0	0	0	0	0	0	0	0	0	0	0	0	0	0	0	0	0	0	0	0	0	0	0	0	0	0	0	0	0	0	0	0	0	0	0	0	0	0
Soltu.DM.01G006470	0	0	0	0	0	0	0	0	0	0	0	0	0.0771159	0	0	0	0	0	0	0	0	0	0	0	0	0	0	0	0	0	0	0	0	0	0	0	0	0	0	0	0	0	0	0	0	0	0	0	0
Soltu.DM.01G006480	0	0	0	0.813303	0.714835	0.747656	0.706034	0.428921	1.38199	0	7.43001	0	1.49925	0.486542	2.02548	3.49348	4.351	2.7693	1.42473	0.971407	1.01302	1.11211	2.99958	1.41836	1.22194	0	1.6881	0.51652	0	1.20508	0	0	0	0	0	0	0	0	0	0	0	0	1.6872	0	0.345589	0.414747	2.40416	1.07843	0.82622
Soltu.DM.01G006490	1.98285	3.42582	1.18652	0.14263	0.820322	0.405665	2.10535	0.364899	1.45503	0	2.61042	1.64436	2.42954	2.48762	2.46986	2.05559	2.04377	3.09481	2.20126	1.91877	1.83256	1.35146	1.89164	4.06285	4.37241	1.37613	8.70386	1.9719	0.675696	2.7315	2.12414	4.00593	2.57651	0.759585	0.528472	0.220057	0.0642182	0.068708	0.446266	0.448254	0.0763777	0	0.416027	0.422534	0.287772	0	0.311069	0.159863	0.257893
Soltu.DM.01G006500	1.17021	6.29857	1.75756	0.555846	0.16472	0.70072	1.01538	1.49695	0.57558	0.154258	0.0602488	0	1.81648	0.81788	1.51207	0.102898	0	0.156511	0.716238	0.865442	1.10974	1.52062	3.38759	6.26811	0.74784	0.466316	0.352473	5.17378	0.486432	6.81288	0.670578	1.56518	2.26844	0.248005	0.076689	0.189646	0	0.356526	0.110178	0.078181	0	0	0.0447554	0.13406	0.144978	0.286894	0.376311	0.271945	0
Soltu.DM.01G006510	54.1087	40.6185	42.9004	25.3111	28.0094	32.0391	26.0396	32.584	38.407	28.9858	25.6767	22.2775	20.9999	26.1782	19.5863	15.6589	14.6643	11.9098	20.6464	22.5896	20.5132	25.8093	47.0301	45.3054	31.6518	28.2685	24.2126	33.1222	42.2023	50.2079	19.8118	22.8822	26.6626	20.1571	18.8244	24.1555	28.6035	36.3029	30.7719	22.7541	15.0438	23.6696	18.3733	26.713	25.1085	13.4257	16.5534	17.3305	13.2128
Soltu.DM.01G006520	2.28528	2.06883e-58	0.246743	1.59758	1.63291	5.62543e-73	2.95298e-73	1.06859	2.20371	0	2.62691	0	1.3101	0.504631	1.63297	0.834028	0	0	2.70361	0.695415	0.37728	0.53329	1.71164	4.15307e-107	0	7.04245e-74	0	0.170712	0	0	0	0	0	0	0	0	0.962337	0	0	0	0	0	0	0	0	0	0	0	0
Soltu.DM.01G006540	12.3168	10.0361	9.85665	9.39874	18.5854	20.027	11.3285	16.8091	13.174	17.912	10.7742	11.9307	11.2813	12.0066	11.973	9.74354	10.7824	10.0215	11.042	11.7124	12.9475	16.6525	16.2199	15.9499	14.2647	15.8383	10.9021	19.5191	16.9935	15.7274	7.16746	7.08002	7.04094	10.1785	8.30016	8.582	8.11394	6.9121	7.73851	7.55566	6.87874	7.48899	9.23331	8.8829	11.7144	9.39966	7.22015	7.81139	8.59569
Soltu.DM.01G006550	0	0	0	0	0	0	0	0	0	0	0	0	0	0	0	0	0	0	0	0	0.196923	0	0	0	0	0	0	0	0	0	0.0796577	0	0	0	0.196987	0	0	0	0	0	0	0	0	0	0	0.391186	0.252918	0.0455955	0
Soltu.DM.01G006560	0	0	0	0	0	0	0	0	0	0	0	0	0	0	0	0	0	0	0	0	0	0	0	0	0	0	0	0.195235	0	0	0	0	0	0	0	0	0	0	0	0	0	0	0	0	0	0	0.170458	0	0.100114
Soltu.DM.01G006570	11.8317	14.3874	20.6426	12.0878	7.51311	13.996	18.4717	14.9355	13.6727	4.16782	10.8667	3.86329	22.0657	20.0656	21.9467	9.13832	9.77989	11.3014	19.0674	22.5507	22.4575	2.24809	23.7482	4.4823	9.63607	6.98562	3.74101	36.7453	13.1952	29.8922	0.144341	0.279347	0.101574	0.0708259	0.368827	0.633724	0.128191	0.463516	0.277083	0	0.418029	0.0611341	0.307401	0.850514	1.01215	0.842219	1.77886	1.14845	0.494202
Soltu.DM.01G006580	2.07735	1.91365	2.11708	4.3598	3.45489	6.28264	0.943939	3.83024	1.52729	3.76444	1.59387	2.97859	4.52374	4.52246	4.05342	3.59308	3.73628	5.42391	3.25222	2.22982	2.05021	3.11837	5.57867	4.60287	4.56101	5.20323	0.895888	10.3165	2.53371	7.84006	0.153342	0.219875	0.139088	0	0.410772	0	0	0.080644	0.0743708	0	0.0876156	0	0.93469	0.510233	0.458884	0.684819	0.889804	0.346454	0.281762
Soltu.DM.01G006590	0	0	0	0.178336	0	0.168545	0	0	0	0	1.04081	0.460524	0	0.224817	0	0	0	0	0	0.240811	0	0	0	0	0	0	0	0	0	0	0	0	0	0	0	0	0	0	0	0	0	0	0	0	0	0	0	0	0
Soltu.DM.01G006620	0	0	0	0	0	0	0	0	0	0	0	0	0	0	0	0	0	0	0	0	0	0	0	0	0	0	0	0	0	0	0	0	0	0	0	0	0	0	0	0	0	0	0	0	0	0	0	0	0
Soltu.DM.01G006630	0	0	0	0	0	0	0	0	0	0	0.141457	0	0	0	0	0	0	0	0	0	0	0	0	0	0	0	0	0	0	0	0	0	0	0	0	0	0	0	0	0	0	0	0	0	0	0	0	0	0
Soltu.DM.01G006650	0	0	0	0	0	0	0	0	0	0	0	0	0	0	0	0	0	0	0	0	0	0	0	0	0.487327	0	0	0	0	0	0	0	0	0	0	0	0	0	0	0	0	0	0	0	0	0	0	0	0
Soltu.DM.01G006670	1.45882	0.290325	0.934302	0.858418	0.37658	1.07552	1.68244	0.73535	0.831098	0.42831	0.5896	0.54103	0.642935	0.747946	0.746036	0.273726	1.04793	0.972999	1.21818	1.46275	1.06695	0.336899	0.380895	0.756579	0.551502	0.443481	0.90389	1.65185	1.09438	1.35682	3.59671	4.98083	4.38463	0.539229	1.03755	1.95962	1.82488	1.58186	2.93057	1.76247	1.36992	2.91027	3.09002	2.23305	2.43756	6.7813	7.9116	8.98867	1.94831
Soltu.DM.01G006680	0	0	0	0	0	0	0	0	0	0	0	0	0	0	0	0	0	0	0	0	0	0	0	0	0	0	0	0	0	0	0	0	0	0	0	0	0	0	0	0	0	0	0	0	0	0	0	0	0
Soltu.DM.01G006710	0	0	0	0	0	0	0	0	0	0	0	0	0	0.0914985	0	0	0	0	0.0981097	0.0969645	0	0	0	0	0	0	0	0	0	0	0	0	0	0	0	0	0	0	0	0	0	0	0	0	0	0	0	0	0
Soltu.DM.01G006780	293.678	185.364	244.976	265.454	223.699	239.459	201.101	206.146	249.742	300.65	371.543	372.65	220.54	216.182	214.404	331.932	322.532	320.524	226.894	228.869	221.484	187.145	200.161	341.72	328.573	376.365	373.993	287.926	252.586	233.801	185.925	180.833	199.594	205.94	224.539	248.344	236.437	256.514	230.075	392.77	406.828	562.345	120.4	118.38	111.67	149	153.465	149.006	178.28
Soltu.DM.01G006800	29.8978	21.4694	29.7935	21.6817	13.0022	14.0031	25.747	19.0273	12.915	39.6751	32.2537	42.6963	89.718	93.0609	95.5361	13.8345	22.3151	15.1985	34.3033	33.2437	34.5767	45.2613	31.3128	63.0411	25.7513	18.846	11.3403	20.2851	41.2082	27.572	16.274	14.8445	21.3734	31.0102	15.2736	18.3181	13.3654	10.8811	16.1738	46.0385	43.2211	26.4085	24.6487	27.7149	24.227	18.2779	17.3776	15.3235	26.4885
Soltu.DM.01G006820	7.5289	6.35217	9.52406	8.21188	9.08759	6.60714	14.6912	7.11957	11.6036	8.10839	9.40609	7.14553	6.95692	7.75499	7.04821	8.33878	7.13388	8.41804	7.65422	6.16109	8.36476	6.0178	8.72349	8.61355	9.18686	8.57988	8.1478	5.51843	6.45193	9.1575	8.81614	8.36413	12.2044	7.24568	7.41699	11.986	8.22148	9.59032	11.7001	7.31349	5.17987	6.97017	8.71766	9.85071	7.897	12.2778	11.2381	10.4446	11.1151
Soltu.DM.01G006830	95.3304	82.6915	89.7464	93.0585	98.398	82.7892	96.9665	127.765	129.969	73.0595	113.937	75.1967	135.574	142.083	138.148	125.646	131.654	129.916	130.11	132.385	132.007	44.7256	114.695	130.337	88.6085	73.3973	129.363	94.7396	99.2916	77.2753	81.1387	114.519	127.76	82.4694	97.7097	101.401	119.78	137.142	83.6704	122.902	125.756	88.0393	139.844	149.269	164.187	222.422	231.456	226.708	160.275
Soltu.DM.01G006840	5.77114	1.70885	2.54441	1.20933	2.39133	0.718293	9.09739	4.43745	2.09601	0.559037	0.895064	0.29517	6.15979	3.79962	3.19486	0.412219	0.947049	0.926082	3.3506	5.22186	3.7909	3.99568	2.49339	2.17761	0.832603	1.62049	0.533579	6.00737	1.4284	4.34179	8.48147	7.09805	8.72881	9.5885	9.06818	9.23182	7.32763	8.67416	7.08347	7.21508	10.0522	7.65797	11.6724	14.2297	11.981	11.8226	11.6157	11.5733	8.67697
Soltu.DM.01G006860	1.26581	3.03223	3.21947	2.13636	4.43614	5.81229	2.07599	1.4052	2.42425	3.02346	3.16591	7.18068	15.3757	15.3439	14.6697	13.6386	13.7124	12.1583	7.40256	11.426	6.86033	1.50424	2.59438	2.60102	3.54343	4.77632	2.60759	1.9855	4.25797	2.93184	2.59929	0.577864	0.325008	0	0.93045	1.1623	1.0616	0.486389	1.03922	1.30713	3.27827	3.83981	2.92912	3.45642	3.84183	3.18067	0.915767	2.73715	3.05006
Soltu.DM.01G006870	0	0	0	0	0	0	1.20432	0	0	0	0	0	0	0	0	0	0	0	0	0.43077	0	0	0	0	0	0	0.631554	0	0	0	0	0.590789	0	0	0	0	0	0	0	0	0	0	0	0	0	0.727278	0.349757	0.934247	0
Soltu.DM.01G006880	0	0	0	0	0	0	0	0	0	0	0	0	0	0	0.473129	0.492177	0.171327	0.172447	0	0	0.161077	0	0	0	0	0	0.534053	0	0	0	0	0	0	0	0	0	0	0	0	0	0	0	0	0.739345	0	0.1368	0.745069	0.223406	1.13629
Soltu.DM.01G006920	2.79614	1.88899	2.24827	2.3538	2.68895	6.38475	1.72958	0.782388	1.75949	24.0345	8.11543	3.93739	91.861	90.1325	91.1246	5.54414	4.46189	3.81977	32.5642	32.0533	33.2059	3.37933	9.8601	1.96004	3.37968	3.13748	5.89581	9.03766	0.838268	1.55557	1.21814	0.544999	1.51422	0.284376	0.792411	4.42465	0.440368	0.686687	0.465353	5.06962	2.25064	1.82917	5.57567	4.01882	4.1472	4.24501	4.78102	4.26038	3.50547
Soltu.DM.01G006940	0	0	0	0	0	0	0	0	0	0	0	0	0	0	0	0	0	0	0	0	0	0	0	0	0	0	0	0	0	0	0	0	0	0	0	0.235857	0	0	0	0	0	0	0	0	0	0	0	0	0
Soltu.DM.01G006950	70.9189	52.5924	55.7094	55.8237	45.4242	40.7533	66.1076	48.3313	47.2452	50.4962	55.2296	50.9398	96.128	100.619	97.1817	77.5654	81.8674	80.6105	97.963	96.2146	90.5339	47.5915	52.5695	47.8862	56.4477	42.4095	70.8927	40.0743	39.8851	36.9731	71.8969	92.3097	97.905	68.8023	76.4745	83.3906	91.0724	118.238	75.1609	76.8451	98.7129	93.0577	89.3323	98.5538	98.5286	104.637	101.133	111.056	101.944
Soltu.DM.01G006960	23.9556	12.9863	36.622	14.753	10.5879	27.7936	123.616	20.3315	14.1144	7.58329	9.86904	6.13105	3.94199	3.58394	2.98481	7.54567	9.24544	10.296	7.10618	4.42894	5.63685	15.4372	21.7533	21.2608	90.3638	63.4712	14.1227	171.311	8.35588	93.3049	1.58809	10.2934	15.5449	17.9657	26.5077	9.9484	0.919503	6.40395	4.4012	4.47274	0.851707	2.84802	1.15824	2.07481	1.56032	2.76272	2.0219	2.4521	2.76214
Soltu.DM.01G006970	0	0.395085	0	0.654846	0.191993	0.618864	0	0	0	0	0	0	0.238225	1.83003	0	2.63827	3.02061	2.49869	0	0	0.230027	0	0.246941	2.32933	0	0	0	0.841316	0	0.335513	0	0	0	0	0	0	0	0	0	0	0	0.522932	0	0	0	0.579999	1.08093	1.46765	0
Soltu.DM.01G006990	0.60815	2.79643	0.281287	1.28057	0.680379	3.60156	2.18698	0.142246	0.308068	1.15352	0.260925	0.847203	0.201173	1.0559	1.56817	0	0.105016	0	1.44557	0.820488	0.687407	2.58486	1.87144	1.62263	0	0.388332	0.72876	13.5892	0	2.23348	0.240561	0.622697	0.719755	0	1.12154	0	0.448192	0.242325	0.554387	0.163987	0	0.594903	0.0899546	1.27074	0.341777	0.995728	0.609391	0.342606	0.619806
Soltu.DM.01G007010	6.34869	4.67236	6.60008	5.55549	13.6884	7.21256	10.5693	12.999	15.4816	5.42551	11.3624	13.6946	16.9013	21.3138	17.9897	81.1147	62.8525	99.3119	32.3868	26.3938	33.1501	6.00104	4.08556	5.8676	11.3858	9.15195	8.78893	13.9334	16.4685	8.41903	3.39707	4.28247	2.15132	6.30386	7.4777	5.30335	3.44632	1.67459	3.10555	3.47748	5.30169	7.79425	9.937	10.679	7.51259	12.4613	10.0772	33.4462	13.6369
Soltu.DM.01G007030	0	1.19768	0	0	0	0.123075	0	0	0	1.80408	0	0.167215	0.134312	0.128785	0	0	0.424054	0	0	0	0	0	0	0	0	0.191241	0	0.857101	0	0	0	0	0	0.516732	0	0	0	0	0.112768	0	0.281532	0	0.119423	0	0	0	0	0	0
Soltu.DM.01G007050	0	0.0899024	0.106637	0	0	0.139454	0.258284	0	0	0	0	0	0	0	0	0	0.0869422	0	0	0	0	0	0	0.0877927	0	0	0	0	0	0	0	0	0	0	0	0	0	0	0	0	0	0	0	0	0	0	0	0	0
Soltu.DM.01G007060	0.362677	0.455375	1.11469	9.06864	6.97132	15.8479	0.335557	3.47848	0.600327	0.156975	0	7.80509	22.8758	5.45947	8.85312	15.1952	40.5243	35.242	9.79176	3.54565	2.02841	27.6132	13.9176	21.0384	21.7554	24.9127	3.03693	17.0588	43.8443	22.0149	1.64084	2.63908	4.33736	5.30395	0.481925	2.96774	0.112833	0	0.111549	0	0.28187	0	0.465229	0.471255	0.429199	1.23324	0.15814	0	0
Soltu.DM.01G007070	19.4376	22.3604	24.641	43.2109	19.6701	26.2489	47.0674	17.3657	18.7196	24.3868	24.4016	20.9393	1.6212	1.7028	2.08006	8.06905	8.25764	8.05046	5.59018	4.42138	4.45545	12.9254	16.75	18.3526	44.4153	37.6765	37.8693	29.7879	18.6251	23.794	6.37643	9.27496	8.89534	18.2333	22.9386	10.305	5.17394	10.879	5.74686	6.09914	1.73423	3.2885	2.9897	2.61044	2.62908	8.63325	6.75358	8.62455	5.74796
Soltu.DM.01G007080	59.8022	61.5833	50.5838	36.732	59.6914	48.3028	53.6079	61.2976	47.4532	32.0832	37.3246	33.1302	70.9561	74.4907	73.7554	63.7497	63.6641	61.4141	72.4433	69.5347	74.7247	45.8611	53.711	53.3982	44.9831	60.4684	64.6661	61.0942	53.4462	58.4414	39.8288	49.6168	44.0586	34.7924	34.8	35.7677	38.2057	41.1243	40.4372	29.2539	44.7736	31.5345	57.7851	62.3484	63.0682	56.7198	61.038	53.4673	71.7073
Soltu.DM.01G007100	0	0	0	0	0	0	0	0	0	0	0	0	0	0	0	0	0	0	0	0	0	0	0	0	0	0	0	0	0	0	0	0	0	0	0	0	0	0	0	0	0	0	0	0	0	0	0	0	0
Soltu.DM.01G007110	0	0	0	0	0	0	0	0	0	0	0	0	0	0	0	0	0	0	0	0	0	0	0	0	0	0	0	0	0	0	0	0	0	0	0	0	0	0	0	0	0	0	0	0	0	0	0	0	0
Soltu.DM.01G007120	0	0	0	0	0	0	0	0	0	0	0	0	0	0	0	0	0	0	0	0	0	0	0	0	0	0	0	0	0	0	0	0	0	0	0	0	0	0	0	0	0	0	0	0	0	0	0	0	0
Soltu.DM.01G007140	0	0	0	0	0	0	0	0	0	0	0	0	0	0	0	0	0	0	0	0	0	0	0	0	0	0	0	0	0	0	0	0	0	0	0	0	0	0	0	0	0	0	0	0	0	0	0	0	0
Soltu.DM.01G007150	0.0799879	1.16041	0.356548	0.850445	3.51497	2.91009	0.303679	5.36485	2.95168	0	0	0.446563	9.60879	8.41737	13.6744	23.4017	25.3857	21.6485	7.93567	6.52125	6.13068	5.00581	7.27166	12.8334	3.07301	15.5145	0.628468	6.81203	5.01112	2.21369	0.160216	0	0.312302	1.37577	0	0.763518	0.195001	0.0833801	0.317777	0.109949	0.190524	0.328293	0.240739	0.2665	0.318881	0.0920469	0.432967	0.189155	0.1919
Soltu.DM.01G007160	4.75187	2.44255	5.69913	3.0829	3.15016	4.60292	8.44888	5.41274	1.88758	2.26752	4.53133	1.57479	4.0662	3.76278	4.33094	6.12027	10.4298	11.3917	5.98062	6.59862	6.39076	3.44301	5.22296	2.47149	3.30328	8.83277	4.50713	2.87195	3.42204	3.85572	5.0923	0.453544	3.50797	2.47197	0.668515	1.79226	2.62878	5.07309	2.72275	6.72079	2.70787	5.82142	7.40635	4.74649	4.6966	4.06428	5.66945	4.81415	3.89403
Soltu.DM.01G007170	33.9522	18.3792	23.8893	11.1024	3.80158	1.25025	31.6953	17.852	5.55302	2.41424	2.8315	0.191915	127.673	121.006	146.706	2.92554	3.43488	4.5201	66.484	61.1966	59.0194	5.46741	56.3586	4.41263	2.50158	1.66807	0.208766	21.8156	0.948512	52.6785	8.88823	5.8311	3.9328	5.31952	18.2914	27.5684	1.20967	0.417508	5.73022	0.184182	0	0.836269	69.4116	58.6614	60.4461	22.9306	17.1689	20.8923	65.0095
Soltu.DM.01G007180	9.08995	9.84381	7.78578	15.8595	16.5459	17.9004	11.2035	9.18849	8.44381	11.1076	10.4763	13.3595	14.3261	14.4748	17.0372	14.5069	13.234	15.127	13.9485	11.8743	11.8124	6.05089	13.194	8.55285	8.98581	7.76059	12.6837	8.7397	4.63104	6.35436	4.15209	2.98394	4.97431	1.06467	1.19999	3.23845	5.62233	2.23384	2.75215	2.62768	0.812568	1.63036	2.44626	2.41426	2.31534	2.63856	4.45784	5.30715	6.0727
Soltu.DM.01G007190	1.17791	3.30671	2.39215	1.45182	1.28017	1.20167	0.878918	2.13632	2.55845	1.41086	1.43448	0.268386	0.481186	0.468245	1.49068	0.866782	1.29297	0.990884	0.0950667	0.481307	0.366518	0.707013	0.98836	0.51954	1.15538	0.915304	0.728356	1.13027	2.27136	0.832709	1.76001	4.52667	2.27494	0.975792	1.86264	0.723699	1.73087	2.26214	1.00074	1.49947	0.428725	1.03468	0.243661	0.257959	0.245081	0.224629	0.429128	0.804156	0.574932
Soltu.DM.01G007200	0	0	0	0	0	0	0	0	0	0	0	0	0.030829	0	0	0	0	0	0	0	0	0	0	0	0	0.155793	0	0	0	0	0	0	0	0	0	0	0	0	0	0	0	0	0	0	0	0	0	0	0
Soltu.DM.01G007210	0	0	0	0	0	0	0	0	0	0	0	0	0	0	0	0	0	0	0	0	0	0	0	0	0	0	0	0	0	0	0	0	0	0	0	0	0	0	0	0	0	0	0	0	0	0	0	0	0
Soltu.DM.01G007220	1.65272	1.47313	2.31035	1.58678	1.6554	1.43527	3.32791	2.549	3.06124	2.59709	1.70021	4.86939	0.224089	0.142335	0.10713	0.267495	0.118822	0.168484	0.164753	0.161108	0.199019	3.37342	2.10443	3.86382	4.4573	5.8506	11.8458	4.86708	1.0323	3.71924	1.31474	2.96344	1.52273	2.79964	5.98793	3.69681	1.98598	1.83759	1.81976	2.84632	2.05478	0.327804	0.424688	0.388413	0.204254	0.19456	0.472065	0.211024	0.347456
Soltu.DM.01G007230	47.9407	62.1981	59.4844	47.718	51.0026	48.9503	48.2507	75.0732	47.4011	52.2228	52.727	39.5898	106.595	102.059	99.8717	73.9734	82.1126	67.1767	70.5102	71.0082	86.8475	27.6089	104.739	160.778	73.1843	51.9712	47.3805	100.456	106.652	108.741	36.448	40.2575	29.9963	43.161	29.1459	25.1627	28.9194	25.1628	27.8498	24.1416	24.5263	30.3488	42.4053	47.0375	51.8272	36.871	33.1135	33.3085	34.6948
Soltu.DM.01G007240	17.7628	13.9876	15.8309	29.3886	16.313	23.9381	19.4358	10.5087	12.7429	10.873	7.88672	5.72721	20.3521	15.0024	19.879	5.61918	5.69694	7.49177	12.9725	9.38939	12.5952	35.0281	22.6143	38.3486	33.1198	20.7869	9.82766	46.2473	8.88361	31.2057	12.1209	23.877	8.24109	8.28943	8.12403	13.9839	9.47389	4.52706	5.77021	7.416	19.0343	6.7781	5.72396	7.10542	8.67356	5.65957	7.86539	7.60236	3.52232
Soltu.DM.01G007250	2.58466	3.31405	3.52281	2.67229	3.23218	4.93085	4.10582	4.53667	5.46901	5.66307	8.36512	3.7356	1.25273	1.06414	0.778072	1.8299	0.844969	2.13468	0.907926	0.88127	0.196568	5.44227	4.8949	1.83063	4.58503	2.74281	4.04251	3.13454	4.17896	3.42305	3.44947	4.53174	6.965	3.38747	1.49669	4.23805	6.86846	5.95693	4.11565	9.25916	2.07938	4.81227	2.55509	2.85346	2.58809	6.13282	3.92689	6.04055	2.57839
Soltu.DM.01G007260	131.07	77.8466	84.4174	163.255	74.4812	106.245	157.24	102.942	69.4861	56.2973	32.7873	24.2372	62.1223	56.6012	57.1015	46.5834	46.0725	42.7067	54.0062	59.0627	52.358	76.9988	82.4192	159.982	118.564	105.311	40.1311	199.561	78.7827	182.811	85.7739	98.5408	77.0106	119.799	97.752	98.9286	44.1428	53.9354	40.3853	43.0446	59.0854	49.3399	58.8675	61.2015	69.1828	68.8098	53.8634	56.3714	50.151
Soltu.DM.01G007270	1.54981	0.15237	1.07339	0	0.145614	0	3.66603	0.183269	0.232888	0	1.8381	0	14.1279	19.9223	15.1211	1.98548	2.32894	1.21437	6.07247	7.95288	8.5674	1.12201	6.57515	0.597266	0.288486	0.867078	0	11.7491	0	4.63078	0	0	0	0	0	4.8339	0	0	0	0.258515	0	0	1.83781	2.02915	4.33201	1.06829	1.56007	1.92981	2.25613
Soltu.DM.01G007280	52.8054	40.3285	31.7943	51.5907	31.866	44.0495	91.9037	57.4145	34.7142	14.848	11.6031	14.7206	28.5274	30.5235	27.9782	16.3608	19.876	16.3147	26.6369	25.6847	24.9859	59.1824	33.1703	32.6414	23.5168	29.7102	15.487	74.5101	25.3621	59.7752	23.8163	20.4994	21.7873	29.9394	24.0287	19.5833	14.9867	18.6747	21.6338	9.32316	17.0436	13.9906	18.161	18.3832	17.81	15.6973	15.6273	14.9821	15.072
Soltu.DM.01G007330	0	6.52872	4.928	0	3.93963	0	19.5797	0	0	0	0	0	12.3763	38.4044	58.836	87.1034	82.4498	104.433	0	41.0625	93.3576	2.91635	5.04795	12.8004	0	0	0	0	3.91222	0	0	0	0	0	0	0	0	2.38742	0	0	0	0	0	0	0	0	0	0	0
Soltu.DM.01G007350	0	0	0	0	0	0	0	0	0	0	0	0	0	0	0	0	0	0	0	0	0	0	0	0	0	0	0	0	0	0	0	0	0	0	0	0	0	0	0	0	0	0	0	0	0	0	0	0	0
Soltu.DM.01G007370	0	0	0	0	0	0	0	0	0	0	0	0	0	0	0	0	0	0	0	0	0	0	0	0	0	0	0	0	0	0	0	0	0	0	0	0	0	0	0	0	0	0	0	0	0	0	0	0	0
Soltu.DM.01G007380	26.9669	17.465	20.5872	27.2187	28.707	37.8035	27.2284	26.1133	20.4186	29.8195	27.289	45.0914	53.1509	51.176	45.4938	42.2349	45.3991	47.136	36.5661	41.0901	41.1383	37.1124	27.9023	34.8691	26.4963	30.416	27.2447	34.6499	24.8896	27.0958	13.657	13.1133	12.3138	26.34	15.9813	24.1755	11.546	13.7833	12.7791	21.6854	27.9539	23.4148	29.984	31.3732	39.0448	29.211	29.5771	27.2083	27.5292
Soltu.DM.01G007420	0	0.155954	0.188818	0	0.0775516	0	0	0	0	0	0.0858528	0	0	0	0.153224	0.238222	0	0	0	0.387112	0	0	0	0	0	0	0	0	0	0	0	0	0	0	0	0	0	0	0	0	0	0	0	0.0698646	0	0	0	0	0
Soltu.DM.01G007450	0	0	0	0	0	0	0	0	0	0	0	0	0	0	0	0	0	0	0	0	0	0	0	0	0	0	0	0	0	0	0	0	0	0	0	0	0	0	0	0	0	0	0	0	0	0	0	0	0
Soltu.DM.01G007470	0	0	0	0	0	0	0	0	0	0	0	0	0.522717	0	0	0	0	0	0	0	0	0	0	0	0	0	0	0	0	0	0	1.02457	0	0	0	0	0	0	0	0	0	0	0	0	0	0.885839	0	1.86217	0
Soltu.DM.01G007490	60.3456	41.75	48.0796	45.1457	53.5039	52.3608	59.1954	58.0627	55.955	43.9625	55.6804	46.1934	169.583	102.769	219.724	144.826	103.768	148.854	61.6587	140.347	111.259	40.8263	77.2226	39.1175	52.8455	24.943	28.5881	20.9523	54.8018	22.5224	66.9721	55.8697	65.0672	44.0942	43.3702	49.9743	64.515	83.794	84.177	66.8822	66.9262	80.3754	177.226	206.445	141.393	271.25	292.415	247.769	238.851
Soltu.DM.01G007500	173.236	228.145	169.652	177.686	148.849	184.856	137.958	228.556	127.121	22.9661	44.0464	60.4239	245.235	254.66	248.913	281.713	272.593	292.149	210.66	203.738	201.81	360.034	199.594	373.527	217.128	226.554	79.0035	283.256	193.029	178.912	161.79	257.168	195.882	391.381	243.243	230.227	82.8773	44.9102	138.534	60.5548	120.166	74.2814	217.827	208.052	207.131	163.524	171.717	161.19	157.027
Soltu.DM.01G007520	0	0	0.218802	0.0662281	0	0.0610927	0	0.199831	0.144753	0	0	0	0.257528	0.0578488	0.312699	0.131073	0	0	0	0	0	0.748736	0	0.703233	0	0.306031	0	0.249201	0	0	0.740896	0.1738	0.194125	0.690384	0.411798	0.922585	0	0.321674	0.0599728	0.0816238	0.0705885	0	0.984202	1.06201	0.960882	0.813148	0.49077	0.658754	0.912242
Soltu.DM.01G007530	0	0	0	0	0	0	0	0	0	0	0	0	0	0	0	0	0	0	0	0	0	0	0	0	0	0	0	0	0	0.168444	0.0708941	0	0	0.192739	0	0.055375	0	0.0347882	0	0	0	0	0	0	0.0265175	0.0323048	0.0591584	0.0264805	0
Soltu.DM.01G007550	0	0	0.179693	0.163202	0	0	0	0	0	0	0	0	0.16265	0	0	0.331485	0.513824	0.169949	0	0	0.307184	0	0	0	0	0.502322	0	0	0	0	0	0	0	0	0	0	0	0	0	0	0	0	0	0	0	0.52578	0	0	0
Soltu.DM.01G007570	0	0	0.389425	0	0.159007	0	0	0	0	0	0.185222	0	0	0.163413	0	0.171771	1.23108	2.25252	0.164482	0.165695	0	0	0	0	0	1.09438	0	0.698524	0	0	0	0	0	0	0	0	0.170825	0	0	0	0.200585	0	0	0	0	0	1.35212	0.663829	0
Soltu.DM.01G007580	0	0	0	0	0	0	0	0	0	0	0.460658	0	0	0	0	0	0	0	0	0	0	0	0	0	0	0.238591	0	0	0	0	0	0	0.279045	0	0.178164	0	0	0	0	0	0	0	0	0	0	0.243784	0.112535	0.201021	0.378103
Soltu.DM.01G007590	0.114169	0	0	0	0.0349938	0	0.066665	0.0411235	0	0	0	0	0	0	0	0	0	0.0764398	0	0.037006	0.0349516	0.0497138	0	0.142232	0	0	0	0.103053	0	0	0	0	0	0	0	0	0	0	0	0	0.129354	0	0.0652191	0	0.0239802	0.150636	0	0	0.0320495
Soltu.DM.01G007600	0.046562	0	0.268308	0	0	0	0.125597	0	0	0	0	0	0.117764	0.224725	0.113005	0	0.0410377	0	0	0	0.11551	0	0	0.08391	0	0	0	0.0605118	0	0.0725256	0	0	0	0	0	0	0	0	0	0	0	0	0.0713591	0.035635	0.0588588	0.0660398	0	0	0
Soltu.DM.01G007610	0	0	0	0	0	0	0	0	0	0	0	0	0.338439	0	0	0.231812	0	0.121925	0	0	0.449227	0	0.690269	0	0	0	0	0	0	0	0.938294	0.806278	0.301609	0.646867	0.594804	0	0	0	0.139792	0.199503	0.51012	1.09963	0.200234	0	0.0887726	0.565703	0.438451	0.23688	0
Soltu.DM.01G007620	6.38006	4.17136	6.52525	4.22004	3.24665	6.76079	3.19119	6.00868	5.5145	6.17437	5.73173	9.547	6.17046	6.44761	10.7937	14.1288	11.2005	8.61283	5.6047	7.77977	7.19782	2.74832	5.69716	6.34157	6.09225	7.84234	7.18573	6.5648	4.79198	4.27367	10.2385	7.65981	8.08796	20.5203	15.6012	11.4026	7.20192	6.59673	5.86765	10.8155	13.309	11.272	11.2129	12.8003	12.4358	13.484	11.7612	14.3674	9.90784
Soltu.DM.01G007630	0.686206	0.324444	0.312147	0.431391	0.0638985	0.136538	0.327094	0.080326	0.528936	0.638521	1.39469	0.289653	0.322295	0.185088	0.314905	0.262881	0.267566	0.199809	0.578668	0.256165	0.907113	0	0.400648	0.389353	0.320269	0	0	0.188675	0.134763	0.122216	0.209914	0.178333	0.277653	0.561054	0	0.433271	0.267338	0.35477	0.526529	0.848579	0.48245	0.257975	1.06953	0.856031	0.952281	1.305	1.5331	2.97168	3.7175
Soltu.DM.01G007660	0	0	0	0	0	0	0	0	0	0	0	0	0	0	0	0	0	0	0	0	0	0	0	0	0	0	0	0	0	0	0	0	0	0	0	0	0	0	0	0	0	0	0	0	0	0	0	0	0
Soltu.DM.01G007680	6.34555	6.49057	5.98397	4.2434	6.0465	3.36357	7.98908	2.63203	6.65511	9.31989	11.7577	8.70939	9.59796	8.98761	9.37752	8.36712	8.11337	8.46324	8.87323	7.12428	6.95726	2.94505	5.96694	5.32302	5.46902	7.20267	14.5266	3.98864	5.28055	4.55851	8.08758	8.26849	9.80798	3.17628	4.97023	7.83236	13.0158	10.0948	9.5046	15.6146	13.8589	9.22784	10.8298	10.1687	12.8103	9.21758	7.55659	10.0342	12.7355
Soltu.DM.01G007690	104.27	99.3198	104.997	50.8891	70.2763	37.4837	158.934	113.516	139.514	103.376	208.482	116.306	112.626	110.677	110.692	156.787	156.794	156.161	110.018	107.646	106.442	102.412	98.0419	85.8754	125.912	74.995	437.979	80.4052	58.8762	74.7263	53.6989	96.6482	91.9672	42.2723	63.7445	80.627	100.112	71.2271	66.867	69.4991	46.2232	34.1174	95.3085	103.683	96.621	143.868	145.16	154.138	209.011
Soltu.DM.01G007700	0	0	0	0	0	0	0	0	0	0	0	0	0	0	0	0	0	0	0	0	0	0	0	0	0	0	0	0	0	0	0	0	0	0	0	0	0	0	0	0	0	0	0	0	0	0	0	0	0
Soltu.DM.01G007730	0	0	0	0	0	0	0	0	0	0	0	0	0	0	0	0	0	0	0	0	0	0	0	0	0	0	0	0	0	0	0	0	0	0	0	0	0	0	0	0	0	0	0	0	0	0.0201651	0	0.0325393	0
Soltu.DM.01G007750	8.18675	6.13284	8.53331	4.16783	2.12182	6.56032	7.88618	1.76927	6.21012	9.86575	18.2248	25.4511	7.7576	7.58714	8.1941	5.62168	5.66787	5.52786	6.52749	7.57572	5.54441	4.77519	6.075	5.39267	10.9369	6.54712	10.7969	4.88974	4.76478	7.15995	8.866	7.46087	11.4073	5.06803	6.43355	5.82491	17.1178	10.2692	12.2092	12.9612	9.33966	6.02814	9.13173	10.9682	10.2605	11.9107	11.5299	11.3852	6.76251
Soltu.DM.01G007760	5.79252	4.4101	5.28031	4.53187	4.27181	5.45322	8.23403	6.00528	4.84338	0.200852	2.51681	1.4638	2.28075	4.31306	2.57473	2.93756	3.4842	2.79382	2.71123	3.63255	2.72886	1.72471	2.21767	9.89502	6.9569	6.60971	1.80001	6.76037	2.94616	4.15874	0.652437	1.887	1.38594	2.1645	1.00236	1.95287	0	0.606432	0.426845	0.394485	0	0	1.57073	1.2832	1.0373	3.03269	1.34501	2.36356	1.61666
Soltu.DM.01G007770	2.84063	4.11106	3.06605	2.14681	2.3802	2.99522	3.94704	2.65126	4.64893	3.98946	3.97486	5.17846	4.44096	3.5641	3.38281	8.05137	7.65247	10.0697	3.20286	2.96449	2.97968	3.95839	4.72628	3.73881	3.85744	4.5384	10.4852	2.99232	3.66091	3.42561	7.38225	5.884	5.89789	2.7407	3.10813	2.55516	3.12858	1.87334	3.22197	5.12652	6.16501	4.59574	6.12594	4.70734	5.85871	7.95187	7.70956	7.94298	7.17871
Soltu.DM.01G007780	51.9314	50.0559	48.1233	54.7012	55.1218	63.8185	61.7525	46.7614	42.6852	34.6926	46.5341	39.6353	34.2342	35.9184	38.3181	57.3061	56.4376	56.1308	37.5776	35.6299	40.9316	82.1312	63.5579	88.2973	60.4852	66.9431	46.8766	70.0037	54.4056	74.6452	73.6297	70.9069	74.9654	73.474	69.6748	68.92	63.3453	46.8497	66.0807	69.1523	79.7698	72.8875	56.824	55.774	59.5198	64.1396	72.2733	68.8209	61.3945
Soltu.DM.01G007800	17.1513	12.3712	17.2321	17.5843	10.2541	10.191	28.5337	31.1665	17.5586	4.2262	4.53906	3.81672	54.9172	56.1446	56.285	10.2644	10.2079	9.18839	55.7422	61.0193	57.2544	17.8487	17.984	17.3245	17.5991	11.5462	5.14861	42.0574	15.7416	28.1253	14.0231	14.7148	11.2126	10.5804	9.3308	8.4945	6.75948	9.82513	8.45069	2.58451	5.30667	2.14181	27.0001	25.0894	30.1821	40.3276	44.3211	39.5988	25.9253
Soltu.DM.01G007810	0	0	0	0	0	0	0	0	0	0	0	0	0	0	0	0	0	0	0	0	0	0	0	0	0	0	0	0	0	0	0	0	0	0	0	0	0	0	0	0	0	0	0	0	0	0	0	0	0
Soltu.DM.01G007820	0	0	0	0	0	0	0	0	0	0	0	0	0	0	0	0	0	0	0	0	0	0	0	0	0	0	0	0	0	0	0	0	0	0	0	0	0	0	0	0	0	0	0	0	0	0	0	0	0
Soltu.DM.01G007830	0	0	0	0	0	0	0	0	0	0	0	0	0	0	0	0	0	0	0	0	0	0	0	0	0	0	0	0	0	0	0	0	0	0	0	0	0	0	0	0	0	0	0	0	0	0	0	0	0
Soltu.DM.01G007840	0	0	0	0	0	0	0	0	0	0	0	0	0	0	0	0	0	0	0	0	0	0	0	0	0	0	0	0	0	0	0	0	0	0	0	0	0	0	0	0	0	0	0	0	0	0	0	0	0
Soltu.DM.01G007870	0	0	0	0	0	0	0	0	0	0	0	0	0	0	0	0	0	0	0	0	0	0	0	0	0	0	0	0	0	0	0	0	0	0	0	0	0	0	0	0	0	0	0	0	0	0	0	0	0
Soltu.DM.01G007880	0	0	0	0	0	0	0	0	0	0	0	0	0	0	0	0	0	0	0	0	0	0	0	0	0	0	0	0	0	0	0	0	0	0	0	0	0	0	0	0	0	0	0	0	0	0	0	0	0
Soltu.DM.01G007900	0	0	0	0	0	0	0	0	0	0	0	0	0	0	0	0	0	0	0	0	0	0	0	0	0	0	0	0	0	0	0	0	0	0	0	0	0	0	0	0	0	0	0	0	0	0	0	0	0
Soltu.DM.01G007920	0	0	0	0	0	0	0	0	0	0	0	0	0	0	0	0	0	0	0	0	0	0	0	0	0	0	0	0	0	0	0	0	0	0	0	0	0	0	0	0	0	0	0	0	0	0	0	0	0
Soltu.DM.01G007940	3.77666	2.58426	4.22781	4.91798	5.28636	2.12296	14.1973	3.29361	4.31998	3.96874	2.85147	2.14578	2.1535	2.28838	2.16424	5.363	5.73749	5.93532	5.18607	5.97001	6.87085	4.66415	6.51725	4.08633	3.91584	3.14336	2.20643	2.61259	3.51433	5.3892	1.98352	1.68361	2.80439	0.706577	1.62361	3.36724	1.51147	1.06219	1.03172	2.50763	4.59997	4.0162	1.15799	0.873705	1.34582	0.841013	0.491892	0.914172	0.646428
Soltu.DM.01G007950	0	0	0	0	0	0	0	0	0	0	0	0	0	0	0	0	0	0	0	0	0	0	0	0	0	0	0	0	0	0	0	0	0	0	0	0	0	0	0	0	0	0	0	0	0	0	0	0	0
Soltu.DM.01G007970	0	0.436296	0.52492	0	0.643432	0.228581	0.632144	0.758805	0	0	0.463241	0	0	0.18275	0	0	0	0	0	0	0.568313	0	1.04438	2.5602	0	1.79285	0	0	0	0.741837	0.745895	0	0	0	0	1.4679	0	0	0	0	0	0	0.494451	0.173817	0	0	0	0	0
Soltu.DM.01G007980	0	0	0	0	0.359409	0	0	0	0	0	0	0	0	0	0	0	0	0	0	0	0	0	0	0	0	0	0	0	0	0	0	0	0	0	0	0	0	0	0	0	0.434799	0	0	0	0	0	0	0	0
Soltu.DM.01G007990	0.478316	0	0	0	0	0	0	0	0.18667	0	0	0	0	0	0	0	0	0	0.280125	0	0	0	0	0	0	0	0	0	0	0	0	0	0	0	0	0	0	0	0	0	0	0	0	0	0.0971442	0.11599	0	0	0
Soltu.DM.01G008000	0	0	0	0	0	0	0	0	0	0	0	0	0	0	0	0	0	0	0	0	0	0	0	0	0	0	0	0	0	0	0	0	0	0	0	0	0	0	0	0	0	0	0	0	0	0	0	0	0
Soltu.DM.01G008010	0	0	0	0	0	0	0	0	0	0	0	0	0	0	0	0	0	0	0	0	0	0	0	0	0	0	0	0	0	0	0	0	0	0	0	0	0	0	0	0	0	0	0.201519	1.03082	0.329052	0	0	0	0.199663
Soltu.DM.01G008020	3.6616	11.4079	10.9824	5.34731	9.30469	7.68629	1.33126	5.63001	9.47579	13.3027	8.09139	21.1647	4.17106	4.18748	5.5391	3.51746	4.54239	3.4916	3.03216	3.62483	2.90114	8.42816	4.79393	3.15433	8.66259	9.42908	10.9989	1.71971	7.95203	3.3779	11.9595	8.17035	11.5827	4.5411	2.91473	6.19204	7.18431	7.11517	9.1457	16.6927	17.4087	13.2014	6.89085	7.03395	6.83486	6.37115	6.18087	6.54661	11.2552
Soltu.DM.01G008040	8.75656	10.2462	9.05896	9.81236	5.98051	7.58415	3.32437	5.28469	6.48145	13.1931	6.43465	7.14634	9.64342	8.26889	8.87139	2.44445	3.18918	2.95458	7.28424	8.02355	7.29662	5.1602	7.41764	5.18648	5.46572	5.7797	4.57959	2.78899	2.59931	4.8163	9.24652	8.89116	8.07439	5.35058	7.68374	4.23803	7.2601	7.95418	7.7869	7.31208	4.30637	8.06231	7.22293	7.26528	6.78419	4.23346	3.66173	4.22309	10.0964
Soltu.DM.01G008050	17.9896	7.27398	9.4964	20.9476	7.72407	12.0147	32.0192	13.3407	5.86003	14.8772	10.742	5.81622	3.71032	5.81053	4.3983	12.9255	13.2249	11.4879	18.0697	14.1822	17.4802	2.98299	9.3664	11.5253	15.6227	5.19221	7.34573	35.4493	10.0291	29.6389	0.647452	1.97046	0.257382	1.49798	3.75908	6.36362	0.746445	1.1965	1.82541	0.672515	0.709356	3.52084	8.70581	8.23564	8.01861	25.525	24.9157	23.4739	7.89667
Soltu.DM.01G008150	1.22454	2.30461	3.78834	2.01743	1.54475	5.57645	3.26122	2.74306	3.23762	13.2224	1.6882	1.1565	2.21636	0.928511	1.48367	2.50846	1.73599	1.59636	1.95315	2.06775	3.70999	1.65828	1.89005	4.57715	0.988531	2.53478	0.613376	0.27533	2.78356	1.37025	2.1314	6.73471	0.659982	1.19553	2.70635	0.652584	1.97674	1.70337	3.61568	1.08972	0.913438	6.5357	3.39572	1.85524	2.63316	3.86203	3.02651	2.91757	1.43922
Soltu.DM.01G008160	0.236251	0.590983	1.1672	1.24947	1.85115	0.394053	0.44847	1.19414	0.699773	2.66516	0.510617	3.90491	1.5816	1.18734	1.55441	1.88762	1.28158	2.55625	0.551586	0.549497	0.77938	0.344005	0.552	0.742804	0.489447	1.6165	3.11443	0.32509	0.134429	0.256142	1.09421	0.429177	0.744671	0.971011	0.201154	0.616579	0.862969	1.58628	0.927876	2.19493	1.95661	3.11624	1.81329	1.94784	2.47605	2.29264	1.58566	1.66158	1.43289
Soltu.DM.01G008170	0	0	0	0	0	0	0	0	0	0	0	0	0	0	0	0	0	0	0	0	0	0	0	0	0.135833	0	0	0.106653	0	0	0	0	0	0	0	0	0	0	0	0	0	0	0	0	0	0	0	0	0
Soltu.DM.01G008180	58.0949	35.2927	57.2825	28.6046	31.8977	34.5338	14.838	28.1377	35.4407	48.8492	36.0719	77.9062	24.1841	20.5243	26.1886	30.5792	31.5913	27.6463	29.5035	25.2138	29.7448	26.0059	21.5779	44.835	49.865	49.7988	24.0863	18.024	33.2791	21.4569	42.7279	33.1996	27.6642	34.8915	19.2728	27.4605	21.4023	17.7798	23.7589	42.9626	65.2742	82.2026	31.1812	38.0385	36.0816	33.867	35.1423	32.7579	37.912
Soltu.DM.01G008190	0	0	0	0	0	0	0	0	0	0	0	0	0	0	0	0	0	0	0	0	0	0	0	0	0	0	0	0	0	0	0	0	0	0	0	0	0	0	0	0	0	0	0	0	0	0	0	0	0
Soltu.DM.01G008210	5.88911	6.64941	3.13191	3.32397	2.95351	4.44667	10.1927	4.29059	3.28664	4.8399	4.51581	5.6916	6.29095	7.53059	7.24851	3.74903	4.06021	3.61282	6.71158	5.51092	6.71718	2.84505	5.50462	2.70614	1.71204	3.43	4.05012	4.87423	6.01623	5.36908	5.76132	2.03465	1.7233	1.09147	1.33291	3.36776	1.89075	1.02763	3.00727	3.65362	4.05567	2.58559	9.3627	8.99928	4.82516	4.35768	8.55665	5.87998	3.57764
Soltu.DM.01G008240	0	0	0	0	0	0.340191	0	0	0	0	0	0	0	0	0	0.496757	0.262768	0.262465	0	0	0	0	0	0	0	0	0	0	0	0.571899	0	0	1.42949	0	0	0	0	0	0.332644	0	0	0	0	0	0	0	0	0	0
Soltu.DM.01G008270	8.78143	10.7204	6.14022	1.46122	2.86359	2.68454	3.8913	6.86973	4.98399	5.21585	3.40026	3.1286	6.30527	7.03042	6.50419	3.3273	2.47325	2.32499	4.87429	5.22944	6.0883	4.7346	12.3101	5.85147	3.04026	3.77267	2.89469	2.96224	6.82189	5.23376	4.15576	3.10258	3.05972	1.89059	1.36027	2.5882	1.60964	2.38963	4.12605	1.88325	2.43499	1.62887	7.67223	8.95134	8.89647	4.27409	4.15749	4.03196	5.28911
Soltu.DM.01G008280	0.465732	1.23851	1.9503	1.38827	1.16472	1.53253	3.0674	0.43267	3.04466	5.41527	8.01123	3.08551	0.3313	0.557714	0.160952	0.669325	1.03031	0.426562	0.335006	0	0	1.3604	1.14101	0.288794	1.97859	0.49741	1.99607	0.737506	1.22889	1.87104	1.3608	1.83884	2.83029	0.605109	1.27691	2.06682	2.4374	4.29971	2.11747	5.50865	0.718247	1.25507	1.24205	0.587538	1.75859	2.30866	2.45209	3.01298	2.13468
Soltu.DM.01G008290	0.177193	0	0.0674594	0	0	0	0	0	0	0	0	0	0	0	0.0435836	0	0	0	0	0	0	0	0.0731743	0	0	0	0	0	0	0	0	0.301173	0	0.0817033	0.0746701	0.18601	0.0555699	0.119307	0.0545462	0	0.0708368	0	0	0.0397875	0.0334629	0.0735123	0.168288	0.151361	0
Soltu.DM.01G008300	2.29857	2.29424	2.07191	2.30086	2.45011	2.03099	1.29892	1.18683	2.81685	6.4375	2.61097	4.80936	3.06841	3.19863	2.87288	4.1976	4.42548	3.72964	2.40507	1.98309	2.84339	2.3968	1.77891	1.95686	2.42583	2.65157	3.50793	1.59594	2.78461	1.89172	4.83816	5.54347	4.97284	3.3093	3.24055	4.45088	3.73833	6.01899	4.42951	5.24558	3.2506	4.28716	2.38897	2.30996	3.21952	2.95871	3.55759	3.81106	4.31
Soltu.DM.01G008310	6.40765	8.62373	8.53375	11.2904	18.5734	5.04146	10.9944	15.1793	17.7928	23.5806	26.3493	18.2465	3.04158	3.12139	3.08986	9.48897	7.99011	10.2127	3.92228	5.78034	4.40529	8.52847	3.37749	6.47131	13.3814	14.5862	18.7824	10.7313	23.1832	6.47292	8.31828	8.37688	7.31983	42.4228	40.2116	31.7906	13.4297	48.2015	8.54386	10.3557	3.25327	6.05553	4.29698	4.64632	2.80619	3.87099	3.41171	4.39237	11.8435
Soltu.DM.01G008320	0	0	0	0	0	0	0	0	0	0	0	0	0	0	0	0	0	0	0	0	0	0	0	0	0	0	0	0	0	0	0	0	0	0	0	0	0	0	0	0	0	0	0	0	0	0	0	0	0
Soltu.DM.01G008330	0.811492	0.316194	0.612793	0.174032	0.370055	0.550976	2.07311	0.52062	0.345371	0.0811691	0.192061	0.262312	0.539477	0.516428	0.210044	0.147159	0.302028	0.41583	0.370804	0.440353	0.416223	0.56612	0.292769	0.560078	0.271891	0.219935	0	0.537133	0.0604928	0.63811	0.0686752	0.0894314	0	0.0460781	0.174596	0.0539862	0	0.134413	0.252759	0.0884728	0	0.202908	0.129013	0.161817	0.248998	0.178469	0.242437	0.385622	0
Soltu.DM.01G008340	0	0	0	0	0	0	0	0	0	0	0	0	0	0	0	0	0	0	0	0	0	0	0	0	0.491752	0.253632	0	0	0	0.249445	0	0	0	0	0	0	0	0	0	0	0	0	0	0	0	0	0	0	0
Soltu.DM.01G008360	21.8938	9.80322	8.78996	5.21591	2.41866	4.80915	37.592	15.4711	4.45909	2.6247	2.46752	1.72241	12.6349	11.355	10.8679	0.278437	0.381138	0.772279	22.9611	23.6292	21.6911	14.4161	9.76757	13.2921	4.74881	2.39617	1.07779	14.7669	1.66335	19.2425	10.0348	7.66185	4.80137	4.36032	3.75891	3.86554	5.11025	9.38091	7.59554	0.788414	3.06378	0.719096	8.75265	8.77398	9.59783	3.46726	4.12469	4.22738	2.37926
Soltu.DM.01G008370	47.3919	43.4913	37.3243	30.6101	38.5613	35.9294	30.2007	35.1993	32.895	30.7661	32.1843	46.292	29.3011	30.3961	28.974	29.3949	27.2245	26.6412	30.5845	31.3359	29.2704	30.4491	37.4163	41.1288	35.0078	40.3768	55.5319	27.1452	33.8718	31.2189	37.4443	39.0757	47.1386	43.4419	43.7009	41.0622	46.5569	50.1561	48.872	53.2313	58.1924	60.8431	49.6404	50.2739	47.552	43.2229	45.2496	47.488	53.4652
Soltu.DM.01G008430	0	0	0	0	0	0	0	0	0	0	0	0	0	0	0	0	0	0	0	0	0	0	0	0	0	0	0	0	0	0	0	0	0	0	0	0	0	0	0	0	0	0.5597	0	0	0	0	0	0	0
Soltu.DM.01G008440	0	0	0	0	0	0	0	0	0	0	0	0	0	0	0	0	0	0	0	0	0	0	0.526496	0	0	0	0	0.621243	0	0	0	0	0	0	0	0	0	0	0	0	0	0	0	0	0	0	0	0	0
Soltu.DM.01G008470	7.57973	12.0285	9.33126	9.97172	8.99294	10.1045	5.96254	4.95918	8.07032	10.6498	5.47275	10.4296	9.12191	10.7192	8.78124	6.35453	7.17396	7.66113	7.14307	7.50576	7.61941	4.41888	8.86783	5.14939	4.15399	6.02856	5.78911	6.90731	6.26407	4.90461	6.2326	4.79387	4.83184	2.53031	2.40032	2.88156	5.55426	3.40717	3.7844	4.65712	7.80611	7.06387	5.31159	5.99577	5.18318	4.42264	3.74078	3.31842	4.15074
Soltu.DM.01G008480	5.46376	3.05825	3.98466	1.15507	3.21518	1.50993	1.54539	7.79624	7.71101	2.31071	0.87201	1.63971	18.3379	17.6938	18.3192	9.34309	9.03969	9.21376	12.3028	10.9668	11.9287	4.23314	5.69376	2.92288	0.903365	2.45926	2.39327	2.00094	9.05158	4.28977	2.18313	2.17938	1.58746	0.59447	0.887967	2.05754	15.5516	1.52002	13.9551	0.39539	5.67489	2.10191	4.04475	3.70281	3.03151	3.45328	3.40548	2.66134	5.9413
Soltu.DM.01G008490	26.0124	94.8941	50.391	24.963	20.2795	17.7262	1.24087	55.7291	21.0494	137.822	17.6355	50.6835	26.2387	25.1049	26.6762	7.34299	10.5292	8.39286	13.8068	11.7085	12.6535	67.0662	52.9467	70.9943	23.6704	40.7139	12.1792	14.757	126.498	21.1344	30.2901	25.0176	14.1434	17.5402	9.06119	11.1507	21.6281	14.6253	17.816	21.6354	32.1397	49.365	10.9297	10.3773	7.73063	11.0708	7.86824	8.55354	7.82298
Soltu.DM.01G008510	0	0	0	0	0	0	0	0	0	0	0	0	0	0	0	0	0	0	0	0	0	0	0	0	0	0	0	0	0	0	0	0	0	0	0	0	0	0	0	0	0	0	0	0	0	0	0	0	0
Soltu.DM.01G008530	0.955754	1.41547	1.22816	1.59417	0.714843	0.847972	1.34687	0.504372	1.2416	1.3984	0.80979	0.909544	1.45934	0.537687	0.439607	0.687683	0.234889	0.592091	1.01882	1.24377	0.865361	3.01863	2.34956	0.59671	1.3915	2.31616	0.994836	1.1566	0.903431	0.337308	0.537283	0.55183	0.103977	1.05794	0.141527	1.55029	0.919971	0.969723	0.790649	1.15219	0.121606	0.897951	1.09071	2.34849	1.04417	1.20349	2.89822	1.07342	2.44629
Soltu.DM.01G008550	0.207954	0	0.35279	0.648828	0.0961263	0.51152	0.20133	0.246921	0	0	0.112127	0.147785	0	0.175003	0	0.0939277	0	0	0.368437	0	0	0	0.24993	0	0	0.844488	0.15898	0.435307	0.535419	0	0	0	0	0	0	0	0	0	0	0	0	0	0	0.153362	0	0	0	0	0
Soltu.DM.01G008560	1.96633	0.724399	0.326977	0.114052	0	0.374039	3.86047	0.711677	0.443574	0.494377	1.79177	0	0.648832	0.335077	0.43202	0.967496	0.419696	0.385365	3.84079	3.81434	3.90629	1.80956	0.313132	0.517688	1.39131	0.748313	0.42125	1.36544	0.311993	0.603576	0.19864	0.522608	0.108615	0.154092	0	0	0	0.0932239	0	0.140721	0	0	0.889669	0.419425	0.278081	0.609161	0.598852	0.797239	0.236102
Soltu.DM.01G008570	0	0	0	0	0	0	0	0	0	0	0	0	0	0	0	0	0	0	0	0	0	0.422266	0	0	0	0	0	0	0	0	0	0	0	0	0	0	0	0	0	0	0	0	0	0	0	0	0	0	0.122836
Soltu.DM.01G008580	0.578021	0.110772	0.538479	0	0.109277	0	1.39485	0.853943	0.404354	0	0	0.153569	0.219959	0.0704007	0	0	0	0	2.22143	0.773866	1.36512	0.151321	0	0.21298	0	0	0	0	0	0.554887	0.370211	0.322822	0.439503	0.496816	0	0	0.217091	0	0.107768	0.304386	0	0	0.337323	0	0.225015	0.630818	0.290421	0.527603	0.614455
Soltu.DM.01G008620	0	0	0	0	0	0	0	0	0	0	0	0	0	0	0	0	0	0	0	0	0	0	0	0	0	0	0	0	0	0	0	0	0	0	0	0	0	0	0	0	0	0	0	0	0	0	0	0	0
Soltu.DM.01G008650	0	0	0	0	0	0	0	0	0	0	0	0	0	0	0	0	0	0	0	0	0	0	0	0	0	0	0	0	0	0	0	0	0	0	0	0	0	0	0	0	0	0	0	0	0	0	0	0	0
Soltu.DM.01G008660	0	0	0	0	0	0	0	0	0	0	0	0	0	0	0	0	0	0	0	0	0	0	0	0	0	0	0	0	0	0	0	0	0	0	0	0	0	0	0	0	0	0	0	0.0829569	0	0	0	0	0
Soltu.DM.01G008670	0	0	0	0	0	0	0	0	0	0	0	0	0	0	0	0	0	0	0	0	0	0	0	0	0	0	0	0	0	0	0	0	0	0	0	0	0	0	0	0	0	0	0	0	0	0	0	0	0
Soltu.DM.01G008680	0	0	0	0	0	0	0	0	0	0	0	0	0	0	0	0	0	0	0	0	0	0	0	0	0	0	0	0	0	0	0	0	0	0	0	0	0	0	0	0	0	0	0	0	0	0	0	0	0
Soltu.DM.01G008700	0	0	0	0	0	0	0	0	0	0	0	0	0	0	0	0	0	0	0	0	0	0	0	0	0	0	0	0	0	0	0	0	0	0	0	0	0	0	0	0	0	0	0	0	0	0	0	0	0
Soltu.DM.01G008710	0	0	0	0	0	0	0	0	0	0	0	0	0	0	0	0	0	0	0	0	0	0	0	0	0	0	0	0	0	0	0	0	0	0	0	0	0	0	0	0	0	0	0	0	0	0	0	0	0
Soltu.DM.01G008720	0	0	0	0	0	0	0	0	0	0	0	0	0	0	0	0	0	0	0	0	0	0	0	0	0	0	0	0	0	0	0	0	0	0	0	0	0	0	0	0	0	0	0	0	0	0	0	0	0
Soltu.DM.01G008730	0	0	0	0	0	0	0	0	0	0	0	0	0	0	0	0	0	0	0	0	0	0	0	0	0	0	0	0	0	0	0	0	0	0	0	0	0	0	0	0	0	0	0	0	0	0	0	0	0
Soltu.DM.01G008740	0	0	0	0	0	0	0	0	0	0	0	0	0	0	0	0	0	0	0	0	0	0	0	0	0	0	0	0	0	0	0	0	0	0	0	0	0	0	0	0	0	0	0	0	0	0	0	0	0
Soltu.DM.01G008760	0	0	0	0	0	0	0	0	0	0	0	0	0	0	0	0	0	0	0	0	0	0	0	0	0	0	0	0	0	0	0	0	0	0	0	0	0	0	0	0	1.42476	0	0.354349	0	0	0	0.1586	0	0
Soltu.DM.01G008790	2.89187	4.85539	5.47195	7.96197	6.74517	6.28838	4.89999	5.4814	8.00268	11.4354	10.7641	16.9793	14.8339	13.8015	15.5759	12.5749	15.7796	15.2384	12.4567	11.0843	10.6334	12.0443	4.77562	5.86529	4.31875	7.26096	8.91533	5.76968	7.32792	6.21795	7.58766	5.68011	5.67932	5.00297	6.53929	3.90968	5.58645	3.65322	7.22165	12.8385	18.0818	15.1472	16.3779	15.4585	16.6038	15.265	13.8971	14.9747	17.4089
Soltu.DM.01G008840	1.42556	1.24398	1.79748	2.49352	1.57994	1.82431	1.88168	1.4916	1.04551	0.736634	1.1594	1.01996	0.490175	0.786503	1.14898	1.00954	0.732768	0.509957	0.787382	0.710248	0.586777	1.01909	0.857418	2.23035	1.74656	1.33207	0.645406	0.60693	1.0855	0.295243	0.884734	0.924262	0.971222	0.371376	1.01818	0.5969	0.868812	0.757649	0.733944	1.79555	0.97097	0.482823	0.372363	0.652499	0.522926	0.319413	0.402534	0.590306	0.312049
Soltu.DM.01G008850	8.60297	7.79563	8.14303	11.1468	18.9215	16.4895	4.95791	6.62012	12.2758	8.5761	15.5761	16.8071	11.0807	10.6339	10.9164	17.2254	15.9756	16.5158	10.8469	8.77221	9.32645	8.86827	7.0706	8.02512	11.628	17.4033	24.4712	5.68812	8.56251	7.80529	8.83083	6.87687	7.26494	5.53041	8.06622	9.91758	9.28831	6.64831	6.28158	13.3378	14.6498	10.7156	11.7295	11.915	11.1281	8.74708	10.5458	10.1864	12.2243
Soltu.DM.01G008860	0.748409	0.353763	0	0	0	0	0	0	0	0.423799	0	0	0	0.965208	0	0	0	0	0	0	0	0	0	0	0	0	0	0	0	0.541393	0	0	0	0	0	0	0	0	0	0	0	0	0	0	0	0	0	0	0
Soltu.DM.01G008870	0	0	0	0.473874	0	0	0	2.72451e-83	0	0	0	0	0	0	0	0	0	0	0	1.07084e-05	0	2.38144	0	0	0	0	0	0	0	0	3.12629	1.03375e-15	2.90241e-05	5.99529e-07	0.528996	8.83962e-08	0	2.26833e-06	0.000821375	0	0	0	0.230208	1.95027e-06	0.363703	0	0	0	0
Soltu.DM.01G008900	16.733	13.9043	14.79	17.2252	16.7391	16.0233	13.3982	14.2708	14.9615	21.5414	23.5726	32.7112	22.5635	19.4592	19.7316	21.3078	21.8101	20.5555	19.4711	20.7198	18.7404	18.9593	13.4018	18.967	24.2841	19.2624	27.6796	20.6249	17.4243	18.0425	12.833	14.7004	11.8431	21.3363	15.5919	15.9276	12.5907	9.96313	14.7684	17.3242	22.5975	20.3609	16.5137	16.5979	12.3018	18.4696	17.9723	21.9197	13.8415
Soltu.DM.01G008920	0	0	0	0	0	0	0	0	0	0	0	0	0	0	0	0	0	0	0	0	0	0	0	0	0	0	0	0	0	0	0	0	0	0	0	0	0	0	0	0	0	0	0	0	0	0	0	0	0
Soltu.DM.01G008950	0	0	0	0	0	0	0	0	0	0	0	0	0	0	0	0	0	0	0	0	0	0	0	0	0	0	0	0	0	0	0	0	0	0	0	0	0	0	0	0	0	0	0	0	0	0	0	0	0
Soltu.DM.01G008970	0	0	0	0	0	0	0	0	0	0	0	0	0	0	0	0	0	0	0	0	0	0	0	0	0	0	0	0	0	0	0	0	0	0	0	0	0	0	0	0	0	0	0	0	0	0	0	0	0
Soltu.DM.01G008980	3.75778	2.68026	2.61743	3.21372	2.62391	2.12222	1.8382	2.43304	2.32517	2.75217	1.88881	1.89206	2.11457	1.89762	1.90865	1.09381	2.2047	1.18505	1.21012	1.6315	1.02727	4.35762	2.78362	1.42394	1.43886	1.24318	0.934904	3.43554	0.752251	1.47383	0.300248	0.145361	0.174559	0.0761731	0.739706	0.188125	0.100515	0	0.050011	0.073201	0	0.224959	0.311488	0.279181	0.314621	0.0684778	0.51748	0.27741	0.098343
Soltu.DM.01G008990	0	0	0	0	0	0	0	0	0	0	0	0	0	0	0	0	0	0	0	0	0	0	0	0	0	0	0	0	0	0	0	0	0	0	0	0	0	0	0	0	0	0	0	0	0	0	0	0	0
Soltu.DM.01G009010	0	0	0	0	0	0	0	0	0	0	0	0	0	0	0	0	0	0	0	0	0	0	0	0	0	0	0	0	0	0	0	0	0	0	0	0	0	0	0	0	0	0	0	0	0	0	0	0	0
Soltu.DM.01G009020	0	0	0	0	0	0	0	0	0	0	0	0	0	0	0	0	0	0	0	0	0	0	0	0	0	0	0	0	0	0	0	0	0	0	0	0	0	0	0	0	0	0	0	0	0	0	0	0	0
Soltu.DM.01G009030	0	0	0	0	0	0	0	0	0	0	0	0	0	0	0	0	0	0	0	0	0	0	0	0	0	0	0	0	0	0	0	0	0	0	0	0	0	0	0	0	0	0	0	0	0	0	0	0	0
Soltu.DM.01G009060	0	0	0	0	0	0	0	0	0	0	0	0	0	0	0	0	0	0	0	0	0	0	0	0	0	0	0	0	0	0	0	0	0	0	0	0	0	0	0	0	0	0	0	0	0	0	0	0	0
Soltu.DM.01G009070	0	0	0	0	0	0	0	0	0	0	0	0	0	0	0	0	0	0	0	0	0	0	0	0	0	0	0	0	0	0	0	0	0	0	0	0	0	0	0	0	0	0	0	0	0	0	0	0	0
Soltu.DM.01G009080	0	0	0	0	0	0	0	0	0	0	0	0	0	0	0	0	0	0	0	0	0	0	0	0	0	0	0	0	0	0	0	0	0	0	0	0	0	0	0	0	0	0	0	0	0	0	0	0	0
Soltu.DM.01G009090	0	0	0	0	0	0	0	0	0	0	0	0	0	0	0	0	0	0	0	0	0	0	0	0	0	0	0	0	0	0	0	0	0	0	0	0	0	0	0	0	0	0	0	0	0	0	0	0	0
Soltu.DM.01G009100	0	0	0	0	0	0	0	0	0	0	0	0	0	0	0	0	0	0	0	0	0	0	0	0	0	0	0	0	0	0	0	0	0	0	0	0	0	0	0	0	0	0	0	0	0	0	0	0	0
Soltu.DM.01G009110	1094.72	887.131	829.447	454.737	911.598	932.484	709.772	926.3	816.782	852.599	747.056	897.097	485.734	524.553	550.715	470.703	458.803	435.761	546.66	507.893	506.251	545.009	862.465	990.067	805.128	312.257	833.181	756.462	673.618	649.303	821.268	956.726	917.057	628.452	729.848	801.805	977.014	1166.01	872.967	779.03	526.573	1083.66	525.519	524.044	582.959	557.407	521.615	519.169	496.075
Soltu.DM.01G009140	20.8135	24.6485	24.2092	21.0676	23.0096	27.2168	23.4355	22.9171	22.4014	25.6105	22.6566	27.2315	20.3077	15.7924	18.8253	26.6676	23.8413	24.5605	24.8087	24.3669	19.0049	11.7507	21.2902	27.116	18.5874	25.4348	15.4205	35.8926	26.4934	23.968	24.9915	22.1256	19.7722	23.3391	27.2278	26.6068	22.8782	26.3654	23.138	20.3335	16.1778	18.7106	22.5529	23.1208	27.5479	44.3155	40.3383	43.0785	28.3382
Soltu.DM.01G009150	0	0	0.0914288	0.233893	0	0.0783812	0	0.164167	0	0.392002	0.149649	0.310196	0	0	0	0	0	0	0.086294	0	0	0	0	0	0.254816	0	0	0	0	0	0.910003	0	0	0.772041	0	0	0.527421	0.560385	0.224409	2.1923	0.177291	1.24041	0	0	0	0	0	0	0.148544
Soltu.DM.01G009170	30.1285	12.7437	18.4041	16.2506	26.2052	13.9516	24.9843	12.304	14.6437	33.2427	54.278	49.2167	18.3365	19.8078	20.8658	60.6839	62.4383	57.5216	31.8458	28.9986	31.6886	8.6084	16.9669	22.6623	44.7548	29.9209	102.876	20.9713	17.1159	17.7748	14.1347	10.881	15.8106	15.3134	25.2816	21.0091	23.0235	10.7558	16.3309	45.973	41.7138	34.9581	29.6212	27.3965	30.9211	41.1699	45.9475	44.9089	53.8483
Soltu.DM.01G009180	0	0	0	0	0	0	0	0	0	0	0	0	0	0	0	0	0	0	0	0	0	0.253114	0	0	0	0	0	0	0	0.594042	0	0	0	0	0	0	0	0	0	0	0	0	0	0	0	0	0	0	0
Soltu.DM.01G009200	3.32495	6.01687	6.90982	3.26303	3.82833	2.19455	2.46464	9.79432	7.51829	2.06605	5.44646	2.5711	9.2114	9.90061	10.4875	4.99476	4.64796	4.3605	11.3633	10.508	11.0139	4.82072	4.65362	7.77305	2.45594	2.52949	1.73183	4.56109	6.2164	4.04789	7.97532	7.47917	5.66319	5.96298	6.90287	6.26873	10.3355	11.186	9.73882	5.64516	4.37174	5.00052	10.5181	11.3191	11.5103	29.4996	27.1172	28.8855	12.364
Soltu.DM.01G009210	39.4971	41.8088	46.4238	43.7077	45.3637	41.9228	40.065	50.8303	24.9191	13.7524	12.5549	14.4564	28.1998	27.6509	28.2409	43.1754	46.6131	43.8477	26.8675	32.2868	26.8917	82.3255	47.8416	97.3783	46.4306	56.3373	18.2588	60.0511	51.0219	47.747	25.202	28.1373	26.9222	50.2051	38.4381	25.2388	13.4773	19.9345	19.904	16.3642	16.017	15.8932	24.1199	24.4244	27.6451	23.7909	22.8415	25.6483	16.9969
Soltu.DM.01G009220	3.21864	1.82446	5.81694	4.71683	1.31551	1.33792	12.5573	1.68705	0.760642	6.84996	18.9374	7.96886	0.204077	0.349852	0.22384	0.802595	1.08575	1.52559	4.32473	4.4828	4.10119	2.21697	3.32397	1.57178	6.92353	2.85225	5.61417	2.89189	1.12968	2.28357	3.04703	1.96242	2.35417	3.01102	3.9606	2.35174	0.824549	2.06783	1.19153	5.68071	3.24594	1.19025	0.836159	0.778445	0.586285	3.60806	3.44622	3.49625	7.81448
Soltu.DM.01G009280	8.03974	11.629	9.37133	15.5165	16.4702	17.1932	7.24621	13.7147	8.04289	4.49993	7.831	8.62849	22.7185	22.4476	19.7663	42.6048	43.3507	40.2464	13.0502	13.0086	15.3335	28.5	22.8332	35.2783	21.5431	32.489	23.1661	27.2884	34.6419	18.8461	11.3946	11.1152	12.7269	27.7194	17.8166	15.4669	7.92927	4.27495	8.40967	7.7196	12.4638	9.00659	15.8274	15.2874	11.807	14.0132	15.5044	14.9407	10.5615
Soltu.DM.01G009290	2.24777	3.7171	3.40096	2.10661	4.20055	1.36587	2.69755	1.24535	3.83408	11.0647	6.10118	4.38992	1.57136	1.90322	1.65699	2.75475	2.0931	2.47124	1.0773	0.776678	1.05428	2.57435	6.29421	1.9947	4.08909	4.55264	2.88824	3.21345	3.11332	1.07533	7.84091	7.46187	9.13382	2.59736	3.43998	6.17679	8.76114	9.13457	8.12454	13.4362	7.83908	6.00674	0.870476	1.15767	1.17747	2.82433	3.04748	3.34329	2.99279
Soltu.DM.01G009320	0	0	0	0	0.143592	0.232125	0	0	0.47038	0.103055	0	0	0.159456	0	0	0.0546445	0.0563666	0.167241	0.108034	0.107149	0	0	0	0	0	0	0.114017	0.3149	0	0.127552	0	0.105994	0.245702	0	0.0986014	0.245245	0.0754321	0.3244	0.224683	0.105271	0.177496	0.0974678	0.23369	0	0	0.130703	0.0807543	0	0.0469236
Soltu.DM.01G009330	162.697	300.227	249.255	201.97	269.642	179.081	119.504	376.094	241.691	110.774	103.233	66.5453	312.183	298.604	294.187	322.082	333.008	322.792	239.787	240.335	236.674	273.766	322.234	537.788	264.328	276.296	130.475	350.5	636.8	336.809	312.606	368.611	300.278	537.989	294.254	290.088	196.333	145.788	189.192	121.487	137.34	145.279	179.205	187.149	181.234	129.685	132.417	130.99	131.207
Soltu.DM.01G009350	26.7437	21.6435	19.9211	28.3135	24.4511	30.5	18.0024	21.4357	19.5306	21.4233	17.3542	27.8178	18.2234	20.257	24.5879	26.5265	15.622	21.5175	16.3619	13.1724	11.4786	24.4667	17.1314	20.1073	21.6178	26.2566	19.309	24.6929	23.9834	18.371	26.397	21.5557	24.2517	30.2873	27.4378	26.1745	21.0626	23.5091	24.5173	29.9206	34.2177	41.8514	17.1101	27.2002	16.3966	22.8438	14.3459	16.4821	17.586
Soltu.DM.01G009370	0	0	0	0	0	0	0.188572	0	0	0	0	0	0.12951	0	0.126693	0	0.135509	0	0.131993	0.522766	0.252346	0	0	0	0	0	0	0.25874	0	0.582851	0	0	0	0	0	0	0.191812	0	0	0	0	0.24102	0	0.352082	0.202479	0	0	0.542143	0
Soltu.DM.01G009380	0	0	0	0	0	0	0	0	0	0	0	0	0	0	0	0	0	0	0	0	0	0	0	0	0	0	0	0	0	0	0	0	0	0	0	0	0	0	0	0	0	0	0	0	0	0	0	0	0
Soltu.DM.01G009390	40.6859	33.8302	30.7414	26.215	39.4624	19.9833	53.6684	39.1698	37.4729	38.0659	57.8651	19.6035	102.29	111.938	100.629	75.2311	72.3747	81.8136	129.012	120.24	113.07	23.8551	55.9147	30.4368	48.0517	26.3571	49.3401	61.1913	38.4196	53.6682	19.66	41.2645	49.4949	39.0365	46.3561	64.8389	38.4625	44.8415	26.2524	41.899	20.289	29.6806	95.6578	86.1557	91.3691	93.4306	89.8833	91.5384	72.8894
Soltu.DM.01G009400	8.50717	7.63247	6.80849	5.30026	9.71881	5.13567	1.53771	6.12252	7.46339	7.44028	8.01658	15.8548	10.3424	10.5242	9.07686	19.0525	20.137	24.5623	10.557	10.8421	9.95125	15.0386	6.20757	7.37856	8.43207	12.2931	5.33484	4.60185	17.8612	3.3509	12.127	5.33223	4.3217	5.22643	3.50526	3.82903	5.59507	0.955991	6.43312	9.79037	18.1657	19.6823	4.74551	5.60624	3.42538	4.52199	5.01073	5.01772	6.01405
Soltu.DM.01G009410	19.1319	19.8179	21.1158	22.9014	18.6274	22.7279	24.3654	20.619	21.1673	19.3618	16.3068	16.8404	14.7775	15.1845	16.8434	17.4526	16.9051	17.612	17.3723	16.923	16.388	17.4655	19.4692	15.3092	20.0185	18.6462	19.3499	18.7318	18.824	17.8996	24.3808	18.958	20.4227	19.9099	19.0206	18.5491	17.421	19.6962	19.5356	19.1675	14.2511	17.251	15.1958	15.0297	15.7428	17.2164	18.9866	18.7178	15.7383
Soltu.DM.01G009430	0.111466	0	0	0	0	0	0	0.119053	0	0	0	0	0	0	0	0.0726014	0.295666	0.224997	0	0	0	0.0744498	0	0	0	0	0.182928	0.070169	0	0	0	0	0	0	0	0	0	0	0	0	0	0	0.251615	0	0.203919	0.116543	0	0.0964431	0
Soltu.DM.01G009440	0	0	0	0	0	0	0	0	0	0	0	0	0	0	0	0	0	0	0	0	0	0	0	0	0	0	0	0	0	0	0	0	0	0	0	0	0	0	0	0	0	0	0	0	0	0	0	0	0
Soltu.DM.01G009450	0	0	0	0	0	0	0	0	0	0	0	0	0	0	0	0	0	0	0	0	0	0	0	0	0	0	0	0	0	0	0	0	0	0	0	0	0	0	0	0	0	0	0	0	0	0	0	0	0
Soltu.DM.01G009460	0.574147	0.118394	0.343979	0.0264887	0.117466	0.0498114	0.140177	0.0568107	0.365908	0.103527	0.507342	0.488468	0.415443	0.21496	0.351804	0.513447	0.504618	0.326694	0.284915	0.424017	0.350763	0.190358	0.146684	0.0471041	0.193571	0.154742	1.39071	0.271611	0.0413832	0.0410831	0.545272	0.601957	0.5331	0.416687	0.892105	0.821609	1.03054	0.402107	0.886155	0.707758	0.426773	0.435836	1.28173	1.07984	0.851245	1.07675	0.937508	1.0362	1.21337
Soltu.DM.01G009470	0	0	0	0	0	0	0	0	0	0	0	0	0	0	0	0	0	0	0	0	0	0	0	0	0	0	0	0	0	0	0	0	0	0	0	0	0	0	0	0	0	0	0	0	0	0	0	0	0
Soltu.DM.01G009480	0	0	0	0	0	0	0	0	0	0	0	0	0	0	0	0	0	0	0	0	0	0	0	0	0	0	0	0	0	0	0	0	0	0	0	0	0	0	0	0	0	0	0	0	0	0	0	0	0
Soltu.DM.01G009500	0	0	0	0	0	0	0	0	0	0	0	0	0	0	0	0	0	0	0	0	0	0	0	0	0	0	0	0	0	0	0	0	0	0	0	0	0	0	0	0	0	0	0	0	0	0	0	0	0
Soltu.DM.01G009510	0	0	0	0	0	0	0	0	0	0	0	0	0	0	0	0	0	0	0	0	0	0	0	0	0	0	0	0	0	0	0	0	0	0	0	0	0	0	0	0	0	0	0	0	0	0	0	0	0
Soltu.DM.01G009520	0	0	0	0	0	0	0	0	0	0	0	0	0	0	0	0	0	0	0	0	0	0	0	0	0	0	0	0	0	0	0	0	0	0	0	0	0	0	0	0	0	0	0	0	0	0	0	0	0
Soltu.DM.01G009530	0	0	0	0	0	0	0	0	0	0	0	0	0	0	0	0	0	0	0	0	0	0	0	0	0	0	0	0	0	0	0	0	0	0	0	0	0	0	0	0	0	0	0	0	0	0	0	0	0
Soltu.DM.01G009550	0	0	0	0	0	0	0	0	0	0	0	0	0	0	0	0	0	0	0	0	0	0	0	0	0	0	0	0	0	0	0	0	0	0	0	0	0	0	0	0	0	0	0	0	0	0	0	0	0
Soltu.DM.01G009580	0	0	0	0	0	0	0	0	0	0	0	0	0	0	0	0	0	0	0	0	0	0	0	0	0	0	0	0	0	0	0	0	0	0	0	0	0	0	0	0	0	0	0	0	0	0	0	0	0
Soltu.DM.01G009610	0	0	0	0	0	0	0	0	0	0	0	0	0	0	0	0	0	0	0	0	0	0	0	0	0	0	0	0	0	0	0	0	0	0	0	0	0	0	0	0	0	0	0	0	0	0	0	0	0
Soltu.DM.01G009620	0.232206	0.372091	0.562916	0.625629	1.20844	1.82551	0.385673	1.12298	0.649048	0.951472	0.72483	1.4855	8.66831	6.81046	8.08484	7.85796	9.19137	8.61319	4.97267	5.19909	4.62299	0.65176	0.436255	1.19949	0.997266	1.15356	0.338874	0.410278	1.26133	0.505061	0.427584	1.10752	0.165999	1.09619	0.200994	0.618085	0.148671	0.0802873	0.374935	1.42553	0.944394	0.570413	2.6682	2.61384	3.77612	2.06872	1.50188	1.61468	1.94219
Soltu.DM.01G009630	0	0	0	0	0	0	0	0	0	0	0	0	0	0	0	0	0	0	0	0	0	0	0	0	0	0	0	0	0	0	0	0	0	0	0	0	0	0	0	0	0	0	0	0	0	0	0	0	0
Soltu.DM.01G009640	0	0	0	0	0	0	0	0	0	0	0	0	0	0	0	0	0	0	0	0	0	0	0	0	0	0	0	0	0	0	0	0	0	0	0	0	0	0	0	0	0	0	0	0	0	0	0	0	0
Soltu.DM.01G009650	0	0	0	0	0	0	0	0	0	0	0	0	0	0	0	0	0	0	0	0	0	0	0	0	0	0	0	0	0	0	0	0	0	0	0	0	0	0	0	0	0	0	0	0	0	0	0	0	0
Soltu.DM.01G009660	0	0	0	0	0	0	0	0	0	0	0	0	0	0	0	0	0	0	0	0	0	0	0	0	0	0	0	0	0	0	0	0	0	0	0	0	0	0	0	0	0	0	0	0	0	0	0	0	0
Soltu.DM.01G009670	0	0	0	0	0	0	0	0	0	0	0	0	0	0	0	0	0	0	0	0	0	0	0	0	0	0	0	0	0	0	0	0	0	0	0	0	0	0	0	0	0	0	0	0	0	0	0	0	0
Soltu.DM.01G009680	0	0	0	0	0	0	0	0	0	0	0	0	0	0	0	0	0	0	0	0	0	0	0	0	0	0	0	0	0	0	0	0	0	0	0	0	0	0	0	0	0	0	0	0	0	0	0	0	0
Soltu.DM.01G009690	0	0	0	0	0	0	0	0	0	0	0	0	0	0	0	0	0	0	0	0	0	0	0	0	0	0	0	0	0	0	0	0	0	0	0	0	0	0	0	0	0	0	0	0	0	0	0	0	0
Soltu.DM.01G009700	0	0	0	0	0	0	0	0	0	0	0	0	0	0	0	0	0	0	0	0	0	0	0	0	0	0	0	0	0	0	0	0	0	0	0	0	0	0	0	0	0	0	0	0	0	0	0	0	0
Soltu.DM.01G009710	0	0	0	0	0	0	0	0	0	0	0	0	0	0	0	0	0	0	0	0	0	0	0	0	0	0	0	0	0	0	0	0	0	0	0	0	0	0	0	0	0	0	0	0	0	0	0	0	0
Soltu.DM.01G009720	0	0	0	0	0	0	0	0	0	0	0	0	0	0	0	0	0	0	0	0	0	0	0	0	0	0	0	0	0	0	0	0	0	0	0	0	0	0	0	0	0	0	0	0	0	0	0	0	0
Soltu.DM.01G009730	0	0	0	0	0	0	0	0	0	0	0	0	0	0	0	0	0	0	0	0	0	0	0	0	0	0	0	0	0	0	0	0	0	0	0	0	0	0	0	0	0	0	0	0	0	0	0	0	0
Soltu.DM.01G009740	0	0	0	0	0	0	0	0	0	0	0	0	0	0	0	0	0	0	0	0	0	0	0	0	0	0	0	0	0	0	0	0	0	0	0	0	0	0	0	0	0	0	0	0	0	0	0	0	0
Soltu.DM.01G009770	0	0	0	0	0	0	0	0	0	0	0	0	0	0	0	0	0	0	0	0	0	0	0	0	0	0	0	0	0	0	0	0	0	0	0	0	0	0	0	0	0	0	0	0	0	0	0	0	0
Soltu.DM.01G009790	0	0	0	0	0	0	0	0	0	0	0	0	0	0	0	0	0	0	0	0	0	0	0	0	0	0	0	0	0	0	0	0	0	0	0	0	0	0	0	0	0	0	0	0	0	0	0	0	0
Soltu.DM.01G009800	0	0	0	0	0	0	0	0	0	0	0	0	0	0	0	0	0	0	0	0	0	0	0	0	0	0	0	0	0	0	0	0	0	0	0	0	0	0	0	0	0	0	0	0	0	0	0	0	0
Soltu.DM.01G009810	0	0	0	0	0	0	0	0	0	0	0	0	0	0	0	0	0	0	0	0	0	0	0	0	0	0	0	0	0	0	0	0	0	0	0	0	0	0	0	0	0	0	0	0	0	0	0	0	0
Soltu.DM.01G009820	0	0	0	0	0	0	0	0	0	0	0	0	0	0	0	0	0	0	0	0	0	0	0	0	0	0	0	0	0	0	0	0	0	0	0	0	0	0	0	0	0	0	0	0	0	0	0	0	0
Soltu.DM.01G009830	0	0	0	0	0	0	0	0	0	0	0	0	0	0	0	0	0	0	0	0	0	0	0	0	0	0	0	0	0	0	0	0	0	0	0	0	0	0	0	0	0	0	0	0	0	0	0	0	0
Soltu.DM.01G009840	0	0	0	0	0	0	0	0	0	0	0	0	0	0	0	0	0	0	0	0	0	0	0	0	0	0	0	0	0	0	0	0	0	0	0	0	0	0	0	0	0	0	0	0	0	0	0	0	0
Soltu.DM.01G009850	0	0	0	0	0	0	0	0	0	0	0	0	0	0	0	0	0	0	0	0	0	0	0	0	0	0	0	0	0	0	0	0	0	0	0	0	0	0	0	0	0	0	0	0	0	0	0	0	0
Soltu.DM.01G009860	5.35425	9.23062	7.64739	3.64779	7.31904	4.98332	5.02121	5.55223	5.11276	6.30237	7.01767	4.70958	11.1731	14.5611	11.8641	8.55002	6.77143	8.82868	14.4359	15.6777	11.499	7.42209	8.26423	10.8185	3.80545	3.52335	2.44787	4.64798	7.00615	4.22817	6.26887	9.19993	6.916	4.75995	5.2273	3.69682	5.28334	5.95348	6.8568	6.29929	6.47805	6.05392	9.99245	13.1062	15.0277	5.76544	6.42892	5.73615	9.13258
Soltu.DM.01G009870	4.84537	0.324018	2.23623	2.08844	5.27946	9.0345	3.35781	5.30609	0.0182144	3.79342	2.80935	2.84923	5.33562	4.0456	2.7002	4.22844	3.50377	3.32057	0.936395	3.0783	3.8933	0.00314509	6.51825	1.17943	0.408027	0.000200003	3.3779	6.83297	10.0258	3.95458	4.76756	5.9134	1.99085	10.4739	3.12445	1.66772	5.94944	2.59022	2.17902	0.000170896	1.65221	1.81482	0.904119	2.74593	3.559	1.18695	3.74314	0.00344819	0.00515166
Soltu.DM.01G009880	14.7485	11.4063	15.2234	9.59619	16.1499	13.5869	11.5648	14.4991	11.2121	12.6038	11.8551	13.8177	15.074	13.5954	16.528	12.9818	16.4667	10.549	18.407	17.7598	16.6822	13.6459	13.1936	12.0349	19.1673	13.3172	21.5146	10.1266	13.8362	14.7505	11.8272	13.0827	9.30961	9.1014	7.53417	10.0435	8.82916	12.5582	10.8148	13.3558	11.0437	14.3355	8.43204	12.006	8.31061	12.2965	10.5829	9.15402	8.22122
Soltu.DM.01G009900	8.76812	10.6127	10.0783	9.41176	11.5719	7.2668	10.8215	14.4586	8.75786	11.6242	14.774	17.0622	11.7701	10.801	10.3038	9.95561	11.1273	11.88	13.6177	11.7273	11.8641	16.8312	13.8585	11.3681	8.2679	8.95277	8.79795	12.2331	13.673	9.61793	12.9369	10.8298	11.6473	18.6303	11.7605	15.7313	9.26351	8.71026	8.75204	12.9481	15.2656	16.9903	11.4311	9.79085	12.164	9.71826	8.66008	8.16627	10.6029
Soltu.DM.01G009920	36.7797	38.6932	37.4964	33.8176	37.8245	37.5876	23.4986	40.9546	33.3962	37.8777	31.8732	24.3053	22.9636	23.9763	20.414	19.5923	21.7204	19.5918	29.2402	28.002	30.1157	22.8712	23.5049	25.1363	28.353	25.6605	26.671	20.2639	38.5379	23.2768	29.8986	25.294	23.4771	13.7737	16.4564	19.7326	34.1677	41.0909	33.1305	24.3052	25.6312	27.4273	21.7526	24.5952	20.0066	18.5622	19.9553	19.314	21.4277
Soltu.DM.01G009930	18.6768	12.7281	11.5917	16.0945	9.9787	13.0971	25.9925	15.6512	13.9082	11.4135	8.60433	11.9354	10.1303	11.797	11.4156	7.91929	6.0405	8.50825	14.3264	12.0691	14.0188	9.24606	12.17	15.0042	14.8778	12.3672	11.8613	27.3605	8.1796	23.4875	10.3859	8.99009	9.60762	9.81653	9.54964	9.76443	8.74503	12.1389	10.7859	6.67119	9.08186	8.06094	11.3444	10.1558	11.3365	11.0439	11.8884	12.4217	10.9093
Soltu.DM.01G009940	0	0	0	0	0	0	0	0	0	0	0	0	0	0	0	0	0	0	0	0	0	0	0	0	0	0	0	0	0	0	0	0	0	0	0	0	0	0	0	0	0	0	0	0	0	0	0	0	0
Soltu.DM.01G009950	0	0	0	0	0	0	0	0	0	0	0	0	0	0	0	0	0	0	0	0	0	0	0	0	0	0	0	0	0	0	0	0	0	0	0	0	0	0	0	0	0	0	0	0	0	0.0458126	0	0	0
Soltu.DM.01G009960	0	0	0	0	0.0726915	0	0	0	0.184577	0.098419	2.86975	0.208005	0	0.0667745	0	0.568413	0.291558	0.37679	0	0	0	0.337194	0.0839062	0	0.255071	0.128749	0.584129	0.103407	0.5445	0	0	0	0.0757347	0.553395	0.308505	0.641143	0.356929	1.14219	0.211095	0.102614	0	0	0	0	0.0473331	0.352447	0.161421	0.289147	0
Soltu.DM.01G009970	1.76652	2.07821	0.998037	1.80457	2.45049	1.61591	3.26119	1.99078	3.70888	2.38392	3.01805	2.31455	1.95488	1.41467	1.42933	1.46316	1.84778	1.84304	1.25425	1.83814	1.28591	1.44763	1.90706	1.40566	1.00293	2.12576	1.35742	1.01805	1.60109	2.2837	2.18253	2.49101	1.22415	1.21409	1.62398	0.848748	1.9372	2.1528	1.67846	1.92056	1.33399	1.58793	0.943392	1.08277	1.03286	2.11926	1.78676	1.32713	2.35118
Soltu.DM.01G009990	21.1641	22.1764	24.3702	26.4022	17.8547	13.9619	40.7126	39.8662	20.1899	12.5457	14.9966	12.4611	25.1287	27.2591	27.7268	25.4279	25.5686	25.1287	33.5422	38.8809	38.6922	27.3632	28.7239	31.9961	19.6278	15.7688	21.0026	37.0432	24.6714	24.7567	22.8254	29.1776	21.5581	26.2049	31.4883	23.491	18.9299	29.1106	22.9768	14.8432	9.88353	11.2852	28.5576	28.7968	32.038	32.6107	33.4458	36.1028	33.8026
Soltu.DM.01G010010	9.95251	3.54443	2.2184	3.36754	2.9528	2.71098	6.3346	3.01644	2.64032	2.46282	7.6645	10.1363	5.72729	5.03438	4.73995	7.37298	6.07721	5.30668	2.81431	2.75955	6.12216	8.45492	4.54822	4.39163	4.54415	9.13949	6.41608	6.76269	4.1388	2.11253	3.239	3.75038	2.72629	3.34229	7.09229	5.76678	6.86254	3.03257	4.41203	3.34959	3.89741	6.26162	7.21098	3.59865	5.8576	5.47064	4.82929	5.44194	4.03308
Soltu.DM.01G010020	2.06634	3.95801	4.66292	2.48955	1.35666	2.42652	0.937383	1.28523	3.67801	6.1286	2.353	5.87842	1.09418	1.31444	1.17974	0.225146	0.0765521	0.465508	0.54485	0.452425	0.65214	1.69034	1.68161	1.33994	2.79708	2.25951	2.43169	1.11078	2.92457	2.5718	5.39078	1.56042	3.72954	0.589921	1.58563	2.28627	3.04602	1.38712	1.76413	6.60726	3.15689	6.80985	0.733098	0.923122	0.793325	0.601623	0.6743	0.987805	0.321775
Soltu.DM.01G010050	8.59445	8.83403	12.089	7.94756	11.9385	8.8847	12.7543	10.8624	11.3048	9.52324	11.5024	10.4109	8.0668	7.8626	7.06885	7.66894	8.42299	8.24167	8.47264	8.42957	8.65665	4.2076	8.51303	3.60424	5.95682	5.02951	9.63439	4.56649	8.46308	6.81737	6.70353	7.29574	6.84138	7.32412	6.67912	8.0047	5.22736	13.3572	8.5963	7.21132	6.22962	7.63093	6.24927	6.93657	6.42811	7.34815	6.27566	7.1492	6.76226
Soltu.DM.01G010080	303.018	266.116	278.292	295.211	287.054	264.18	248.497	278.352	201.884	215.034	158.65	179.913	481.34	471.474	472.239	356.696	348.193	350.147	512.128	484.199	496.543	192.307	321.618	349.026	217.245	200.618	177.097	270.521	278.819	295.524	331.511	380.195	322.557	234.172	239.007	261.721	266.626	382.564	270.168	227.029	354.912	294.99	361.085	360.726	445.645	417.477	415.869	423.735	329.185
Soltu.DM.01G010100	4.54542	3.069	3.82334	5.57079	6.11294	6.88551	2.9171	4.37724	3.71174	4.58544	4.604	4.62569	7.09128	5.86578	6.29858	4.62062	5.44157	4.94807	5.56461	5.36724	4.96857	3.4179	4.16306	7.25935	3.54017	4.31343	2.91465	4.73532	4.73771	4.08741	9.84538	8.04829	6.38089	8.04899	5.71248	6.73748	6.36239	4.94131	7.5842	8.911	6.63139	11.6953	12.899	12.1158	11.1648	7.72663	7.04066	6.3799	9.92844
Soltu.DM.01G010110	21.9089	30.6396	28.3802	40.6044	35.8128	38.8011	31.044	36.62	35.1353	22.8802	27.0407	27.5262	20.1028	22.2094	22.1764	24.6871	24.5471	25.4656	21.124	21.5086	21.0469	29.556	25.9524	32.394	33.077	33.92	35.9455	22.3662	29.6248	21.8605	50.6229	51.0463	43.4775	31.8012	48.3425	34.6171	41.3483	89.3615	48.7394	37.7131	27.474	32.9327	28.2894	28.7972	30.6899	39.3956	38.0997	39.1161	37.9788
Soltu.DM.01G010120	0	0	0	0	0	0	0	0	0	0	0	0	0	0	0	0	0	0	0	0	0	0	0	0	0	0	0	0	0	0	0	0	0	0	0	0	0	0	0	0	0	0	0	0	0	0	0	0	0
Soltu.DM.01G010200	0	0	0	0	0	0	0	0	0	0	0	0	0	0	0	0	0	0	0	0	0	0	0	0	0	0	0	0	0	0	0	0	0	0	0	0	0	0	0	0	0	0	0	0	0	0	0	0	0
Soltu.DM.01G010230	39.4634	43.5315	37.9699	44.3022	35.845	53.4501	36.2842	37.9762	38.4818	28.2983	21.2664	25.1268	25.9813	27.9851	25.3301	24.6594	25.0503	24.0572	27.4318	28.4419	29.9484	39.8136	35.2014	39.6375	27.5702	38.4884	23.0927	46.7343	42.4717	49.4977	29.8879	25.4457	33.3126	28.3514	24.6688	23.9537	32.9735	37.681	31.7824	18.2447	19.0359	21.6556	20.1492	20.3971	18.0953	21.1068	20.9695	20.4751	17.7822
Soltu.DM.01G010250	0	0	0	9.31599	2.01123	9.03468	3.06659	4.12623	8.5722	21.1822	7.60715	1.5362	11.4383	34.5692	30.704	24.1532	24.9783	40.5675	31.4891	6.75709	41.1295	8.00907	3.73249	8.23229	16.3056	5.07459	9.38376	3.00933	11.1212	11.2148	8.4129	1.36026	5.35866	1.39721	2.66384	5.0156	5.77192	1.18657	1.04246	15.0881	25.3428	36.5685	0	12.0271	16.3347	18.972	15.6257	8.33898	17.9218
Soltu.DM.01G010270	3.39413	3.49979	3.17578	1.18816	4.07757	1.74363	5.63383	5.23753	7.54229	2.89008	8.43693	6.85775	0.0626552	0.360228	0	0.126992	0.195641	0.261678	0.128849	0.127677	0.421341	1.45321	4.28448	6.20418	17.5594	16.8265	31.7491	6.10772	9.53431	5.76965	3.12744	4.25832	4.85518	9.01622	19.0425	6.90619	5.81749	3.92373	3.85558	4.50144	3.73183	0.720174	0.167961	0.11237	0.0828595	0.360104	0.515752	0.252492	0.10986
Soltu.DM.01G010280	13.1671	4.10034	3.90566	1.14656	4.70618	9.72127	19.5913	13.4727	18.0095	2.3548	12.5158	16.3838	0.272731	0.495722	0.663672	0.862014	2.45607	2.08244	0.5341	1.5263	4.74777	19.0702	12.8562	16.0403	39.1829	30.651	59.8516	22.2368	11.2457	8.64045	2.07235	7.75842	8.58659	11.4482	50.9584	11.5183	27.6189	7.33113	7.91	13.6357	11.07	4.78417	0.547534	0.613397	0.424497	2.56366	1.67994	0.0462898	1.87856
Soltu.DM.01G010320	35.8712	28.3938	29.6354	12.0046	43.2298	13.1208	55.3406	49.0735	86.7528	26.3572	56.427	47.6708	2.18622	2.2117	1.06039	2.11505	1.33112	3.37536	0.755794	0.841197	0.928889	23.4355	32.2458	37.0855	110.54	138.516	208.185	44.8458	81.0973	40.2668	21.1463	39.6138	16.1597	59.0749	107.764	98.1156	53.5719	31.2075	29.7237	34.2005	28.1395	4.94733	0.742402	0.579271	0.828987	2.18388	2.06765	1.30293	1.18913
Soltu.DM.01G010340	0	0	0	0	0	0	0	0	0	0	0	0	0	0	0	0	0	0	0	0	0	0	0	0	0	0	0	0	0	0	0	0	0	0	0	0	0	0	0	0	0	0	0	0	0	0	0	0	0
Soltu.DM.01G010350	0	0	0	0	0	0	0	0	0	0	0	0	0	0	0	0	0	0	0	0	0	0	0	0	0	0	0	0	0	0	0	0	0	0	0	0	0	0	0	0	0	0	0	0	0	0	0	0	0
Soltu.DM.01G010360	37.3628	44.7475	34.0406	59.198	46.9301	66.0015	70.7484	77.74	55.0007	38.3425	30.7055	27.428	29.3355	29.9049	29.3118	57.1111	47.4153	54.0962	33.1469	37.6302	35.4274	47.4714	37.9217	52.6892	53.2284	47.3871	23.3755	46.5539	46.6403	46.8056	35.7584	42.2325	41.3948	71.5984	60.6963	49.3559	27.3606	45.3884	40.6465	34.5683	35.4554	34.349	33.7596	36.5255	42.9973	50.9951	51.6948	46.0857	31.6545
Soltu.DM.01G010370	14.8376	13.7765	13.1365	12.7773	15.8075	18.4879	11.5036	15.5329	14.664	20.7189	15.7149	16.2332	16.1104	17.6277	18.4413	16.8147	15.4198	15.7713	17.3551	16.0294	16.4358	14.6327	12.7095	12.7102	14.2376	12.9479	15.3876	14.6667	16.8692	15.8693	19.0985	16.6735	17.281	18.9087	17.1661	18.2469	18.6476	16.8713	14.3198	16.3795	22.0066	21.4884	17.6228	17.7144	16.6395	12.2682	13.1465	12.1133	14.9999
Soltu.DM.01G010410	0	0	0	0	0	0	0	0	0	0	0	0	0	0	0	0	0	0	0	0	0	0	0	0	0	0	0	0	0	0	0	0	0	0	0	0	0	0	0	0	0	0	0	0	0	0	0	0	0
Soltu.DM.01G010420	0	0	0	0	0	0	0	0	0	0	0	0	0	0	0	0	0	0	0	0	0	0	0	0	0	0	0	0	0	0	0	0	0	0	0	0	0	0	0	0	0	0	0	0	0	0	0	0	0
Soltu.DM.01G010430	0	0	0	0	0	0	0	0	0	0	0	0	0	0	0	0	0	0	0	0	0	0	0	0	0	0	0	0	0	0	0	0	0	0	0	0	0	0	0	0	0	0	0	0	0	0	0	0	0
Soltu.DM.01G010440	0	0	0	0	0	0	0	0	0	0	0	0	0	0	0	0	0	0	0	0	0	0	0	0	0	0	0	0	0	0	0	0	0	0	0	0	0	0	0	0	0	0	0	0	0	0	0	0	0
Soltu.DM.01G010480	0	0	0	0	0	0.0476475	0	0	0.171067	0	0.0932783	0	0.291511	0.333117	0.395383	0	0.0607757	0	0	0	0.112608	0.0665273	0	0	0	0	0	0	0	0	0	0	0	0	0	0.239844	0.0489831	0.155129	0.0491442	0	0	0	0.103906	0	0	0	0	0.0396243	0
Soltu.DM.01G010490	0	0	0	0	0	0	0	0	0	0	0	0	0	0	0	0	0	0	0	0	0	0	0	0	0	0	0	0	0	0	0	0	0	0	0	0	0	0	0	0	0	0	0	0	0	0	0	0	0
Soltu.DM.01G010500	0	0	0	0	0	0	0	0	0	0	0	0	0	0	0	0	0	0	0	0	0	0	0	0	0	0	0	0	0	0	0	0	0	0	0	0	0	0	0	0	0	0	0	0	0	0	0	0	0
Soltu.DM.01G010510	0	0	0	0	0	0	0	0	0	0	0	0	0	0	0	0	0	0	0	0	0	0	0	0	0	0	0	0	0	0	0	0	0	0	0	0	0	0	0	0	0	0	0	0	0	0	0	0	0
Soltu.DM.01G010530	0	0	0.0625265	0	0	0	0.0478755	0	0	0	0	0	0	0	0	0	0	0	0	0	0	0	0	0	0	0	0	0.144209	0	0.0863945	0	0	0	0.365805	0.207934	0	0	0.229166	0	0	0	0.0671149	0	0	0	0.0997755	0.18025	0.0404692	0
Soltu.DM.01G010540	0	0.112344	0.404565	0	0	0	0	0	0	0	0.375179	0	0.424531	0	0.104771	0.541485	0	0	0.332105	0.10936	0	0	0	0	0	0	0	0	0	0	0	0	0	0	0	0	0	0	0.111849	0	0	0	0.194053	0.198292	0.0697471	0.090088	0.574956	0.443707	0.191468
Soltu.DM.01G010560	0.169029	0	0	0	0.317509	0	0.297896	0	0	0	0	0	0.177097	0.509328	0.1731	1.07229	0.745533	0.760888	0.542868	0.729136	0	0	0	0	0	0	0.259035	0.229709	0	0	0	0	0	0	0	0	0	0	0	0	0	0	0	0	0	0	0.13695	0	1.57012
Soltu.DM.01G010570	0	0	0.0823343	0	0.0657907	0	0.625791	0.374602	0	0	0	0	0	0	0.113315	0	0	0	0	0.241825	0	0.0996421	0	0	0	0	0	0	0	0	0.0731511	0.0949544	0	0	0	0	0	0	0	0.0940914	0	0	0	0	0	0	0	0	0
Soltu.DM.01G010580	14.5033	6.17355	11.2334	5.29631	7.76379	6.34097	6.15145	4.53145	9.11247	4.84917	28.8309	15.8841	24.4023	19.8665	21.0265	40.2175	35.5589	43.3226	22.235	20.6965	21.3545	18.4856	10.4132	14.6436	25.27	11.2446	31.9409	15.5721	5.28719	9.5087	2.17216	1.51758	5.45745	5.46744	9.07495	3.54058	5.73311	3.16165	3.12719	4.45222	6.62295	3.30524	11.4288	10.4351	11.2368	23.7162	25.4803	26.3029	26.1725
Soltu.DM.01G010600	0	0	0	0	0	0	0	0	0	0	0	0	0	0	0	0	0	0	0	0	0	0	0	0	0	0	0	0	0	0	0	0	0	0	0	0	0	0	0	0	0	0	0	0	0	0	0	0	0
Soltu.DM.01G010610	0	0	0	0	0	0	0	0	0	0	0	0	0	0	0	0	0	0	0	0	0	0	0	0	0	0	0	0	0	0	0	0	0	0	0	0	0	0	0	0	0	0	0	0	0	0	0	0	0
Soltu.DM.01G010620	0	0	0	0	0	0	0	0	0	0	0	0	0	0	0	0	0	0	0	0	0	0	0	0	0	0	0	0	0	0	0	0	0	0	0	0	0	0	0	0	0	0	0	0	0	0	0	0	0
Soltu.DM.01G010630	0	0	0	0	0	0	0	0	0	0	0	0	0	0	0	0	0	0	0	0	0	0	0	0	0	0	0	0	0	0	0	0	0	0	0	0	0	0	0	0	0	0	0	0	0	0	0	0	0
Soltu.DM.01G010640	0	0	0	0	0	0	0	0	0	0	0	0	0	0	0	0	0	0	0	0	0	0	0	0	0	0	0	0	0	0	0	0	0	0	0	0	0	0	0	0	0	0	0	0	0	0	0	0	0
Soltu.DM.01G010650	0	0	0	0	0	0	0	0	0	0	0	0	0	0	0	0	0	0	0	0	0	0	0	0	0	0	0	0	0	0	0	0	0	0	0	0	0	0	0	0	0	0	0	0	0	0	0	0	0
Soltu.DM.01G010660	2.31443	1.9145	10.4968	4.28506	0.000499341	0.000296985	77.6435	0.00105451	0.000863096	18.7637	263.485	13.4469	0.539921	0.423565	0.00020228	14.3705	12.8864	7.1271	1.93048	2.4793	0.000188576	1.91946	3.2245	0.641661	16.4691	1.98143	64.4147	41.7503	0.000572801	7.09797	0.000425415	0.000541227	0.000433449	2.96817	18.7715	2.90884	0.00160026	4.41238	0.0679647	3.25185	0.781023	0.104544	3.55762	3.68724	3.02475	16.3231	12.8091	14.4752	18.9145
Soltu.DM.01G010680	0	0	0	0	0	0	0	0	0	0	0	0	0	0	0	0	0	0	0	0	0	0	0	0	0	0	0	0	0	0	0	0	0	0	0	0	0	0	0	0	0	0	0	0	0	0	0	0	0
Soltu.DM.01G010690	3.09835	1.50218	8.01734	0.383719	0.352181	0.0157508	116.356	0.222688	0.591095	6.23595	391.659	14.9109	0.0874036	0.204208	0.470447	20.5798	19.7252	13.6813	2.90295	2.61113	3.66735	0.00565876	4.26598	3.33895	15.9458	2.45947	53.2056	41.3602	0.00104948	2.50335	0.410512	0.740386	0.549676	4.39492	31.8834	3.83329	0.0561685	4.58803	0.133626	5.21587	1.551	0.236556	6.96802	6.21866	5.39114	24.9086	23.9882	25.064	28.0788
Soltu.DM.01G010720	1.21441	1.97089	4.33905	4.78402	4.89959	5.96136	4.5581	3.44336	5.39823	1.84883	3.36824	3.10832	1.95109	1.7139	3.46194	3.33615	2.79977	5.42638	2.46232	1.83548	1.71614	2.84403	1.89513	1.14013	2.07341	3.81667	1.26107	2.37845	2.45242	2.99967	4.05104	5.37985	4.45925	0.460951	2.3703	1.23201	3.98552	3.55456	4.75997	1.89934	8.16017	6.42712	2.05144	1.77352	1.74156	1.72071	1.50126	1.75205	1.79076
Soltu.DM.01G010730	0.762461	0	0	0	0	0	0	0	0.954062	0	0	0	0	0	0	0	0	0	0	0	0	0	0	0	0	0	1.11245	0	0	0	0	0	0	0	0	0	0	0	0	0	0	0.448653	0	0	0	0	0	0	0
Soltu.DM.01G010740	17.4135	12.539	13.9012	20.1932	18.9529	21.511	23.4729	18.2649	13.7433	14.1071	12.3566	13.3903	12.5179	12.7497	12.7797	13.1311	12.4407	13.2623	12.7719	14.0969	12.9619	16.4409	13.2696	16.4014	16.0153	15.675	9.34567	23.9526	15.1116	18.7134	14.666	15.1476	14.1774	26.2262	16.5957	18.9905	12.9346	17.4037	14.4377	11.6697	15.0748	14.9121	13.4212	14.661	12.7143	15.8142	13.4655	14.4169	14.0326
Soltu.DM.01G010750	423.724	459.022	414.697	368.543	358.676	357.926	458.417	477.815	375.966	268.968	329.529	236.433	362.765	355.097	343.018	327.244	322.673	309.501	341.448	346.816	358.707	360.589	467.052	481.548	350.68	319.668	455.775	442.447	353.196	398.658	351.68	467.861	466.651	359.715	400.509	393.888	417.591	547.926	425.54	276.5	229.661	240.932	300.61	307.24	312.001	352.193	373.408	367.47	371.425
Soltu.DM.01G010760	113.082	112.673	127.593	137.15	117.981	180.839	66.7213	120.998	104.321	152.885	98.7237	189.969	269.281	276.813	284.448	247.004	257.7	255.121	169.658	162.351	168.607	232.571	100.933	168.099	164.276	173.669	86.0108	107.564	153.52	103.212	51.1037	35.9188	27.4314	36.3649	30.1851	27.3776	31.3385	17.9502	35.0179	40.523	111.621	104.877	87.9823	94.4979	87.4401	47.7379	47.834	48.4279	66.3796
Soltu.DM.01G010800	0	0	0	0	0	0	0	0	0	0	0	0	0	0	0	0	0	0	0	0	0	0	0	0	0	0	0	0	0	0	0	0	0	0	0	0	0	0	0	0	0	0	0	0	0	0	0	0	0
Soltu.DM.01G010820	2.87913	1.70366	1.6462	0.706506	1.97212	0.397608	0.0394936	0.289286	3.3129	7.2473	9.72303	11.9924	5.18845	3.82787	4.6325	8.28302	6.92349	7.88778	6.09155	6.13093	5.43428	1.21109	0.733556	1.22764	3.96476	0.857842	6.51283	0.528483	1.01387	0.990158	1.08544	2.06248	1.01063	1.24376	1.96132	2.72745	3.21326	2.55401	2.4692	9.38289	11.6102	9.75145	7.36701	6.56325	6.1179	8.96109	9.01205	9.09149	8.92459
Soltu.DM.01G010830	0	0	0	0	0	0	0	0	0	0	0	0	0	0	0	0	0	0	0	0	0	0	0	0	0	0	0	0	0	0	0	0	0	0	0	0	0	0	0	0	0	0	0	0	0	0	0	0	0
Soltu.DM.01G010850	0	0	0	0	0	0	0	0	0	0	0	0	0	0	0	0	0	0	0	0	0	0	0	0	0	0	0	0	0	0	0	0	0	0	0	0	0	0	0	0	0	0	0	0	0	0	0	0	0
Soltu.DM.01G010860	0	0	0	0	0	0	0	0	0	0	0	0	0	0	0	0	0	0	0	0	0	0	0	0	0	0	0	0	0	0	0	0	0	0	0	0	0	0	0	0	0	0	0	0	0	0	0	0	0
Soltu.DM.01G010870	0	0	0	0	0	0	0	0	0	0	0	0	0	0	0	0	0	0	0	0	0	0	0	0	0	0	0	0	0	0	0	0	0	0	0	0	0	0	0	0	0	0	0	0	0	0	0	0	0
Soltu.DM.01G010880	0	0	0	0	0	0	0	0	0	0	0	0	0	0	0	0	0	0	0	0	0	0	0	0	0	0	0	0	0	0	0	0	0	0	0	0	0	0	0	0	0	0	0	0	0	0	0	0	0
Soltu.DM.01G010900	0	0	0	0	0	0	0	0	0	0	0	0	0	0	0	0	0	0	0	0	0	0	0	0	0	0	0	0	0	0	0	0	0	0	0	0	0	0	0	0	0	0	0	0	0	0	0	0	0
Soltu.DM.01G010910	0	0	0	0	0	0	0	0	0	0	0	0	0	0	0	0	0	0	0	0	0	0	0	0	0	0	0	0	0	0	0	0	0	0	0	0	0	0	0	0	0	0	0	0	0	0	0	0	0
Soltu.DM.01G010920	0	0	0	0	0	0	0	0	0	0	0	0	0	0	0	0	0	0	0	0	0	0	0	0	0	0	0	0	0	0	0	0	0	0	0	0	0	0	0	0	0	0	0	0	0	0	0	0	0
Soltu.DM.01G010930	0	0	0	0	0	0	0	0	0	0	0	0	0	0	0	0	0	0	0	0	0	0	0	0	0	0	0	0	0	0	0	0	0	0	0	0	0	0	0	0	0	0	0	0	0	0	0	0	0
Soltu.DM.01G010980	0	0	0	0	0	0	0	0	0	0	0	0	0	0	0	0	0	0	0	0	0	0	0	0	0	0	0	0	0	0	0	0	0	0	0	0	0	0	0	0	0	0	0	0	0	0	0	0	0
Soltu.DM.01G011020	0	0	0	0	0	0	0	0	0	0	0	0	0	0	0	0	0	0	0	0	0	0	0	0	0	0	0	0	0	0	0	0	0	0	0	0	0	0	0	0	0	0	0	0	0	0	0	0	0
Soltu.DM.01G011030	0	0	0	0	0	0	0	0	0	0	0	0	0	0	0	0	0	0	0	0	0	0	0	0	0	0	0	0	0	0	0	0	0	0	0	0	0	0	0	0	0	0	0	0	0	0	0	0	0
Soltu.DM.01G011040	0	0	0	0	0	0	0	0	0	0	0	0	0	0	0	0	0	0	0	0	0	0	0	0	0	0	0	0	0	0	0	0	0	0	0	0	0	0	0	0	0	0	0	0	0	0	0	0	0
Soltu.DM.01G011060	8.34369	10.2011	6.05209	0.669236	2.35484	5.98613	11.4079	14.0749	2.49334	7.34515	4.11402	3.57944	1.2521	0.32668	1.31577	6.57002	0.72028	0.709428	1.24767	0.788536	0.851435	9.43805	11.134	21.6356	18.5	4.34688	9.78349	11.9783	24.9201	2.36629	13.6334	8.62144	12.597	20.9542	4.41055	10.2877	11.6239	15.7663	8.20047	43.6744	31.917	46.489	3.31691	29.965	2.66005	10.818	1.14432	2.42438	1.80793
Soltu.DM.01G011070	0	0	0	0	0	0	0	0	0	0	0	0	0	0	0	0	0	0	0	0	0	0	0	0	0	0	0	0	0	0	0	0	0	0	0	0	0	0	0	0	0	0	0	0	0	0	0	0	0
Soltu.DM.01G011080	0	0	0	0	0	0	0	0	0	0	0	0	0	0	0	0	0	0	0	0	0	0	0	0	0	0	0	0	0	0	0	0	0	0	0	0	0	0	0	0	0	0	0	0	0	0	0	0	0
Soltu.DM.01G011090	0	0	0	0	0	0	0	0	0	0	0	0	0	0	0	0	0	0	0	0	0	0	0	0	0	0	0	0	0	0	0	0	0	0	0	0	0	0	0	0	0	0	0	0	0	0	0	0	0
Soltu.DM.01G011100	0	0	0	0	0	0	0	0	0	0	0	0	0	0	0	0	0	0	0	0	0	0	0	0	0	0	0	0	0	0	0	0	0	0	0	0	0	0	0	0	0	0	0	0	0	0	0	0	0
Soltu.DM.01G011110	0	0	0	0	0	0	0	0	0	0	0	0	0	0	0	0	0	0	0	0	0	0	0	0	0	0	0	0	0	0	0	0	0	0	0	0	0	0	0	0	0	0	0	0	0	0	0	0	0
Soltu.DM.01G011120	0	0	0	0	0	0	0	0	0	0	0	0	0	0	0	0	0	0	0	0	0	0	0	0	0	0	0	0	0	0	0	0	0	0	0	0	0	0	0	0	0	0	0	0	0	0	0	0	0
Soltu.DM.01G011130	13.2109	14.5112	13.7635	4.78748	9.6652	4.30301	5.88034	14.9208	22.0189	10.4674	8.30911	5.3466	9.11499	8.44558	11.103	8.01996	7.76225	8.61237	9.3568	9.04021	8.84906	4.99122	9.04716	5.11129	3.73154	2.37247	1.73673	5.09697	15.903	6.17864	17.0647	11.2714	8.03834	1.60666	3.00017	5.33187	16.9885	22.877	17.5479	3.43261	1.28984	2.39609	7.59112	6.17466	6.52736	3.42838	4.67802	3.23581	8.46826
Soltu.DM.01G011140	5.00958	2.04529	1.54204	1.20175	0.610288	1.28712	3.86276	2.79132	0.716593	0	0.640081	0.171744	3.4691	3.90407	3.94203	0.721994	0.849629	0.822732	2.38424	1.77572	1.60057	2.03437	2.49942	2.32923	0.45828	1.32408	0.314326	5.52552	0.654521	6.51004	1.41347	0.936309	1.84755	0.96998	1.38748	0.984119	0.840099	0.766326	1.69247	0	0	0.051175	3.57994	3.29866	2.69525	1.67488	2.45055	1.45846	1.31245
Soltu.DM.01G011150	12.7441	16.5772	23.8674	22.3433	19.0595	18.7473	21.3595	14.67	17.2631	26.0537	19.1807	21.3149	14.3723	15.1804	12.4433	12.4683	18.1935	13.2256	14.141	13.226	16.016	23.5802	12.6487	16.1058	14.5394	15.0661	13.8597	13.4931	11.0281	14.6969	13.3618	11.3219	14.7129	9.0232	12.5062	11.3714	18.4181	12.8217	18.843	18.5403	14.3446	14.4282	19.0798	16.9189	12.6589	16.8469	23.3032	22.4452	15.2033
Soltu.DM.01G011170	8.27502	7.98697	7.82579	9.6747	8.49141	7.8677	9.92989	7.45509	7.22102	5.75258	6.27098	6.51522	8.99402	6.80896	6.88115	7.18455	6.87528	7.43091	7.14026	7.11408	7.43995	10.9112	6.62553	8.2392	8.65024	10.2197	7.5315	9.15848	7.13024	8.2059	8.35063	8.66964	10.1039	18.249	13.6358	11.9676	7.22463	8.46956	11.0053	6.89794	7.82038	10.5242	8.07696	9.83763	7.57078	8.23991	7.91184	8.77269	8.01812
Soltu.DM.01G011180	0	0.00319831	0	0.00324907	0	0	0	0	0	0	0	0.0141908	0	0.0737293	0	0	0	0	0.0693854	0	0	0	0.00318188	0	0	0	0.0116638	0	0	0	0	0	0	0	0	0	0	0	0	0	0	0	0	0	0	0	0	0	0
Soltu.DM.01G011230	0	0	0	0	0	0	0	0	0	0	0	0	0	0	0	0	0	0	0	0	0	0	0	0	0	0	0	0	0	0	0	0	0	0	0	0	0	0	0	0	0	0	0	0	0	0	0	0	0
Soltu.DM.01G011240	0.976222	2.37952	2.97113	7.56206	4.37409	10.1818	4.68175	1.6521	3.38304	3.89706	1.57511	4.63917	5.31712	3.61995	2.38853	2.07076	1.82058	6.12213	4.68567	2.68177	4.70744	1.42955	2.11629	0.617317	1.67331	5.28906	4.11898	4.48729	2.80917	1.57246	0	0	0	0	0	0	0	0	0.0361031	0.0979221	0	0.0901356	0	0.0271413	0	0	0	0.103934	0
Soltu.DM.01G011260	0	0	0	0	0	0	0	0	0	0	0	0	0	0	0	0	0	0	0	0	0	0	0	0	0	0	0	0	0	0	0	0	0	0	0	0	0	0	0	0	0	0	0	0	0	0	0	0	0
Soltu.DM.01G011290	0	0	0	0	0	0	0	0	0	0	0	0	0	0	0	0	0	0	0	0	0	0	0	0	0	0	0	0	0	0	0	0	0	0	0	0	0	0	0	0	0	0	0	0	0	0	0	0	0
Soltu.DM.01G011310	0	0	0	0	0	0	0	0	0	0	0	0	0	0	0	0	0	0	0	0	0	0	0	0	0	0	0	0	0	0	0	0	0	0	0	0	0	0	0	0	0	0	0	0	0	0	0	0	0
Soltu.DM.01G011330	0	0	0	0	0	0.635479	0	0	0	0	0	0	0	0	0	0	0	0	0	0	0	0.173227	0	0	0	0.397535	0.188058	0.166429	0	0	0	0	0	0	0	0	0	0	0	0	0	0	0	0	0	0	0	0	0
Soltu.DM.01G011350	0	0	0	0	0	0	0	0	0	0	0	0	0	0	0	0	0	0	0	0	0	0	0	0	0	0	0	0	0	0	0	0	0	0	0	0	0	0	0	0	0	0	0	0	0	0	0	0	0
Soltu.DM.01G011400	0	0	0	0	0	0	0	0	0	0	0	0	0	0	0	0	0	0	0	0	0	0	0	0	0	0	0	0	0	0	0	0	0	0	0	0	0	0	0	0	0	0	0	0	0	0	0	0	0
Soltu.DM.01G011420	14.8549	7.11884	10.5635	16.4267	6.87935	21.3983	13.4755	9.21288	10.2518	6.39907	6.91553	8.0789	5.13697	4.85757	4.46922	6.62125	6.39611	6.97126	6.41405	6.12669	7.21398	5.95779	5.76719	11.0689	10.6279	16.358	4.32289	28.0886	7.36612	18.602	6.86937	5.03172	4.17054	6.91276	8.27899	5.40439	5.65323	6.50648	6.72261	3.09327	3.89873	3.46028	5.77868	6.07484	5.67396	9.16126	7.95286	9.17727	5.64031
Soltu.DM.01G011430	17.09	20.1192	18.644	16.1025	15.8731	12.9674	11.5369	13.7105	12.8403	8.21966	9.31575	8.27593	13.507	13.6906	13.605	11.895	13.5524	10.7441	8.03943	8.73992	7.94095	22.4753	18.3604	16.9518	16.9949	12.1585	11.7042	18.1903	18.6642	14.4922	29.2239	36.6341	34.8168	25.7812	20.345	24.9104	24.7145	42.9997	28.4619	20.0534	17.7376	18.4203	19.7378	19.8806	22.2905	14.9712	15.4398	16.0226	18.4701
Soltu.DM.01G011450	0	0	0	0	0	0	0	0	0	0	0	0	0	0	0	0	0	0	0	0	0	0	0	0	0	0	0	0	0	0	0	0	0	0	0	0	0	0	0	0	0	0	0	0	0	0	0	0	0
Soltu.DM.01G011500	123.556	103.494	104.573	191.519	127.963	203.306	129.976	98.8103	71.5636	64.4366	57.328	74.5723	42.1676	41.4304	37.1446	65.5803	65.3578	59.2278	46.3116	43.42	43.0989	89.8335	130.108	236.613	233.732	295.824	100.132	296.074	95.236	219.667	73.4555	97.2976	94.3462	151.004	134.209	112.879	57.4625	57.2677	79.4368	58.9024	75.5646	67.2353	41.0119	39.2084	35.4929	37.7963	37.5625	38.1649	36.503
Soltu.DM.01G011520	0	0	0.191432	0	0	0	0	0	0	0	0	0	0	0	0	0	0	0	0	0	0	0	0	0	0	0	0	0	0	0	0	0	0	0	0	0	0	0	0	0	0	0	0	0	0	0	0	0	0
Soltu.DM.01G011540	0	0	0	0	0	0	0	0	0	0	0	0	0	0	0	0	0	0	0	0	0	0	0	0	0	0	0	0	0	0	0	0	0	0	0	0	0	0	0	0	0	0	0	0	0	0	0	0	0
Soltu.DM.01G011570	0.741968	0.353552	0.284659	0.132745	0.814747	0.125497	0.98645	0.90536	2.12827	1.23153	1.67283	1.44351	0	0	0.0854958	0	0.180684	0.09027	0	0	0	1.15661	0.295047	2.57164	2.62861	0.563861	5.44241	1.35352	2.02998	0	0.132755	1.52412	0.906217	1.53604	1.26228	0.969725	1.32849	1.17129	0.837358	0.170544	0.712322	0	0	0.076381	0	0	0	0	0
Soltu.DM.01G011640	0.567186	1.02345	1.79572	1.41356	0.92347	1.49102	0.921133	0.225471	0.700514	1.80715	0.673238	2.55641	1.03261	1.15202	2.37906	0.915976	0.575057	0.48498	4.09735	0.514626	0.57639	0.906265	0.799824	0.682461	1.06686	1.38856	0.932133	1.63133	0.982697	0.913394	0	0	0	0	0	0	0	0	0	0	0	0	0	0	0	0	0	0	0
Soltu.DM.01G011670	0	0	0	0	0	0	0	0	0	0	0	0	0	0	0	0	0	0	0	0	0	0	0	0	0	0	0	0	0	0	0	0	0	0	0	0	0	0	0	0	0	0	0	0	0	0	0	0	0
Soltu.DM.01G011730	0.572812	0.862807	0.518137	0.151422	0.359628	0.525765	0.939644	0.150766	0.7744	0.412034	1.2198	0.275403	5.20736	5.79037	1.64934	0.750528	8.61478	0.614392	0.578667	1.41454	0.385249	0.698786	0.784888	0.365391	0.221784	0.20195	0.494817	0	0.325793	1.06819	0.828728	0.938371	0.721527	0.497975	0.371062	1.24896	1.04556	0.396784	0.896081	0.529027	0.904844	0.479499	1.21673	0.636998	2.27067	0.722539	1.83424	0.420318	0.603447
Soltu.DM.01G011750	4.1753	8.7599	4.74799	5.91182	9.17199	6.55055	5.15436	6.99384	7.39883	11.5113	6.37267	6.73091	6.07508	6.23338	5.04875	5.86903	5.83913	8.08553	8.00319	7.93915	7.26684	5.88881	12.1779	8.46131	6.84035	6.52	8.95267	8.8837	11.065	10.5226	8.10217	7.81156	9.83171	8.37901	7.9591	7.67961	5.53028	8.07134	8.91268	9.83273	9.92738	14.4801	5.74995	6.86777	8.05419	4.16348	5.57816	6.11595	6.71592
Soltu.DM.01G011760	0	0.511806	0.151156	0	0.364485	0	0	0	0.170259	0.34339	0.143365	0.368792	0	0.309705	0	0.321932	0.169644	0.339517	1.43782	0.159965	0.310403	0.697746	0	0.495118	0.406204	0	0	0	0.227129	0	0	0.33266	0	0	0	0	0	0	0	0	0	0	0	0	0	0	0	0	0
Soltu.DM.01G011770	0	0	0	0	0	0	0	0	0	0	0	0	0	0	0	0	0	0	0	0	0	0	0	0	0	0	0	0	0	0	0	0	0	0	0	0	0	0	0	0	0	0	0	0	0	0	0	0	0
Soltu.DM.01G011830	0	0	0	0	0	0	0	0	0	0	0	0	0	0	0	0	0	0	0	0	0	0	0	0	0	0	0	0	0	0	0	0	0	0	0	0	0	0	0	0	0	0	0	0	0	0	0	0	0
Soltu.DM.01G011860	0	0	0	0	0	0	0	0	0	0	0	0	0	0	0	0	0	0	0	0	0	0	0	0	0	0	0	0	0	0	0	0	0	0	0	0	0	0	0	0	0	0	0	0	0	0	0	0	0
Soltu.DM.01G011900	0	0	0	0	0	0	0	0	0	0	0	0	0	0	0	0	0	0	0	0	0	0	0	0	0	0	0	0	0	0	0	0	0	0	0	0	0	0	0	0	0	0	0	0	0	0	0	0	0
Soltu.DM.01G011910	31.5897	17.6352	16.6858	14.4412	26.6646	10.999	20.5289	22.8645	26.5759	11.9182	18.1305	17.2578	44.5902	37.8077	53.2689	29.8273	41.6341	29.5062	49.5025	56.4106	47.3134	14.4684	20.3221	22.4941	27.92	16.6214	35.7459	9.40601	12.0521	7.16519	49.9095	78.7838	70.5949	52.3086	70.3144	72.4861	81.959	105.792	68.4247	65.0406	56.0214	54.0406	120.711	146.955	166.468	159.956	180.429	189.867	155.722
Soltu.DM.01G011920	0	0	0	0	0	0	0	0	0	0	0	0	0	0	0	0	0	0	0	0	0	0	0	0	0	0	0	0	0	0	0	0	0	0.206236	0	0	0	0.301903	0.279439	0	0	0	0	0	0	0	0	0	0
Soltu.DM.01G011970	0	0	0	0	0	0	0	0	0	0	0	0	0	0	0	0	0	0	0	0	0	0	0	0	0	0	0	0	0	0	0	0	0	0	0	0	0	0	0	0	0	0	0	0	0	0	0	0	0
Soltu.DM.01G012010	0	0	0	0	0	0	0.18157	0	0	0	0	0	0	0	0.169052	0.175222	0	0	0	0	0	0	0	0	0	0	0	0	0	0	0.21156	0	0	0	0	0	0	0	0.39164	0	0	0	0	0	0	0	0	0	0
Soltu.DM.01G012040	0	0	0	0.791362	0	0	0	0	0	0	0	0	0	0	0	0	0	0	0	0	0	0	0	0	0	0	0	0	0	0	0	0	0	0	0	0	0	0	0	0	0	0	0	0	0	0	0	0	0
Soltu.DM.01G012060	27.2414	26.27	27.0035	35.0128	33.8067	41.1747	36.3498	41.9858	28.7906	18.8699	19.0804	17.7353	19.54	18.1997	22.7688	20.8656	20.3939	21.1421	21.0377	20.3271	21.3891	40.9261	24.282	35.6263	32.3492	31.8641	25.2597	43.5176	33.2112	35.7559	26.8196	25.2464	31.1077	37.3772	38.4778	34.1147	24.7928	32.9567	27.9495	22.4241	23.4041	21.4998	19.0697	21.7813	21.2386	23.3623	25.2048	22.2361	15.9852
Soltu.DM.01G012070	1.15331	2.8867	2.17574	2.93701	2.76461	2.27188	4.40578	7.6355	1.2606	1.31391	4.50021	6.34415	6.91163	7.0284	3.72291	7.93968	8.9901	7.84108	6.95665	7.09662	7.71028	0.38692	0.29113	3.2094e-06	1.17602	2.65966	6.31274	0.572249	2.57732	1.4476	0	0	0	0	0	0	0	0.000944905	0	0	0	0	0	0	0	0	0	0	0
Soltu.DM.01G012100	0.271506	0.222354	0	0.189306	0.142084	0.362893	0.165716	0	0	0	0.161512	0.196138	0.153107	0.203132	0.900606	0	0.180926	0.159999	0.23388	0	0.756542	0	1.17299	0	0.406233	0	0.340654	1.03818	0.12906	0.298333	0	0	0	0	0	0	0.0894592	0	0	0	0	0	0.201559	0.101594	0	0.0939782	0	0.0770393	0
Soltu.DM.01G012120	2.2618	3.71882	1.84096	5.83583	3.38572	7.55356	2.50019	3.53738	3.8712	4.81255	2.76796	5.51607	7.83871	6.91882	7.10801	9.96674	8.90901	10.2352	5.39461	6.78656	6.95733	7.86565	2.85753	3.72306	3.2756	3.86843	4.49757	3.43954	7.3638	3.36646	4.08582	4.72133	4.8002	7.38551	2.96785	2.33143	2.50706	0.943535	3.47032	5.31745	5.55466	6.97832	6.24221	5.77749	8.02221	4.94331	4.01257	4.52718	4.71543
Soltu.DM.01G012180	1.02025	0.290341	0	2.67445	0.18643	0.70343	0	0.525633	0.92826	0.609152	0	0	0.983662	0.941124	0.465613	2.09314	1.63056	1.91101	3.83281	3.20322	3.54213	4.58747	0.623685	0.870492	1.58611	2.20539	1.78297	0.379789	5.84934	0.441816	0.106804	0	0	0	0	1.74695	0.197151	0.315353	0.478683	0.755673	0	1.75009	2.16758	2.04372	3.9549	1.51865	0.650241	1.23254	5.53435
Soltu.DM.01G012210	0	0	0	0	0	0	0	0	0	0	0	0	0	0	0	0	0	0	0	0	0	0	0	0	0	0	0	0	0	0	0	0	0	0	0	0	0	0	0	0	0	0	0	0	0	0	0	0	0
Soltu.DM.01G012220	0	0	0	0	0	0	0	0	0	0	0	0	0	0	0	0	0	0	0	0	0	0	0	0	0	0	0	0.112618	0	0	0	0	0	0	0	0	0	0	0	0	0	0	0	0	0	0	0	0	0
Soltu.DM.01G012230	0	0	0	0	0	0	0	0	0	0	0	0	0	0	0	0	0	0	0	0	0	0	0	0	0	0	0	0	0	0	0	0	0	0	0	0	0	0	0	0	0	0	0	0	0	0	0	0	0
Soltu.DM.01G012260	0	0	0	0	0	0	0	0	0	0	0	0	0	0	0	0	0	0	0	0	0	0	0	0	0	0	0	0	0	0	0	0	0	0	0	0	0	0	0	0	0	0	0	0	0	0	0	0	0
Soltu.DM.01G012270	0	0	0	0	0	0	0.897856	0	0	0	0	0	0	1.08318	0.577821	0	0	0	0	1.60234	0	0.719071	0	0	0	2.17105	0.696296	0.635681	0	0.756565	0	0	0	0	1.21563	0.737884	0.456445	0	0	0	0	0	0	0	0	0	0	0	0
Soltu.DM.01G012280	0	0	0	0	0	0	0	0	0	0	0	0	0	0	0	0	0	0	0	0	0	0	0	0	0	0	0	0	0	0	0	0	0	0	0	0	0	0	0	0	0	0	0	0	0	0	0	0	0
Soltu.DM.01G012300	1.56036	0.742506	0	0	0	0	1.65832	0	0	1.11435	0	0	0	0	0	0	0	0	0	0	0	0	0	1.49032	0	0	0	0	0	0	0	0	0	0	0	0	0	0	0	0	0	0	0	0	0	0	0	0	0
Soltu.DM.01G012320	0	0	0	0	0	0	0	0	0	0	0	0	0	0	0	0	0	0	0	0	0	0	0	0	0	0	0	0	0	0	0	0	0	0	0	0	0	0	0	0	0	0	0	0	0	0	0	0	0
Soltu.DM.01G012340	0	0	0	0	0	0	0	0	0	0	0	0	0	0	0.251386	0	0	0	0	0	0	0	0	0	0	0	0	0	0	0	0	0	0	0	0	0	0	0	0	0	0	0	0	0	0	0	0	0	0
Soltu.DM.01G012370	0.663968	0.388826	0.61241	1.62828	0.833223	1.96957	1.05828	0.705959	0.558224	1.32192	1.47129	2.21314	3.57434	4.23812	5.06092	2.56531	3.67108	4.80034	2.7976	4.33241	4.48612	0.700879	0.724744	0.220668	1.17026	1.19286	0.460292	1.10557	1.27416	1.01237	0	0	0	0	0	0	0	0	0	0	0	0	0	0	0	0	0	0	0
Soltu.DM.01G012380	0	0	0	0	0	0	0	0	0	0	0	0	0	0	0	0	0	0	0	0	0	0	0	0	0	0	0	0	0	0	0	0	0	0	0	0	0	0	0	0	0	0	0	0	0	0	0	0	0
Soltu.DM.01G012390	0	0	0	0	0	0	0	0	0	0	0	0	0	0	0	0	0	0	0	0	0	0	0	0	0	0	0	0	0	0	0	0	0	0	0	0	0	0	0.445308	0	0	0	0	0	0	0	0	0	0
Soltu.DM.01G012400	0	0	0	0	0	0	0	0	0	0	0	0	0	0	0	0	0	0	0	0	0	0	0	0	0	0	0	0	0	0	0	0	0	0	0	0	0	0	0	0	0	0	0	0	0	0	0	0	0
Soltu.DM.01G012440	0	0	0	0	0	0	0	0	0	0	0	0	0	0	0	0	0	0	0	0	0	0	0	0	0	0	0	0	0	0	1.34035	1.16803e-81	3.29652e-77	1.37003	1.82081e-19	0.745294	0.209752	0	0.177517	0	3.73187	1.95566	0.348391	0.360659	0.49672	8.15999e-82	0.1132	0.0963322	0.081702
Soltu.DM.01G012470	4.6097	5.13974	3.3803	10.8638	7.96282	17.403	14.6049	5.62545	11.0615	17.4659	9.34559	15.9639	5.35495	8.75326	7.04232	5.35385	6.39376	7.73018	6.9098	7.13554	7.37873	8.20892	5.54852	6.40153	5.49178	10.8584	4.62293	10.885	8.83623	9.9387	8.14978	8.57854	4.57862	9.93214	7.92455	4.04442	5.66699	3.79883	6.48039	9.67531	13.0112	15.6292	8.33768	6.29184	6.79436	6.18343	6.21002	6.6345	6.47366
Soltu.DM.01G012530	5.85782	5.00962	9.13445	6.89239	7.966	7.06066	9.61483	7.23398	7.24503	19.3632	16.3801	23.5649	8.43229	8.14937	6.63592	15.323	15.7756	18.592	10.5259	9.66437	8.44062	3.97001	5.97534	4.69466	6.50654	7.72164	15.2007	5.31976	4.60859	4.82931	4.2578	5.14484	3.85155	4.0888	6.23629	8.44201	8.16325	2.87551	7.90784	11.245	14.1985	22.6413	9.00491	8.75194	12.9721	10.0109	13.0391	10.9945	13.2185
Soltu.DM.01G012570	3.58171	3.03314	3.39047	3.36398	2.87083	1.06437	10.2479	4.53567	7.90846	8.51159	6.37168	8.70663	5.59603	2.94006	0.276374	7.17143	8.31604	4.42335	10.2676	7.98313	10.5886	0	2.1814	2.82623	1.5501	7.33536	3.68621	5.96587	4.37834	3.82462	0	0	1.41065	0.660929	1.25857	1.60739	0.965952	3.50846	3.62718	4.01284	2.12266	4.22859	0.353519	1.36671	1.62493	7.68285	3.61685	1.47889	0.89964
Soltu.DM.01G012600	0	0	0	0	0	0	0	0	0	0	0	0	0	0	0	0	0	0	0	0	0	0	0	0	0	0	0	0	0	0	0	0	0	0	0	0	0	0	0	0	0	0	0	0	0	0	0	0	0
Soltu.DM.01G012610	0	0	0	0	0	0	0	0	0	0	0	0	0	0	0	0	0	0	0	0	0	0	0	0	0	0	0	0	0	0	0	0	0	0	0	0	0	0	0	0	0	0	0	0	0	0	0	0	0
Soltu.DM.01G012620	0	0	0	0	0	0	0	0	0	0	0	0	0	0	0	0	0	0	0	0	0	0	0	0	0	0	0	0	0	0	0	0	0	0	0	0	0	0	0	0	0	0	0	0	0	0	0	0	0
Soltu.DM.01G012640	0	0	0	0	0	0	0	0	0	0	0	0	0	0	0	0	0	0	0	0	0	0	0	0	0	0	0	0	0	0	0	0	0	0	0	0	0	0	0	0	0	0	0	0	0	0	0	0	0
Soltu.DM.01G012650	0	0	0	0	0	0	0	0	0	0	0	0	0	0	0	0	0	0	0	0	0	0	0	0	0	0	0	0	0	0	0	0	0	0	0	0	0	0	0	0	0	0	0	0	0	0	0	0	0
Soltu.DM.01G012660	0	1.21276	1.04528	0.290435	0	0	0	2.63858	0.957869	0.462225	0	0	4.61621	5.82746	4.88167	0.347529	0.536409	0.545796	0.979303	0.615896	0.505307	0.638787	1.32492	2.30344	0.156632	0	1.17014	2.68936	1.30772	3.10581	1.18404	1.91949	2.89547	1.18348	0.867166	0.152011	0.463396	0.098103	0.709687	0.489047	0.438601	0.331746	1.70965	1.63797	1.85305	0.77943	1.31103	1.12333	2.9232
Soltu.DM.01G012700	22.9023	19.5251	16.0673	10.8954	14.2495	12.1102	14.7034	18.415	13.2483	13.7527	13.4672	12.7928	18.1227	22.5488	20.8348	21.5646	21.2257	22.3775	25.16	26.3185	26.0892	13.6253	21.5456	24.8844	17.202	9.35262	17.4631	19.8085	23.1888	17.3698	26.9414	29.2191	18.3693	15.9796	21.5897	21.2113	21.3119	23.8835	20.9441	18.4103	19.7519	18.8128	23.7863	28.5202	29.5888	21.5129	24.2147	22.1635	26.7374
Soltu.DM.01G012720	0.533009	0.263631	0.297547	1.14879	0.624243	0.821038	0.532705	0.23857	0.212158	1.7574	0.875649	0.354331	0.591577	1.28778	0.932072	1.16665	0.470353	0.602453	0.25624	0.588038	1.6076	0.628432	0.701113	0.496982	0.704717	0.191953	0.935857	0.460987	1.35764	0.509114	1.74136	1.68561	0.159787	0.905868	0.597207	1.63153	1.41931	1.44038	0.871079	1.65661	0.663099	1.50492	0.807053	1.66033	0.634231	0.556616	0.806905	0.440035	0.554271
Soltu.DM.01G012740	0.699571	1.47537	1.05237	1.40945	1.25413	0.970676	2.20658	1.8733	2.36774	2.17012	0.962649	3.85984	0.802776	1.18055	1.10635	0.979177	1.2808	1.33098	1.02458	0.781783	0.214627	1.73998	1.54416	0.742497	0.69205	0.734012	0.721405	0.757582	0.000133698	1.64622	7.16923e-05	0.538813	0.934518	1.03414e-05	1.01083	0.000607695	0.906529	1.37103	1.23233	0.252329	1.26429	0.706038	0.917654	0.588774	0.795348	1.12408	0.84314	0.690671	0.963418
Soltu.DM.01G012750	3.33957	2.55056	4.88668	9.82982	3.96824	3.11768	4.18639	2.83332	3.02793	1.4452	0.83081	0.44247	0.110738	0.169166	0.107768	0.498204	0.321298	0.657437	0.243221	0.154618	0.0412797	2.73961	1.69908	1.37489	2.55777	4.99565	1.2826	3.85448	1.87286	7.09312	1.65072	2.56779	2.46857	2.52098	2.91759	1.40905	1.25891	4.76276	1.74942	1.93392	0.544194	0.937343	0.445294	0.272724	0.237703	0.771084	0.493304	0.653899	0.212857
Soltu.DM.01G012790	2.15282	1.5093	2.79578	1.50121	1.46444	0	1.40321	1.86147	3.45451	1.0924	0.573391	0	2.43591	1.80473	1.39981	2.13918	1.50108	1.51288	0.902101	1.34656	0.964363	0.400289	2.89228	1.57455	1.369	0.681365	1.5275	9.73848	3.45352	5.79796	3.38979	5.76349	3.12477	2.41352	2.97982	1.85286	1.10534	1.78513	1.65554	2.26542	0.643746	0.520476	2.2609	2.30095	3.1078	1.45278	4.03849	3.11077	1.86605
Soltu.DM.01G012800	0	0	0	0	0	0	0	0	0	0	0	0	0	0	0	0	0	0	0	0	0	0	0	0	0	0	0	0	0	0	0	0	0	0	0	0	0	0	0	0	0	0	0	0	0	0	0	0	0
Soltu.DM.01G012810	0	0.237905	0	0	0	0.493514	0	0	0.927038	0	0	0	0	0.49445	0	0	0	0	0.500816	0	0	0	0	0.457991	0	0	0	0	0	1.19724	1.02749	0	0.245933	0	0	0	0.228831	0	0	0.650154	0.272305	0.599213	0.286746	0	0	0	0.400239	0	0.294019
Soltu.DM.01G012820	29.6272	34.0112	33.2945	27.5293	31.0337	25.2671	27.5006	34.2597	26.0413	27.0978	29.9028	30.0158	16.5397	21.5009	12.8379	15.1271	18.4896	15.3341	13.835	15.558	15.3933	22.0979	32.7695	29.8845	19.9318	37.5484	21.1638	17.7729	24.5948	27.6813	17.0389	16.5403	18.8082	20.2461	20.8179	22.5477	24.2322	25.3078	27.1674	13.8147	19.999	22.4161	12.6181	16.6772	16.9964	12.5348	10.846	14.0777	18.297
Soltu.DM.01G012920	0	0	0	0	0	0	0	0	0	0	0	0	0	0	0	0	0	0	0	0	0	0	0	0	0	0	0	0	0	0	0	0	0	0	0	0	0	0	0	0	0	0	0	0	0	0	0	0	0
Soltu.DM.01G012970	0	0	0	0	0	0	0	0	0	0	0	0	0	0	0	0	0	0	0	0	0	0	0	0	0	0	0	0	0	0	0	0	0	0	0	0	0	0	0	0	0	0	0	0	0	0	0	0	0
Soltu.DM.01G012990	0.806567	0.424291	0.26124	0.626093	0.887647	0.300248	0.485112	1.23457	1.35512	1.63611	0.671876	0.953487	3.2069	2.61642	3.15933	1.83871	2.02644	2.59476	3.45527	2.44061	3.01258	1.52588	1.5105e-11	0.510022	1.52555	1.04177	2.22808	0.613758	0.633191	2.04011	1.48804	1.30418	0.595816	0.229837	1.03757	1.09587	0.781536	0.264052	0.114595	0.589663	0.0461732	0.131428	1.77697	0.842968	1.13501	0.967176	0.68321	0.417082	1.31597
Soltu.DM.01G013000	0.364101	0.303565	0	0	0.617262	0.0724989	0	0	0	0.35161	0.0750489	0.200439	0.347581	0.331934	0.678701	0.251242	0.255679	0.0717987	0.210945	0.351531	0.461375	0	0	0	0	0	0.328547	0	0	0	0.150687	0.0964545	0	0	0	0	0.071661	0.0764927	0	0	0.168162	0	0.0611738	0.614006	0.250395	0.228381	0	0.234662	0.0615049
Soltu.DM.01G013010	28.3587	9.39215	12.4304	7.2443	17.5753	6.54948	24.7168	11.8834	18.8911	10.4392	37.3326	17.1889	1.62677	0.591938	1.2839	3.94152	2.45961	2.61335	1.31558	2.29538	1.37575	11.3562	14.2091	12.9183	33.0571	31.8254	65.7919	20.4099	16.1242	17.2372	8.62779	13.865	6.84684	20.9288	40.7413	27.3209	14.9921	7.01716	10.2304	13.5655	17.8564	4.68766	2.08957	1.75552	1.52203	1.98464	1.42117	1.82235	4.03499
Soltu.DM.01G013020	0	0	0	0	0	0	0	0	0	0	0	0	0	0	0	0	0	0	0	0	0	0	0	0	0	0	0	0	0	0	0	0	0	0	0	0	0	0	0	0	0	0	0	0	0	0	0	0	0
Soltu.DM.01G013060	3.87701	7.15227	5.48348	4.54811	5.54268	11.2682	8.99438	8.69774	3.11901	10.1665	3.8683	13.9238	11.3545	12.8499	8.83441	9.50051	11.9943	20.3879	9.81481	13.2696	11.5967	4.57117	2.85061	5.78855	7.12144	3.66529	3.54528	5.77564	8.7076	12.5228	3.55219	9.62418	4.55998	4.34247	3.34872	9.85988	2.79002	3.73085	3.38995	13.7077	6.70294	4.4493	6.52212	7.21191	5.49045	4.38345	4.1511	4.57676	5.47734
Soltu.DM.01G013070	0.5752	1.06323	0.266441	0.287752	0.0764371	0.445664	0.59315	1.22729	0.816011	0.226449	0.206066	0.578416	0.578048	0.184503	0.201696	0.327988	0.161847	0.127641	0.439601	0.415989	0.491983	0.293738	1.85737	0.644445	0.158309	0.504317	0.660595	0.564762	0.103436	0.750191	0.975317	0.363513	0.208616	0.412747	0.5983	0.133592	0.709653	0.416385	0.46636	0.211525	0.1933	0.457517	1.57494	2.11597	0.677046	0.49157	0.601445	0.710542	0.582943
Soltu.DM.01G013080	10.884	13.8857	12.1548	15.2982	12.7343	16.2024	14.3926	14.1375	10.769	8.66222	11.5234	12.0356	15.4922	16.421	14.3955	11.8176	13.764	12.7813	14.6394	12.38	14.5262	16.0462	12.2747	13.8467	9.58342	11.0562	10.2035	17.9522	12.8239	13.808	12.1877	10.1998	11.7349	14.6866	11.3569	13.8651	8.33151	9.34588	10.5699	7.69344	10.3224	10.6759	13.4937	14.0283	14.7707	15.0312	13.9879	15.9964	10.6561
Soltu.DM.01G013090	0.0240041	0.0634462	0.103707	0.0235208	7.96637e-07	0.0899212	0.114052	1.6787e-75	0.116167	0.260807	0.042198	0.0534244	1.16133	1.38104	1.64085	1.14808	1.40806	0.978272	0.617002	0.0669613	0.392057	0.264432	0.213336	0.173736	0.144929	0.294568	0.707134	0.0503703	0.481189	0.488802	0.288389	0.157785	0.183138	2.04237e-08	6.4666e-84	0.00466657	2.61622e-35	0.0934525	0.259805	0.116687	0.0268671	0.228942	0.563288	0.786812	0.452503	0.450299	0.370642	0.178	0.410857
Soltu.DM.01G013250	7.62509	8.69384	8.65007	16.0792	10.9236	14.7752	7.98941	10.5164	5.97642	8.41544	5.92617	9.93717	7.31019	7.52079	7.76983	4.92481	5.6455	6.32916	6.91668	6.88471	7.41355	6.6366	6.31144	14.3523	10.0719	10.1004	5.79374	10.805	7.90538	9.8174	6.74011	9.50927	6.14598	6.93293	6.88368	6.25993	5.63111	7.18694	6.83484	8.01321	13.1552	13.6799	8.03684	7.41256	7.66689	4.92955	5.14771	5.65084	6.21694
Soltu.DM.01G013270	37.6855	27.8326	29.0144	19.2984	18.4884	17.7921	31.4359	35.3666	29.8105	31.3523	28.6742	34.3867	74.5384	85.2561	84.4004	51.0172	44.9638	40.6609	85.6904	87.5295	85.8258	56.7103	47.3942	40.6943	32.1857	20.1435	31.8358	33.9889	44.4538	25.5476	35.0073	30.9068	30.3072	22.8532	18.2163	29.8442	25.9856	15.743	21.8	24.4246	23.5769	17.9965	77.1629	70.5988	98.5028	43.0114	51.7461	41.5667	74.6892
Soltu.DM.01G013290	0	0	0	0	0.0543227	0	0	0	0	0	0.0718392	0	0.242739	0.174196	0	0	0.124497	0	0	0.17273	0.0530456	0	0	0	0	0	0	0	0	0	0	0	0	0	0	0	0.197423	0	0.320051	0.171743	0	0.234465	0	0	0.0905757	0.139119	0	0.0370898	0
Soltu.DM.01G013300	0	0	0	0	0.378409	0.817485	1.14997	0	0.545491	2.05295	0	0	0	0	0	0	0	0	0	0	0	0.53705	0	1.50333	0	0.666423	0	1.63498	0	0	0	0	0.406369	0	0.525169	0.66065	0	1.7461	0	0	1.40173	0	0	0	0	0	1.26611	0	0.633743
Soltu.DM.01G013320	0	0	0	0	0	0	0	0	0	0	0	0	0	0	0	0	0	0	0	0	0	0	0	0	0	0	0	0	0	0	0	0	0	0	0	0	0	0	0	0	0	0	0	0	0	0	0	0	0
Soltu.DM.01G013330	0	0	0	0	0	0	0	0	0	0	0	0	0	0	0	0	0	0	0	0	0	0	0	0	0	0	0	0	0	0	0	0	0	0	0	0	0	0	0	0	0	0	0	0	0	0	0	0	0
Soltu.DM.01G013350	0.939763	0.557392	1.1304	1.59674	0.266875	3.25849	0.706814	0.528193	0.428601	2.30881	1.65967	0.874421	0.984895	0.931903	1.15797	0.517204	0.876812	0.900543	1.36042	0.840686	0.137029	0.941391	0.343192	0.853393	1.48153	1.98753	1.04868	1.22925	0.753872	0.369809	0.512326	0.729583	0.711157	0.956833	2.3502	0.57419	0.211288	0.376604	0.321828	0.806795	2.25364	2.50595	1.33583	1.09064	1.95264	0.6629	0.437132	0.677518	1.03108
Soltu.DM.01G013390	3.96214	2.61818	4.59905	4.04145	5.84886	5.09968	4.24687	4.94403	3.54886	5.69205	4.54087	5.5803	2.89556	4.68801	3.9855	3.49417	2.2789	5.41468	3.79479	3.85617	4.84686	8.33744	2.88648	3.67545	5.39939	6.97841	7.5165	5.06913	4.85427	7.31811	4.83882	2.15852	7.05402	1.22533	4.17568	1.47801	1.87284	0.979399	2.19337	2.19208	2.13541	3.03181	3.00183	2.18271	4.26141	1.55073	1.20905	4.76088	3.45811
Soltu.DM.01G013400	2.45201	2.46761	4.84283	3.8343	2.99986	2.52409	3.506	5.14566	3.11443	4.75396	4.0578	4.50645	3.59628	4.12479	4.52515	5.25072	5.18171	4.3247	3.87156	3.96845	3.46794	1.79738	1.42533	2.3935	3.26696	4.21985	3.91387	1.80868	2.41063	2.17222	3.91839	2.15987	3.96439	3.57079	4.54446	4.32261	6.12873	4.55166	4.02788	4.62356	4.01012	4.0283	5.89331	4.90297	4.2261	5.61389	5.30878	4.85521	5.10901
Soltu.DM.01G013410	0	0	0	0	0	0	0	0	0	0	0	0	0	0	0	0	0	0	0	0	0	0	0	0	0	0	0	0	0	0	0	0	0	0	0	0	0	0	0	0	0	0	0	0	0	0	0	0	0
Soltu.DM.01G013420	0	0	0	0	0	0	0	0	0	0	0	0	0	0	0	0	0	0	0	0	0	0	0	0	0	0	0	0	0	0	0	0	0	0	0	0	0	0	0	0	0	0	0	0	0	0	0	0	0
Soltu.DM.01G013430	17.661	21.4864	18.2062	20.1051	17.6984	24.7252	13.7299	17.0699	21.6856	31.6936	24.1881	41.6938	33.4696	29.2737	32.4288	29.5987	26.3954	29.2668	30.6031	31.2053	30.9975	19.3664	15.1129	12.5945	15.7426	21.7948	27.3542	12.4244	22.753	17.2808	17.401	11.6121	11.0007	12.6687	11.2415	10.4043	14.8288	11.5845	12.213	17.3823	22.544	23.0605	19.4424	19.6967	18.0507	17.7609	16.9117	17.0309	21.9781
Soltu.DM.01G013450	1.18307	0	0.292357	1.22088	0.98454	1.27687	0	0.281925	1.07743	1.24274	0.531134	0.344182	0.70497	0.522834	0.732367	2.31046	1.17159	1.32933	0.502829	0.11435	0.493202	0.289232	0	1.42732	0.184155	0.359959	0	0.337254	0.390517	0.316211	0.489443	0.158802	0.125359	0.692792	0.239764	0.989059	0	0	0.226485	0	1.10377	1.36617	1.40754	1.05281	1.59678	1.0688	1.04829	0.992107	1.09166
Soltu.DM.01G013460	31.1414	29.7889	30.9747	31.4455	35.685	34.2929	33.9016	37.1068	27.7261	35.383	31.0931	34.8078	35.3269	30.5654	30.5226	36.8619	38.1445	37.446	37.0705	37.38	35.4111	19.5031	24.2101	23.2642	36.7517	33.2836	40.2409	29.1903	34.4725	26.0826	33.8737	35.3094	39.4177	23.1496	36.341	30.682	35.0048	43.9071	40.9486	34.3929	36.2262	34.1591	35.4692	37.8087	31.548	39.1528	41.7396	40.823	39.483
Soltu.DM.01G013530	1.87426	1.37713	2.83162	2.29395	1.99358	2.22088	2.26239	0.916843	4.13645	1.71882	2.74535	1.1164	3.78991	3.90378	3.37861	2.73053	4.50757	2.56128	4.35168	5.46416	4.93944	0.635948	2.2641	1.27167	0.712327	2.11665	0.994485	2.32238	3.19727	1.31853	3.44674	4.01832	3.39315	1.79879	3.57643	4.57295	3.28979	3.46928	2.14648	3.79291	4.40368	3.44982	5.04283	5.69913	7.9275	5.84158	4.60995	5.03746	6.38113
Soltu.DM.01G013540	0	0	0	0	0	0	0	0	0	0	0	0	0	0	0	0	0	0	0	0	0	0	0	0	0	0	0	0	0	0	0	0	0	0	0	0	0	0	0	0	0	0	0	0	0.142644	0	0	0	0
Soltu.DM.01G013550	1.72444	0.888735	1.27483	0.315832	1.20685	0.304386	0.819867	1.13674	2.62689	2.19346	1.94405	1.24734	0.605519	0.338772	0.733021	0.566974	0.732298	0.160879	0.368828	0.207283	0.54415	1.13265	0.34822	0.553865	0.755142	0.298858	1.32368	1.07524	0.489821	0	0.22018	1.69527	0.863959	0.825018	0.255229	0.159025	1.60336	0.540074	0.884142	0.270876	0.462902	0.767668	0.27315	0.454089	0.0870232	0.599897	0.354142	0.392902	0.046661
Soltu.DM.01G013570	0.391906	0.259541	0.31801	2.53011	0.657079	2.53034	2.50659	1.12243	1.16006	0.672611	0.313707	1.02175	1.39676	1.47192	1.56828	2.67412	1.58169	2.33047	1.28467	1.19436	3.17859	2.49113	0.445935	0.914656	0.58281	2.18574	0.435402	0.942844	1.24368	2.76125	0.266817	1.03164	0.713429	2.58129	1.52614	2.28241	0.353207	1.1056	0.583249	1.55978	0.996468	1.19129	0.978423	1.69144	0.91325	3.24159	3.95649	2.46238	2.1661
Soltu.DM.01G013590	0	0.480838	0.765821	1.18668	2.96042	2.48336	1.47242	0.767925	0	0.220035	0.546459	0.441511	1.25591	1.19933	1.09375	1.33465	1.03562	1.32407	1.50888	1.34404	2.01511	3.34507	1.5056	1.48748	0.241086	2.36888	0.217756	1.63156	2.62579	0.246526	0.515359	0.41247	2.27022	5.07398	2.15574	0.480511	0	1.38855	0.447554	1.03415	0.867017	2.37943	1.30753	0.734871	0.981172	0.941651	2.40774	1.38537	1.00598
Soltu.DM.01G013610	0.362903	0.0869461	0	0.193815	0.880366	0.456164	0	0	0	0	0	0.259788	0.0871706	0.0834665	0.254407	1.09227	1.7357	0.758802	0	0	0	0	0	0.173474	0	0	0.139734	0.125907	0.156295	0	0.187798	0	0.463846	1.00432	0.235882	0.146809	0.740168	0.376603	0.521072	0	0	0	0	0.0754321	0.123372	0	0.127732	0	0.0739504
Soltu.DM.01G013620	0	0	0	0	0	0	0	0	0	0	0	0	0	0	0	0	0	0	0	0	0	0	0	0	0	0	0	0	0	0	0	0	0	0	0	0	0	0	0	0	0	0	0	0	0	0	0	2.34956	0
Soltu.DM.01G013630	0	0	0	0	0	0	0	0	0	0	0	0	0	0	0	0	0	0	0	0	0	0	0	0	0	0	0	0	0	0	0	0	0	0	0	0	0	0	0	0	0	0	0	0	0.315245	0.279246	0	0.239496	0
Soltu.DM.01G013660	3.65026	4.47537	4.0054	5.75566	5.32692	6.2022	3.91661	4.33244	3.93165	5.34009	4.37332	8.21428	6.21535	7.62416	9.1224	7.29218	6.85186	8.1002	6.32872	6.97112	6.53967	4.99699	3.99863	5.72712	4.15254	6.9162	4.52395	5.52882	5.7476	4.72373	6.21116	4.31968	6.58524	6.54699	5.26626	5.81272	4.50267	4.84062	5.52856	7.09814	8.56712	7.90161	8.64163	8.0265	8.80312	6.82796	8.02572	8.47767	8.38341
Soltu.DM.01G013670	86.0852	47.3352	37.9314	15.4017	72.172	21.5251	130.253	165.069	224.658	40.9955	99.3359	118.576	0.690798	0.440571	0.67678	0	0.716088	0	2.90088	0.228492	0.44021	53.0356	47.3559	111.469	298.131	247.579	271.085	94.4512	251.394	71.4544	49.7115	67.7081	33.8371	138.863	219.082	187.387	80.8846	45.7804	76.4111	54.7314	80.56	8.90179	0	0.208026	0	0.747925	0.868771	1.09584	0
Soltu.DM.01G013680	6.48126	0	0	0.354022	2.53658	2.04038	0.862521	3.38487	0	42.5424	1.17506	0.3503	107.19	110.302	94.1129	1.35418	0.745645	1.3699	26.681	32.7458	27.0697	5.50387	8.485	0.491643	0.913559	0.539522	0.126849	3.96813	0	6.08528	0	0.201353	3.56429	3.81104	10.2642	73.4131	0	0	3.12845	50.7907	37.8304	18.4539	74.1238	110.105	167.252	61.0704	53.3713	34.996	6.23614
Soltu.DM.01G013690	0	0	0	0	0	0	0	0	0	0	0	0	0	0	0	0	0	0	0	0	0	0	0	0	0	0	0	0	0	0	0	0	0	0	0	0	0	0	0	0	0	0	0	0	0	0	0	0	0
Soltu.DM.01G013710	0.175625	0.109998	0.134184	1.11231	0.244775	0.493018	1.71999	0.261432	0.0357508	0	0.15303	0	0.279313	0.287038	0.124221	0.37024	0.134479	0.113546	0.513694	0.507949	0.769055	0.0901105	0.064915	0.15805	0.13815	0.226869	0.0432223	0.833322	0.234956	0.274825	0	0	0	0.0403957	0.3737	0.834217	0	0.0292503	0.134234	0.0379133	0	0.0349449	0.986644	0.929466	0.667944	2.20638	2.01711	2.462	0.409644
Soltu.DM.01G013720	0.184948	1.721	0.212211	1.78115	0.704168	1.65356	0.671343	2.26593	1.35883	0.464528	3.1572	1.7371	3.52429	4.05919	3.58132	2.67897	4.6245	2.04737	1.63211	3.75823	3.45676	1.03992	0.395328	0.327991	1.22411	0	0.560004	2.12767	0.867318	0	0.593191	0.256271	0.185437	0	0.496192	0.58555	0	0.362948	0.84977	3.36255	0.201125	1.28403	1.65125	1.48796	3.35823	1.74854	2.79968	2.48501	2.04084
Soltu.DM.01G013730	0	0	0	0	0	0	0	0	0	0	0	0	0	0	0	0	0	0	0	0	0	0	0	0	0	0	0	0	0	0	0	0	0	0	0	0	0	0	0	0	0	0	0	0	0	0	0	0	0
Soltu.DM.01G013740	0	0	0	0	0	0	0	0	0	0	0	0	0	0	0	0	0	0	0	0	0	0	0	0	0	0	0	0	0	0	0	0	0	0	0	0	0	0	0	0	0	0	0	0	0	0	0	0	0
Soltu.DM.01G013760	0	0	0	0	0	0	0	0	0	0	0	0	0	0	0	0	0	0	0	0	0	0	0	0	0	0	0	0	0	0	0	0	0	0	0	0	0	0	0	0	0	0	0	0	0	0	0	0	0
Soltu.DM.01G013770	0	0	0	0	0	0	0	0	0	0	0	0	0	0	0	0	0	0	0	0	0	0	0	0	0	0	0	0	0	0	0	0	0	0	0	0	0	0	0	0	0	0	0	0	0	0	0	0	0
Soltu.DM.01G013810	0	0	0	0	0	0	0	0	0	0	0	0	0	0	0	0	0	0	0	0	0	0	0	0	0	0	0	0	0	0	0	0	0	0	0	0	0	0	0	0	0	0	0	0	0	0	0	0	0
Soltu.DM.01G013820	0	0	0	0.376206	0	0	0	0	0	0	0	0	0	0	0	0	0	0	0	0	0	0	0	0	0	0	0	0	0	0	0	0	0	0	0	0	0	0	0	0	0	0	0	0	0	0	0	0	0
Soltu.DM.01G013830	1.405	1.73392	2.07867	2.1348	3.0773	1.60309	2.24615	0.71982	3.45167	6.95361	2.37139	12.167	7.2155	12.877	12.909	6.06135	12.666	15.4695	5.06177	3.86305	8.41319	1.48416	2.30781	0.866127	2.52265	3.89919	4.61485	0.527768	6.51592	2.33394	1.1319	1.42152	1.08986	0.997158	0.211674	2.18597	3.5554	0.297422	1.82043	3.81359	3.01157	3.66193	3.65258	6.11292	4.36098	6.13831	3.39394	3.90305	3.85394
Soltu.DM.01G013860	0	0	0	0	0	0	0	0	0	0	0	0	0	0	0	0	0	0	0	0	0	0	0	0	0	0	0	0	0	0	0	0	0	0	0	0	0	0	0	0	0	0	0	0	0	0	0	0	0
Soltu.DM.01G013870	0	0	0	0	0	0.203887	0	0	0	0	0	0.295766	0	0	0	0.244265	0	0.25801	0	0	0	0	0	0	0.626147	0	0	0	0	0	0	0	0	0.813401	0	0	0	0	0.199275	0.291513	0	0.261858	0	0	0	0.200615	0	0.492583	0
Soltu.DM.01G013880	0	0	0	0	0	0	0.194846	0	0	0	0	0	0	0	0	0	0	0	0	0	0	0	0	0	0	0	0	0	0	0	0	0	0	0	0	0	0.211918	0	0	0	0	0	0	0	0	0	0	0	0
Soltu.DM.01G013890	0	0	0	0	0	0	0	0	0	0	0	0	0	0	0	0	0	0	0	0	0	0	0	0	0	0	0	0	0	0	0	0	0	0	0	0	0	0	0	0.201407	0	0	0.1858	0.383993	0.0853726	0.0876296	0.16263	0	0
Soltu.DM.01G013910	0	0	0	0	0	0	0	0	0	0	0	0	0	0	0	0	0	0	0	0	0	0	0	0	0	0	0	0	0	0	0	0	0	0	0	0	0	0	0	0	0	0	0	0	0	0	0	0	0
Soltu.DM.01G013940	0	0	0	0	0	0	0	0	0	0	0	0	0	0	0	0	0	0	0	0	0	0	0	0	0	0	0	0	0	0	0	0	0	0	0	0	0	0	0	0	0	0	0	0	0	0	0	0	0
Soltu.DM.01G013960	0.131928	0.501886	0	0	0	0	0.50268	0.313801	0.1714	0	0.286751	0.373868	0.214791	0.310641	0.213333	0.7687	0.452227	0.335651	0.106107	0.424447	0.304661	0	0.633988	0	0.202322	0	0.393996	0	0.231888	0	0	0	0	0	0	0	0	0.143797	0	0	0	0	0	0	0	0.0871594	0	0	0
Soltu.DM.01G013970	0	0	0	0	0	0	0	0	0	0	0	0	0	0	0	0	0	0	0	0	0	0	0	0	0	0	0	0	0	0	0	0	0	0	0	0	0	0	0	0	0	0	0	0	0	0	0	0	0
Soltu.DM.01G013980	3.24341	4.57137	3.39414	3.69948	3.39485	4.0057	3.74254	3.63446	3.39977	4.25583	2.66076	2.97396	2.17729	2.20244	1.72125	2.07782	2.14579	2.58098	2.54491	2.1458	1.74089	3.33498	3.44265	2.38089	1.75208	3.12565	2.62895	3.57203	3.17596	2.94879	2.44319	2.05505	1.34444	1.1489	0.497929	1.134	1.9462	1.17628	1.23211	1.11669	1.50162	1.24593	1.74907	1.8268	2.05693	1.4029	0.959698	1.57193	1.62806
Soltu.DM.01G014000	0	0	0	0.131432	0.230695	0	0	0	0	0	0	0	0	0	0	0	0	0	0	0	0	0	0	0	0	0	0	0	0	0	0	0	0	0	0	0	0	0	0	0	0	0	0.098043	0	0	0	0	0	0.0966601
Soltu.DM.01G014010	0.205808	1.02096	1.26285	1.36395	0.639147	0.718377	0.636185	2.20582	0.639106	1.69051	1.3514	1.39098	1.68165	2.77	2.1539	1.20094	2.08912	1.15496	1.2873	1.94559	1.81233	2.65801	0.625234	0.704277	0.725483	0.310252	0.788716	0.328044	1.09452	0.792867	1.51294	1.13071	1.42973	1.56434	1.19993	1.24978	1.78061	2.04427	1.61224	1.96816	3.63254	2.27011	2.36444	3.90588	3.12807	3.51228	2.32973	2.30045	2.60655
Soltu.DM.01G014020	0	0	0	0.451658	0	0	0	0	0	0	0.923219	0	1.15843	0	0	0	0	0.640055	1.08806	1.10876	0	0	0.48457	0	0	0	0	0	0	0	0	0	0	0	0	0	0	0.881837	0	0	0	0	0	0	0.838991	0	0	0	0
Soltu.DM.01G014030	0	0	0	0	0	0	0	0	0	0	0	0	0	0	0	0	0	0	0	0	0	0	0	0	0	0	0	0	0	0	0	0	0	0	0	0	0	0	0	0	0	0	0	0	0	0	0	0	0
Soltu.DM.01G014040	0	0	0	0	0	0	0	0	0	0	0	0	0	0	0	0	0	0	0	0	0	0	0	0	0	0	0	0	0	4.31395	0	0	0	0	0	0	0	0	0	0	0	0	0	0	0	0	0	2.06616	0
Soltu.DM.01G014050	0	0.473547	0.253004	0.129636	0.915814	0.250544	0.118121	0	0.157986	0.341265	0.967384	0	2.05333	2.80327	1.17553	1.65811	1.0166	0.777131	1.93031	2.78481	1.31705	0.914322	0.145973	0	0.355271	0	0.707938	0	0.201976	0	0.126007	0	0	0	0	0	0.361794	0.129637	0	0	0	0.883664	0.0934586	0.189681	0.0778335	0	0.321442	0.360484	0
Soltu.DM.01G014130	0	0	0	0	0	0	0	0	0	0	0	0	0	0	0.0916566	0	0	0	0	0	0	0	0.446315	0	0	0	0.142391	0	0	0	0	0	0	0	0	0	0	0	0	0	0	0	0	0	0	0	0.214167	0	0
Soltu.DM.01G014140	0	0	0	0	0	0	0	0	0	0	0	0	0	0	0	0	0	0	0	0	0	0	0	0	0	0	0	0	0	0	0	0	0	0	0	0	0	0	0	0	0	0	0	0	0	0	0	0	0
Soltu.DM.01G014160	1.77626	0.999318	1.86416	1.27034	1.0389	1.57929	0.304593	1.3104	1.59768	2.60237	1.00228	3.22915	2.6883	2.99083	2.33097	2.91985	2.90584	4.54816	2.74726	2.31791	2.22001	1.40438	0.995488	1.15699	1.76375	0.998692	1.30767	0.748275	1.3894	1.88341	0.985195	1.24275	0.526002	0.722466	0.855644	1.34917	1.24112	0.570599	1.09342	3.91374	1.46721	1.75363	1.90971	3.99591	2.1219	1.67392	3.09983	2.81758	2.85814
Soltu.DM.01G014210	0	0	0	0.105342	0	0	0	0.251832	0	0.268777	0	0	0.750038	0.293916	0.611385	0.453613	0.15983	0.15761	0.145526	0.582988	0.287009	0	0	0	0	0	0.786581	0	0.18283	0	0	0	0	0	0	0	0	0	0	0	0	0	0.637492	0.273437	0.636945	0.838191	0.454972	0.102012	0.86515
Soltu.DM.01G014230	0	0	0.238117	0	0	0.101821	0.0866444	0	0	0	0	0	0	0.0891927	0	0	0	0	0	0	0	0	0.224511	0	0	0.160008	0	0	0	0	0.927867	0.53534	0.412701	0.138214	0	0	0.387244	1.03377	0.289186	0.401469	0	0.376052	0.16733	0	0.243372	0.0777214	0	0.255959	0.0830331
Soltu.DM.01G014240	0.409526	1.36408	2.33688	1.06446	1.70027	0	0.743824	0.696557	0.251463	0.261223	0.851304	0.275998	0.631931	0.202076	1.65589	0.642756	0	0	1.27307	0.641331	1.02941	2.84846	1.16689	0.381016	1.61514	0.327913	1.25095	0	1.41666	1.33415	0	0	0	0.574434	0	0	0	0	0	0	0	0	0	0.579336	0.28643	0	0	0	0
Soltu.DM.01G014260	0.21774	0.408813	0.294553	0.551347	0.171851	0.79602	0.61294	0.831566	0.89103	2.75056	1.69054	0.986751	1.55556	1.72731	1.71569	0.813525	1.13738	1.0105	1.19606	2.03458	1.45639	1.43022	0.357576	0.123395	0.0941299	0	0.783627	0.682883	0.216006	1.17552	0.0630733	0.359538	0.188886	0.426262	0.236787	0.413989	0.598332	0.320158	0.177225	0.267118	1.19856	0.985353	1.37414	1.01156	1.00658	0.519664	0.889506	0.660274	0.629595
Soltu.DM.01G014290	0.407225	1.08579	0.74688	0.607176	0.67494	0.881742	0.542737	0.738232	1.03995	0.898115	0.589479	1.04059	1.13083	1.28948	1.16085	1.01489	0.50543	0.962517	0.858338	0.814325	0.783725	1.13467	0.806081	0.561555	0.519013	1.00485	0.620258	0.55813	0.463184	0.686148	1.10741	0.32774	0.222763	0.22606	0.104953	0.130319	0.313688	0.420227	0.244138	0.284137	0.0481089	0.669987	0.301183	0.265689	0.456605	0.124072	0.122773	0.14228	0.1672
Soltu.DM.01G014330	0	0	0	0	0	0	0	0	0	0	0	0	0	0	0	0	0	0	0	0	0	0	0	0	0	0	0	0	0.622593	0	0	0	0	0	0	0	0	0	0	0	0	0	0	0	0	0	0	0	0
Soltu.DM.01G014340	37.6934	43.4516	31.0923	31.7174	34.7074	33.1022	38.935	52.8766	43.9221	34.7614	28.8972	41.5094	20.3194	19.1075	24.4489	24.6264	28.0233	18.866	22.9398	22.6405	26.7765	26.7285	35.8523	44.4194	30.685	34.6769	31.9279	31.0112	37.5657	45.0771	37.9383	30.3155	50.5334	50.2274	41.5807	45.3401	26.5802	59.1739	45.5379	36.4659	42.3567	45.6758	27.8995	29.1979	27.9036	33.0132	27.848	29.336	28.0744
Soltu.DM.01G014360	0	0	0	0	0	0	0	0	0	0	0	0	0	0	0	0	0	0	0	0	0	0	0	0	0	0	0	0	0	0	0	0	0	0	0	0	0	0	0	0	0	0	0	0	0	0	0	0	0
Soltu.DM.01G014420	0	0	0	0.169123	0	0	0	0	0.0988728	0	0	0	0	0	0	0	0	0	0	0	0	0.220586	0	0	0	0	0	0	0	0	0	0	0	0.329786	0	0	0	0	0	0	0	0	0	0	0	0	0	0	0
Soltu.DM.01G014450	12.3504	12.6616	10.4077	11.6487	10.6575	8.20917	11.1833	17.485	12.1143	10.7319	16.9251	12.5569	13.6135	10.5859	9.40346	10.7153	11.4483	13.8324	13.2196	12.4728	15.1875	16.9635	9.30841	16.7953	10.008	5.99556	8.14646	12.2374	17.6825	8.52926	13.9373	16.3253	11.5689	12.8719	17.0271	9.51084	10.4701	20.2338	15.0367	11.4381	10.2881	7.36818	12.1736	13.6298	14.7469	10.3871	13.6104	14.0375	16.4443
Soltu.DM.01G014460	0	0.187417	0	0	0	0.0972178	0	0	0	0	0	0	0	0	0	0	0	0	0.174465	0	0	0	0	0	0	0	0	0.133281	0	0.631947	0	0	0.0978353	0.134593	0	0.465962	0	0	0	0	0	0	0.381756	0.154815	0.345243	0.0709117	0	0	0.528585
Soltu.DM.01G014480	0	0	0	0	0	0	0	0	0	0	0	0	0	0	0	0	0	0	0	0	0	0	0	0	0	0	0	0	0	0	0	0	0	0	0	0	0	0	0	0	0	0	0	0	0	0	0	0	0
Soltu.DM.01G014500	2.69231	2.01895	2.2704	0.371413	0.5345	0.347778	4.66991	0.752489	0.403389	0.238044	0.0472035	0.0642123	1.39194	1.46726	1.48214	0.367337	0.298829	0.297988	1.13132	0.685468	0.78356	3.04905	0.457403	6.72087	0.922626	1.51491	0.0713051	12.2034	1.01934	7.39651	2.38735	2.53312	2.59086	6.73093	4.43521	5.34401	1.17582	1.96481	1.20798	0.537209	0.762676	0.170826	0.822941	0.984955	1.20355	3.53382	3.53622	3.93435	0.845748
Soltu.DM.01G014510	0	0	0	0.236612	0	0	1.01888	0.502717	0.838244	0	0.914965	0	0	0	0	0	0	0	0	0	0	0.912855	0	0	0	0	0	0	0	0	0	0	0	0	0	0	0.442381	0	0	0	0	0	0	0	0	0	0.617358	0.366754	0
Soltu.DM.01G014530	0	0	0	0	0	0	0	0	0	0	0	0	0	0	0	0	0	0	0	0	0	0	0	0	0	0	0	0	0	0	0	0	0	0	0	0	0	0	0	0	0	0	0	0	0	0	0	0	0
Soltu.DM.01G014580	13.1157	10.6628	11.1564	13.5743	16.8846	18.3174	14.9115	13.2921	14.4361	10.1282	9.94983	13.0341	12.7614	12.6191	12.5838	14.4492	13.961	12.2338	10.0463	10.4786	11.0029	14.9702	9.01722	11.7861	12.5879	17.8446	12.1193	14.3497	12.7807	11.1972	14.5875	11.5962	8.80119	19.4273	14.7027	12.5237	12.7388	13.594	12.3887	11.8558	12.0272	12.7307	10.7261	12.6219	10.4107	12.4847	11.5772	11.2531	11.1825
Soltu.DM.01G014600	0.240443	0.227381	0.272469	0.738045	3.74228	0	1.43278	0	3.07731	0	0.673853	1.55519	0	0	0	0	0	0	0	0.260426	0	0.913189	1.25413	0	1.19046	1.61703	5.96077	1.23314	0.821607	1.4492	0.741708	1.2877	0.935868	0.6709	2.54599	4.66182	0.673747	0.475713	1.10731	0.892586	0.255349	0.269809	0	0	0	0	0	0	0.222104
Soltu.DM.01G014610	15.0965	6.60314	11.8069	2.10419	4.01051	2.35364	5.4561	2.27065	1.38383	2.24504	9.91207	13.7892	2.55314	2.20698	2.69904	2.48595	2.49945	2.8115	15.3213	14.4624	14.4052	5.57949	6.83344	8.82215	13.4029	9.42044	6.77116	5.47028	1.4703	6.30759	2.42098	2.53049	5.63561	2.31439	4.56866	4.51074	0.213268	1.1406	1.86611	3.49289	8.0853	4.20201	10.96	10.4359	8.99476	7.69904	6.70892	6.31652	13.5677
Soltu.DM.01G014620	27.6068	23.8902	23.2944	22.7264	20.6183	27.2676	23.3058	22.2614	19.5126	25.3264	19.4941	19.1511	13.513	15.1223	15.4478	9.83154	9.3859	9.65491	15.0673	14.4301	15.637	17.0157	23.3287	19.192	16.4987	20.1523	20.0147	19.5896	23.5382	24.294	16.4124	14.8989	16.5466	18.2122	20.3315	19.592	17.3809	11.0791	18.7501	14.8327	21.0408	24.3041	16.5224	15.312	11.6436	11.3062	12.403	10.7391	10.1959
Soltu.DM.01G014630	0	0	0	0	0	0	0	0	0	0	0	0	0	0	0	0	0	0	0	0	0	0	0	0	0	0	0	0	0	0	0	0	0	0	0	0	0	0	0	0	0	0	0	0	0	0	0	0	0
Soltu.DM.01G014640	8.33575	3.77706	4.99128	1.83745	6.15222	2.27603	12.3483	7.97032	14.2294	3.45277	13.6418	7.97148	0.515018	0.369587	0.781616	0.624576	0.602889	0.199534	0.536063	0.526666	0.486244	3.76861	5.75075	6.23369	22.8134	25.195	54.4257	6.72717	12.2833	4.03271	5.10266	8.30441	5.93342	9.17862	21.8952	17.7155	13.3256	4.82183	9.11633	6.00841	6.8417	1.26178	0.112223	0.0686783	0.147208	0.157022	0.468152	0.052413	0.391401
Soltu.DM.01G014670	155.739	153.75	116.973	129.905	155.916	194.712	147.191	161.516	97.6401	129.447	104.131	85.9664	39.7556	41.1235	38.2904	43.9577	42.911	40.0682	44.8607	48.1316	47.2694	83.6365	104.699	149.952	95.9183	146.801	86.9993	172.471	101.2	178.415	81.5267	84.7749	100.432	107.642	91.3981	87.9431	105.563	192.431	107.252	73.661	109.535	124.569	45.6859	47.9271	42.3715	47.6058	48.2175	49.3581	38.9644
Soltu.DM.01G014690	85.9153	32.4398	42.6678	13.2011	68.9413	26.7844	115.007	154.592	179.006	34.7856	74.7547	106.797	14.3959	13.1887	12.4721	7.80861	8.08875	7.39229	7.61534	4.74403	4.96035	48.7439	40.4785	120.612	278.05	306.571	189.543	87.4604	303.984	53.6101	45.3008	50.7972	25.7276	115.8	183.727	176.761	84.2962	48.0675	100.062	49.1607	91.3721	8.98447	1.74594	1.29274	1.62706	3.12807	1.9741	1.2262	2.90411
Soltu.DM.01G014700	30.0795	43.352	31.6089	30.0478	22.7558	23.5032	20.9633	19.795	22.267	51.8389	33.422	33.5208	67.225	65.8819	62.886	49.0741	48.4169	58.7128	62.3454	64.6918	62.5758	29.291	26.4628	29.0305	36.5684	26.4328	41.3118	17.1135	27.8142	20.9806	37.0674	40.8698	27.7635	15.9504	12.9458	19.1523	35.6812	10.9617	30.353	32.7177	35.8682	30.6518	53.9606	53.042	47.1677	37.3367	31.3778	32.8157	57.3967
Soltu.DM.01G014730	0	0	0	0	0.251232	0	0	0	0	0	0	0	0	0	0	0	0	0	0	0	0	0	0	0	0.394568	0	0	0.390701	0	0	0	0	0	0	0	0	0	0	0	0	0	0	0	0	0	0	0	0	0
Soltu.DM.01G014740	38.9849	39.9122	45.835	32.9663	32.5917	35.1628	36.6322	64.1464	42.9492	31.0264	33.4177	32.1773	52.6941	47.6551	51.2052	35.5283	35.347	26.2894	39.2257	51.6327	54.0311	28.1895	44.3319	44.4754	36.4706	27.9381	33.9618	35.5403	37.9215	34.418	47.8432	50.2509	45.2033	36.7935	34.2583	36.6915	46.2615	52.7678	47.138	34.7247	47.2354	43.6072	52.8258	44.1178	60.1396	36.3495	43.7578	38.7821	55.5709
Soltu.DM.01G014900	0	0	0	0	0	0	0	0	0	0	0	0	0	0	0	0	0	0	0	0	0	0	0	0	0	0	0	0	0	0	0	0	0	0	0	0	0	0	0	0	0	0	0	0	0	0	0	0	0
Soltu.DM.01G014950	18.4767	21.4371	20.5301	29.4742	23.172	38.3352	8.82935	12.4318	13.965	9.24965	5.68602	7.43905	16.8336	15.593	15.705	10.5324	9.71108	8.42756	17.0175	15.1191	14.3841	15.0453	17.5142	23.2568	27.7459	31.8315	6.8058	16.9113	24.5804	24.2383	8.29173	8.01706	4.39089	5.38177	4.53806	4.82779	4.14164	5.39675	5.07924	7.03838	6.39424	13.4534	7.71885	5.38849	7.0586	3.3849	3.08952	2.99047	3.53495
Soltu.DM.01G014960	0.037398	0.106094	0.126733	0.155951	0.0700345	0.0739893	0.0730765	0.0898073	0	0	0	0	0.0324518	0.0310123	0.0316053	0.0663029	0	0.033138	0.0646166	0.032195	0.0301249	0.111984	0	0	0.0581224	0.119936	0.0574456	0.106011	0.0659805	0.062959	0.427862	0	0.388247	0.154213	0	0.119416	0.478971	0.474134	0.10952	0	0.180507	0.0967304	0.1134	0.0571336	0.0456152	0.131127	0.168043	0.0648121	0.0846712
Soltu.DM.01G014970	0	0	0	0	0	0.221634	0	0	0	0	0	0	0.299744	0	0	0.302791	0	0	0.879831	0	0	0	0	0	0	0	0	0	0	0	0	0	0	0	0	0	0	0	0	0	0	0	0.78108	0.270745	0.419217	0.247194	0	0.826737	0
Soltu.DM.01G015000	17.7128	10.8175	12.8236	8.10964	54.9239	11.2177	6.06804	9.71869	7.60948	6.81848	17.1064	20.0381	132.206	131.751	126.489	91.6739	90.4516	95.0366	46.4525	44.6462	43.2281	17.372	23.3588	19.1644	13.1268	15.3263	10.7688	15.8446	11.4074	14.1669	3.3388	10.5501	7.89121	9.84774	9.94038	43.0006	13.384	3.31704	12.1862	16.5399	148.797	22.1857	87.2913	88.4427	88.1297	10.2781	10.1031	10.9282	5.68408
Soltu.DM.01G015010	0	0	0	0	0	0	0	0	0	0	0	0	0	0	0	0	0	0	0	0	0	0	0	0	0	0	0	0	0	0	0	0	0	0	0	0	0	0	0	0	0	0	0	0	0	0	0	0	0
Soltu.DM.01G015070	0.579523	0.328942	0.240158	0.460457	0.294448	0.314833	0.234901	0.252225	0.571214	0	0.464356	0	0.108564	0.328511	0.17763	0.511453	0.112629	0.671768	0.678391	0.654982	1.02825	0.559786	0.354255	0.163451	0.321445	0.163065	0.286118	0.418711	0.323703	0.289761	0.578753	0.618891	0.322251	0.654868	0.329705	0.407033	0.241044	0.489185	0.296168	0.177374	0.0494962	0.26624	0.481449	0.525377	0.690769	0.526219	0.64841	0.422003	0.421663
Soltu.DM.01G015090	421.639	350.599	311.064	203.467	360.893	229.106	354.765	322.489	414.748	427.331	593.942	418.516	446.405	449.743	431.287	439.553	416.557	397.365	398.225	393.632	394.259	281.518	437.099	309.977	309.521	297.97	1298.91	325.54	265.224	342.765	239.084	348.824	424.031	195.558	285.514	366.209	545.801	373.431	419.884	593.282	716.456	638.801	567.235	573.026	547.39	382.777	378.209	388.925	689.058
Soltu.DM.01G015110	26.9254	46.5461	40.4932	18.3345	20.6871	22.2861	16.5428	28.1431	32.2401	37.791	30.1417	39.6763	22.9196	23.9049	22.8488	44.8122	36.4801	35.6675	32.9295	31.3124	29.644	21.5601	28.5989	27.3013	31.4118	20.812	25.3629	17.9165	43.8911	21.7774	50.4965	52.045	39.9668	31.3749	30.434	33.8113	49.107	55.5951	48.956	44.6908	48.578	56.7925	23.4818	23.2852	22.689	27.3197	27.7308	28.8842	30.7914
Soltu.DM.01G015130	0	0	0	0	0	0	0	0	0	0	0	0	0	0	0	0	0	0	0	0	0	0	0	0	0	0	0	0	0	0	0	0	0	0	0	0	0	0	0	0	0	0	0	0	0	0	0	0	0
Soltu.DM.01G015160	1.37367	2.7585	2.85724	2.19428	3.87215	2.84418	1.02343	2.61319	1.42918	2.99478	0.983682	5.67808	4.7692	4.23228	5.2911	6.30585	6.06145	6.65227	3.70448	2.5008	4.05887	1.55846	2.16868	3.26896	2.97155	2.91564	3.19033	2.97337	6.20075	3.47859	3.56421	1.36718	1.47105	2.95596	3.46106	1.33607	1.44826	1.05115	2.08689	3.79866	4.87512	5.92836	3.96341	3.60143	4.37555	3.09869	1.95761	2.14478	3.2411
Soltu.DM.01G015190	310.634	215.541	232.954	303.101	314.287	380.619	252.65	242.308	205.902	258.136	209.116	326.952	211.139	216.613	209.2	235.573	225.992	216.153	199.194	197.645	198.463	236.571	181.165	221.164	234.649	260.578	250.823	224.577	172.485	220.59	201.303	162.629	202.008	264.247	240.741	213.093	227.187	245.114	226.055	278.663	453.281	404.459	207.475	216.882	186.606	239.203	244.264	239.931	188.737
Soltu.DM.01G015210	13.7534	13.973	15.4669	7.10526	12.732	6.74266	17.9898	7.923	12.0815	12.7385	20.4818	20.7531	14.1801	14.9674	14.096	15.034	16.0795	13.0922	13.3621	11.4603	12.6569	11.6467	13.9596	7.73448	16.8221	9.0531	27.4782	7.22746	8.72367	8.06489	21.3361	21.5195	21.3217	4.10939	7.17945	12.0944	27.4752	20.1472	21.6908	20.8854	17.9659	18.5812	24.7849	21.2221	24.4579	19.9212	21.8194	20.2475	31.5656
Soltu.DM.01G015220	23.0787	18.7756	21.3126	31.6999	24.9399	29.3025	47.611	20.4584	23.7947	20.1813	21.3948	25.0161	27.319	28.6308	33.8137	32.805	32.5307	30.0635	31.2582	35.6196	33.7514	37.0171	21.5025	22.4419	42.0985	23.4649	26.3936	32.7242	23.7261	23.9883	35.388	35.0622	24.1392	32.0099	34.339	27.8721	22.7023	21.8482	21.7302	20.7495	21.5818	15.8356	35.2867	27.3708	33.2227	31.4011	31.7356	31.1764	28.9321
Soltu.DM.01G015240	67.206	68.9722	63.0387	77.7179	46.6406	67.1185	72.1043	84.307	63.5243	68.4762	64.1973	51.5836	66.5232	69.402	63.2125	59.7265	58.4097	58.7333	78.9569	73.1535	72.3449	53.1489	87.8343	91.5892	65.221	60.8036	47.2667	80.9138	94.0355	87.2042	65.5834	67.709	64.3185	74.645	64.5581	60.7862	58.0336	51.0091	60.3145	44.6698	53.5688	48.0448	70.2666	71.4788	73.3676	55.9982	59.3547	60.5552	64.1464
Soltu.DM.01G015250	0	0	0	0	0	0	0	0	0	0	0	0	0	0	0	0	0	0	0	0	0	0	0	0	0	0	0	0	0	0	0	0	0	0	0	0	0	0	0	0	0	0	0	0	0	0	0	0	0
Soltu.DM.01G015310	0	0	0	0	0	0	0	0	0	0	0	0	0	0	0	0	0	0	0	0	0	0	0	0	0	0	0	0	0	0	0	0	0	0	0	0	0	0	0	0	0	0	0	0	0	0	0	0	0
Soltu.DM.01G015330	0	0	0	0	0	0	0	0	0	0	0	0	0	0	0	0	0	0	0	0	0	0	0	0	0	0	0	0	0	0	0	0	0	0	0	0	0	0	0	0	0	0	0	0.20357	0	0	0	0	0
Soltu.DM.01G015340	0	0	0	0	0	0	0	0	0	0	0	0	0	0	0	0	0	0	0	0	0	0	0	0	0	0	0	0	0	0	0	0.236322	0.173915	0.235196	0	0	0	0	0.324334	0.427372	0.182906	0.581854	0	0.334709	0.263633	0	0	0	0
Soltu.DM.01G015380	0	0	0	0	0	0	0	0	0	0	0	0	0	0	0	0	0	0	0	0	0	0	0	0	0	0	0	0	0	0	0	0	0	0	0	0	0	0	0	0	0	0	0	0	0	0	0	0	0
Soltu.DM.01G015420	0	0	0	0	0	0	0	0	0	0	0	0	0	0	0	0	0	0	0	0	0	0	0	0	0	0	0	0	0	0	0	0	0	0	0	0	0	0	0	0	0	0	0	0	0	0	0	0	0
Soltu.DM.01G015430	158.434	92.2124	91.3865	62.0143	88.5789	64.7895	174.967	159.427	91.0932	91.8602	105.427	63.8653	96.6533	104.478	99.9545	100.101	96.2086	100.311	129.011	132.828	126.518	97.8998	128.721	91.1251	92.2084	76.1797	94.8218	155.954	90.1955	121.772	51.1719	73.4028	79.2657	79.1914	97.5128	90.2987	54.7188	69.9684	73.5385	59.0325	68.942	64.9915	89.0491	90.2871	84.5421	80.4719	84.905	84.356	71.0623
Soltu.DM.01G015450	0	0	0.50617	0	0	0	0	0	0	0	0	1.25796	0	1.40538	0.748594	0	0	0	0	2.628	0	0	0	0	0	0	0	0	0	0	0	0	0	0	0	0	0	0	0	0	0	0	0	0	0	0	0	0	0
Soltu.DM.01G015470	1.84064	2.20747	0.961647	2.04325	2.86105	2.11742	1.02225	2.40133	3.55664	8.29731	4.82421	10.1634	5.12747	7.03033	4.6438	2.5212	1.09913	3.53492	4.16651	3.27786	7.01152	1.79646	1.56455	0.340396	2.72777	0.759937	3.21405	1.88485	3.65843	1.39501	1.19955	0.956589	1.78631	1.78697	0.963901	1.3661	3.2448	1.72686	0.722271	1.78437	5.2462	5.28351	3.39922	2.15869	3.52113	1.25642	2.65324	2.57146	4.43259
Soltu.DM.01G015500	0	0	5.93366	0	0	0	0	2.65235	5.57712	0	3.57252	6.01239	6.69955	27.3839	43.2651	21.2446	0	8.16739	5.38839	5.82908	25.5639	0	2.32446	0	0	0	0	0	0	0	1.97225	1.27371	0	0	0	0	2.15977	0	0	0	0	1.30663	2.48599	0	4.89232	2.821	0	0	0
Soltu.DM.01G015510	0	0	0	0.158643	0	0	0	0	0	0	0.160508	0	0	0	0	0	0	0	0	0.350399	0	0	0	0.287879	0	0	0	0	0	0	0	0	0	0	0	0	0	0	0	0	0	0	0	0	0	0	0	0	0
Soltu.DM.01G015560	0.549624	0	0.238957	1.13482	0.192952	0.544098	0	0	0.716178	1.65742	0	4.66864	2.08336	0.818512	3.47359	0.808461	0	0.908023	0.210394	1.51807	2.49642	0	0	0	0	0	0.306259	0	0	1.69399	0	0	0	0	0	0.821835	0	0.205829	0	0	0.664691	0.514513	2.59079	0.792468	0.141176	0.661623	1.30681	0.141748	1.88181
Soltu.DM.01G015600	0	0	0	0	0	0	0	0	0	0	0	0	0	0	0	0	0	0	0	0	0	0	0	0	0	0	0	0	0	0	0	0	0	0	0	0	0	0	0	0	0	0	0	0	0	0	0	0	0
Soltu.DM.01G015620	0	0	0	0	0	0	0	0	0	0	0	0	0	0.873038	0	0	0	0	0	0	0	0	0	0	0	0	0	0	0	0	0	0	0.469028	0	0	0	0	0	0.218221	0	0	0	0.196696	0	0.67851	0	0	0	0
Soltu.DM.01G015710	0	0	0.691733	0	0	0	1.17583	0.344644	0.366628	0	0	0	0	0.781059	0.156938	0	0	0	0.161375	0	0.156002	0	0	0	0	0	0	1.61311	0	0	0	0	0	0	1.14229	0	0	0	0	0	0	0	0.280553	0.14597	0.14064	0.264111	0	0	0
Soltu.DM.01G015820	0	0	0	0	0	0	0	0	0	0	0	0	0	0	0	0	0	0	0	0	0	0	0	0	0	0	0	0	0	0	0	0	0	0	0	0	0	0	0	0	0	0	0	0	0	0	0	0	0
Soltu.DM.01G015840	42.667	29.5757	36.9034	77.3998	66.0211	76.0299	32.9954	42.2022	31.4057	30.0191	18.1627	29.2705	49.6606	47.3897	42.6894	92.345	92.2011	91.3605	42.5105	41.4982	37.1286	42.5123	40.1545	75.3167	68.6438	83.9573	25.778	65.1006	42.6095	65.6746	67.4255	49.1087	33.1098	58.9623	42.5762	45.2756	38.0589	36.7555	40.7807	33.7923	70.8465	63.3467	54.2715	54.2325	53.0851	49.7858	52.638	52.0469	42.5174
Soltu.DM.01G015850	11.632	11.7512	14.5063	11.9682	14.2736	12.2894	14.6464	20.2975	13.9535	7.13948	7.44116	7.68924	10.7034	12.1846	10.6513	10.4636	9.15796	7.50966	9.95534	10.6139	12.6513	25.5858	10.4791	16.0326	13.087	7.21511	6.12548	16.129	15.3686	12.5776	11.2108	9.10703	12.6395	6.57842	7.32831	12.1086	8.71165	12.524	9.53472	7.93793	7.25328	9.69516	6.31435	5.53779	7.88959	5.53224	7.83728	6.78091	7.66506
Soltu.DM.01G015870	37.1527	34.4405	38.2759	25.9191	27.4989	27.4719	54.39	38.3951	37.892	31.6397	36.9985	34.1402	30.5334	28.0537	29.4372	29.831	26.9409	26.6768	30.1352	36.6619	30.8731	24.0303	36.7341	30.8736	35.8515	26.4208	46.9941	35.2706	24.1598	33.138	24.4584	31.2973	20.676	22.8388	22.6542	31.2595	23.6857	21.0745	23.9876	24.4407	22.4866	20.4435	16.7873	18.9171	20.9861	20.0992	18.4447	20.6558	22.6906
Soltu.DM.01G015960	0	0	0	0	0	0	0.472168	0	0	0	0	0	0	0	0	0	0	0	0	0	0	0	0	0	0	0	0	0	0	0	0	0	0	1.10081	0	0	2.96832	0	1.21416	0	0.526403	0	0.318577	0	0	0	0.589882	0	0
Soltu.DM.01G015970	4.54017	2.67456	4.74143	6.27946	3.78117	5.36885	3.68785	3.69575	2.82275	3.20902	3.18666	6.07393	6.87886	6.30353	6.59869	5.91004	5.16691	5.68887	5.58501	6.34401	6.99683	3.12819	3.59512	5.90936	2.51108	2.54702	3.1422	4.22194	3.21753	3.50364	4.85288	3.5251	1.92319	2.92786	1.52616	3.1991	3.3934	4.09625	3.86878	4.10943	4.11405	4.03759	4.04637	4.85862	6.10373	4.0962	4.66413	4.31054	4.10783
Soltu.DM.01G015990	103.601	80.766	85.593	74.5378	77.1889	59.7007	81.0334	87.974	70.9087	80.2985	76.8681	52.9537	53.4131	60.7975	60.4657	68.93	63.8578	66.8349	75.8554	74.0989	88.2437	70.6555	93.3269	97.076	93.1377	74.9574	100.538	71.7585	87.0044	80.2088	77.127	95.7799	68.0904	40.9481	49.7527	60.0446	70.8893	72.2135	69.6385	52.7737	55.9862	48.8301	52.3346	62.6477	50.7693	50.5924	48.9408	55.2127	64.8672
Soltu.DM.01G016020	1.42164	0.4806	0.475281	0.605031	0.761094	0.162888	0.346109	0.464509	1.16572	1.77409	0.45648	0.450692	0.368616	0.663363	0.240376	0.9676	0.411309	0.340863	0.294008	0.892688	1.07077	1.02532	0.833905	0.529288	0.783868	0.377005	0.88775	0.642831	1.69267	0.464893	0.0719079	0.243796	0	0.291179	0.363207	0.416239	0.547582	0.0920034	0	0.251014	0.0530935	0.688688	0.694052	0.280793	0.513545	0.348443	0.647446	0.203024	0.511142
Soltu.DM.01G016040	0.823386	1.17299	0.530789	0.849099	3.21316	1.06144	0.381358	1.00608	1.39227	1.79313	1.80787	0.862369	1.51831	1.93817	0.312664	0.807196	1.1967	0.566722	1.39492	0.895543	0.853246	0.958357	1.73231	0.247258	1.92637	0.908781	1.70341	1.29278	0.57647	1.23434	0.634479	0.320059	0.301267	0.79787	0.804716	1.16334	0.692364	1.04162	0.794177	0.687301	0.756302	0.443261	0.689751	0.395228	0.331528	0.481985	0.402376	0.397687	0.38233
Soltu.DM.01G016050	0.509645	0.757315	1.9388	1.23344	1.54786	0.511622	0.886999	0.587273	2.3829	2.4633	1.71058	1.48666	0.436831	0.296647	0.175935	0.159375	0.21196	0.982888	0.433583	0.338005	0.210606	0.422924	0.622088	0.418095	1.00268	1.1087	0.510517	1.28384	0.603164	1.76068	0.749117	0.643093	2.32936	2.65486	1.36869	0.256329	0.792881	2.95139	0.312835	1.62243	0.163177	0.423383	0.951213	0.280258	0.479361	1.01943	1.06533	1.48942	0.938526
Soltu.DM.01G016060	0	0	0	0	0	0	0	0	0	0	0	0	0	0	0	0	0	0	0	0	0	0	0	0	0	0	0	0	0	0	0	0	0	0	0	0	0	0	0	0	0	0	0	0	0	0	0	0	0
Soltu.DM.01G016170	0	0	0	0	0	0	0	0	0	0	0	0	0	0	0	0	0	0	0	0	0	0	0	0	0	0	0	0	0	0	0	0	0	0	0	0	0	0	0	0	0	0	0	0	0	0	0	0	0
Soltu.DM.01G016190	0	0	0	0	0	0	0	0	0	0	0	0	0	0	0	0	0	0	0	0	0	0	0	0	0	0	0	0	0	0	0	0	0	0	0	0	0	0	0	0	0	0	0	0	0	0	0	0	0
Soltu.DM.01G016210	0	0	0	0	0	0	0	0	0	0	0	0	0	0	0	0	0	0	0	0	0	0	0	0	0	0	0	0	0	0	0	0	0	0	0	0	0	0	0	0	0	0	0	0	0	0	0	0	0
Soltu.DM.01G016220	0	0.0901882	0	0.402407	0.354455	0	0.0753128	0.103194	0.111753	0.113828	0.297018	0	0.206554	0.29411	0.149805	0.771401	0.118438	0.399388	0.465766	0.0772077	0.215855	0.139059	0	0	0.43441	0	1.11725	0	0.165707	0.159096	0.358094	0	0.408642	0.258143	0.94643	0.37877	0.398283	0.513379	0	0.13194	1.04106	1.19858	0.067643	0.347738	0.206666	0.324052	0.555976	0.308294	0.149216
Soltu.DM.01G016260	0	0	0	0	0	0	0	0	0	0	0	0	0	0	0	0	0	0	0	0	0	0	0	0	0	0	0	0	0	0	0	0	0	0	0	0	0	0	0	0	0	0	0	0	0	0	0	0	0
Soltu.DM.01G016270	0	0	0	0	0	0	0	0	0	0	0	0	0	0	0	0	0	0	0	0	0	0	0	0	0	0	0	0	0	0	0	0	0	0	0	0	0	0	0	0	0	0	0	0	0	0	0.248799	0	0
Soltu.DM.01G016280	1.27178	3.36049	2.7052	3.68591	2.17721	1.94477	2.94582	2.21659	2.57108	1.94469	1.29076	1.086	0.509386	0.685257	1.10086	0.102979	0.858055	0.639318	0.710087	0.203708	1.75618	0.874617	3.50147	3.13195	4.79598	5.15724	3.39547	4.00374	1.09367	3.74201	1.27751	1.44947	1.69571	0.816872	1.88068	1.21021	0.449463	1.58328	0.884621	0.792093	0.774584	0.169207	0.445925	0.456771	0.391888	0.166136	0.607418	1.1569	0.961402
Soltu.DM.01G016310	0	0	0	0	0	0	0	0	0	0	0	0	0	0	0	0	0	0	0	0	0	0	0	0	0	0	0	0	0	0	0	0	0	0	0	0	0	0	0	0	0	0	0	0	0	0	0	0	0
Soltu.DM.01G016320	0	0	0	0	0	0	0	0	0	0	0	0	0	0	0	0	0	0	0	0	0	0	0	0	0	0	0	0	0	0	0	0	0	0	0	0	0	0	0	0	0	0	0	0	0	0	0	0	0
Soltu.DM.01G016340	0	0	0	0	0	0	0	0	0	0	0	0	0	0	0	0	0	0	0	0	0	0	0	0	0	0	0	0	0	0	0	0	0	0	0	0	0	0	0	0	0	0	0	0	0	0	0	0	0
Soltu.DM.01G016360	0	0	0	0	0	0	0	0	0	0	0	0	0	0	0	0	0	0	0	0	0	0	0	0	0	0	0	0	0	0	0	0	0	0	0	0	0	0	0	0	0	0	0	0	0	0	0	0	0
Soltu.DM.01G016430	0	0	0	0	0.16316	0	0	0	0	0.113156	0	0	0	0	0.15934	0	0	0.169714	0	0	0	0.722153	0	0	0	0	0.133399	0	0	0	0.268908	0	0.0885919	0	0	0	0	0	0	0	0.197601	0	0.144331	0.147072	0.10556	0	0.0612124	0.110446	0.0711483
Soltu.DM.01G016440	0	0	0	0	0	0	0	0	0	0	0	0	0	0	0	0	0	0	0	0	0	0	0	0	0	0	0	0	0	0	0	0	0	0	0	0	0	0	0	0	0	0	0	0	0	0	0	0	0
Soltu.DM.01G016450	0	0	0	0	0.844529	0	0	0	0	0	0	0	0	0	0	4.44006	0.689872	0	0	0	0.646848	0	0	0	0	0	0	0	0	0	0	0	0	0	0	0	0	0	0	0	0	0	0	0	0.384613	0	0	0	1.54358
Soltu.DM.01G016460	0	0	0	0	0	0	0	0	0	0	0	0	0	0	0	0	0	0	0	0	0	0	0	0	0	0	0	0	0	0	0	0	0	0	0	0	0	0	0	0	0	0	0	0	0	0	0	0	0
Soltu.DM.01G016470	0	0	0.103527	0	0.0856103	0.0921597	0	0	0.215257	0.243959	0	0.610191	0.243739	0.0776235	0.071558	0.911354	0.169807	0.423279	0.300496	0	0.0780071	0	0.109003	0	0.13834	0	0.536887	0	0	0	0.376957	1.11732	0.385377	1.11477	0.801004	0.855817	0.627438	0.573779	0	1.2743	2.4034	0.956647	0.216382	0.65373	0.653747	0.803578	0.91681	1.48172	0.501032
Soltu.DM.01G016480	0	0	0	0	0	0	0	0	0	0	0	0	0	0	0	0	0	0	0	0	0	0	0	0	0	0	0	0	0	0	0	0	0	0	0	0	0	0	0	0	0	0	0	0	0	0	0	0	0
Soltu.DM.01G016490	0.869233	0.423621	0	1.15273	1.41926	0.870891	0	0.478177	0.528344	0	0.897976	0.297271	0.79452	0.380559	1.34306	0.201183	0	1.6476	1.94198	0.394036	1.7129	0.965992	0	0.406241	0.327915	1.63662	0	0.295251	0.36664	0	0	0	0	0	0	0	0	0	0	0	0	0	0	0	0	0	0	0	0
Soltu.DM.01G016550	0	0	0	0	0	0	0	0	0	0	0	0	0	0	0	0	0	0	0	0	0	0	0	0	0	0	0	0	0	0	0	0	0	0	0	0	0	0	0	0	0	0	0	0	0	0	0	0	0
Soltu.DM.01G016560	0	0	0	0	0	0	0	0	0	0	0	0	0	0	0	0	0	0	0	0	0	0	0	0	0	0	0	0	0	0	0	0	0	0	0	0	0	0	0	0	0	0	0	0	0	0	0	0	0
Soltu.DM.01G016570	0	0	0	0	0	0	0	0	0	0	0	0	0	0	0	0	0	0	0	0	0	0	0	0	0	0	0	0	0	0	0	0	0	0	0	0	0	0	0	0	0	0	0	0	0	0	0	0	0
Soltu.DM.01G016580	0	0	0	0	0	0	0	0	0	0	0	0	0	0	0	0	0	0	0	0	0	0	0	0	0	0	0	0	0	0	0	0	0	0	0	0	0	0	0	0	0	0	0	0	0	0	0	0	0
Soltu.DM.01G016590	0	0.954068	0	0	0	0.248735	0	0.563299	0.304291	0.324514	0.255502	1.02652	1.23137	3.55571	3.08538	2.16742	6.04733	2.68178	0.911233	0.922507	0.613423	1.54168	0	1.42205	0	1.20907	0	0.691014	0	0	0	0	0	0	0	0	0	0	0	0	0	0	0	0	0	0	0	0	0
Soltu.DM.01G016600	9.94871	14.3253	10.0219	11.3082	9.98189	9.98594	15.016	12.4516	12.7583	14.3689	8.78171	13.1108	17.6481	20.2522	19.8859	20.3953	19.0747	25.4921	24.5344	16.3845	24.4777	7.40248	11.1926	8.07741	11.3156	9.67854	11.501	14.148	8.29448	10.8341	21.0682	17.6065	15.7939	21.7906	22.6819	24.3892	16.7141	20.9256	15.6808	17.8245	26.5418	22.058	35.5081	37.5889	33.3886	49.8465	56.3906	46.0765	45.1054
Soltu.DM.01G016630	0.706558	1.57667	1.88233	1.11855	1.64272	1.38845	1.59878	2.61908	0.429606	0.613471	1.31039	2.07809	1.68627	2.2124	2.75761	1.61544	0.989181	1.7635	2.46322	1.63112	1.61201	2.53648	2.26715	1.74051	1.67721	1.12599	0.352159	0.945705	2.24986	0.954669	2.39094	3.04031	4.29218	2.75271	2.43142	2.40869	3.23956	2.26607	4.92664	3.49229	1.72841	3.1832	2.70464	4.20037	4.3311	3.72615	2.92497	3.63527	4.33799
Soltu.DM.01G016650	0	0	0	0	0	0	0	0	0	0	0	0	0	0	0	0	0	0	0	0	0	0	0	0	0	0	0	0	0	0	10.5425	10.0361	15.979	7.84729	9.32259	6.04205	13.4607	10.8773	12.1379	11.1527	8.50167	7.62672	5.533	4.75062	6.33573	10.3049	8.02814	4.07511	1.91355
Soltu.DM.01G016680	1.11944	0.0421168	0.205476	0	0.476025	0.0449306	1.03161	0	0.696632	0.264161	2.67806	0.749437	0.798418	0.808834	0.435864	4.27964	4.08658	4.81571	1.14986	1.01321	0.809832	0	0.643114	0.26908	1.4664	0.217658	3.06841	0.591337	0.0779477	0	0.0447895	0.281862	0.935679	0.315447	0.115987	0.643969	0.128616	0.184417	0.251353	0.593463	0.164561	0.17623	2.62944	3.64479	3.33525	4.70248	6.99564	6.51962	6.67924
Soltu.DM.01G016690	0	0	0	0	0	0	0	0	0	0	0	0	0	0	0	0	0	0	0	0	0	0	0	0	0	0	0	0	0	0	0	0	0	0	0	0	0	0	0	0	0	0	0	0	0	0	0	0	0
Soltu.DM.01G016740	0	0	0	0	0	0	0	0	0	0	0	0	0	0	0	0	0	0	0	0	0	0	0	0	0	0	0	0	0	0	0	0	0	0	0	0	0	0	0	0	0	0	0	0	0	0	0	0	0
Soltu.DM.01G016750	0	0	0	0	0	0	0	0	0	0	0	0	0	0	0	0	0	0	0	0	0	0	0	0	0	0	0	0	0	0	0	0	0	0	0	0	0	0	0	0	0	0	0	0	0	0	0	0	0
Soltu.DM.01G016760	0.712021	0	0	0.442785	2.93084	0.815768	0.248047	0.224109	0.974634	3.66279	0.203028	3.05891	3.04672	3.20232	2.76507	3.52548	0.959318	7.94686	3.34143	1.85767	2.31655	2.76306	0	1.57016	0.665094	0.89517	2.99891	0	3.45212	1.0024	0	0.28441	0	0	2.4365	0	2.42812	0.294952	1.36522	3.45046	2.22202	3.95323	2.3009	2.05272	3.68281	1.98908	1.02723	1.43429	5.57702
Soltu.DM.01G016770	0.868949	0.263769	0.501541	1.3852	0.404324	2.33067	0	0.943748	0.171613	0.531595	0	0.194694	1.86817	1.81777	1.49609	4.7286	3.93009	2.9148	1.31982	0.548655	0.906554	0.627705	0.935518	1.06082	0.840018	1.09432	0.42228	1.09811	0.242912	2.52628	0.30819	0.787869	0	0.591356	0	1.59306	0	0	0.247156	0.914227	1.25003	1.18686	1.52865	0.93519	2.06052	1.18232	1.1134	0.226144	0.36177
Soltu.DM.01G016780	14.1531	15.2986	12.5045	10.1109	8.26445	9.97905	13.3319	15.3589	8.44962	11.7973	7.57104	8.64069	12.3049	10.6532	11.3718	6.62788	6.91149	7.80822	11.908	10.0901	10.6262	7.98179	15.4709	12.6835	10.662	8.87262	5.71774	15.8171	7.48504	16.5432	9.37281	9.11314	14.4	7.15602	8.1498	9.06239	9.9781	16.0563	13.5234	7.48677	8.84779	5.60307	13.4215	13.3492	12.2399	7.75542	8.57844	7.656	9.42356
Soltu.DM.01G016840	0	0	0	0	0	0	0	0	0	0	0	0	0	0	0	0	0	0	0	0	0	0	0	0	0	0	0	0	0	0	0	0	0	0	0	0	0	0	0	0	0	0	0	0	0	0	0	0	0
Soltu.DM.01G016900	14.1834	19.7032	14.9605	19.1463	17.096	22.4594	10.9581	16.8934	16.9637	27.1976	16.249	22.611	7.55496	10.0758	8.9133	10.6214	8.76402	11.1064	9.25614	10.2788	10.9461	22.1676	18.0553	20.0361	20.6179	17.7792	18.2356	13.5256	15.1058	12.1005	31.0211	20.8586	19.9543	15.9435	16.1043	12.1941	22.8743	18.5189	16.2977	21.7336	21.055	24.4319	11.9646	11.4864	12.3966	8.16993	8.88102	9.76629	11.3681
Soltu.DM.01G016940	0.97316	4.09851	8.90875	4.02445	4.51587	2.52681	2.38706	2.49885	10.8009	7.37236	18.3527	18.1373	8.51293	6.99233	10.3698	14.7908	8.97213	12.955	3.8723	4.66329	5.60726	7.08642	3.10188	4.45854	6.26542	7.47487	17.358	5.21108	2.23105	1.11965	2.67782	2.02896	2.4557	1.96708	1.58807	0.773082	3.15734	1.14254	5.72141	3.93062	8.96891	10.9416	6.49468	4.27162	6.87371	8.32244	5.50733	5.79041	12.0015
Soltu.DM.01G016950	31.8138	20.5676	19.0978	18.1491	22.9895	20.3596	22.1075	19.142	20.4312	26.4939	29.6728	24.5669	39.7057	38.3101	36.7718	24.4578	24.4846	22.811	39.8582	39.4755	37.7878	16.1519	22.6494	17.0332	18.8282	18.5435	34.8146	21.5943	19.6773	19.1807	19.3786	15.6285	18.9423	17.2307	18.0205	22.0574	21.9241	16.5939	19.6211	21.8286	24.4728	22.0651	29.3382	31.7067	25.8398	24.3985	24.1936	22.6343	29.3666
Soltu.DM.01G016980	0	0	0	0	0	0	0	0	0	0	0	0	0	0	0	0	0	0	0	0	0	0	0	0	0	0	0	0	0	0	0	0	0	0	0	0	0	0	0	0	0	0	0	0	0	0	0	0	0
Soltu.DM.01G017020	0	0	0	0	0	0	0	0	0	0	0	0	0	0	0	0	0	0	0	0	0	0	0	0	0	0	0	0	0	0	0	0	0	0	0	0	0	0	0	0	0	0	0	0	0	0	0	0	0
Soltu.DM.01G017030	25.474	30.4204	20.8757	18.5668	13.5507	17.3524	14.348	18.2797	19.5256	24.2719	23.2718	20.0591	10.9138	12.7961	10.3627	8.68531	10.4887	10.1227	10.826	11.7387	10.9365	7.64687	24.5654	19.9173	19.0762	11.7303	24.435	19.8931	21.4483	20.6304	20.6703	28.8922	22.7802	11.6033	15.6584	17.4311	24.1003	22.8053	22.0877	20.1975	21.6951	25.505	13.8009	12.753	14.7662	9.12747	9.94285	8.9453	16.2011
Soltu.DM.01G017110	0	0.120632	0.0620856	0.0586666	0.0811413	0.159246	0	0.102533	0	0.0583601	0	0.484185	0.52219	0.135851	0.230135	0.0968725	0.0997813	0.147904	0	0.0942021	0.0579293	0.377208	0.221079	0.310879	0.0873414	0.283345	0.0636947	0	0.437484	0.0699784	0.0424831	0	0.123031	0	0	0	0.0972895	0	0	0	0.0486668	0	0	0.211914	0.139612	0	0	0	0.0409194
Soltu.DM.01G017120	0	0	0	0	0	0	0	0	0	0	0	0	0	0	0	0	0	0	0	0	0	0	0	0	0	0	0	0	0	0	0	0	0	0	0	0	0	0	0	0	0	0	0	0	0	0	0	0	0
Soltu.DM.01G017130	0	0	0	0	0	0	0	0	0	0	0	0	0	0	0	0	0	0	0	0	0	0	0	0	0	0	0	0	0	0	0	0	0	0	0	0	0	0	0	0	0	0	0	0	0	0	0	0	0
Soltu.DM.01G017150	0	0	0	0	0	0	0	0	0	0	0	0	0	0	0	0	0	0	0	0	0	0	0	0	0	0	0	0	0	0	0	0	0	0	0	0	0	0	0	0	0	0	0	0	0	0	0	0	0
Soltu.DM.01G017170	14.2537	49.2935	35.8507	86.2531	20.9502	33.1786	9.64655	35.5073	23.0797	1.34652	6.58856	36.9434	12.1073	12.5291	11.6407	8.46379	8.05987	7.22168	11.5509	11.8319	12.0953	74.1908	30.002	59.5658	49.4564	70.1653	25.8098	13.9513	58.1792	21.627	194.452	81.4495	114.931	86.0265	34.8474	39.0345	10.3668	14.9555	17.7451	19.1537	4.67458	8.92231	6.35368	6.07957	5.85225	7.4787	8.59386	7.95438	10.2179
Soltu.DM.01G017190	21.8196	26.5101	29.1992	21.2708	24.7291	37.7728	11.9622	18.9378	19.9981	39.8981	27.9063	52.4454	12.1733	11.3701	10.7322	20.4699	12.7922	18.8721	10.3601	9.57536	14.3046	19.4238	21.4929	28.7869	37.9041	62.4872	34.7039	26.6515	31.553	22.5941	47.304	59.8176	44.0697	49.2609	49.7335	43.2324	50.8077	34.8649	67.3219	128.666	119.868	117.741	27.5056	23.4933	53.65	29.8946	36.8022	38.9217	35.1736
Soltu.DM.01G017200	1.65598	0	1.8749	0	0	0	0.831838	0	0	2.31482	0	1.2144	0	0	0	0	0	0	0	0	1.49031	0	0.986257	0	0	0	0	0	2.84379	1.33905	0	0	2.50024	1.12055	0	0	0.808652	0	0	0	0	1.08911	0	0	0	0	0	0	0
Soltu.DM.01G017220	3.41913	2.26126	0.567884	2.07656	2.83192	1.2356	1.17012	1.723	2.26756	2.38009	2.37497	2.5547	2.59734	2.19227	2.43903	1.33539	2.43082	2.63124	1.84605	3.63411	1.7076	2.77988	5.3538	2.26656	6.51696	2.27773	2.6194	2.96503	2.87734	2.24706	1.36146	2.18418	1.0861	1.55148	0.582023	1.85247	3.20859	3.68253	3.00385	1.27562	2.01477	1.40037	2.8307	2.86871	1.46604	3.73788	2.63061	0.592761	1.51585
Soltu.DM.01G017240	29.5331	31.9275	41.7796	11.3156	31.1169	6.28337	32.0128	15.105	28.1582	25.91	64.8796	37.6531	49.6389	49.911	51.6225	129.906	132.863	133.648	58.3781	59.0653	54.3278	40.7564	34.5724	30.1409	75.5206	37.2513	264.637	26.8739	17.9639	14.8887	20.7813	34.6249	27.9371	13.7995	26.5165	24.7198	57.5797	13.5103	30.0047	34.5427	21.5369	24.8512	58.0167	55.2241	54.5464	83.5791	84.296	82.698	128.682
Soltu.DM.01G017250	6.41277	6.63717	5.32345	4.61309	5.98921	9.17437	10.4144	6.0168	6.00043	5.67624	7.00074	10.5586	10.9754	10.5966	6.23061	7.69375	7.31219	4.73522	7.40518	9.06378	6.09853	6.38486	6.81614	5.42376	5.61716	8.72784	5.70429	9.32177	3.96137	7.24574	8.39479	4.28562	6.3674	7.09828	9.89543	7.46949	6.81521	6.56941	5.10068	7.86447	7.26902	7.90147	9.54142	12.0249	9.18035	6.87601	7.63776	9.49226	7.07157
Soltu.DM.01G017290	18.8432	17.6122	19.3868	23.9434	15.567	28.5851	22.2558	20.5772	15.455	13.1634	16.8146	22.5846	23.3792	22.7291	21.4838	28.8029	23.7183	21.6732	15.9769	17.7414	18.4117	18.0982	16.7085	20.356	15.107	22.1011	16.4516	26.9546	21.0121	17.7721	22.7386	25.8853	19.8131	38.8749	43.4527	35.7045	22.2878	22.7704	23.4667	28.1776	26.0179	31.1196	41.2928	36.4742	43.8655	41.3089	34.9587	37.6936	35.0912
Soltu.DM.01G017310	0	0	0	0	0	0	0	0	0	0	0	0	0	0	0	0	0.221808	0	0	0.10818	0	0	0	0	0	0	0	0.424653	0	0.257908	0	0	0	0.228512	0	0	0	0	0	0	0	0	0.0947538	0	0.246813	0	0.165211	0.373623	0.19061
Soltu.DM.01G017340	0	0	0	0	0	0	0	0	0	0	0	0	0	0	0	0	0	0	0	0	0	0	0	0	0	0	0	0	0	0	0	0	0	0	0	0	0	0	0	0	0	0	0	0	0	0	0	0	0
Soltu.DM.01G017360	0	0	0	0	0	0	0	0	0	0	0	0	0	0	0	0	0	0	0	0	0	0	0	0	0	0	0	0	0	0	0	0	0	0	0	0	0	0	0	0	0	0	0	0	0	0	0	0	0
Soltu.DM.01G017400	0.811205	0.690703	1.75675	1.01567	0.52248	0.711242	0.713123	0.433172	0.467854	1.21358	1.44962	1.39237	0.387954	0.445352	0.301179	0.237929	0	0.572964	0.0775611	0	0.171675	0.561394	0.903727	1.08745	1.89565	1.03146	2.6544	0.604461	0.633898	1.05128	0.377238	1.09021	1.87595	0.33277	0.823177	0.287665	0.687532	1.21431	0.345379	0.543712	0.204651	0.30299	0.078617	0.0808197	0.377154	0.44123	0.482055	0.418474	0.472598
Soltu.DM.01G017420	4.10177	34.3904	29.4829	23.2425	35.6184	38.929	5.3493	39.534	11.1697	8.57794	3.50974	27.6937	21.642	24.3163	27.6275	41.1547	43.5612	43.2721	14.2515	13.8479	14.0638	54.2573	57.3444	136.462	27.6622	90.1358	8.96025	23.786	118.376	22.6234	33.7747	45.4254	38.2751	48.34	18.7733	31.4196	20.5921	1.25148	20.5073	18.6577	61.7345	60.7545	26.7359	30.6598	21.049	2.62719	3.467	2.24909	2.37905
Soltu.DM.01G017440	0	0	0	0	0	0	0	0	0	0	0	0	0	0	0	0	0	0	0	0	0	0	0	0	0	0	0	0	0	0	0	0	0	0	0	0	0	0	0	0	0	0	0	0	0	0	0	0	0
Soltu.DM.01G017500	0	0	0	0	0	0	0	0	0	0	0	0	0	0	0	0	0	0	0	0	0	0	0	0	0	0	0	0	0	0	0	0	0	0	0	0	0	0	0	0	0	0	0	0	0	0	0	0	0
Soltu.DM.01G017520	0	0	0	0	0	0	0	0	0	0	0	0	0	0	0	0	0	0	0	0	0	0	0	0	0	0	0	0	0	0	0	0	0	0	0	0	0	0	0	0	0	0	0	0	0	0	0	0	0
Soltu.DM.01G017530	8.34754	9.2014	8.17748	13.8368	18.9974	11.2779	11.1395	11.775	10.0047	13.7479	13.9101	11.586	10.5559	9.99207	9.52448	20.2928	19.0981	17.4404	11.2664	10.5037	10.2487	10.618	5.98624	13.4587	12.3596	12.0097	18.2286	12.3501	10.5354	14.0299	8.79621	10.9923	8.95114	23.5899	13.8791	15.395	8.81472	9.62041	11.4409	12.0251	9.08536	12.1111	8.18282	8.43093	6.28851	11.4925	11.0519	11.3629	8.1239
Soltu.DM.01G017540	0	0	0	0	0	0	0	0	0	0	0	0	0	0	0	0	0	0	0	0	0	0	0	0	0	0	0	0	0	0	0	0	0	0	0	0	0	0	0	0	0	0	0	0	0	0	0	0	0
Soltu.DM.01G017560	30.8029	19.6151	31.4157	20.8718	21.5841	27.7387	21.0982	15.8902	20.0662	34.7703	28.5863	33.0896	18.9186	16.1415	15.5644	13.5846	13.3296	16.148	16.4263	17.7359	17.973	10.3513	22.9023	20.9576	23.949	35.9695	30.2775	23.835	12.3488	22.8314	12.8507	18.129	18.8961	17.474	14.3359	13.1811	21.0145	20.4324	17.0612	25.2697	22.5427	31.6809	14.4039	23.1604	22.2547	13.6767	18.6214	18.4964	17.29
Soltu.DM.01G017610	3.26159	0	1.86441	5.0863	3.03834	4.01789	44.076	1.5104	0	0	0	0	0	0	0	0	0	0.471688	0.413939	0.850846	0	2.02212	0.481249	0.785972	1.26762	0	0	3.43806	1.39721	0.6763	0.437544	0	0	4.01782	4.76757	2.59503	0	4.71767	1.57339	0	0	0	0	0	0	1.77499	0.990018	2.34403	0
Soltu.DM.01G017620	14.3271	12.1103	15.178	12.6177	9.97805	13.2095	9.34436	11.2792	12.4363	15.6395	12.7448	22.2371	13.96	14.3865	13.8175	12.0278	12.2265	10.6858	11.4227	11.8289	12.0833	18.0352	12.0409	16.9453	15.4605	15.6663	16.7962	14.5555	8.12877	14.6717	17.4602	13.3682	11.9338	21.1398	13.3715	11.5458	10.9339	9.23882	11.4008	12.6116	19.3935	22.223	10.7594	17.378	12.4652	10.3574	10.0614	9.97864	11.8081
Soltu.DM.01G017640	0	0	0	0	0	0	0	0	0	0	0	0	0	0	0	0	0	0	0	0	0	0	0	0	0	0	0	0	0	0	0	0	0	0	0	0	0	0	0	0	0	0	0	0	0	0	0	0	0
Soltu.DM.01G017650	0	0	0	0	0	0	0	0	0	0	0	0	0	0	0	0	0	0	0	0	0	0	0	0	0	0	0	0	0	0	0	0	0	0	0	0	0	0	0	0	0	0	0	0	0	0	0	0	0
Soltu.DM.01G017660	23.5616	18.6071	32.0942	23.0624	24.3714	28.8501	15.3823	22.1076	24.5103	29.6879	17.3248	40.7313	22.3362	39.6722	21.2249	31.1462	52.1809	15.3548	23.6775	41.6125	34.3402	15.2648	19.6282	24.4631	22.7264	33.1084	22.1412	17.3664	13.8744	17.8647	14.3916	13.9633	14.004	17.5095	11.3678	8.57017	13.4177	15.0862	15.0344	14.6624	27.0692	27.691	16.527	19.8937	26.9785	15.9283	14.6052	19.234	19.4487
Soltu.DM.01G017680	0	0	0	0	0	0	0	0	0	0	0	0	0	0	0	0	0	0	0	0	0	0	0	0	0	0	0	0	0	0	0	0.125547	0	0	0	0	0	0	0	0	0	0	0	0	0	0	0	0.0915724	0
Soltu.DM.01G017690	23.9078	18.4657	20.1275	43.2293	41.8646	37.4009	18.0521	25.7248	20.0096	33.2687	38.6546	37.2164	40.4817	39.1832	39.3491	94.0511	93.4764	87.6804	44.3455	41.877	43.4205	14.3391	12.8088	14.1005	33.8169	34.4982	52.6093	16.0246	24.7276	19.6726	18.0297	16.5617	18.0323	21.5341	23.317	24.885	21.0735	16.4625	23.1291	30.0363	32.8257	24.4767	34.4868	36.4435	31.4866	42.8741	40.2854	40.5782	31.6158
Soltu.DM.01G017720	0	0	0	0	0	0	0	0	0	0	0	0	0	0	0	0	0	0	0	0	0	0	0	0	0	0	0	0	0	0	0	0	0	0	0	0	0	0	0	0	0	0	0	0	0	0	0	0	0
Soltu.DM.01G017790	0	0	0	0	0	0	0	0	0	0	0	0	0	0	0	0	0	0	0	0	0	0	0	0	0	0	0	0	0	0	0	0	0	0	0	0	0	0	0	0	0	0	0	0	0	0	0	0	0
Soltu.DM.01G017800	0	0	0	0	0	0	0	0	0	0	0	0	0	0	0	0	0	0	0	0	0	0	0	0	0	0	0	0	0	0	0	0	0	0	0	0	0	0	0	0	0	0	0	0	0	0	0	0	0
Soltu.DM.01G017810	0	0	0	0	0	0	0	0	0	0	0	0	0	0	0	0	0	0	0	0	0	0	0	0	0	0	0	0	0	0	0	0	0	0	0	0	0	0	0	0	0	0	0	0	0	0	0	0	0
Soltu.DM.01G017830	0	0.321184	0.743436	0.33863	0.302564	0	2.02804	0.858255	0	0.910579	2.79797	0	0	0	0	0	0	0	0	1.20426	0.402387	0	0	0	0	0	1.97283	0.496361	0	1.07956	0.679547	8.58303	5.72488	0	0	1.02192	4.85846	1.82052	0.318968	2.93638	0	0	0	0	0	0.679094	1.27307	0.284612	2.01201
Soltu.DM.01G017840	0	0	0	0	0	0	0	0	0	0	0.672688	0	0.289449	0	0	0	0	0	0	0	0	0	0	0	0.508057	0	0	0	0	0	0	0	0	0	0	0	0	0	0	0	0	0	0	0	0	0	0	0	0
Soltu.DM.01G017860	4.70507	5.55009	5.73346	2.42086	1.76544	1.21671	1.90785	3.53977	6.17947	3.0275	4.54104	3.40907	17.3538	15.8045	17.7508	18.3365	16.9767	16.8193	11.9566	12.2431	12.7631	5.62687	3.16201	4.02817	3.94064	2.73796	10.2312	1.86986	8.38709	1.95642	2.81236	2.68615	3.51091	1.24532	0.93348	3.42574	11.9883	5.00884	7.04083	3.5036	1.26376	2.48593	11.4733	10.598	9.9226	9.17048	7.20512	8.11596	16.4491
Soltu.DM.01G017870	0.0554076	1.57719	0.826382	1.90774	2.26436	0.875022	2.27095	0.333647	1.54434	2.19005	1.82184	1.75029	0.329028	0.628174	0.268103	0.44609	0.283774	0.394975	0.110556	0.275744	0.154725	2.16478	1.65658	0.315284	5.68571	2.55213	0.774443	1.08635	4.06782	3.12268	1.25348	3.85366	2.36925	3.0249	3.13936	1.90704	2.8384	2.0889	1.27808	5.86485	1.25677	2.10779	0.38633	0.242027	0.264459	0.873825	0.323895	0.254382	0.382132
Soltu.DM.01G017940	1.59455	1.48404	1.55777	0.869808	1.63622	1.26797	0.695371	1.67762	3.09317	2.12567	1.5447	3.21266	0.943462	1.0512	1.15193	2.05979	1.70472	2.03544	1.27721	1.02137	1.3283	0.998821	1.25003	1.63985	1.41954	1.41659	2.10946	0.572514	1.42119	0.599102	1.41546	0.932298	1.51155	1.06524	1.59676	1.28463	2.1838	2.61316	1.92334	2.49536	3.58131	1.57287	1.58811	1.28094	1.21873	1.23296	0.922501	0.934015	1.576
Soltu.DM.01G017980	1.15496	2.06301	2.46461	3.52051	3.3063	2.95441	6.18759	1.73315	5.45971	3.38389	6.88126	2.26902	0.663524	0.775268	0.60259	1.66704	1.93163	2.10894	1.09075	2.1592	1.10134	2.92204	2.08855	0.86805	2.16261	2.93748	6.23883	2.21469	2.50242	2.02919	7.46533	8.18362	7.22311	2.99464	5.06312	4.68728	6.21325	8.86372	4.9811	10.0588	4.56604	5.67421	1.42248	1.20402	1.04137	4.13316	3.59745	3.74271	3.22979
Soltu.DM.01G017990	0	0	0	0	0	0	0	0	0	0	0	0	0	0	0	0	0	0	0	0	0	0	0	0	0	0	0	0	0	0	0	0	0	0	0	0	0	0	0	0	0	0	0	0	0	0	0	0	0
Soltu.DM.01G018030	0	0	0	0	0	0	0	0	0	0	0	0	0	0	0	0	0	0	0	0	0	0	0	0	0	0	0	0	0	0	0	0	0	0	0	0	0	0	0	0	0	0	0	0	0	0	0	0	0
Soltu.DM.01G018050	0	0	0	0	0	0	0	0	0	0	0	0	0	0	0	0	0	0	0	0	0	0	0	0	0	0	0	0	0	0	0	0	0	0	0	0	0	0	0	0	0	0	0	0	0	0	0	0	0
Soltu.DM.01G018060	0	0	0	0	0	0	0	0	0	0	0	0	0	0	0	0	0	0	0	0	0	0	0	0	0	0	0	0	0	0	0	0	0	0	0	0	0	0	0	0	0	0	0	0	0	0	0	0	0
Soltu.DM.01G018070	0	0	0	0	0	0	0	0	0	0	0	0	0	0	0	0	0	0	0	0	0	0	0	0	0	0	0	0	0	0	0	0	0	0	0	0	0	0	0	0	0	0	0	0	0	0	0	0	0
Soltu.DM.01G018080	1.16967	0.441753	0.406528	0.626999	0.552721	1.05173	0.220543	2.0669	0.733217	0.464804	0.381281	0.162646	0.634254	0.914422	1.14523	1.20377	1.0256	1.19308	1.07723	0.979004	0.187773	0	1.56167	0.646652	0.712167	0	1.43445	0.308731	0.197676	0.553512	0.590878	0.374823	0	0	0	0	0.65552	0.622806	0.460124	0	2.5161	1.36678	0.425244	0.259649	0.654394	0.643621	0.147804	0.431634	0.528585
Soltu.DM.01G018090	13.3211	12.1759	12.231	16.1629	10.9933	18.5687	15.0104	12.5172	10.0749	14.9584	13.4343	11.2802	2.98832	3.22635	2.82331	4.13476	3.52442	4.97221	5.04077	5.27764	5.43367	6.41302	8.13464	8.90824	12.1638	13.043	12.0803	10.3126	10.348	14.9678	10.2369	14.9667	11.2521	11.3742	11.4275	10.4131	11.8825	21.7532	8.81567	8.9854	7.70274	10.1808	5.2732	4.38664	4.15702	8.06147	7.59515	8.21272	5.71104
Soltu.DM.01G018110	0	0	0	0	0	0	0	0	0	0	0	0	0	0	0	0	0	0	0	0	0	0	0	0	0	0	0	0	0	0	0	0	0	0	0	0	0	0	0	0	0	0	0	0	0	0	0	0	0
Soltu.DM.01G018160	0	0	0	0	0	0	0	0	0	0	0	0	0	0	0	0	0	0	0	0	0	0.194739	0.171871	0	0	0	0	0	0	0	0	0	0	0	0	0	0.145373	0	0	0	0	0	0	0	0	0	0	0	0
Soltu.DM.01G018200	28.9843	42.3648	41.4466	55.7506	63.246	94.7618	28.9732	9.87312	21.8464	40.7167	28.797	29.828	8.76776	7.75218	7.57317	5.08883	15.8459	9.83017	10.5604	7.13516	2.30571	3.33365	42.9007	47.4611	31.2276	61.9786	58.409	72.6354	41.2667	99.8106	21.8168	16.1983	15.3429	11.8153	18.6824	17.9327	7.17078	10.0871	10.2923	25.7922	31.9283	22.2057	0.646343	3.70441	2.85903	2.59555	3.01762	3.76667	3.42756
Soltu.DM.01G018210	903.812	568.214	784.485	1333.6	922.789	1248.05	386.609	561.513	506.111	913.761	463.127	1038.25	854.002	866.873	843.836	876.068	821.885	788.41	737.016	729.517	726.816	540.151	669.618	1230.2	881.473	1085.79	429.241	595.801	585.488	607.408	533.165	484.647	360.454	439.04	336.328	390.617	609.157	248.857	702.266	863.963	1724.68	2216.97	611.24	587.474	735.301	416.325	404.333	454.706	560.122
Soltu.DM.01G018220	0	0	0	0	0.0880982	0	0	0	0	0	0.108745	0.277339	0	0	0	0.292543	0	0.0725914	0	0	0	0.150564	0	0.367394	0.142787	0.143886	0	0.401424	0	0	0	0.124339	0.0967193	0	0	0.749421	0.270942	0.0976829	0.0898104	0.543856	0.228227	0	0	0	0	0	0	0	0
Soltu.DM.01G018230	0	0	0	0	0	0	0	0	0	0	0	0	0	0	0	0	0	0	0	0	0	0	0	0	0	0	0	0	0	0	0	0	0	0	0	0	0	0	0	0	0	0	0	0	0	0	0	0	0
Soltu.DM.01G018260	0	0	0	0	0	0	0	0	0	0	0	0	0	0	0	0	0	0	0	0	0	0	0	0	0	0	0	0	0	0	0	0	0	0	0	0	0	0	0	0	0	0	0	0	0	0	0	0	0
Soltu.DM.01G018270	0	0	0	0	0	0	0	0	0	0	0	0	0	0	0	0	0	0	0	0	0	0	0	0	0	0	0	0	0	0	0	0	0	0	0	0	0	0	0	0	0	0	0	0	0	0	0	0	0
Soltu.DM.01G018280	0	0	0	0	0	0	0	0	0	0	0	0	0	0	0	0	0	0	0	0	0	0	0	0	0	0	0	0	0	0	0	0	0	0	0	0	0	0	0	0	0	0	0	0	0	0	0	0	0
Soltu.DM.01G018290	0	0	0	0	0	0	0	0	0	0	0	0	0	0	0	0	0	0	0	0	0	0	0	0	0	0	0	0	0	0	0	0	0	0	0	0	0	0	0	0	0	0	0	0	0	0	0	0	0
Soltu.DM.01G018300	0	0.282079	0.337724	0.157205	0.414794	0	0	0.169391	0.914172	0.198799	0.478212	0.832667	0.25914	0.744767	0.896493	1.30912	2.02426	1.4714	0.761303	0.639232	0.734984	0.231233	0	0	0.679694	0.460758	0.438825	0.429769	0.273267	0	0	0	0.156623	0	0	0.232378	0.145888	0	0.146469	0	0.181528	0.196087	0	0	0	0.315921	0	0.173548	0.328722
Soltu.DM.01G018310	0	0	0	0	0	0	0	0	0	0	0	0	0	0	0	0	0	0	0	0	0	0	0	0	0	0	0	0	0	0	0	0	0	0	0	0	0	0	0	0	0	0	0	0	0	0	0	0	0
Soltu.DM.01G018320	0	0	0	0.66919	0	0	0	0	0	0	0	0	0	0	0	0	0	0	0	0	0	0	0	0	0	0	0	0.285487	0	0	0	0	0	0	0	0	0	0	0	0	0	0	0	0	0	0	0	0	0
Soltu.DM.01G018330	52.0588	57.3488	41.937	49.6504	58.0264	61.0681	38.1551	41.275	42.5193	37.5299	36.3554	34.8898	37.6722	34.4493	35.2569	40.9651	37.6166	31.6659	28.1551	29.4381	29.6538	38.5695	55.0766	55.3811	33.3602	50.0131	38.9638	48.0295	43.9619	51.2613	38.8688	38.6234	53.2545	55.2051	52.0028	45.3574	49.2283	54.6101	56.1961	39.667	44.5622	43.4912	31.6118	26.6748	24.9604	28.9187	31.3294	30.5068	25.9226
Soltu.DM.01G018340	37.4499	19.9897	25.5042	19.0681	12.4151	17.43	12.6762	22.9093	48.2194	10.0802	18.8576	8.87613	8.77693	8.16227	8.37808	14.0856	15.1606	15.3718	8.87469	8.32997	9.84202	14.5717	14.2828	14.6956	19.846	18.8422	10.8236	21.6092	13.8519	15.1885	31.6606	31.2138	24.9797	9.55784	10.5529	12.3916	36.4365	82.615	37.4272	9.52368	4.18711	1.58504	6.24104	6.51481	6.05732	11.9573	13.8537	12.3542	10.1464
Soltu.DM.01G018350	3.76341	6.73132	4.51959	6.83203	4.03373	6.36071	4.93138	5.48041	4.43846	3.08059	1.48225	8.1107	10.694	8.65919	10.1787	6.70891	5.98344	7.41452	10.4971	7.64895	9.45591	3.42899	4.42202	6.21931	5.84291	5.96022	5.54643	4.16235	4.46923	6.6668	6.33471	4.12091	2.31911	0.810001	2.35706	1.55206	2.38649	3.86404	1.58846	1.59902	4.14133	2.39318	4.58714	2.54164	4.07142	3.54124	6.40828	4.45323	4.65972
Soltu.DM.01G018380	18.9324	14.3011	12.7467	14.0004	22.3813	16.3995	17.3921	15.3644	15.7775	14.369	16.2682	19.3725	19.2128	17.7613	20.3216	23.6431	22.8578	23.3375	19.8897	18.7947	18.972	18.7297	15.2751	12.3736	12.6624	14.0799	24.0967	12.0008	10.5123	15.3612	11.3156	10.1581	14.3935	12.0479	12.53	10.715	16.2249	13.3586	16.8863	11.2321	20.7157	15.0254	19.1433	20.9953	18.0587	16.6087	17.8574	18.2611	20.733
Soltu.DM.01G018390	0.606733	0	0	0	1.452	0	35.6078	0.695817	0	0	1.96334	0	0	0.260364	0.515538	0	0	0	1.83988	2.87564	3.31853	0.517205	3.21246	0	0.972099	0.477581	1.33731	0.819043	0	0.503708	0	0	0	0	0	0	0	0.29685	0	0	0	0	0	0	0	0.429508	0.201189	0	0.681074
Soltu.DM.01G018400	0	0	0	1.03296	0	0	3.05837	0	0	0	0.484569	0	0	0	0	0	0	0	1.64257	1.11891	0	0	0	0	0	0	0	0	0	0	0	0	0	0	0	0	0	0	0	0	0	0	0.969973	0	0	0	0	0	0
Soltu.DM.01G018410	0	0	0	0	0	0	0.302095	0	0	0	0	0	0	0	0	0	0	0	0.271526	0	0.264787	0	0	0	0	0	0	0	0	0	0	0	0	0	0	0	0	0	0	0	0	0	0	0	0	0	0	0	0
Soltu.DM.01G018420	91.7644	55.9681	62.5859	25.7348	57.2935	25.8265	88.0518	50.9152	65.0701	44.8705	153.493	78.7774	177.53	172.67	169.941	274.137	263.358	260.61	204.259	203.142	205.098	68.2718	66.1613	66.0825	101.373	59.6339	374.907	60.1079	53.508	50.048	40.6386	56.8233	49.8549	37.012	58.9431	63.8052	102.799	37.7583	60.6594	64.0955	64.9176	43.2493	156.703	152.474	148.797	146.741	152.775	151.944	266.504
Soltu.DM.01G018470	29.8266	28.4038	23.9898	23.3276	28.3947	32.774	43.6404	39.9613	30.8052	28.4059	23.0655	24.7084	18.0036	18.1287	18.9575	15.8188	16.0168	15.4838	21.4881	19.7803	20.4257	34.9987	25.419	29.0704	26.1502	32.4951	23.6962	41.1242	28.6273	33.8924	18.7014	17.8241	23.9364	25.2921	23.1739	20.6475	26.1099	29.1313	25.6525	16.4127	24.3803	20.8635	17.2708	19.142	14.4839	17.9667	16.5755	19.2818	15.4258
Soltu.DM.01G018480	0.553645	0.204318	0.163138	0.173862	0.960256	0.266091	0.0529356	0.799916	0.630296	0.674478	0.886991	0.739898	1.66482	1.17419	1.80198	3.35263	1.72583	22.1964	1.28976	1.05374	7.0572	1.85559	0.233684	0.941974	0.898438	1.16016	1.08381	0.376638	1.49318	0.325183	0.528901	0.64835	0.167694	0.119744	0.219964	0.253346	0.581549	0.680259	0.251255	0.541274	0.392239	0.246206	0.612795	0.526178	0.581979	0.513451	7.80504	0.205431	5.92623
Soltu.DM.01G018500	0.144441	0	0.500588	1.16228	0.632926	0.14339	0.122368	0.425634	0	0.888755	0	0	0.937194	6.51878	2.74023	1.93782	2.74367	4.83793	0.816766	0.576235	0.137751	2.787	1.85467	1.41241	0.885838	1.08346	0.56359	0.754665	0	2.6436	0	0	0	0	0	0	0	2.05894	0	0	0	0	0.0853059	0.56159	0.799183	0.162662	0.148072	0.266944	0.380038
Soltu.DM.01G018520	34.3435	34.529	35.7847	31.7327	33.6562	44.0564	35.6785	33.0783	26.7524	33.24	24.52	25.5381	26.6666	28.5468	26.3733	21.1728	26.104	27.1234	27.2896	28.6761	31.012	34.1561	31.0665	35.0482	24.0147	33.3651	23.7865	44.3477	31.6655	35.8047	34.1317	26.0004	32.8731	32.5862	26.9761	25.3158	25.1446	29.2959	29.1302	26.662	30.1039	29.3635	28.6937	27.7359	27.353	25.4122	21.266	24.186	18.3737
Soltu.DM.01G018570	0	0	0	0	0	0	0	0	0	0	0	0	0	0	0	0	0	0	0	0	0	0	0	0	0	0	0	0	0	0	0	0	0	0	0	0	0	0	0	0	0	0	0	0	0	0	0	0	0
Soltu.DM.01G018600	30.189	53.9713	21.3264	19.728	21.5672	22.5872	19.9756	23.0904	15.4278	4.46045	1.94817	2.21393	10.3541	8.03689	8.35398	8.79401	8.15461	5.9834	4.20314	2.86604	3.14185	95.7974	26.6324	58.8624	17.0408	28.9049	5.77009	49.635	23.8427	24.4162	24.3893	37.7273	44.5977	53.4559	27.6939	32.5786	2.61803	4.23569	21.1314	5.83791	6.11889	4.02291	5.65018	7.54227	7.56727	4.81665	4.7983	5.85587	3.98851
Soltu.DM.01G018650	0	0	0	0	0	0	0	0	0	0	0	0	0	0	0	0	0	0	0	0	0	0	0	0	0	0	0	0	0	0	0	0	0	0	0	0	0	0	0	0	0	0	0	0	0	0	0	0	0
Soltu.DM.01G018680	0.301287	0.859922	0.918555	1.16208	1.20474	0.299386	0.749403	0.801605	0.48841	0.269554	0.327128	0.550209	0.500758	0.670466	0.772207	0.101897	0.949644	0.515673	0.690297	0.888368	0.0938637	2.34675	1.89953	4.84149	1.18294	0.598643	0.284539	3.36158	0.327886	2.09251	0.916092	1.54703	2.60295	0.133566	0.612885	0.152731	0.66215	0.202981	0.463484	1.08039	0.461677	0	0.432598	0.175797	0.142271	0	0.525506	0	0.0840295
Soltu.DM.01G018690	120.251	147.972	100.364	110.146	113.913	117.684	59.7508	74.2316	49.454	7.20775	6.84899	15.3894	71.5083	79.2054	72.7955	85.1358	78.4568	85.6926	37.5716	37.9277	40.3251	306.006	173.022	415.081	131.097	187.281	38.5118	291.664	120.709	195.845	59.4946	104.686	110.026	113.366	87.2675	70.0836	17.5966	18.3129	44.0274	10.4002	23.9508	11.2196	49.9196	47.0751	48.863	28.5375	28.2212	27.8357	26.2123
Soltu.DM.01G018710	5.69514	3.59494	6.3697	6.88988	6.68786	8.85027	5.56183	4.31785	4.37215	5.94568	2.1129	3.22201	4.51307	2.64953	6.90408	7.55332	4.21187	3.71287	4.90022	4.11344	2.78508	17.614	2.66079	6.79059	5.83215	7.19822	2.14806	3.84658	7.54619	5.29657	4.85436	4.92234	5.84368	5.44911	4.85552	4.04974	5.29105	4.27797	4.24618	2.53893	5.56971	5.55693	3.82006	5.84288	4.65357	3.33708	4.91162	5.26558	3.55077
Soltu.DM.01G018730	1.08645	1.80785	0.55277	1.87801	0.781813	1.60996	2.01591	2.79825	2.516	1.75267	0.586241	1.81652	2.63314	0.91628	3.12511	2.56489	0.963751	0.976561	2.20371	2.54118	2.7929	1.02945	1.22481	0	1.05936	0.390895	1.96858	1.74328	0.275435	1.15109	6.47231	6.6548	4.04246	2.78704	8.66395	3.38683	6.43102	5.05857	4.15294	5.37709	7.75725	7.8057	11.38	10.8007	10.3317	11.6736	8.25729	7.43385	7.75944
Soltu.DM.01G018740	48.2583	29.4727	33.5911	31.1044	29.0752	32.3294	39.6386	26.0298	27.8421	36.3215	44.7516	52.5179	47.4265	48.1121	40.8447	51.8555	51.7302	46.4422	54.6935	56.1078	56.6606	26.8983	26.9682	30.34	34.7311	35.8699	55.5267	35.1879	26.6441	26.6505	35.0236	27.9756	30.2062	30.8958	31.7803	34.062	31.7723	26.2967	33.8012	33.4786	55.0839	47.1849	57.362	59.675	57.5222	46.387	47.5681	48.9186	55.6058
Soltu.DM.01G018750	2.85419	4.5534	3.4636	3.13382	5.98063	2.62808	2.23195	3.53076	6.74287	10.4281	8.06132	9.18425	6.56299	6.58344	5.82233	9.47545	10.313	10.98	4.19359	3.38415	4.25304	5.14662	4.33855	3.03033	5.78293	5.98833	9.54898	2.79524	5.54024	4.17299	5.58389	4.92436	5.2603	4.35378	4.31936	5.67569	8.75865	4.66813	5.21752	11.398	9.28896	14.244	8.06104	8.19434	8.60551	9.8774	10.3403	8.99891	12.6335
Soltu.DM.01G018760	43.2488	49.3446	41.0879	35.8002	47.1922	33.3571	39.6213	38.3184	37.7348	41.2827	50.6677	50.4954	40.1459	42.5412	41.5986	39.2369	37.3164	37.524	36.2865	38.4437	33.6633	33.5998	48.2805	67.0988	35.6181	37.5534	80.3484	44.5686	45.3221	46.3622	39.6457	42.4806	44.762	36.5659	30.0886	49.9634	50.3829	33.0404	46.1671	41.8461	62.0465	60.7143	53.2203	50.425	55.9782	45.7437	43.3469	43.1978	54.3542
Soltu.DM.01G018770	4.5482	2.33491	3.61492	3.1343	2.17847	2.94291	2.88246	2.37997	2.45338	7.04433	4.32502	3.93543	6.85091	6.25079	7.25185	5.96232	4.75985	5.70733	4.94448	6.22375	6.05592	4.70238	2.99739	2.02768	3.52455	3.63615	1.5509	3.3104	2.27139	2.62271	3.51721	1.40988	3.07932	3.02724	2.95846	1.62898	3.55362	2.36596	1.92472	4.04348	4.89204	6.6309	6.92201	5.93668	6.32983	5.22046	5.463	4.48582	6.03704
Soltu.DM.01G018780	80.3191	82.449	68.6855	91.6531	90.0658	94.7155	81.1934	72.7804	63.3334	52.4806	36.9875	48.4552	57.9121	62.8337	63.9169	56.7461	57.3562	50.4858	66.5407	77.8987	75.3431	69.4899	75.7944	88.8844	57.9559	65.4161	46.3552	85.978	62.4808	81.4194	99.4787	100.761	89.4195	79.8018	82.1032	91.5845	71.7649	97.9237	85.319	80.1312	93.9942	85.7215	67.4518	67.6969	76.2581	76.859	82.6582	96.9518	62.1128
Soltu.DM.01G018790	3.46387	3.29434	3.6551	3.98024	3.93587	3.16752	4.61439	4.13565	7.84221	5.21319	6.08291	6.41032	2.90963	4.12921	3.99388	5.61342	5.21469	5.71495	4.39258	6.10461	4.08923	3.01332	5.1113	2.77395	5.34708	5.07486	4.02742	4.06986	6.21842	4.95454	5.30733	6.24176	6.79007	2.96046	4.45302	4.27314	5.543	10.95	5.59033	7.31504	3.25635	1.87735	5.17241	3.87414	4.36204	7.66853	7.17576	6.99546	9.22638
Soltu.DM.01G018800	42.8573	32.8946	41.4481	65.4243	46.7738	75.1182	38.4256	40.1818	38.4788	61.8943	47.6231	77.2215	47.8217	50.6921	50.0972	96.9262	101.786	99.8381	51.3472	54.1044	52.0632	49.7928	39.6612	63.6793	60.7254	83.5897	46.715	62.7461	64.5131	55.9403	53.5539	40.9699	31.7333	64.6542	47.6493	45.404	26.0279	18.7137	27.4022	59.3183	79.0037	68.1793	36.76	36.4778	39.8444	41.2583	39.3992	40.1084	39.551
Soltu.DM.01G018850	1.79797	7.96138	3.41805	0.277832	2.9217	1.03694	0.368968	7.49907	2.85737	3.21005	0	0	2.66124	2.27856	2.39069	0.292294	0.200364	0.101134	0.485808	0.480539	0.929025	1.8508	1.77083	1.67146	0	0.998648	0.556887	1.03585	3.99507	1.04174	1.33225	3.94825	1.41962	1.83378	0.50104	4.68862	4.26547	4.84072	3.06053	0.17163	0	0.15742	5.53298	7.02472	7.8128	0.235478	0.294101	0.798173	0.425078
Soltu.DM.01G018870	0	0	0	0	0	0	0	0	0	0	0	0	0	0	0	0	0	0	0	0	0	0	0	0	0	0	0	0	0	0	0	0	0	0	0	0	0	0	0	0	0	0	0	0	0	0	0	0	0
Soltu.DM.01G018920	0	0	0	0	0	0	0	0	0	0	0	0	0	0	0	0	0	0	0	0	0	0	0	0	0	0	0	0	0	0	0	0	0	0	0	0	0	0	0	0	0	0	0	0	0	0	0	0	0
Soltu.DM.01G018940	0	0	0	0	0	0	0	0	0	0	0	0	0	0	0	0	0	0	0	0	0	0	0	0	0	0	0	0	0	0	0	0	0	0	0	0	0	0	0	0	0	0	0	0	0.147205	0	0	0	0
Soltu.DM.01G018980	5.01589	5.6579	6.22343	6.59403	6.44356	6.06682	3.9008	2.00627	12.4043	16.741	5.36793	6.84248	3.37309	3.80859	3.65596	3.27821	2.29798	2.52461	3.72407	2.59189	2.32179	11.5452	6.43406	5.04574	11.7896	4.14782	4.63178	3.64721	7.07499	3.37559	10.0665	10.3269	9.81984	2.29111	7.47898	2.62615	9.71484	19.4067	12.1068	22.0763	12.2429	15.2898	3.61111	3.99335	4.50322	5.18687	5.87168	5.68156	5.49166
Soltu.DM.01G019000	17.6209	23.0702	20.249	16.4833	17.6979	14.5093	10.8699	19.9458	19.3378	29.5629	25.3087	24.8857	16.8183	18.9746	20.3079	21.05	19.9512	19.7747	28.1356	32.9466	27.261	28.042	27.0273	36.8916	24.1867	28.7621	27.6042	24.6878	48.8909	20.8377	25.0997	26.156	23.1942	20.7173	18.0817	23.2551	27.131	19.7085	23.3955	33.7681	20.1821	33.4138	28.9951	33.6129	35.5295	30.6442	29.418	28.3171	39.5154
Soltu.DM.01G019020	25.4228	30.8576	24.8354	17.9594	25.2518	24.7383	24.8144	26.2644	22.0662	22.258	23.4667	23.2891	19.1952	17.8727	17.4061	14.6116	16.8166	15.9531	17.3046	17.5902	17.0329	18.6079	25.861	22.8506	15.9822	18.158	26.0127	23.9297	22.6941	25.259	22.5418	20.8329	25.9941	17.9837	18.3859	16.8195	25.8543	27.8191	25.4362	18.321	21.806	18.616	17.4526	18.3298	17.1853	16.3211	16.5692	18.6363	16.3628
Soltu.DM.01G019030	0	0	0	0	0	0	0	0	0	0	0	0	0	0	0	0	0	0	0	0	0	0	0	0	0	0	0	0	0	0	0	0	0	0	0	0	0	0	0	0	0	0	0	0	0	0	0	0	0
Soltu.DM.01G019050	0	0	0	0	0	0	0	0	0	0	0	0	0	0	0	0	0	0	0	0	0	0	0	0	0	0	0	0	0	0	0	0	0	0	0	0	0	0	0	0	0	0	0	0	0	0	0	0	0
Soltu.DM.01G019060	4.03771	2.21351	2.17846	1.57363	2.51368	4.65781	2.55791	2.36062	3.77873	5.4954	3.0863	5.06019	3.45687	2.51508	3.49799	4.67413	4.6203	4.40336	3.09108	4.37735	1.34365	2.22297	2.38945	2.27758	2.5247	3.02774	3.02986	1.67345	2.71041	1.28723	0.277891	0.119518	0	0.478493	0.33127	0	0	0.355188	0.0826986	0	0.0974633	0.107062	0.117487	0.176398	0.0464842	0	0.0501429	0.0451597	0.117401
Soltu.DM.01G019080	0	0	0	0	0	0	0	0	0	0	0	0	0	0	0	0	0	0	0	0	0	0	0	0	0	0	0	0	0	0	0	0	0	0	0	0	0	0	0	0	0	0	0	0	0	0	0	0	0
Soltu.DM.01G019090	0	0	0	0	0	0	0	0	0	0	0	0	0	0	0	0	0	0	0	0	0	0	0	0	0	0	0	0	0	0	0	0	0	0	0	0	0	0	0	0	0	0	0	0	0	0	0	0	0
Soltu.DM.01G019100	3.79292	4.2812	5.58084	7.76625	6.57361	7.24618	3.24958	4.30513	5.68841	7.60836	4.40038	12.7648	8.83347	13.4379	8.53915	8.97101	7.05344	7.0799	9.47025	5.99577	7.30144	6.20662	4.54201	6.15524	5.51832	6.08567	6.22243	6.80383	2.85761	5.965	6.29122	2.44437	4.10451	4.21239	3.6422	4.81298	4.06847	3.98462	3.15587	6.71641	5.72064	8.31942	5.45093	8.55451	5.82619	4.76942	5.20299	6.52507	4.53736
Soltu.DM.01G019140	0.977776	2.41482	1.45987	1.87922	1.76952	1.31302	2.65954	3.79203	1.58769	0.520115	0.841978	0	0.315967	0.423911	0.731849	0.581976	0.266422	0.462753	0.31825	0.820178	0.363163	7.03828	1.57338	5.07317	1.69905	2.58968	0.194785	3.19698	2.92853	3.34719	2.44101	1.40602	1.56209	2.17273	1.20591	2.49073	0.355348	0.313058	1.3836	0.267012	0.370686	0.238177	0.11084	0	0.235528	0.410616	0.143139	0.344313	0.0552303
Soltu.DM.01G019150	0	2.08548	1.21654	4.44686	4.85118	4.23685	2.09194	5.4873	1.44109	5.54532	1.26792	0	55.8136	87.1567	92.1581	42.6193	85.887	69.6549	47.7918	35.14	46.8855	2.93253	2.46304	2.01993	0	1.72861	1.59148	0	7.37857	1.61679	0	2.63795	0	0	0	1.67493	0	0	0	1.45733	0	0	61.1764	61.5043	57.5833	45.9856	58.5989	20.3301	63.3497
Soltu.DM.01G019170	9.00396	10.441	10.4028	9.47674	6.62358	6.56105	9.32616	9.89361	7.65466	5.2679	8.20508	6.76508	15.4463	13.4578	14.3482	9.40133	11.1651	11.2391	17.374	13.9002	14.912	11.4386	9.4871	9.37058	9.13352	7.7749	7.41071	7.90757	9.46167	7.17228	6.3663	8.97861	6.02366	3.67012	5.43859	6.94717	10.2764	5.58682	5.07994	5.73685	10.1927	6.9815	12.907	11.704	11.5924	8.65136	12.2003	12.9691	10.247
Soltu.DM.01G019200	13.2502	20.344	19.5831	23.8709	36.3642	37.5206	8.91283	25.8459	24.4771	39.6944	23.1248	19.3425	35.5405	40.2777	38.8849	28.6823	31.2314	28.7602	25.5472	24.9522	23.8271	27.8159	45.437	38.0948	29.8162	32.6729	23.4871	20.4402	56.7337	25.8834	30.7789	32.6614	31.2691	54.5141	40.6185	41.218	26.7693	24.5641	22.2215	54.4153	35.5978	52.9804	32.623	30.2624	35.1428	19.9359	19.187	20.1816	27.5477
Soltu.DM.01G019210	0	1.16656	0	0	0	0.610243	0	0	2.26315	1.60835	0	0.851897	3.22455	0.789109	1.68867	0	3.4529	0	1.52109	0	0.845224	0	0	0	0	1.92978	0.891229	2.50987	0	0	0	0	0	0	0	0	0	0	0	0	0	0	0	0	0	0	0	0	0
Soltu.DM.01G019220	0	0	0	0	0	0	0	0	0	0	0	0	0	0	0	0	0	0	0	0	0	0	0	0	0	0	0	0	0	0	0	0	0	0	0	0	0	0	0	0	0	0	0	0	0	0	0	0	0
Soltu.DM.01G019290	0	0	0	0	0	0	0	0.276029	0	0	0	0	0	0	0	0	0	0	0	0	0	0	0	0	0	0	0	0	0	0	0	0	0	0	0	0	0	0	0	0	0	0	0	0	0	0	0	0	0
Soltu.DM.01G019330	1.81767	0	0	1.10785	0.968705	0	2.15175e-08	0	1.17217	1.91298	0.503645	0	1.98482	1.41461e-05	2.02029	0.168491	7.31463	0.987691	0.137589	1.91112	0.235437	6.28039e-05	0.529167	0.522267	1.61052e-07	0.792501	0.452263	1.94414	0.206098	0	0	0	0	0	0	0	0	0	0	0.000189293	0	0.323559	0	0	0	0	0	0	0
Soltu.DM.01G019340	0	0	0	0	0	0	0	0	0	0	0	0	0	0	0	0.519911	0	0	0	0.504509	1.0448	0	0	0	0	0	0.574643	0	0	0	0	0	0	0	0	0	0	0	0	0	0	0	0	0	0	0	0	0	0
Soltu.DM.01G019360	313.339	148.86	161.99	154.995	111.258	83.1356	1239.96	307.428	136.459	74.9926	99.6531	58.2819	110.529	110.82	115.097	38.613	31.2466	34.3871	164.237	153.487	144.773	283.008	224.898	227.006	169.57	108.333	112.654	582.079	77.4903	406.778	66.4804	103.906	103.265	289.668	307.232	263.111	30.123	62.8166	58.3761	38.3551	67.573	50.3658	77.1501	73.8245	77.7798	66.9252	71.2083	67.8628	65.0495
Soltu.DM.01G019370	45.0673	40.26	34.5692	27.6835	30.9723	33.4525	28.2437	45.9792	43.2475	41.3087	34.9145	25.3797	38.483	35.6147	37.8549	33.2036	32.1093	30.9064	37.9552	38.0791	41.386	33.5597	47.5981	40.9952	29.0803	28.013	38.4078	45.2485	44.8823	36.0474	29.6853	29.084	36.6274	24.8349	30.7109	28.98	40.8641	50.9826	42.1282	32.243	41.0795	40.7644	38.3894	40.2284	33.2387	35.12	37.595	36.7746	36.2402
Soltu.DM.01G019390	60.9629	64.4984	53.4128	48.3282	45.6855	43.6956	43.7613	63.7982	40.528	25.188	33.0176	33.6906	95.9622	97.3134	91.4216	102.964	104.084	96.0011	97.4814	92.055	98.3105	43.7809	69.4998	79.6738	40.8763	60.0934	37.9302	84.4894	83.8016	50.6298	56.3476	63.1776	48.8336	77.5987	66.9312	64.6517	40.8731	36.4424	53.547	27.1461	40.0831	24.2585	96.8834	99.0174	99.3653	77.8625	85.1724	84.6031	55.4402
Soltu.DM.01G019400	0.687917	0	1.35295	0.95207	8.34616	1.29659	16.2071	4.39596	0.896796	3.00334	5.52674	0.954497	0.200304	0.20175	0.128047	1.85937	1.2069	0.449355	0.758276	0.825869	0.745264	2.23295	0.928179	0.834594	1.36172	2.63716	9.00206	5.5683	0.807044	2.78732	0.78694	0	1.35961	6.38916	13.0977	0.873609	0.419975	0.630511	1.0557	0.150743	0	0	0.189676	0.118255	0.337652	1.13735	1.19833	0.600152	1.20426
Soltu.DM.01G019410	0	0	0	0	0	0.750508	0	0	0	0	0.950345	0	0	0	0	0	0	0	0	0	0	0	0	0	0	0	0	0	0	0	0	0	0	0	0	0	0	0	0	0	0	0	0	0	0	0	0	2.54503	0
Soltu.DM.01G019440	6.08767	4.09262	7.4302	9.31291	2.80354	12.8705	1.10499	8.3726	7.88402	21.3467	14.1442	16.6694	0.846131	1.17315	1.00637	0.0962866	0.198254	0.696273	0.188252	0.84397	0.453672	7.34262	4.98262	8.90109	6.28604	5.73715	0.820829	4.9626	3.34961	2.95789	0.799166	2.78734	2.04441	1.58429	0.435478	0.53624	0.532898	1.36738	0.734438	0.62822	0.782271	1.28966	0.164028	0.253369	0.282689	0	0.0715519	0.0644774	0
Soltu.DM.01G019500	31.2273	30.2322	24.6745	33.6593	28.4385	42.7808	42.9253	21.9614	24.2106	37.2733	32.7935	30.1994	18.6453	16.7952	18.4723	17.3595	16.4139	17.0295	22.8468	20.923	21.3965	15.5384	20.56	19.7316	26.895	32.0528	32.0864	38.0182	17.1562	32.5556	20.2214	17.0557	19.8364	18.6495	23.747	19.1902	23.9666	26.0018	22.0189	21.6989	23.8039	22.6144	20.4797	20.0173	17.5025	19.9611	18.1731	20.036	19.6574
Soltu.DM.01G019510	24.8757	22.8013	25.1328	24.2771	39.3041	24.996	29.1389	23.1661	45.5511	63.0125	65.1723	47.9056	19.9274	18.4462	16.456	28.0557	26.6239	28.916	28.7024	23.8486	25.0901	17.6849	21.6329	17.6709	32.3321	34.5073	70.187	27.5759	31.1347	27.1007	18.8961	20.6405	23.4627	19.1135	24.3664	24.2991	24.2919	17.665	24.6776	40.9806	38.6341	37.6408	15.8759	16.1707	13.822	19.2478	19.3695	19.092	24.6459
Soltu.DM.01G019520	14.5817	28.916	22.4653	21.7123	31.0797	12.0237	4.81192	30.314	30.5367	12.234	13.3059	9.49067	7.21642	6.60966	7.07811	21.1028	21.1312	17.9662	8.61662	8.13472	8.97963	28.648	25.8655	26.3291	15.0057	20.1403	12.8778	20.9933	32.8688	15.9123	52.0975	46.9713	53.7803	103.376	53.1478	45.6081	15.276	25.467	36.9527	15.5974	6.49358	6.29828	5.38987	5.23761	7.39499	17.9703	17.6873	16.8621	8.09624
Soltu.DM.01G019550	0	0	0	0	0	0	0	0	0	0	0	0	0	0	0	0	0	0	0	0	0	0	0	0	0	0	0	0	0	0	0	0	0	0	0	0	0	0	0	0	0	0	0	0	0	0	0	0	0
Soltu.DM.01G019580	0	0	0	0	0	0	0	0	0	0	0	0	0	0	0	0	0	0	0	0	0	0	0	0	0	0	0	0	0	0	0	0	0	0	0	0	0	0	0	0	0	0	0	0	0	0	0	0	0
Soltu.DM.01G019590	0	0	0	0	0	0	0	0	0	0	0	0	0	0	0	0	0	0	0	0	0	0	0	0	0	0	0	0	0	0	0	0	0	0	0	0	0	0	0	0	0	0	0	0	0	0	0	0	0
Soltu.DM.01G019610	0	0	0	0	0	0	0	0	0	0	0	0	0	0	0	0	0	0	0	0	0	0	0	0	0	0	0	0	0	0	0	0	0.27225	0	0	0	0	0	0	0	0	0.347299	0	0	0	0	0	0	0
Soltu.DM.01G019630	0	0	0	0	0	0	0	0	0	0	0	0	0	0	0	0	0	0	0	0	0	0	0	0	0	0	0	0	0	0	0	0	0	0	0	0	0	0	0	0	0	0	0	0	0	0	0	0	0
Soltu.DM.01G019650	0	0	0	0	0	0	0	0	0	0	0	0	0	0	0	0	0	0	0	0	0	0	0	0	0	0	0	0	0	0	0	0	0	0	0	0	0	0	0	0	0	0	0	0	0	0	0	0	0
Soltu.DM.01G019660	14.9114	12.7627	17.9622	24.2044	14.7466	33.7708	16.4984	15.8105	15.3682	28.9503	15.5025	20.185	18.0827	13.2231	13.7185	12.1836	13.4885	11.1582	7.26903	10.3946	8.44131	24.901	9.56833	15.2201	26.649	13.546	14.7873	20.0215	8.82546	16.4305	12.2731	13.5617	13.6643	14.0356	21.6843	10.8804	21.3716	13.4898	14.0913	9.17617	21.8597	15.2782	13.6359	22.6435	21.7776	20.5968	16.8197	15.6597	11.0418
Soltu.DM.01G019720	0	0	0	0	0	0	0	0	0	0	0	0	0	0	0	0	0	0	0	0	0	0	0	0	0	0	0	0	0	0	0	0	0	0	0	0	0	0	0	0	0	0	0	0	0	0	0	0	0
Soltu.DM.01G019730	0	0	0	0	0	0	0	0	0	0	0	0	0	0	0	0	0	0	0	0	0	0	0	0	0	0	0	0	0	0	0	0	0	0	0	0	0	0	0	0	0	0	0	0	0	0	0	0	0
Soltu.DM.01G019750	0	0	0	0	0	0	0	0	0	0	0	0	0.0375851	0.0717004	0	0	0	0.0391492	0	0	0	0	0	0	0	0	0.11293	0	0	0	0	0	0.0748774	0	0	0.0579445	0.0354514	0	0	0	0	0	0	0	0	0.0311317	0.0284075	0	0
Soltu.DM.01G019770	1.79789	1.39187	1.62497	1.84628	1.82603	1.87459	1.97341	1.66013	1.61409	2.17193	3.49999	1.89758	2.44479	2.73051	2.19357	2.65214	3.04135	1.79544	2.80135	3.28684	2.72282	1.88839	2.28006	1.28933	2.18069	1.39607	2.78957	3.07235	0.787397	2.20083	1.20148	3.29424	2.24883	2.19665	1.46879	2.31774	3.53249	4.21249	2.10534	2.81058	4.12266	1.89544	4.04155	3.62583	3.27079	4.56498	4.55296	4.10514	4.12207
Soltu.DM.01G019780	109.566	138.378	149.198	110.733	91.5328	82.3987	147.406	118.806	146.649	252.602	209.057	123.938	248.483	255.002	249.198	207.126	204.737	188.732	324.849	321.407	318.251	112.904	163.849	174.64	175.483	117.28	211.416	161.372	183.161	206.566	108.605	168.38	102.599	75.4524	91.2688	133.304	116.114	73.025	90.6657	169.766	134.691	165.479	291.083	255.524	275.571	150.34	163.149	150.598	259.699
Soltu.DM.01G019790	0	0	0	0.193791	0	0	0	0	0	0	0	0	0	0	0	0	0	0	0	0	0	0	0	0	0	0	0	0	0	0	0	0	0	0.256685	0	0	0	0	0	0	0	0	0	0	0	0	0	0	0
Soltu.DM.01G019800	0	0	0	0	0	0	0	0	0	0	0	0	0	0	0.0582273	0	0	0	0	0	0.173467	0	0	0	0	0	0	0	0.274349	0	0	0	0.244962	0	0	0	0.0776807	0	0	0	0.0919028	0	0.0533026	0.160387	0.0918179	0	0	0	0
Soltu.DM.01G019810	0	0	0	0	0	0	0	0	0	0.319336	0	0	0	0	0.0714501	0	0	0	0.302006	0.0750043	0	0	0	0	0.135203	0	0	0	0	0	0	0.109936	0	0	0	0	0	0.0854155	0	0	0	0	0	0.132677	0	0	0	0	0.0658544
Soltu.DM.01G019820	246.418	36.4565	38.8448	3.05025	5.08268	2.11138	166.216	30.1214	5.83203	6.22491	71.414	12.2925	86.5574	84.3837	77.1001	1.13411	1.48582	1.10255	285.423	283.497	288.675	43.6737	142.773	10.6476	16.0641	2.75124	18.9171	37.8476	3.03021	24.3087	17.6853	14.8291	44.3007	45.3054	30.5476	158.828	7.16698	19.8578	15.3773	9.49433	16.9326	2.98959	148.41	151.373	124.381	16.7014	18.7822	18.2421	30.502
Soltu.DM.01G019830	863.849	112.866	140.415	7.27791	16.2875	4.25037	448.682	99.0571	10.7031	36.5199	297.919	62.5311	422.589	418.97	414.262	5.48641	5.16692	5.58676	1399.34	1386.46	1394.95	169.123	390.08	28.5924	67.2662	8.98792	56.0278	120.455	11.573	93.1941	48.6196	53.3009	131.462	117.356	94.5426	476.054	21.0049	58.3781	43.2716	34.265	54.5139	6.99058	461.969	456.316	441.588	53.9496	54.0082	56.3721	116.691
Soltu.DM.01G019860	8.76718	7.62324	7.79599	8.54574	9.59521	8.35368	11.8457	9.79293	6.98415	5.30544	7.78475	9.83976	9.18574	8.93286	9.55949	9.06565	8.13174	7.22204	7.89958	9.15705	8.78984	6.35164	5.71605	6.19131	5.60336	7.28231	8.65645	6.98557	4.82581	5.51222	8.09908	4.6334	8.10938	6.98125	8.12351	7.22297	9.08367	9.34835	7.53346	7.44569	7.04129	6.53291	7.9147	7.93032	5.97443	6.53401	6.87742	7.24269	6.97105
Soltu.DM.01G019870	31.7306	32.6435	26.3484	37.4622	40.2666	43.3764	56.0326	40.1739	34.6568	28.9365	25.4573	30.3243	32.0979	31.7621	31.7902	28.0338	33.0303	30.9412	31.8546	32.4164	29.2832	39.4271	26.453	43.9831	35.7511	39.0699	23.3918	30.9844	34.0148	35.0377	24.2574	28.0178	25.5413	44.7609	38.2043	36.8516	26.071	28.1015	28.1705	23.886	29.2496	30.58	24.9822	23.505	23.7002	31.3371	30.2843	28.6579	24.7111
Soltu.DM.01G019890	0.980205	1.07489	1.11289	1.58668	2.05353	2.03416	0.752812	2.74062	3.35404	0.259276	0	0	5.43653	6.72481	6.78985	4.2576	4.37722	5.61478	3.52994	3.10473	6.16686	4.90659	3.41144	9.25663	0.161427	6.6739	0.458439	5.21731	4.75684	2.05565	1.1694	2.04009	2.74232	4.54133	1.76457	1.68724	0.880269	0.521555	2.33086	0	1.02913	2.20085	1.44449	1.38792	2.50407	0.54938	1.6634	1.71132	1.59877
Soltu.DM.01G019900	25.7915	22.954	22.4323	26.0358	20.3526	32.0543	33.5749	28.3546	19.6825	20.9934	20.3206	20.7	19.5033	18.3753	18.5191	19.9777	20.4631	15.2708	22.2957	19.3365	25.0979	26.4809	21.4573	24.991	21.5482	26.8254	29.1141	35.3187	18.0947	30.7899	13.0352	12.4537	12.5823	18.4386	17.9399	18.3328	14.0024	16.3224	14.4474	13.8479	14.0153	16.3854	15.2649	16.6922	14.6293	13.843	10.709	9.80216	12.7094
Soltu.DM.01G019940	0	0	0	0	0	0	0	0	0	0	0	0	0	0	0	0	0	0	0	0	0	0	0	0	0	0	0	0	0	0	0	0	0	0	0	0	0	0	0	0	0	0	0	0	0	0.11454	0	0	0
Soltu.DM.01G019950	71.8826	65.9041	66.5499	63.0905	50.5597	49.33	89.0687	116.041	64.2075	29.7524	41.9158	28.3453	111.098	112.102	111.304	90.5348	93.7405	79.8514	118.129	106.048	127.708	85.6829	90.6936	71.0833	53.5873	64.976	49.0006	84.9993	68.2582	52.6242	35.1734	36.872	27.9591	45.319	69.2143	50.13	48.406	50.6027	55.8549	24.8486	16.3094	14.652	71.6979	70.4467	73.8343	239.886	231.496	235.479	84.871
Soltu.DM.01G019960	66.7398	79.4508	61.0213	82.9933	84.2283	87.7082	78.4047	94.4749	67.8688	79.8612	58.1403	49.8955	61.2988	63.6142	60.7184	63.5954	61.4603	60.1779	60.957	64.0254	57.8599	83.6204	74.8001	81.2012	61.4689	88.5815	62.0385	107.824	78.5637	98.5675	73.6921	59.1237	66.5518	89.5406	69.6447	61.0832	63.4436	53.1867	65.1262	46.1756	70.0733	74.1848	55.5754	63.3254	52.946	53.4046	55.8596	56.8615	54.5935
Soltu.DM.01G019970	1.16728	1.09749	0	0.605064	2.66119	2.27182	0.553367	2.80709	1.49958	2.94306	1.27513	2.45213	2.55966	0	1.84945	0	3.74167	3.8655	1.50522	1.57514	1.73497	0	1.99803	0	0	0.953398	2.56025	0.813834	2.04586	1.83681	0	2.16763	0	1.5432	2.18698	0.900959	0.566723	0	3.22929	3.18418	0.689053	5.10167	0.679702	0	0	0	0	0.612959	0
Soltu.DM.01G019990	23.6367	18.8417	21.3659	12.6621	18.5149	10.7314	20.5885	16.1558	18.5645	35.2534	33.9752	25.4812	19.4867	18.8178	19.0469	27.7658	28.9579	25.125	30.2432	27.8746	32.1547	10.9697	21.0111	16.0501	22.4599	18.2562	52.4357	11.62	16.9155	16.8864	19.1231	16.5656	12.6007	8.38359	9.67235	11.4568	20.1531	12.2082	21.9124	26.1704	32.4997	26.9176	29.2561	30.5971	27.1779	21.7505	21.4861	23.246	40.3688
Soltu.DM.01G020010	16.0083	37.8572	18.6292	18.3525	27.6753	6.19055	24.1666	37.9023	23.3116	7.4209	8.88852	8.09933	59.5092	64.5626	56.3784	30.3984	36.313	31.8175	76.7542	69.7839	77.2942	55.0529	38.92	33.3823	15.1003	16.1807	6.60222	28.2392	36.8796	22.0559	42.2659	32.441	45.1208	109.728	75.1607	60.587	9.6158	24.3893	26.8496	17.2882	6.58707	6.34068	25.0863	20.3455	30.5746	19.2883	18.9029	21.7882	20.0774
Soltu.DM.01G020020	4.02158	4.59332	4.84379	3.66416	3.9322	5.12459	3.79189	3.97098	3.23071	5.51214	3.60308	6.20189	3.42997	2.88278	3.78758	3.03143	3.01106	2.63411	3.09686	2.9657	2.86051	3.21654	4.07977	4.35328	2.71898	6.5479	4.2259	3.46221	4.04095	5.42187	6.40784	4.81523	6.6484	4.00962	3.98572	3.34915	5.69749	5.36913	5.29354	4.85535	5.57088	8.07091	4.21371	3.98783	3.4084	4.29817	3.79504	3.69452	3.64814
Soltu.DM.01G020040	1.21781	0.704229	2.58736	0.491173	0.260201	0.272973	0.915211	0	0.441423	0	0.186587	0	0	0	0	0	0	0	0.0931517	0	0	1.48009	0.203105	0.67777	0.75068	0.597385	0.417421	0	0.157141	1.15851	1.23931	0.123498	1.27854	0	0.601452	0	0	0.184817	0.256439	0	0	0.110115	0	0	0	0	0	0	0
Soltu.DM.01G020050	20.5038	16.2328	15.2748	17.327	19.5801	19.3135	23.5911	24.1183	12.9785	12.1543	11.3855	10.1591	12.2365	11.8258	11.8543	10.4194	12.0249	10.6899	12.5199	14.4031	14.0506	26.9685	19.6835	20.7205	14.302	17.3882	9.4712	20.8456	15.6867	18.6308	13.922	12.7458	12.5234	29.8685	22.9246	23.3351	14.7739	18.5908	16.9349	14.9287	15.6454	14.436	14.0252	16.0913	17.7452	13.6781	13.5302	14.5714	13.2332
Soltu.DM.01G020170	115.627	153.539	112.845	136.121	144.246	181.442	162.397	144.666	94.5006	137.845	98.793	102.922	70.0087	75.2826	73.1675	81.1539	75.576	74.4224	80.5109	77.8938	79.2473	84.9929	115.653	137.673	94.0112	105.548	67.6979	145.188	96.4488	145.839	99.7582	104.788	102.216	124.561	112.262	80.8191	88.0135	144.203	109.245	92.3437	122.201	140.994	69.3921	68.2676	68.139	80.3609	86.1645	88.0563	66.3628
Soltu.DM.01G020180	0	0	0	0.025025	0	0	0	0	0	0.120862	0	0.0972324	0	0	0	0	0	0	0.0262209	0	0.0247454	0	0.0271328	0	0	0	0.0745248	0.0329144	0	0	0	0	0.0246599	0	0	0.0382763	0.0237909	0.0758246	0.0463889	0	0.113987	0	0	0	0	0	0.0192649	0	0
Soltu.DM.01G020190	0.12078	0	0.848653	0.656609	0	0	0.910668	0.688578	1.05372	1.73949	1.56647	0.342795	0.291231	0.0699261	0.0706707	0.224512	0.611668	1.0774	0	0.0736678	0.141074	0.197783	0.141388	0	1.64966	1.61612	0.692229	0.977858	1.15635	0.602674	0.769031	0.164253	0.876165	1.85357	1.07888	0.569424	0.905503	1.23169	0.226438	3.61033	1.2332	0.91887	0.129284	0.130652	0.185096	0.24502	0.962097	0.309099	0
Soltu.DM.01G020210	0	0	0	0	0	0	0	0	0	0	0	0	0	0	0	0	0	0	0	0	0	0.253629	0	0	0	0	0	0	0	0	0	0	0	0	0	0.268881	0.154401	0	0.152244	0.231629	0	0	0	0.496426	0	0.148049	0	0	0
Soltu.DM.01G020220	0.782922	0.70103	1.46541	1.12893	1.13353	0.925226	3.56352	0.501343	2.68524	1.13958	4.19708	2.00402	0.80192	0.783683	0.49208	1.88949	1.85704	1.64533	0.759398	0.673038	0.322595	1.03401	0.672831	0.140456	2.36993	2.97646	6.69297	1.35376	0.405825	1.00757	1.18689	3.05862	3.25112	0.932294	2.39329	4.09241	3.02698	2.51041	1.68671	6.40286	0.810113	1.02338	0.921403	0.808004	1.1082	3.66736	3.36999	3.64201	2.03519
Soltu.DM.01G020260	1.65188	1.36626	1.001	5.23585	2.05707	5.82183	1.09468	3.58858	2.05127	4.5431	2.42533	3.39219	5.87078	5.48516	6.02065	1.73291	1.47738	1.82406	3.39348	4.18933	1.63958	0.863641	1.62615	1.30612	3.56587	1.506	0.357898	1.60233	1.38571	1.96148	1.64245	2.37269	2.8379	6.43435	2.73617	5.6061	1.76794	1.54319	2.20205	2.57708	4.54522	4.05476	3.59989	2.7807	2.33514	1.2107	1.82695	2.2734	1.25721
Soltu.DM.01G020270	0	0	0	0.243439	0	0	0	0	0	0	0	0	0.634997	0	0.123281	0	0.267894	0.137607	0	0.131828	0.128031	0.147456	0	0.212585	0	0	0	0.309195	0	0	0	0.46428	0	0	0.151346	0	0	0	0	0	0	0	0.116036	0.235267	0.160934	0.108126	0.0985482	0.0888517	0.231266
Soltu.DM.01G020280	38.2837	41.1368	38.0728	36.4474	39.2309	39.3993	26.7455	46.3379	43.9912	52.3776	40.2457	37.2537	70.4224	68.9632	71.653	69.1345	62.7276	62.5924	69.9085	66.9855	62.5217	42.8939	54.4656	55.3121	40.5079	44.2959	41.4271	45.5451	56.7021	47.6953	94.7368	103.982	85.4463	93.8133	81.8908	93.5672	91.1475	75.0449	98.2843	84.4453	138.548	139.059	146.389	150.069	150.231	95.4818	93.5013	93.8912	104.922
Soltu.DM.01G020290	5.20181	19.7546	15.3022	7.77798	5.76519	5.43514	5.36979	7.38778	37.29	8.95199	14.3687	9.50705	5.52655	9.63166	11.3591	41.1604	43.2877	48.9925	9.5211	5.8597	7.57685	19.1615	6.1959	1.99656	21.7331	10.9902	13.3166	9.01181	8.97185	4.71283	7.17038	20.3979	18.9122	17.5667	36.8455	18.8125	14.319	12.1843	7.90152	16.0778	3.13378	4.32423	6.38194	9.26776	6.77156	9.15756	16.5699	11.3951	9.17129
Soltu.DM.01G020300	151.252	123.427	85.1434	47.3727	48.5254	42.4327	54.8459	97.4899	82.5604	14.106	9.21118	6.12279	23.4543	26.3588	23.8039	14.2543	13.0828	14.2164	28.0307	27.4108	28.0823	97.5972	53.8207	109.6	42.7427	102.798	16.5449	83.9385	50.5656	83.9965	124.051	74.7161	94.0492	93.0825	95.2187	64.9607	34.5276	62.8667	49.0242	10.8597	7.11232	6.00059	8.00007	9.65794	9.19749	9.24116	9.56589	9.13643	3.54987
Soltu.DM.01G020310	12.4358	15.7829	14.3427	16.2771	18.7229	21.0852	7.94204	12.4711	13.6565	21.4546	15.6691	17.9708	18.3623	16.2911	16.5158	15.7818	16.1798	17.4766	14.0766	13.4613	13.8027	17.5004	15.6154	15.1311	20.2149	23.0074	14.5344	11.6854	17.9519	13.0141	16.2645	14.3833	17.161	18.2677	18.8937	18.9511	16.0484	14.1294	16.2748	18.0214	16.1664	19.3677	12.2607	13.2051	10.6402	12.098	12.1011	11.9374	10.0164
Soltu.DM.01G020330	23.5868	16.0076	20.9077	26.0063	20.7611	33.7181	33.5494	30.8563	24.6228	13.1223	12.3731	12.9163	19.8408	16.9878	16.5197	17.6499	19.0421	15.494	17.8024	18.9771	18.9508	31.0817	23.7377	68.0334	33.1994	32.0424	11.1398	68.1188	23.163	57.6184	12.3176	18.1242	13.5295	20.8557	21.5846	13.7102	12.0187	18.2324	11.5198	13.8003	11.2976	7.86111	21.2723	18.7759	25.6173	32.6791	33.5133	30.9486	25.1213
Soltu.DM.01G020340	21.0362	16.898	17.6049	22.8533	22.4958	26.1748	26.3034	27.9617	18.9466	11.9781	12.8569	12.83	9.23827	10.9805	10.1452	9.81511	9.87544	10.2115	9.32141	8.61277	9.57128	11.773	26.0339	29.1044	28.7469	29.7075	14.6362	35.9416	23.9468	37.4101	17.4836	11.3641	22.3284	32.507	23.9908	28.9821	15.6869	23.4794	18.888	10.125	30.5048	18.1524	7.15096	7.65108	7.90201	7.21372	9.94622	9.90882	7.37903
Soltu.DM.01G020350	19.7108	14.2278	16.181	16.723	16.4095	17.4492	16.017	19.183	20.8353	13.2093	12.5452	12.5734	11.3435	10.5983	12.1871	13.8035	12.3381	10.5432	13.8748	12.2007	11.4322	15.3888	16.5363	16.6716	17.5581	15.786	15.0199	17.5889	13.1232	20.4515	14.9153	15.9407	18.3677	20.022	17.4945	15.8898	19.5816	24.4087	19.9715	10.547	13.0616	11.1001	13.4159	13.0552	13.5056	12.8988	12.9009	12.3646	10.2584
Soltu.DM.01G020370	0	0	0	0	0.129242	0	0	0	0	0	0	0.624543	0	0	0	0.545305	0	0	0	0	0	0	0	0	0	0	0.420613	0	0	0	0	0	0	0	0.541822	0	0	0	0	0	0	0	0	0	0.185511	0.438521	0.100634	0	0
Soltu.DM.01G020380	29.5927	23.2569	23.6625	27.9101	32.4883	32.7804	25.0413	23.7892	19.0604	16.2794	15.2873	19.6394	14.7498	14.9813	15.223	12.7605	12.7491	10.7515	13.6314	14.4776	14.987	19.0148	19.1318	20.3681	17.0416	22.8299	13.1321	18.5971	12.2519	22.3252	19.3474	16.6274	21.9453	21.35	15.4331	20.5736	21.2743	31.3006	22.6342	14.0618	30.5383	20.3495	16.0748	14.5896	14.6644	17.5223	15.4792	16.7019	11.6999
Soltu.DM.01G020440	11.6954	8.7077	7.06544	13.6737	16.6983	14.1333	9.9873	9.57094	6.23168	11.5467	9.61178	11.3989	14.798	16.3186	14.2402	15.5968	14.7006	14.4523	8.05098	8.20818	10.9193	9.87434	9.42938	11.7284	14.0086	15.4254	11.8182	18.0003	11.6937	11.2085	11.0542	16.311	17.0987	29.7834	19.4016	17.7916	5.53444	7.05365	9.54732	9.3367	16.6666	12.2767	11.9048	13.1126	9.4891	7.95812	8.0598	8.395	6.30004
Soltu.DM.01G020460	3.59236	1.02283	0.650419	0.983641	2.6757	2.31004	2.82363	0.628965	1.91171	2.44304	2.2556	2.13169	2.63842	3.12662	2.37612	1.06731	2.00954	0.973246	1.46244	2.46252	1.8252	1.90273	1.6449	1.28756	0.767461	0.580284	4.04952	0.930931	1.71847	1.05498	1.16064	0.863693	0.646578	0.509293	1.88132	2.02208	0.436907	0.890466	0.59499	1.72844	1.23459	1.0724	0.771592	0.854319	0.45864	1.36551	1.35297	1.08319	0.816506
Soltu.DM.01G020470	2.57727	4.21245	1.89949	1.60005	3.69126	2.27423	1.06009	1.96311	3.10779	4.52285	4.99552	3.69135	5.749	11.0528	7.29667	5.36846	6.81967	7.69867	3.9967	4.50466	6.73061	1.68184	1.3109	1.79171	3.58145	4.28228	2.41127	2.26429	2.39977	2.16416	4.44327	1.97135	3.63063	2.89081	0.7042	1.20356	4.99342	4.4163	4.32051	3.19563	4.76599	4.78858	8.57669	7.51316	6.62878	6.80423	8.59901	9.55247	11.4491
Soltu.DM.01G020480	29.7158	30.6905	24.7582	22.3216	23.4331	24.2722	30.2748	26.7645	15.2071	15.1825	12.0768	11.6002	25.6533	24.8782	24.4666	23.4152	22.727	22.0378	25.1461	24.38	23.4825	29.9114	30.1486	39.2173	17.0301	22.5884	16.3332	35.1672	26.7156	32.5561	15.4773	16.9374	18.1138	25.7217	16.333	19.5863	10.2118	11.0135	14.94	9.30462	9.78225	10.4208	18.7064	18.4443	17.6412	13.7597	12.2122	14.4995	11.727
Soltu.DM.01G020490	0	0.367702	0	0.0975733	0	0	0.0873463	0.114409	0	0.12497	0	0.0685414	0.2621	0.126057	0.25567	0.13473	0.27522	0.415753	0.863468	0.599591	0.12817	0	0	0.290497	0	0.0822073	0.0789115	0.253395	0.0910713	0	0	0	0	0	0	0	0	0	0	0	0	0	0.0578808	0.0393059	0.0640796	0	0.0669869	0	0
Soltu.DM.01G020510	17.3396	27.9594	24.7745	75.1866	42.3961	75.576	12.1135	49.6598	39.5469	11.9074	5.77971	19.7091	120.369	120.163	126.973	180.196	198.104	214.604	53.0412	53.2956	54.8495	107.405	61.1716	99.5431	83.9529	105.004	32.9515	115.183	104.058	101.985	7.89234	10.9339	6.77898	13.0025	13.3871	7.29926	5.62571	2.25375	5.43541	3.51155	6.77365	4.9647	12.2177	15.2	14.1221	12.7151	8.24246	8.30721	9.8521
Soltu.DM.01G020550	4.96179	4.21291	6.52392	10.0415	5.64381	9.41224	5.2258	3.55499	4.00975	6.91934	7.39431	7.2694	6.50228	5.19975	5.42738	4.98037	4.80224	7.07265	9.44749	9.05427	7.49235	5.66995	5.10928	7.81363	8.74406	9.75978	5.1772	10.0801	3.24505	6.80219	3.73755	4.44053	4.32139	3.94091	3.32126	4.923	4.2897	6.88465	5.28104	6.22255	4.33238	5.76775	6.72845	7.3524	6.85262	5.61416	6.4154	4.34665	7.38287
Soltu.DM.01G020560	0	0	0	0	0	0	0	0	0	0	0	0	0	0	0	0	0	0	0	0	0	0	0	0	0	0	0	0	0	0	0	0	0	0.718544	0.682643	0	0	0	0	0	0	0	0	0	0	0	0	0.463292	0
Soltu.DM.01G020570	0.545548	0.507053	1.63558	3.64953	8.32565	5.83458	1.67375	4.32597	5.59055	19.028	10.4818	17.8055	9.09064	9.69787	12.0325	20.2949	20.5775	21.5054	9.4975	9.00737	9.41266	9.78262	2.33166	3.30111	5.30949	7.50514	5.93169	4.82395	9.14494	5.77543	2.37381	5.782	0.710618	3.49911	1.87441	1.96656	0.325071	0.174817	1.19651	2.67699	7.63569	9.09497	6.12412	4.87225	10.414	4.68268	3.19427	5.51272	5.41327
Soltu.DM.01G020600	0	1.89733	1.84707	0.42745	0.741041	0.799271	0	1.81385	0.484182	1.10757	0.430382	1.1098	2.14029	1.17587	0.300001	0.623372	1.30156	1.91064	3.19504	1.74406	4.34186	1.24977	0.476745	4.52097	0	0	0.566209	1.09332	0.669071	0.657724	0.425822	0	0	0	0	0	0	0	0	0	0	0	0	0	0	0	0	0.209214	0
Soltu.DM.01G020620	0	0	0	0	0	0	0	0	0	0	0	0	0	0	0	0	0	0	0	0	0	0	0	0	0	0	0	0	0	0	0	0	0	0	0	0	0	0	0	0	0	0	0	0	0	0	0	0	0
Soltu.DM.01G020640	4.28673	56.2097	37.4851	0.111486	6.19933	0.307023	0.234609	21.3681	22.2444	0	0	0.15926	0	0.486311	1.19231	0.295579	0.153237	0.0752263	0.352061	0.565007	0.203014	41.8399	20.727	38.3997	0.830441	0.688745	0.152057	8.59471	21.631	3.36684	69.2536	64.489	129.56	52.3271	3.0351	9.29531	2.64494	5.10004	33.9094	0.448469	0.124521	0.541098	0	0.0640758	0.114419	0.739805	0.911707	0.915648	0
Soltu.DM.01G020660	0	0	0	0	0	0	0	0	0	0	0	0	0	0	0	0	0	0	0	0	0	0	0	0	0	0	0	0	0	0	0	0	0	0	0	0	0	0	0	0	0	0	0	0	0	0	0	0	0
Soltu.DM.01G020680	0	1.48231	2.83624	0	0.000103432	0	0	7.47444e-05	3.23725	0	0	0	0	0.000139489	1.04076	0	0	0	0	0	0	17.0117	0.00010952	2.62472	0	0	0	5.71257e-05	0.000487174	0.000719592	7.9889	0.000452969	9.69478	0.000296868	0.000122746	8.6121e-05	0.000165196	0.000217758	7.38563e-05	0	0	0.000131086	0	0	0	0.0155249	0.000499467	0.0915045	0.118348
Soltu.DM.01G020690	17.735	205.951	246.527	1.79186	29.2458	0.854551	0.43305	140.471	134.93	0.391724	0	0.293339	3.88292	3.71198	3.61363	3.11884	2.71376	2.16803	0.32759	0.267716	1.08535	579.207	74.4326	152.315	6.84726	5.47381	0.79264	28.8449	118.14	14.6648	125.392	169.419	211.381	60.788	7.11546	12.1236	6.242	8.78892	60.8843	0.422073	0.105528	1.81113	0.0612416	7.39364e-05	0.0563433	1.97825	1.83813	1.60078	0.00355143
Soltu.DM.01G020710	0	0	0	0	0	0	0	0	0	0	0	0	0	0	0	0	0	0	0	0	0	0	0	0	0	0	0	0	0	0	0	0	0	0	0	0	0	0	0	0	0	0	0	0	0	0	0	0	0
Soltu.DM.01G020720	0	0	0	0	0	0	0	0	0	0	0	0	0	0	0	0	0	0	0	0	0	0	0	0	0	0	0	0	0	0	0	0	0	0	0	0	0	0	0	0	0	0	0	0	0	0	0	0	0
Soltu.DM.01G020750	0	0	0.344824	0	0	0	0	0	0.385662	0	0	0	0	0	0	0	0	0	0	0	0	0.471169	0	0	0	0	0	0	0	0	0	0	0.305537	0.40694	0	0	0	0	0	0	0	0	0	0	0	0	0	0	0
Soltu.DM.01G020830	0.430327	1.25628	1.14197	0.879865	2.45148	2.11753	0.323226	0.670171	0.312497	1.10317	0	1.57933	0.867391	0.154554	0.342311	0.234104	0.203728	0.167074	0.835888	1.03009	0.579681	0.342888	3.20997	0.630786	0.266484	0.531802	0.188715	0.409651	0.6996	0.545075	0	0	0	0	0	0	0	0	0	0	0	0.052288	0	0	0	0	0	0	0
Soltu.DM.01G020840	105.367	84.4416	92.4155	92.9078	58.7066	136.397	19.6312	35.4168	50.895	184.543	79.2436	94.1054	118.916	106.648	111.929	32.1445	31.8217	30.7535	113.183	108.809	121.57	86.0807	81.6501	125.475	129.58	97.7139	63.7297	59.3189	86.693	117.695	125.714	148.114	120.934	78.5704	47.8996	73.6783	92.2723	66.2735	118.992	102.447	211.416	180.251	139.664	153.452	155.001	44.4647	42.0687	43.8265	107.314
Soltu.DM.01G020850	1.40372	0.517511	0.364068	0.615904	0.338194	0.309258	0.559433	0.164586	0.542511	1.19644	2.64318	1.33628	0.834772	0.938482	0.949891	1.6024	1.07994	1.71811	2.20306	1.36801	0.91453	0.119319	0.289494	0	0.535369	0.741206	0.715512	0.73755	0.257206	0.631557	1.85837	0.891548	1.1191	2.3227	2.55148	1.90533	2.13236	1.28149	2.08881	2.76463	5.49305	3.0184	5.91114	6.68455	4.35922	8.43979	8.75057	8.54339	5.20778
Soltu.DM.01G020860	4.41483	1.02515	2.38422	2.93401	5.14098	5.83855	5.47846	1.97781	3.76001	2.91445	11.9555	10.2059	4.76241	12.2544	7.83385	3.76223	2.76362	13.5941	8.53031	12.2529	13.8935	3.66964	1.20509	1.865	1.34852	1.62418	2.29886	3.07582	0.74493	1.58093	8.45151	4.52252	7.78531	9.01908	14.2113	21.0726	11.1669	5.58936	5.51641	15.6675	9.05683	16.5581	29.282	47.6239	50.3378	69.7484	71.4405	77.4892	56.6904
Soltu.DM.01G020880	67.2634	58.3683	48.4728	72.8675	63.5054	81.2846	98.8124	81.9236	49.8424	33.3127	41.1963	28.0028	17.2912	16.6964	17.0557	23.9115	23.0285	22.3684	18.5819	19.9959	18.6636	74.1815	50.5042	69.2686	50.2589	60.1598	36.3359	92.8597	43.722	85.6642	39.967	51.7608	47.8764	84.6883	77.3934	63.8106	30.0542	58.9288	41.504	29.4466	23.2613	25.9954	15.7104	15.4823	17.5601	24.1999	25.6626	24.0941	17.0024
Soltu.DM.01G020890	20.189	19.7168	16.1352	10.6869	14.8436	13.418	22.066	23.7559	17.5079	20.7935	14.0045	12.8154	13.6435	15.4147	16.0498	4.67932	6.55475	5.6317	12.2953	11.4726	12.8254	9.44575	16.8508	13.0699	8.51873	6.5615	7.31265	11.6932	11.9274	12.773	15.1495	14.3333	16.0602	7.13632	8.42069	9.26541	15.1848	23.2737	20.3813	13.9916	13.3894	10.0075	14.0265	14.6776	14.2068	10.0258	11.6867	11.3962	11.9987
Soltu.DM.01G020900	0	0	0	0	0	0	0	0	0	0	0	0	0	0	0	0	0	0	0	0	0	0	0	0	0	0	0	0	0	0	0	0	0	0	0	0	0	0	0	0	0	0	0	0	0	0	0	0	0
Soltu.DM.01G020950	0	0.21501	0.517425	0.244284	0.217423	0.924693	0	0.294953	0.963012	0	0.533399	2.0883	1.55661	2.24846	2.69856	0.588061	0.607895	0.402871	3.97806	1.33344	2.75601	0	0	3.25874	0	3.35425	0.347055	1.03008	0	0	0.481475	0	0	0	0.597735	0	0	0	0.22139	0	0	0.927162	1.33902	1.58027	1.17527	0.620784	0.43654	1.1751	1.8095
Soltu.DM.01G020960	0	0	0	0	0	0	0	0	0	0	0	0	0	0	0	0	0	0	0	0	0	0	0	0	0	0	0	0	0	0	0	0	0	0	0	0	0	0	0	0	0	0	0	0	0	0	0	0	0
Soltu.DM.01G020970	0	0	0	0	0	0	0	0	0	0	0	0	0	0	0	0	0	0	0	0	0	0	0	0	0	0	0	0	0	0	0	0	0	0	0	0	0	0	0	0	0	0	0	0	0	0	0	0	0
Soltu.DM.01G020990	0	0	0	0	0	0	0	0	0	0	0	0	0	0	0	0	0	0	0.141339	0.0698843	0	0	0.0782462	0	0	0	0	0	0	0	0	0	0	0	0	0	0	0	0	0	0	0	0	0	0	0	0	0	0
Soltu.DM.01G021050	0	0	0	0.073377	0.32461	0.0688629	0.178572	0	0	0	0	0	0	0.237351	0.241289	0	0	0	1.04175	1.15991	0.556867	0	0.451227	0	0.113812	0.113041	0	0.183052	0	0.218634	0	0	0	0	0	0	0	0	0	0	0	0	0.113479	0	0	0	0	0.0435101	0
Soltu.DM.01G021070	0.702117	0	1.55706	0	0	0	2.05651	2.56944	0	1.77381	1.58806	0	0	1.30629	0	0	0	0	0	0	0	0	0	0	0	0	0	2.92839	0	2.14007	0	0	0	0	0	0	0	0	0	0	0	0	0	0	0	0	0	0	0
Soltu.DM.01G021090	9.8319	1.34156	4.17063	0.980385	2.6587	1.2717	8.56981	5.35384	5.29009	1.4902	9.16538	15.0489	9.64034	13.792	14.8656	3.57359	3.08854	6.26754	5.59078	5.28541	5.72017	1.39228	3.37048	5.53114	5.50012	10.0424	2.51664	10.0451	3.8422	4.92887	1.3181	0.118619	0.715649	4.83959	5.71202	4.51877	0.347791	0.37257	0.171049	2.84784	1.07494	2.02919	3.83787	2.97528	3.45412	1.32724	1.77911	1.23918	2.19843
Soltu.DM.01G021100	12.5464	2.19124	6.30536	0.69272	0	4.27841	0	1.09356	1.46299	0	2.9306	9.54623	27.663	33.339	27.8865	1.73351	2.96308	4.44657	9.77919	10.7887	10.2241	0	2.13198	4.22528	1.02685	3.16162	0.629447	1.53115	1.44812	3.62183	7.27579	1.36582	0.208827	2.45175	1.68317	1.6889	0.198432	0.856567	0.782079	1.51237	0	0.537625	8.77322	7.99622	8.91499	1.94044	4.19527	2.65024	6.88742
Soltu.DM.01G021120	0	0	0	0	0	0	0	0	0	0	0	0	0	0	0	0	0	0	0.19575	0.0645518	0.0619063	0	0	0	0	0	0	0	0	0	0	0	0	0	0	0	0	0	0	0	0	0	0	0.0567792	0	0	0	0	0
Soltu.DM.01G021140	4.71325	2.05859	2.22283	5.26836	2.95091	3.9195	4.7097	2.46387	2.14352	0.52743	0.454034	1.78202	2.11545	1.67884	2.09412	2.65728	3.58121	3.13378	7.14514	3.72701	3.56992	1.35287	1.93	3.49387	1.42141	3.70543	1.79948	6.39932	1.17159	3.81495	1.26783	0.663188	0.531167	0.980031	0.868643	0.498133	0.249153	0.0222379	0.397295	0.250668	0.943511	0.492212	0.159458	0.338777	0.129295	0.694872	0.534687	1.63341	0.936307
Soltu.DM.01G021170	0	0	0	0	0	0	0	0	0	0	0	0	0	0	0	0	0	0	0	0	0	0	0	0	0	0	0	0	0	0	0	0	0	0	0	0	0	0	0	0	0	0	0	0	0	0	0	0	0
Soltu.DM.01G021180	2.85888	2.97842	1.74202	4.04775	4.95722	3.25013	3.31582	2.90479	2.0901	7.40897	3.74342	9.62286	3.99067	4.45318	4.05286	3.90018	4.54465	4.65489	3.95648	2.98509	5.95596	3.59851	2.03607	1.2342	5.55421	4.90332	3.51691	1.55423	3.5088	1.83449	3.7803	2.34553	3.52945	3.37732	3.32312	1.31085	2.41655	2.92141	2.5173	2.80673	4.97895	3.10515	3.44248	2.90213	4.25572	4.75948	2.27373	3.07882	4.7332
Soltu.DM.01G021190	0	0	0	0	0	0	0	0.493259	0	0.550618	0.931791	0	0	0	0	0	0	0	0	0	0	0	0	0	0	0	0	0	0	1.21914	0	0	0	0	0	0	0	0	0	0	0	0	0	0	0	0	0	0	0
Soltu.DM.01G021220	2.70035	0.259813	1.57749	6.44328	2.83306	5.99264	5.96694	3.80697	4.13138	0.360848	0	0.378646	4.45629	10.142	10.2182	6.76039	7.42398	7.16961	3.79311	2.83754	5.18885	2.91703	7.46477	6.06895	4.41914	8.07889	2.0143	1.84936	6.33869	2.61182	8.19845	2.49864	3.74721	1.18096	2.91522	2.66447	2.52089	2.96748	1.72504	1.0784	2.99335	5.45981	4.43713	1.35425	2.24412	1.68482	1.42012	1.67441	1.81698
Soltu.DM.01G021250	2.57142e-11	0	5.57494	0.114347	4.62039e-98	0.991995	0.4594	0.00029525	2.41496	2.65592e-35	0.506441	1.39722e-33	31.0879	17.6737	35.5673	63.9546	54.8696	95.1196	35.6141	17.4696	34.6647	7.23445	0.579925	5.06717	9.86612e-06	3.11609e-32	6.09383e-181	0.00362334	1.129e-13	0	0.000719117	0	5.32189e-05	15.1195	0.00716983	3.01149	0.498732	0	0.0070372	1.36491e-06	1.85171	3.47317	43.8588	84.9856	143.444	40.7658	21.4919	25.1664	56.7952
Soltu.DM.01G021260	22.5765	25.8805	21.8842	20.219	21.1306	23.5963	15.9467	20.9844	17.4726	24.5169	19.4481	26.6219	34.3105	31.9408	31.3522	21.7845	21.6131	19.517	26.2611	27.167	28.0693	21.2847	25.9285	18.9529	19.953	27.2929	23.6369	22.4009	34.357	21.3313	31.0775	27.2581	25.8498	23.1978	19.9693	18.5158	32.7023	21.8373	33.9352	28.2056	38.7835	45.1348	44.4936	41.9926	36.9109	29.4864	29.173	29.9953	41.2481
Soltu.DM.01G021270	0.129888	2.99895	2.50109	1.2603	3.83873	3.27888	0	5.224	2.23538	5.12615	0.856581	3.61267	9.82573	6.38028	1.69223	1.19063	1.02073	1.23834	0.991012	0.789988	1.13731	2.07098	1.64638	1.91683	1.20178	2.1976	0	0.689617	14.3588	1.82361	1.90231	0.651031	0.872827	0.899884	0.831658	2.57545	0.474317	3.32182	0.955393	4.00056	4.92524	3.9069	3.5112	0.441573	0.476635	0.160669	0.0751994	0.136365	0
Soltu.DM.01G021290	0	0	0	0	0	0	0	0	0	0	0	0	0	0	0	0	0	0	0	0	0	0	0	0	0	0	0	0	0	0	0	0	0	0	0	0	0	0	0	0	0	0	0	0	0	0	0	0	0
Soltu.DM.01G021380	0	0	0	0	0	0	0	0	0	0	0	0	0	0	0	0	0	0	0	0	0	0	0	0	0	0	0	0	0	0	0	0	0	0	0	0	0	0	0	0	0	0	0	0	0	0	0	0	0
Soltu.DM.01G021390	0	0	0	0	0	0	0	0	0	0	0	0	0	0	0	0	0	0	0	0	0	0	0	0	0	0	0	0	0	0	0	0	0	0	0	0	0	0	0	0	0	0	0	0	0	0	0	0	0
Soltu.DM.01G021400	0	0	0	0	0	0	0	0	0	0	0	0	0	0	0	0	0	0	0	0	0	0	0	0	0	0	0	0	0	0	0	0	0	0	0	0	0	0	0	0	0	0	0	0	0	0	0	0	0
Soltu.DM.01G021410	0	0	0	0	0	0	1.50249	0	0	0	0	0	0	0	0	0	0	0	0.65103	0	0	0	0	0	0	0	0	2.9327	0	0	0	0	0.487844	0.658308	0.615956	0	0	0	0	0.722304	0	0	0	5.82006	0.527875	0	1.7642	2.62006	0.562599
Soltu.DM.01G021430	0	0	0	0	0	0	0	0	0	0	0	0	0	0	0	0	0	0	0	0	0	0	0	0	0	0	0	0	0	0	0	0	0	0	0	0	0	0	0	0	0	0	0	0	0	0	0	0	0
Soltu.DM.01G021450	78.4295	92.5147	70.6778	52.3566	21.5435	32.2643	71.3351	49.6557	45.0258	7.30738	10.9301	9.44011	13.2773	15.8408	15.3099	5.81368	5.86234	5.82058	13.6744	12.6967	14.2109	32.347	36.9979	60.2991	35.3426	83.7314	19.1605	79.2649	32.6752	70.6971	111.194	92.6811	95.2967	52.3621	67.9002	42.0308	16.4689	17.6201	34.1013	4.56156	11.0379	3.66164	15.091	17.8322	15.1965	14.6121	16.8678	17.2735	12.0399
Soltu.DM.01G021460	13.3219	7.10797	7.45276	5.42734	11.4822	5.75128	12.5174	7.97487	11.4797	2.10193	29.2425	9.7227	2.43103	3.72503	4.37361	16.4959	12.3418	15.2502	10.2683	9.03552	8.80005	7.57255	6.01205	7.59658	16.8412	11.8614	24.4446	10.8545	2.9445	4.79168	8.60147	15.35	16.0251	10.7957	10.5809	7.84023	9.1349	7.32386	4.86392	8.40311	2.74889	2.80493	6.95801	6.49455	5.29433	12.8729	11.1801	12.2093	12.0331
Soltu.DM.01G021470	0.387687	1.3445	2.57454	1.99017	0.949059	0.776187	1.84632	0.611023	1.43365	2.05208	2.09891	1.15188	0.271586	0.324413	0.21518	0.523147	0.611296	0.607866	0.372926	0.370975	0.279441	0.874596	0.730719	0.880814	2.53319	0.971248	2.79715	0.428212	2.20662	1.54876	0.567137	1.2445	1.0357	3.19723	1.97394	2.32891	2.15672	3.60177	0.809236	2.79047	1.63036	2.85706	0.379274	0.261297	0	0.969196	0.665161	0.538946	0.390397
Soltu.DM.01G021480	5.38024	5.05837	1.10969	0.328203	0.742277	0.454338	0.659686	1.30104	0.274867	0.135658	0.222397	0.590551	2.81034	2.41293	3.62192	3.00456	2.7868	2.60556	4.00579	4.20751	3.61803	2.24497	9.91272	1.797	1.21551	0.804466	0.498361	2.31394	2.42275	1.02715	0.763567	0.69422	2.4715	0.287235	0.13611	0.832926	0.102791	0.270354	0.150962	0	0.496369	0.325192	3.32646	3.91169	3.04332	0.170538	0.103602	0.0466542	0.973768
Soltu.DM.01G021490	123.454	86.186	63.7307	45.3462	49.8859	41.2119	133.114	121.915	66.2846	42.8411	64.2403	36.6478	57.314	54.5824	55.3775	37.9765	35.5158	39.7178	53.9079	60.1983	57.4744	33.7696	144.746	87.9667	58.2481	43.4047	72.3302	97.2484	84.3929	86.8102	41.2102	55.0083	52.1277	59.1352	51.8564	77.3174	36.6619	51.7412	47.3855	32.6462	41.3528	42.0592	44.0495	47.9591	63.4778	38.0346	34.3704	41.4292	41.6163
Soltu.DM.01G021500	0	0	0.248526	0.230428	0.101635	0.537308	0.70623	0	0.683713	0.144411	0.558533	0.458853	0.161316	0.257995	0.418271	0.0558563	0.228378	0.235147	0.281829	0.606056	0.10603	0.637582	0	0.624781	0.359999	0.178548	0	0.298768	0	0	0	0.151222	0.110676	0	0	0	0.207314	0	0	0	0	0	0.43793	0.541083	0.744578	0.318538	0.168053	0.3384	0.0965401
Soltu.DM.01G021510	2.48319	4.25959	4.00661	4.26028	1.77878	3.95715	2.32898	1.69394	3.7563	7.61656	5.80055	4.2819	3.15891	3.12331	2.88678	2.43748	2.42987	2.79084	4.45386	4.5017	4.19144	3.30215	3.81331	3.59854	1.53095	1.67754	2.91539	2.26376	3.12693	3.55678	1.20276	1.65957	1.80882	0.959427	0.382505	1.23204	1.05487	1.05089	1.32839	0.787103	0.788936	1.13617	2.55477	2.48016	2.37822	1.93075	1.37163	1.42217	1.90616
Soltu.DM.01G021530	0	0	0	0	0	0	0	0	0	0	0	0	0	0	0	0	0	0	0	0	0	0	0	0	0	0	0	0	0	0	0	0	0	0	0	0	0	0	0	0	0	0	0	0	0	0	0	0	0
Soltu.DM.01G021550	17.562	19.6011	14.5376	13.463	13.248	13.8224	15.9073	19.0093	13.1118	9.83157	12.5863	12.4627	31.3871	28.0898	24.1512	13.061	11.5616	13.0888	22.5365	19.9831	23.6833	34.291	24.7078	25.7745	13.9751	15.641	8.86049	18.5622	28.3244	16.2331	27.7545	13.2037	11.5677	20.8462	13.3002	9.87309	11.8127	11.9413	20.0719	11.2517	11.3249	13.0167	22.7864	27.8397	23.233	14.4916	21.7977	14.5849	18.4652
Soltu.DM.01G021570	0.373309	0.577693	0.310545	0.510469	0.479133	0.973378	0.0992951	0.472296	0.532195	2.08935	0.45254	1.7817	1.29843	0.793872	1.73022	1.02351	0.551347	0.837637	0.790235	0.756128	0.787586	0.619975	0.523792	0.138945	0.291337	0.243935	0.338335	0.220998	0.796749	0.500888	1.7917	0.777214	0.386629	0.586877	0.607743	1.18002	1.42733	1.25953	1.64001	1.36912	1.38484	2.18432	1.7062	1.56862	1.72718	0.865167	1.23475	0.891523	1.0495
Soltu.DM.01G021580	7.64899	5.23054	11.0389	8.00167	4.62945	18.9148	5.34973	2.97818	8.78525	3.19155	14.381	5.30551	36.9502	45.9782	47.2193	45.0833	48.7092	45.9256	18.9015	18.7388	16.6705	12.5052	10.5557	14.7609	16.3017	20.3441	23.8959	15.1009	9.63174	9.04865	3.07756	3.47126	3.22042	0.868277	1.19069	1.45904	3.70777	0.330115	2.97751	1.2455	0.371133	0.768546	13.1346	11.183	16.7887	9.16454	6.82266	7.99574	3.24805
Soltu.DM.01G021590	72.1408	57.4683	64.2444	36.6993	59.3409	33.4996	56.7666	59.6072	66.2521	86.8194	94.0239	99.7743	92.4562	87.6896	77.7862	91.9029	87.1566	89.6005	72.51	71.9574	94.4896	64.1099	65.2022	57.8711	101.262	61.6308	134.77	58.3848	70.9894	74.3833	53.2271	61.514	42.5693	48.2238	67.952	61.7442	56.0713	59.6531	49.0715	93.1793	78.0869	83.8822	60.2519	54.2887	61.0501	69.1676	83.5511	69.4111	81.2112
Soltu.DM.01G021600	0.513565	1.12847	0.799335	0.396751	0.632585	0.242667	1.3364	0.70012	0.905091	0.587352	2.91302	0.356251	0	0.0714749	0.0286873	0.261007	0.156508	0.262032	0.13704	0.120289	0.0991985	0.207857	0.257708	0.56298	0.604175	0.438247	1.86503	0.20493	0.19644	0.607214	0.582645	1.66218	1.94929	0.102931	0.908494	1.47868	1.61427	2.57	0.506884	1.88049	0.0871479	0.422875	0.0263846	0.169513	0.146459	0.438315	0.487057	0.391334	0.211791
Soltu.DM.01G021620	0	0	0	0	0.0434705	0	0	0	0	0.063841	0.497031	0	0	0	0	0.0363683	0	0	0	0	0	0	0.218813	0	0.495688	0.141289	0.339763	0	0.157639	0	0.301062	0.128159	0.197333	0	0	0.0724136	0.589179	0.0486216	0.0903843	0.507959	0.0543823	0.0592859	0	0.0629763	0	0.379893	0.0266938	0.048197	0
Soltu.DM.01G021630	0	0	0	0	0	0	0	0	0	0	0	0	0	0	0	0	0	0	0	0	0	0	0	0	0	0	0	0	0	0	0	0	0	0	0	0	0	0	0	0	0	0	0	0	0	0	0	0	0
Soltu.DM.01G021640	1.58165	6.84872	7.52719	9.61261	6.80413	7.0582	5.1802	4.6117	18.2996	4.54409	23.5441	25.4676	0.932271	1.62931	0.846286	1.65253	1.70177	2.64062	1.2105	0.742965	0.675105	13.8499	3.32402	5.21298	12.75	11.622	29.4707	4.01907	9.68812	3.9082	0.823955	2.42628	7.42435	5.85886	4.06599	7.74926	10.999	5.77724	5.14592	9.1645	3.7939	1.19568	1.04246	1.21662	1.15817	4.19415	4.40608	3.39232	2.38183
Soltu.DM.01G021660	20.9186	25.1951	25.7952	46.0365	56.8101	79.8297	37.1392	31.9912	34.0071	79.2322	78.3477	44.0776	84.4765	133.222	78.1363	128.246	128.691	137.147	53.7888	63.7539	87.3102	27.2915	22.4025	37.5912	37.75	51.862	38.6164	38.4467	60.7897	17.6482	40.4184	56.9585	45.1706	42.2123	37.9536	24.6756	52.5867	41.6037	38.7585	44.0861	76.5616	69.6075	115.963	65.863	87.3302	76.0495	87.8842	82.5696	85.2184
Soltu.DM.01G021670	93.0561	25.94	40.076	0.921609	8.96415	0.999026	55.1959	13.9737	13.6239	2.73937	168.227	114.959	69.5193	70.4837	70.3627	121.251	121.449	119.697	128.348	132.172	115.295	18.5457	48.1752	62.351	76.8564	21.5	61.9388	57.0594	0.221432	19.6256	24.0499	19.8809	50.9874	12.9926	12.9287	14.9736	1.03028	0.137332	4.67106	6.81109	7.3837	7.05386	38.1333	38.0379	35.0771	47.146	43.3015	46.724	112.318
Soltu.DM.01G021680	0	0.463216	0	0.870298	0.60667	0.16218	0	0	0	0	0.167457	0.226675	0.819573	0.654892	0.134301	1.53473	1.15143	1.77145	0.283315	0.280674	0.271923	2.48326	0	0	0	1.54437	0	0.446889	0.838479	0	0	0	0.48634	0	0	0	0	0	0	0	0.185334	0	0	0	0	0	0	0	0
Soltu.DM.01G021690	38.9007	41.6947	42.0032	43.4369	41.2081	45.8235	40.9961	45.5432	39.6502	36.6375	35.4514	31.4203	23.019	22.634	22.2401	19.8833	21.3308	19.3798	21.3325	24.6644	24.3728	32.6021	43.0138	47.9786	34.0175	32.6671	39.9492	37.2579	42.0828	36.9054	40.6496	49.6991	50.001	33.2473	34.5199	36.0926	44.3417	58.6284	48.0415	36.989	39.4204	35.4349	21.6961	23.8772	24.0984	24.8674	24.7319	24.5208	22.9678
Soltu.DM.01G021700	129.244	82.293	109.657	95.3003	48.3639	79.7933	318.144	150.329	67.315	47.1819	46.6815	35.0248	195.849	194.954	179.864	200.885	195.813	196.703	291.264	278.215	339.373	195.635	101.907	125.563	82.1031	50.6609	31.4902	139.226	74.2198	146.9	78.5054	86.3259	68.1766	114.2	90.7312	75.353	28.1041	70.6932	37.2465	29.659	23.0455	28.2929	133.876	119.122	86.8945	195.547	143.637	150.601	86.7838
Soltu.DM.01G021730	0.201882	0.779352	2.09917	1.91316	1.69164	0.616107	1.13579	1.88535	1.29256	1.73383	0.671731	0.283231	0.427418	0.959505	0.417932	0	0.302486	0.928205	0.891492	0.29151	0.139874	0.309632	0.940934	1.45407	1.1828	1.17729	0	1.30294	1.23957	0.633547	1.09598	1.10917	0.640059	0.272944	0.252995	0.934356	0.799596	0.423856	0.197117	0	0	0	0	0	0	0	0.335674	0.609033	0.26204
Soltu.DM.01G021740	2.04783	5.24417	5.11416	4.73656	4.67413	3.26964	2.64917	2.57876	8.22217	10.8149	15.2964	10.4965	2.15026	2.10892	2.43452	8.40271	7.35629	8.10083	1.59943	1.84797	2.3564	4.3018	4.68314	2.14557	6.03873	5.95463	13.3958	4.05606	3.22507	2.30219	4.79149	6.47714	6.35925	2.47	4.55373	4.02812	12.5314	8.36987	5.30084	10.6651	3.92636	4.14059	3.02028	3.53474	2.44957	9.02071	7.79606	7.87394	9.14197
Soltu.DM.01G021750	0.30426	0	0	0.290078	1.02977	0	0	0	0	0.388101	0.978993	0.431897	1.51286	0.887758	3.39002	0.922796	0.651154	1.01263	0.302062	1.21113	1.52362	0	0	0	0	0	0	0	0	0.400172	0	0	0	0	0	0	0	0	0	0	0	0	0	0	0	0	0	0	0
Soltu.DM.01G021770	0.929764	0.177235	1.49704	1.01421	0.892583	1.1279	2.97799	1.41941	11.9634	3.00293	4.76927	0.559206	0	0.239204	0	0.648361	1.05197	0.253635	0.732273	0.97335	0.228494	0.643769	0.700293	0	3.01418	0.898701	13.3941	0	2.43673	0.95831	0.996139	1.01588	2.84707	0.556559	0.251556	0.601541	1.76231	2.66668	0.349174	1.03646	0	0.234552	0.106639	0.216696	0.108684	1.95255	1.653	1.25187	0.845165
Soltu.DM.01G021780	2.22329	2.09997	1.79961	1.25308	1.57964	0.94931	1.13361	1.2964	1.55853	1.75587	1.14393	1.87542	1.50061	1.61759	1.24129	1.09013	2.21166	1.49925	1.38604	1.60535	1.45958	1.49726	2.06819	1.29287	1.18116	1.48374	1.35073	1.23271	2.19853	0.554827	2.23866	2.09854	1.83902	1.10701	1.84766	1.28718	1.76071	1.38757	2.67239	1.65256	2.14093	1.71204	2.55781	1.92307	2.61422	1.0874	1.58328	1.08359	2.28501
Soltu.DM.01G021790	0	0	0	0	0	0	0	0	0	0	0	0	0	0	0	0	0	0	0	0	0	0	0	0	0	0	0	0	0	0	0	0	0	0	0	0	0	0	0	0	0	0	0	0	0	0	0	0	0
Soltu.DM.01G021800	0	0	0	0	0	0	0	0	0	0	0	0	0	0	0	0	0	0	0	0	0	0	0	0	0	0	0	0	0	0	0	0	0	0	0	0	0	0	0	0	0	0	0	0	0	0	0	0	0
Soltu.DM.01G021810	0	0	0	0	0	0	0	0	0	0	0	0	0	0	0	0	0	0	0	0	0	0	0	0	0	0	0	0	0	0	0	0	0	0	0	0	0	0	0	0	0	0	0	0	0	0	0	0	0
Soltu.DM.01G021820	3.36902	5.10395	3.70053	4.03585	3.66878	2.85671	2.96234	3.86329	5.15106	4.83241	4.96945	4.42931	2.92303	3.7895	3.17285	3.20064	3.15363	3.64954	4.50237	3.0183	3.51233	3.65606	3.22565	3.39376	4.53748	3.90823	7.9707	3.53133	4.73868	4.64493	7.21015	7.01994	5.46825	3.64977	3.96728	4.20337	5.38046	7.15388	6.04624	5.76293	3.19672	5.6019	2.45948	2.85185	2.67304	3.47955	4.50555	3.4753	3.75496
Soltu.DM.01G021840	32.4259	34.4147	26.5527	31.4581	31.4837	42.8664	46.9994	36.1882	30.0395	27.3591	27.1903	29.774	14.7654	16.6912	15.6509	15.7832	16.376	17.0274	20.7341	19.1778	17.0349	32.2016	30.2389	34.0103	30.1684	27.0242	23.1164	41.1971	29.4452	45.8844	20.1631	17.146	26.7889	31.2514	27.4005	18.9859	20.8808	22.5501	27.7991	20.2544	27.2888	21.5344	13.4606	12.7706	12.7283	14.1136	13.6617	11.9072	10.9232
Soltu.DM.01G021850	206.906	171.702	184.594	170.79	183.784	168.009	235.457	229.425	210.748	135.276	159.369	123.444	461.677	456.082	449.03	415.586	431.624	361.847	472.137	441.501	437.175	137.24	249.324	244.868	192.289	187.647	205.278	191.529	165.492	187.292	248.757	318.333	287.098	200.34	232.053	254.288	248.296	361.673	221.852	311.081	240.832	226.205	331.812	335.237	398.066	513.973	481.513	517.73	378.216
Soltu.DM.01G021870	2.28577	2.70723	5.08014	17.3863	5.11943	2.92058	12.2639	2.87869	8.19754	22.1632	17.9178	9.77048	1.83345	0.367947	1.95772	4.45392	3.74082	3.41231	1.01467	1.64313	0.367161	6.95217	5.3183	4.76938	19.4087	7.57536	46.433	9.31024	10.1568	8.00836	8.1025	14.3587	14.3126	16.2195	21.5973	7.23166	16.0996	12.7148	7.67081	33.8377	7.49405	19.6768	1.02385	1.95537	2.08021	5.70612	3.86885	6.24129	3.57865
Soltu.DM.01G021880	22.8504	23.4661	18.3138	26.4538	25.7791	18.5228	48.1858	21.4801	21.8534	37.4396	19.9752	20.5973	16.2307	18.3008	17.7313	15.0459	14.5049	14.4787	26.2666	22.7859	26.0495	17.993	15.3566	15.4633	21.8836	18.5432	42.7878	20.5767	16.3945	19.9913	11.9234	13.2273	14.4526	20.2198	21.6774	21.0123	27.8975	22.343	34.3822	15.6572	26.9428	27.1994	12.8328	13.7299	14.7687	24.5143	23.2865	22.7989	12.7306
Soltu.DM.01G021890	17.6026	12.3254	10.8125	11.866	9.58282	11.5288	11.172	8.88967	13.7678	35.4678	14.4333	15.0438	17.5558	17.1972	17.1374	6.96934	9.95097	9.44742	27.1741	23.9737	25.2153	7.40133	11.8203	8.90328	12.8966	9.12179	21.1698	10.8308	14.0091	11.8489	10.4295	9.44839	9.77922	5.49819	4.603	6.93607	11.6202	5.54025	14.0692	16.4007	25.4515	29.0893	18.4505	17.1852	15.7754	15.9224	15.8218	16.0163	21.6165
Soltu.DM.01G021900	1.18052	2.41829	3.2975	3.03347	4.02787	4.94223	5.18862	1.5272	4.10554	3.73275	10.5882	2.36718	1.79276	1.04592	1.72585	3.79561	3.09963	3.01974	1.61149	1.56203	1.96842	1.73559	1.90124	1.52011	5.1377	5.09342	3.91244	2.20353	2.15415	4.04903	3.45616	3.29943	5.81806	1.76262	2.17851	4.91792	4.21488	6.12145	2.51151	8.72928	1.32643	2.64768	1.59639	1.21742	1.15937	3.7485	3.7177	5.25306	2.38774
Soltu.DM.01G021910	2.89084	2.07041	7.47063	12.1044	5.02938	2.9834	32.4956	0	6.03496	4.98651	53.6928	18.7692	0.84265	0	0	7.62062	3.94093	5.27844	0	0.408125	1.39947	1.24218	2.24026	7.67089	15.9733	4.70461	85.5718	3.58082	0	0.608638	2.26868	11.4788	16.6811	4.46665	9.45032	9.95129	11.6646	3.3511	6.09595	52.6285	8.99784	18.7698	2.66784	5.66076	4.02178	3.41827	2.39555	5.92321	4.2676
Soltu.DM.01G021920	18.7415	11.6835	12.4183	26.5676	11.0511	21.1139	48.5841	23.5031	10.6916	12.1273	7.08309	10.205	10.9294	10.8867	8.5534	6.35533	6.8661	9.38986	13.1102	12.3738	12.8825	29.8574	14.9115	17.7575	16.2723	15.7146	8.07187	24.4828	16.8156	21.8799	11.1425	12.4567	11.3079	28.2074	19.5555	18.336	8.59716	12.3133	9.02984	13.1234	10.2046	12.0289	9.14267	8.15837	8.52006	9.20112	10.4276	10.2546	5.99086
Soltu.DM.01G021930	0	0	0	0.153855	0	0	0.0623679	0	0	0	0.142166	0	0	0.297018	0.149983	0	0	0	0	0	0	0	0	0	0.350919	0	0	0	0	0	0	0	0	0	0	0	0	0	0	0	0	0	0.0478781	0	0.0365345	0.221807	0.203082	0	0.382127
Soltu.DM.01G021950	0.841881	0.401624	4.29142	2.65269	0	6.91301	5.43114	0	0.985521	20.3967	1.4771	2.83444	1.97666	0.725474	1.45602	0	0	0	0	0	0	1.07362	4.41183	2.2722	6.63106	2.93028	1.20812	5.78752	5.5658	5.96932	3.10403	0.534887	2.27957	2.84853	2.40993	2.63025	1.77192	1.91143	1.76613	3.5411	4.61179	5.56661	0	0	0.111107	6.03087	2.80283	4.98782	1.34125
Soltu.DM.01G021960	0.757228	0	1.09631	0	0.69487	0	0	0.438354	0.440166	0.2337	0.815823	3.01709	0.775432	1.11692	2.50959	0.795551	0.851119	0	0.391925	0.778271	0.98082	2.84852	0.622252	1.03644	4.88479	0.911755	5.33957	0	2.275	0.592525	0	0.252966	0	1.57801	0.489388	0	0	0	0	0.242789	0	0	0.685412	0.912469	0.992677	0	0.775389	0.838527	0
Soltu.DM.01G021970	63.1085	40.2666	39.0004	42.2663	28.4412	30.3455	103.181	43.3568	23.4076	20.1126	14.9601	10.81	18.7515	27.2787	22.9562	17.4968	17.6816	16.2794	27.6029	27.1462	26.8458	32.4504	38.6615	63.8113	34.5927	45.2003	17.8907	82.721	35.9947	64.8711	34.2335	33.8886	29.3548	50.9918	49.9124	31.2928	14.2491	18.2438	21.4221	8.04417	12.5127	10.8004	16.1002	15.9124	13.553	14.924	17.321	16.1823	10.037
Soltu.DM.01G021980	7.33769	9.24694	6.39975	4.10378	6.89691	8.15956	10.7136	4.47071	1.52655	1.88645	2.85255	2.65087	11.1364	13.7399	9.92307	7.95717	6.7326	9.12686	5.2937	8.35599	6.89258	17.6439	10.315	25.4822	6.51525	9.45794	7.49899	17.5311	7.79155	15.3071	4.52402	5.51388	8.39131	13.6073	7.83324	12.4479	1.04427	1.41661	3.03125	1.19852	3.21967	0.848798	8.50515	9.80064	9.02267	3.59444	2.07068	2.44832	2.09821
Soltu.DM.01G021990	5.10508	5.75121	4.30555	2.81519	5.19456	5.82328	12.2504	5.32999	1.32429	1.23569	3.07381	2.21888	5.52605	4.29353	4.38303	4.89367	4.25851	4.80781	2.37544	2.88609	3.64595	15.1639	13.7397	22.6445	8.6918	9.23206	4.57966	14.7348	8.12651	11.768	5.75468	6.57339	6.67442	15.8639	7.41913	8.39604	1.32137	0.669717	2.33496	1.18332	6.21507	1.59649	3.21082	1.86261	3.17798	1.1225	0.764101	1.10894	0.452526
Soltu.DM.01G022000	31.3394	20.426	16.5467	30.1108	17.5145	32.6525	33.2414	25.4046	10.8506	4.69411	12.7476	14.556	29.3152	29.7989	29.8844	31.5242	31.4849	32.3856	26.9225	26.6404	27.3287	19.2438	22.9369	35.2766	18.0036	32.2107	13.679	46.6599	19.1335	39.0158	11.8249	7.75379	9.83971	14.0536	13.1097	15.9259	6.44086	3.36479	9.12011	5.68695	17.1868	7.99089	17.6268	18.0501	19.962	12.3366	13.6979	12.7793	10.7382
Soltu.DM.01G022010	2.58052	2.75342	3.33433	3.06081	3.21202	4.43511	2.13725	2.25974	1.96372	3.1122	2.18801	3.0673	2.24563	2.46297	2.1809	1.96809	2.26251	2.27947	2.03185	1.92109	2.21422	2.06166	2.45083	3.18743	1.40469	2.22908	2.36187	1.92832	2.37017	2.23907	2.3144	2.22467	1.81678	2.06013	2.16247	1.45633	2.06578	2.96072	2.44491	2.02549	2.79191	1.35917	1.86246	1.22246	1.91805	1.7772	1.67094	1.96876	2.5558
Soltu.DM.01G022020	0	0.072914	0.206835	0.362593	0.213036	0.718056	0.432097	0	0.423179	0	0	0.119757	0	0.129034	0	0.172189	0.168108	0.126802	0	0.162945	0	0.427907	0.152259	0.212708	0.706785	0.902062	0.568048	0.605171	0	0.18279	0	0.0599578	0.227612	0.123819	0.229984	0.301925	0.254838	0.243107	0.126684	0.762998	0.102014	0.234756	0.0716294	0.0358716	0.0542915	0.537113	0.614696	0.685149	0.0357128
Soltu.DM.01G022030	29.0724	18.766	23.3785	26.0623	23.143	24.5579	39.2047	27.5218	14.809	19.676	14.748	19.3766	15.2986	14.7465	15.0511	13.8836	11.2421	10.554	19.4747	13.3254	14.1574	17.3874	19.0147	36.7857	25.5848	23.5422	17.5232	25.3316	23.5857	28.0332	18.5831	22.6193	17.2824	35.0862	21.4776	25.657	12.3793	11.0912	21.5256	16.5107	21.2767	27.6329	12.2877	11.2542	10.8506	9.67653	11.1855	11.9591	13.0126
Soltu.DM.01G022040	7.63097	11.8498	9.21371	6.77904	12.4129	10.4823	9.21422	6.77753	9.23527	9.53811	7.92589	7.30738	5.34713	6.63183	6.62376	5.84127	4.9906	4.52823	6.27859	5.39013	5.47864	9.85518	11.6402	13.7175	9.96356	8.01227	10.5414	10.0419	7.72751	10.3114	6.05731	7.65018	7.03244	4.26888	7.21611	9.15671	6.14898	4.21371	6.54927	5.56202	6.05246	6.58744	4.78605	4.15302	5.01965	5.17758	4.70851	3.97497	4.25157
Soltu.DM.01G022050	6.14099	5.79747	4.37413	7.63311	6.74794	6.93858	5.97155	6.61393	5.60361	5.36663	6.124	5.6285	5.82955	5.92031	5.20438	5.54214	5.80905	4.25754	5.25594	5.07247	5.47766	6.64959	5.81036	6.28837	7.02935	8.05326	5.72296	5.29625	5.73566	4.63498	6.34746	5.56956	6.57342	10.1483	8.24252	5.90039	5.74579	6.63461	5.55226	5.13604	6.80135	6.66086	5.76257	4.54018	4.00699	5.14839	4.72121	4.47551	5.10124
Soltu.DM.01G022060	0.750054	0	0.422896	7.00961	1.04123	5.19817	8.60067	1.34679	0.987969	0	0	0.52963	5.60547	11.7571	5.79961	4.716	0.457122	0.475448	2.11582	3.0056	0	0	6.67984	10.0852	2.3322	1.80744	1.12913	3.70853	3.32979	7.3352	2.68371	8.32013	1.89367	0	0	3.02414	0	0	2.18309	1.58116	0.442559	1.42714	0.373293	1.64426	0.561196	1.79682	2.69	0.299132	1.78352
Soltu.DM.01G022070	1.07882	0	0.964959	2.25629	0.709753	0.755765	3.31931	0.633238	1.29365	0.396162	0.93871	0.25346	0	0.150574	0	0.293393	0.166072	0	0.481949	0.766114	1.28856	0.215402	0.649913	0.356471	0.237872	2.04391	1.15522	6.2809	0	0.514361	1.45305	0.41238	0.667629	2.793	2.35025	0.970477	0.147499	0.311309	0.588358	0.252955	0.432858	0.785384	1.41852	0.680868	0.392748	5.3067	6.36135	4.25928	0.830706
Soltu.DM.01G022080	84.7035	103.733	76.8999	104.012	101.312	113.457	91.4191	113.958	99.9419	83.3345	64.6395	68.5023	41.0133	48.3996	47.1693	53.6892	55.0183	46.7165	52.4755	52.3612	42.5616	83.2603	102.899	95.5518	82.4257	92.7997	73.71	84.2133	104.039	89.6117	74.3764	80.7007	77.7414	87.5386	81.2438	74.668	76.5735	93.1384	78.2258	62.2219	77.403	88.2956	47.9135	51.4938	42.7254	48.5878	58.5265	49.8328	32.0745
Soltu.DM.01G022090	4.20616	1.88256	3.03314	2.90611	1.75382	3.95058	1.01837	1.52488	1.94891	4.49207	3.25319	6.49411	2.33151	1.80141	1.92583	2.73454	1.79162	2.77129	2.09912	2.20709	1.82905	0.604576	1.55807	0.919525	1.26396	2.29694	2.54773	1.66702	2.56364	0.798843	1.58273	0.343281	1.75118	0.723285	0.674696	0.420338	1.85862	1.70867	1.3252	3.13676	2.30265	3.75226	1.26015	1.88032	0.887858	1.23063	1.25939	1.1499	1.85409
Soltu.DM.01G022100	5.03942	3.58048	4.54107	5.9383	4.4909	4.60419	3.06383	4.00099	5.21204	10.1666	5.92405	15.449	6.76126	6.47204	7.01207	5.55837	4.70204	6.05995	6.28817	4.97355	5.04636	3.95969	3.57062	2.855	2.66227	3.3301	5.0594	2.61887	4.57396	3.66171	2.90832	1.85433	2.92034	2.31544	2.2787	1.90891	2.89444	1.8274	2.10661	4.91115	5.93446	4.85592	3.72011	3.5004	3.49084	2.52731	2.82851	2.64377	3.46152
Soltu.DM.01G022110	3.82531	5.4199	8.43681	11.6062	9.39966	23.1353	20.8272	11.8102	6.23437	15.9532	12.0245	20.2459	2.28328	11.5874	7.97106	8.4352	7.67492	14.3143	1.93074	4.15769	0	1.28931	14.8889	0	0	12.2979	12.4628	17.1119	13.2001	1.44237	0	0	0	0	0	0	0	0	0	0	0	0	0	0	0	0	0	0	0
Soltu.DM.01G022150	1.27373	1.79393	1.22357	1.88471	2.00673	2.21101	0.983338	1.5211	1.71605	2.45195	1.21362	2.61752	1.70707	1.58078	1.68075	2.09375	1.75968	2.06644	1.76545	1.63672	1.54396	1.8725	1.25144	0.833206	1.14584	2.07776	1.5923	1.29553	1.12464	1.47977	0.432587	0	0.359587	0.426743	0.200988	0.29996	0.30836	0.0981951	0.183554	0.21586	0.66765	0.435852	0.495596	0.19809	0.154102	0.115243	0.0838703	0.0376778	0.0492979
Soltu.DM.01G022180	9.90282	9.15436	8.47308	18.9126	10.4101	15.5008	2.96667	6.56852	7.2529	9.53271	10.4234	10.5897	25.1861	24.813	22.7028	22.7629	19.2699	21.1966	18.5675	16.4601	15.3855	26.0657	23.2939	40.757	22.9458	28.3642	12.8122	24.1653	33.2786	20.7022	9.40946	8.35018	6.39486	17.5825	10.055	10.1559	3.87973	2.08735	5.7294	7.65144	11.3555	12.8619	21.0454	20.934	24.0256	8.56565	8.73655	8.3262	12.8729
Soltu.DM.01G022190	16.3833	10.7738	15.3654	6.05412	9.66796	3.41435	20.673	6.45637	15.5661	23.8359	51.9382	30.5889	5.73757	7.66636	6.69974	26.3833	23.8922	22.925	10.7948	8.28297	10.2582	9.83686	6.2484	6.60896	20.539	10.0041	83.4452	6.01983	6.69059	7.30268	7.67589	11.43	8.75307	5.13545	17.8913	13.9993	29.1389	12.8665	14.493	30.8993	14.2073	16.268	10.7628	12.0669	14.2002	23.1688	26.3312	25.3866	36.6001
Soltu.DM.01G022200	0.617833	0.447038	1.43816	0.335163	4.99383	2.05992	0.968431	0.588093	0.210567	4.03372	0.555319	0.231234	3.36044	4.79689	2.83951	0.426256	0	0	0.710146	0.405388	1.50234	0	1.77777	0.900887	1.15311	0.229984	0.891696	0.880136	1.50154	1.07397	1.14749	2.49492	0.326115	0.872895	0.792063	1.94819	2.55617	1.63807	3.88877	1.12433	3.9054	3.30034	0.176574	0.53329	0.628503	21.9252	23.8397	21.7297	2.92315
Soltu.DM.01G022210	0	0	0	0	0	0	0	0	0	0	0	0	0	0	0	0	0	0	0	0	0	0	0	0	0	0	0	0	0	0	0	0	0	0	0	0	0	0	0.541954	0	0	2.11051	0	0	0	0	0	0	0
Soltu.DM.01G022220	9.58712	4.54938	7.41935	6.65257	11.8148	4.84568	19.8278	20.227	2.3866	2.84982	4.46706	4.61965	10.483	13.3751	12.1808	6.36598	5.81611	7.43961	34.2849	34.0625	37.2423	18.6283	8.94696	6.80945	5.60499	2.77882	5.98973	6.2949	3.58419	3.9222	1.33034	1.69591	4.358	12.5456	10.4171	11.3202	3.60299	13.1524	7.5904	2.171	3.06097	2.19362	12.618	10.3107	11.853	17.7396	15.6381	16.6927	23.6734
Soltu.DM.01G022230	0.142736	0	0	0	0	0.139044	0.370552	0	0	0	0	0	0	0	0.193182	0	0	0	0.196937	0.59231	0.57059	0	0	0	0	0	0	0	0	0.221787	0	0	0	0	0	0	0.417164	0	0	0	0	0	0	0	0	0.16229	0	0.131999	0
Soltu.DM.01G022250	0	0	0	0	0.237245	0	0.237477	0	0	0	0.269426	0	0	0	0	0	0	0	0	0	0	0.265655	0	0	0	0.133589	0	0	0	0.407437	0	0.557759	0	0.118831	0.327065	0.266998	0.236981	0.252811	0.541129	0.111947	0	0	0.634326	0.636776	0.511221	0.913488	0.447647	0.225232	1.10927
Soltu.DM.01G022260	10.0559	1.49053	5.14363	3.03261	3.55711	1.14478	3.80993	0.472118	1.3406	4.07604	7.22676	9.98397	2.08122	0.870262	1.20682	1.07083	0.678298	0.958479	1.91489	2.20634	2.80247	2.75551	0.869733	0.774882	4.50445	4.03282	13.3721	1.59636	0.686764	2.73531	0.574464	1.48049	2.45278	1.00718	3.64741	2.5731	0.763703	3.22089	0.451543	2.06111	2.0135	0.945933	0.346222	0.873894	0.574485	0.488497	0.889185	0.754489	2.51395
Soltu.DM.01G022270	9.06571	1.43542	4.74407	0.896793	2.39246	0.54658	1.3986	0.49147	3.65218	0.574346	10.8894	11.011	1.36541	2.34448	1.82456	6.48066	6.95126	7.99472	3.254	3.63309	3.40825	1.32897	1.17056	2.74811	11.8629	1.93522	14.9768	1.60611	0.753647	1.44772	0.633255	0.151937	0.454583	1.17393	1.38969	0.553979	0.106059	0.281265	0.685374	0.431	0.684905	0.133653	0.179881	0.478887	0.326163	1.44204	1.14809	1.28141	2.91962
Soltu.DM.01G022280	11.7223	21.3901	10.7692	5.27513	12.3344	7.46985	9.47187	9.57698	4.8569	25.4331	10.303	9.07018	104.565	102.989	102.803	7.38692	6.87634	6.24466	84.0413	82.5969	85.5915	47.0774	24.2567	25.3047	5.74829	7.01352	6.48814	18.5168	13.7554	10.0999	8.70377	5.75831	8.20315	9.55846	5.66391	13.8583	3.14274	3.33296	6.35261	6.17624	6.29648	12.1903	23.1123	24.1584	21.1679	6.90259	7.09172	7.19715	9.1283
Soltu.DM.01G022290	78.273	71.5611	62.831	57.699	68.9695	72.0803	47.7557	63.3883	69.5806	73.748	76.4069	95.3822	45.1208	43.0726	43.0501	43.1904	42.7453	38.4173	42.4686	39.2333	41.001	46.7158	62.5392	65.3113	55.1377	79.4436	88.7192	74.4258	72.444	81.7745	47.349	38.8126	50.6536	48.8002	47.7511	46.6147	58.3001	57.6318	58.4398	60.3824	71.6265	72.8309	43.938	43.3053	34.3265	40.2053	40.6335	42.0542	41.4678
Soltu.DM.01G022300	23.86	25.6896	22.6925	27.4408	34.0881	31.4225	23.6613	32.8728	25.3326	28.1148	20.5371	22.7033	17.0898	19.907	15.5894	19.2956	22.4465	20.8445	17.5421	16.7156	16.7528	25.1496	25.7279	24.5443	22.202	26.507	23.0966	23.3212	35.2262	27.2959	26.1226	24.2206	21.6692	48.6062	34.2437	32.4571	26.1265	35.5236	29.8377	25.8444	26.164	26.4362	14.2254	15.1354	15.0477	19.3629	16.8415	18.323	16.4553
Soltu.DM.01G022320	2.79141	8.63201	2.37964	8.03459	5.75609	29.9969	0	2.58232	3.66298	17.4509	3.15712	3.93197	7.34953	4.84225	10.79	7.1058	11.8873	18.7926	1.14887	2.38732	2.64641	3.71695	4.07186	5.29129	21.0293	21.8673	3.07566	0	15.5367	0	42.0055	18.5216	6.88298	50.6483	27.962	23.6755	13.3416	1.45755	13.966	14.735	19.514	25.2401	10.247	30.3222	12.9608	4.24277	10.2041	9.13859	15.6438
Soltu.DM.01G022330	1.26729	0	0.708681	13.7511	10.4568	3.13915	0	1.66099	0.87943	0	0	0	102.137	127.274	97.6096	336.785	417.876	408.217	74.368	79.8406	82.3715	8.77417	9.10957	12.2818	15.3699	20.3871	17.0952	1.79621	24.9926	0.998671	9.25703	34.9697	5.00104	5.89292	13.6323	16.7489	13.3797	4.69262	13.2164	1.79021	12.4575	1.63687	85.6014	123.763	97.53	82.6817	97.6456	112.758	167.309
Soltu.DM.01G022350	12.0261	14.2587	11.7681	8.58376	7.75438	6.95924	8.33458	6.87655	17.0633	13.1319	15.5405	14.4638	9.06839	10.0429	9.80515	7.96385	8.7293	8.20377	11.0388	12.1979	13.1287	8.19356	9.54011	6.90521	11.4496	10.6126	21.6718	6.06934	11.7058	7.79419	11.898	9.38958	12.1949	4.82399	6.11119	8.00951	16.9228	16.3903	14.7618	13.0204	11.5502	14.2162	15.4718	15.5448	15.8639	16.9673	16.1617	18.0632	22.9731
Soltu.DM.01G022360	9.93021	11.9815	8.84161	7.63908	12.1927	11.0909	5.70465	11.6745	8.90927	11.4412	8.16837	9.2998	12.706	11.3043	10.6588	9.56599	9.55896	9.79917	12.728	12.4288	11.6491	14.0205	9.73622	11.7291	7.9105	6.9072	7.91679	7.98259	10.0226	8.10628	9.11571	7.42509	9.06873	2.8087	4.1102	5.42562	8.2758	10.2699	8.5803	7.88804	9.02323	8.51748	11.7559	11.1356	9.77958	7.98975	7.56289	8.01479	7.02064
Soltu.DM.01G022370	10.5678	10.837	8.70757	12.0497	11.9327	13.6145	13.9086	10.3845	10.5755	9.86725	9.22752	9.71466	10.2985	11.3909	12.9397	11.2884	12.8329	9.59765	12.7142	13.1165	12.4623	11.186	9.87592	11.0584	6.80753	9.47776	5.9312	6.91165	8.18209	9.03837	8.97357	9.0808	8.01282	9.24222	5.92653	10.7541	11.5626	11.4503	9.4787	9.42542	12.603	14.345	11.4764	9.77554	11.2556	16.0526	14.4385	10.0937	7.94247
Soltu.DM.01G022380	34.8318	43.882	42.1644	33.8256	42.7732	36.9088	34.5182	54.8153	48.5488	46.6603	35.5246	43.2167	38.8613	39.0186	33.732	34.7819	30.2428	31.7284	35.3249	30.2312	32.8964	42.709	41.3073	38.4935	32.8936	37.3759	40.7218	30.7184	52.7105	33.419	43.8278	46.538	38.6145	43.0811	41.6751	42.3365	49.5541	55.7207	50.6693	41.7093	39.7487	44.3924	33.8384	30.8193	28.7139	35.2066	37.2276	33.1501	32.7401
Soltu.DM.01G022390	0.891186	0.626559	0.45736	0.662422	0.318425	0.310493	1.50626	0.429411	1.20184	2.98123	6.89466	3.2575	0.966514	0.832005	0.788173	2.93225	2.55734	3.79123	2.20631	2.34718	2.32507	0.240354	0.922407	1.54727	2.93472	0.826583	3.59183	0.233106	0.452477	0.207808	0.188396	1.6346	0.367787	0.475412	0.832031	0.54823	0.853541	3.20052	1.80101	0.765646	0.148645	0.380575	0.900085	1.13162	1.54214	5.59282	6.35146	6.71828	3.28656
Soltu.DM.01G022400	0.048986	0.0925346	0	0.0771232	0.0693873	0.0724784	0	0.0849304	0.0946142	0.0317111	0.0516576	0.17161	0.0240948	0.0690222	0.0705159	0.172419	0.150343	0.100658	0.0982612	0.0487364	0.161158	0	0	0.233164	0	0	0.0382335	0	0	0.0398132	0.0252525	0	0.0494396	0	0	0.0394574	0.0238492	0.0758515	0.0468212	0	0	0	0	0.086191	0	0	0.0908334	0	0
Soltu.DM.01G022410	12.6757	11.8622	9.04837	8.60638	12.664	4.95798	6.60452	4.6817	13.8069	8.22139	15.0402	17.3181	11.653	11.9576	11.6216	14.6121	13.9345	14.2705	8.36305	8.97607	8.76199	16.6665	6.0246	11.2018	8.12774	9.52762	23.9948	5.62489	2.76896	10.814	6.11317	7.37147	12.8994	7.92645	7.39118	5.71079	12.9204	6.7393	9.05537	7.64415	9.38332	8.0964	13.3619	13.4394	10.5164	10.8659	10.6631	10.8693	15.9956
Soltu.DM.01G022440	0.09788	0	0.227145	0	0.0942396	0	0	0.120505	0	0	0	0	0	0	0	0	0	0	0	0	0	0.155201	0.470957	0	0	0	0	0	0	0	0	0	0.272988	0.293427	0.135517	0	1.22554	0.743234	0.257476	0.539619	0.111513	0	0	0	0	0.264233	0.328814	0.148491	0
Soltu.DM.01G022450	24.5531	27.5503	25.1513	25.7879	23.7254	18.8938	18.7785	31.1317	28.5571	23.835	26.12	17.0926	21.9661	23.361	21.5607	21.3218	19.5579	17.3857	24.7529	24.6565	26.0832	22.6956	28.759	25.3282	21.8908	26.3683	31.2938	23.5745	30.2714	23.5569	31.4157	26.3506	27.6406	18.8528	23.2845	23.9733	29.0582	31.9559	27.6165	15.1507	12.4464	20.3081	23.9247	23.2051	25.8082	19.3038	20.8511	20.6109	23.155
Soltu.DM.01G022460	8.95787	7.05034	7.94973	10.8714	9.77704	16.0093	10.1366	8.84056	5.344	9.08077	7.87556	6.22081	6.50797	6.32345	6.16856	7.94492	6.64639	7.07733	6.40143	5.91059	6.25875	8.41736	7.94745	12.3328	8.89729	13.9199	9.46926	16.2368	10.3844	14.601	6.49106	5.53259	6.4329	14.8843	9.14846	8.2024	6.14686	6.16336	5.75903	7.03987	9.18095	9.93457	6.26331	6.70366	5.32545	6.64039	6.23559	6.66266	6.34619
Soltu.DM.01G022480	0	0	0	0	0	0	0	0	0	0	0	0	0	0	0	0	0	0	0	0	0	0	0	0	0	0	0	0	0	0	0	0	0	0	0	0	0	0	0	0	0	0	0	0	0	0	0	0	0
Soltu.DM.01G022490	0.291164	0.27567	0	0	0	0	0	0	0	0.83737	0.981917	0.829021	0.802322	0	0	0	0.286381	0	0.762951	0	0.255982	0	0	0	0	0	0.818005	0	0	0	0	1.57594	0	0.42072	0	0	0	0	0	0.399578	0.336141	0.738964	0	0.481261	1.46118	0	0.207804	0	0.223691
Soltu.DM.01G022500	27.5071	34.3723	27.2203	30.416	31.4344	29.156	27.4438	35.2985	24.6609	44.8767	35.8516	45.4249	25.2544	28.1128	31.1746	23.2557	23.6635	23.3056	30.4717	27.3833	24.0332	13.97	28.1453	25.0654	30.1359	26.6512	30.4625	24.9369	30.8677	24.3353	29.7562	25.9342	23.14	18.0074	19.7587	20.5253	24.5807	27.8768	19.9473	32.6923	46.2072	42.0753	18.7344	25.0654	26.7234	21.1681	26.9769	33.7844	27.1099
Soltu.DM.01G022510	25.5012	26.3082	25.5433	26.2888	33.2564	31.1217	30.2434	29.6693	22.7053	14.6955	15.3045	18.2323	20.5287	16.6248	17.6069	20.9193	20.2291	21.9055	19.2966	18.4183	18.9895	37.7609	27.0616	30.9831	26.1857	26.8649	20.9813	37.7806	21.5505	26.7999	26.0448	26.1815	32.3195	41.2876	34.6507	26.2523	24.1748	33.6592	24.0117	17.5377	13.4041	15.8701	17.3296	17.8586	19.3955	20.0701	18.9397	19.283	15.4746
Soltu.DM.01G022520	18.633	22.0364	20.9052	21.0482	22.4248	27.0623	26.7307	19.5999	21.4804	23.1428	20.309	31.1752	25.1413	24.634	23.6686	23.3389	23.8834	22.9576	21.026	21.247	23.6697	18.3986	15.8698	19.1745	18.2797	22.1697	16.8125	23.5525	21.5149	20.2677	21.1	20.7974	22.3864	26.4941	19.853	16.9151	19.0789	19.8472	27.0348	21.5431	27.3251	24.9541	26.4874	25.5323	22.152	20.1399	19.6929	17.9255	19.7289
Soltu.DM.01G022540	24.9174	26.8709	25.7485	13.7019	24.1375	16.7159	28.3745	18.4669	16.4274	20.332	22.6769	26.4659	13.5856	8.83948	10.0199	18.4811	17.813	15.0808	11.7299	12.0533	13.325	15.7891	31.5249	28.0599	17.5283	27.6689	60.1641	22.2168	15.5372	23.5915	22.1962	23.4147	26.9024	20.8867	16.2667	34.1092	26.2365	20.1869	28.9949	24.8404	13.563	23.158	14.8187	17.1628	15.1165	18.3009	16.9585	19.0564	22.4506
Soltu.DM.01G022550	19.564	38.6888	29.1626	20.452	24.0427	18.1047	31.6856	46.4426	29.4082	13.0325	15.746	11.4915	8.63709	9.25006	10.8038	16.3225	10.5447	11.4555	9.71935	7.19505	9.28809	24.07	24.8443	39.2219	15.1108	17.4853	13.0824	30.4987	32.6749	29.2724	35.4207	30.647	43.6415	33.2236	17.6245	24.3304	22.7637	30.0246	26.051	17.2372	8.35326	7.92767	5.88658	11.6641	6.65107	10.6916	9.33906	13.9927	9.36567
Soltu.DM.01G022570	347.419	327.713	330.621	541.737	348.461	494.274	109.13	267.381	132.725	504.516	273.155	464.711	122.945	131.11	120.559	304.121	296.228	308.264	73.9419	80.3526	79.319	620.386	410.49	894.032	735.771	872.779	225.582	514.174	604.453	495.166	298.638	231.131	221.326	558.505	286.089	251.344	76.1199	53.2425	121.566	279.379	371.599	484.343	148.241	155.37	140.247	69.0677	70.2749	72.9915	47.7626
Soltu.DM.01G022580	20.6395	41.8812	31.604	34.3799	33.9494	28.5963	4.73555	33.3983	33.452	38.0182	31.5442	47.5201	39.1514	37.2748	38.7816	64.1167	64.7507	61.6306	27.5567	26.0327	26.6132	27.0898	34.1287	37.5848	31.0502	51.9227	27.5648	19.3874	56.6255	21.2226	39.9437	32.2567	27.5083	34.1915	22.955	26.2673	37.3349	29.274	35.8715	29.1798	34.5475	35.4961	24.0403	24.681	24.2112	25.5923	24.3364	27.015	32.0424
Soltu.DM.01G022590	2.09458	2.79084	1.97886	3.80319	7.60452	2.25434	1.69626	1.4927	3.25642	2.37621	2.92986	2.58972	2.99186	4.54844	3.34213	3.83176	2.44414	3.90772	2.29527	2.18948	2.82906	1.61551	1.91309	4.07254	10.9988	4.39538	13.9516	2.21859	1.83798	2.10515	3.30534	4.98181	12.6772	2.14977	9.21138	11.3913	9.26274	7.39493	9.38768	11.3626	4.09727	3.68777	2.91048	4.89583	4.96475	3.71875	5.85456	3.29189	3.10219
Soltu.DM.01G022600	27.2364	33.4182	24.7035	20.4142	35.8935	23.9569	18.7367	28.4217	15.6403	16.6812	12.0159	11.8049	18.229	20.2792	19.587	35.6073	36.1966	38.7354	18.771	20.5417	20.1223	37.6273	38.4667	60.8065	23.9431	30.5939	11.8707	34.6828	38.976	30.4209	31.1743	35.0987	36.9024	63.729	39.6493	38.1112	20.8903	23.9654	22.9037	26.1542	31.5375	27.8091	26.7281	26.5484	29.9567	25.9282	24.1796	24.2966	17.8478
[truncated: 28,393 more rows]
[truncated: 11 more columns]

## Sheet: Supplementary Table S4
GeneID	COG_class	COG_class_annotation	GO_annotation	KEGG_annotation	KOG_class	KOG_class_annotation	Pfam_annotation	Swissprot_annotation	Swissprot_annotation	nr_annotation
[truncated: 33,285 more rows]

## Sheet: Supplementary Table S5
Anno Database	Annotated Number	300<=length<1000	length>=1000
COG	11198	2365	8725
GO	19440	5384	13662
KEGG	23732	6301	17008
KOG	17981	4754	12880
Pfam	27160	7500	19271
Swissprot	26492	7288	18772
[truncated: 3 more rows]

## Sheet: Supplementary Table S6
ID	AA121	AA122	AA123	AA21	AA22	AA23	AA61	AA62	AA63	AC01	AC02	AC03	AD121	AD122	AD123	AD21	AD22	AD23	AD61	AD62	AD63	AM121	AM122	AM123	AM21	AM22	AM23	AM61	AM62	AM63	QA121	QA122	QA123	QA21	QA22	QA23	QA61	QA62	QA63	QC01	QC02	QC03	QD121	QD122	QD123	QD21	QD22	QD23	QD61
[truncated: 16,327 more rows]
[truncated: 11 more columns]
