# Supplementary material for: Transcriptomics Analysis Reveals a More Refined Regulation Mechanism of Methylation in a Drought-Tolerant Variety of Potato
Source: Genes (Basel). 2022 Nov 30;13(12):2260. doi: 10.3390/genes13122260 (PMC9778648; doi:10.3390/genes13122260)
Supplement: Supplementary file 1 [file genes-13-02260-s001.zip › Supplementary Table S7.xlsx]

## Sheet: AC01_AC02_AC03_vs_AA21_AA22_AA2
#ID	AC01_Count	AC02_Count	AC03_Count	AA21_Count	AA22_Count	AA23_Count	AC01_FPKM	AC02_FPKM	AC03_FPKM	AA21_FPKM	AA22_FPKM	AA23_FPKM	pValue	FDR	log2FC	regulated	COG_class	COG_class_annotation	GO_annotation	KEGG_annotation	KOG_class	KOG_class_annotation	Pfam_annotation	Swissprot_annotation	TrEMBL_annotation	nr_annotation
Soltu.DM.10G026470	67	71	143	8	14	7	19.1159	18.7776	40.3625	2.56535	4.22993	2.12189	1.3167e-08	3.17657e-07	-2.97369	down	--	--	Molecular Function: DNA binding (GO:0003677);; Cellular Component: nucleus (GO:0005634);;	--	[O]	Posttranslational modification, protein turnover, chaperones	Myb-like DNA-binding domain	Protein RADIALIS-like 1 OS=Arabidopsis thaliana OX=3702 GN=RL1 PE=2 SV=1	Uncharacterized protein OS=Solanum tuberosum OX=4113 GN=102587098 PE=4 SV=1	PREDICTED: protein RADIALIS-like 1 [Solanum tuberosum]
Soltu.DM.10G000540	0	3	26	167	111	213	0	0.573588	3.9755	25.7776	16.8975	32.7761	9.51468e-05	0.000696452	3.08515	up	[KAD]	--	Molecular Function: DNA binding (GO:0003677);;	K09422|3.19597e-180|sot:102591919|(RefSeq) transcription factor MYB3; K09422 transcription factor MYB, plant	[K]	Transcription	Myb-like DNA-binding domain;; Myb-like DNA-binding domain	Transcription factor MYB102 OS=Arabidopsis thaliana OX=3702 GN=MYB102 PE=2 SV=1	Uncharacterized protein OS=Solanum tuberosum OX=4113 GN=102591919 PE=4 SV=1	PREDICTED: transcription factor MYB3 [Solanum tuberosum]
Soltu.DM.10G005810	160	243	162	548	297	589	13.8496	20.1142	13.3702	46.6317	24.8126	51.0101	0.000244108	0.00154364	1.30587	up	--	--	Biological Process: lipid metabolic process (GO:0006629);; Cellular Component: integral component of membrane (GO:0016021);; Molecular Function: oxidoreductase activity (GO:0016491);; Biological Process: oxidation-reduction process (GO:0055114);;	K13076|0|sot:102596480|(RefSeq) delta(8)-fatty-acid desaturase-like; K21734 sphingolipid 8-(E/Z)-desaturase [EC:1.14.19.29]	[I]	Lipid transport and metabolism	Fatty acid desaturase;; Cytochrome b5-like Heme/Steroid binding domain	Delta(8)-fatty-acid desaturase OS=Helianthus annuus OX=4232 GN=sld1 PE=1 SV=1	Uncharacterized protein OS=Solanum tuberosum OX=4113 GN=102596480 PE=4 SV=1	PREDICTED: delta(8)-fatty-acid desaturase-like [Solanum tuberosum]
Soltu.DM.06G025820	539	1293	427	15	51	15	67.9423	161.499	53.4198	1.90153	6.28444	1.90134	9.89091e-15	8.90411e-13	-4.31034	down	--	--	Biological Process: response to light stimulus (GO:0009416);; Cellular Component: photosystem I (GO:0009522);; Cellular Component: chloroplast thylakoid membrane (GO:0009535);; Biological Process: photosynthesis, light harvesting in photosystem I (GO:0009768);; Cellular Component: chloroplast envelope (GO:0009941);; Cellular Component: plastoglobule (GO:0010287);; Cellular Component: integral com…	K08910|8.63235e-147|sot:102583646|(RefSeq) chlorophyll a-b binding protein 4, chloroplastic-like; K08910 light-harvesting complex I chlorophyll a/b binding protein 4	--	--	Chlorophyll A-B binding protein	Chlorophyll a-b binding protein 4, chloroplastic OS=Arabidopsis thaliana OX=3702 GN=LHCA4 PE=1 SV=1	Chlorophyll a-b binding protein, chloroplastic OS=Solanum tuberosum OX=4113 GN=102583646 PE=3 SV=1	PREDICTED: chlorophyll a-b binding protein 4, chloroplastic-like [Solanum tuberosum]
Soltu.DM.01G000240	0	0	0	136	74	19	0	0	0	10.2351	5.6015	1.45419	6.08844e-11	2.48888e-09	5.42357	up	--	--	Molecular Function: ubiquitin-protein transferase activity (GO:0004842);; Biological Process: protein ubiquitination (GO:0016567);; Biological Process: detection of molecule of fungal origin (GO:0032491);;	K08332|1.77638e-15|smo:SELMODRAFT_61948|(RefSeq) hypothetical protein; K08332 vacuolar protein 8	--	--	U-box domain	U-box domain-containing protein 21 OS=Arabidopsis thaliana OX=3702 GN=PUB21 PE=2 SV=1	RING-type E3 ubiquitin transferase OS=Solanum tuberosum OX=4113 GN=102598134 PE=4 SV=1	PREDICTED: U-box domain-containing protein 21-like [Solanum tuberosum]
Trans_newGene_4621	0	0	3	19	26	35	2.13523e-10	3.23765e-10	0.393237	2.05664	2.70029	3.65533	2.05477e-05	0.000187847	3.41145	up	--	--	--	K12447|1.46811e-38|thj:104808371|(RefSeq) uncharacterized protein LOC104808371; K12447 UDP-sugar pyrophosphorylase [EC:2.7.7.64]	[R]	General function prediction only	Retrotransposon gag protein;; gag-polypeptide of LTR copia-type	--	--	PREDICTED: uncharacterized protein LOC102587048 [Solanum tuberosum]
Soltu.DM.03G017580	286	321	325	99	80	76	23.6014	25.6112	29.2208	10.5659	8.54452	7.92864	5.6744e-14	4.16373e-12	-1.82199	down	--	--	Biological Process: metal ion transport (GO:0030001);; Molecular Function: metal ion binding (GO:0046872);;	--	[P]	Inorganic ion transport and metabolism	--	Heavy metal-associated isoprenylated plant protein 39 OS=Arabidopsis thaliana OX=3702 GN=HIPP39 PE=2 SV=1	Putative ovule protein OS=Solanum chacoense OX=4108 PE=4 SV=1	hypothetical protein T459_08066 [Capsicum annuum]
Soltu.DM.12G014400	267	256	187	535	477	637	19.0576	18.0412	13.49	37.5324	34.2046	46.197	1.14025e-06	1.59857e-05	1.20962	up	--	--	--	--	--	--	BSD domain	--	Uncharacterized protein OS=Solanum tuberosum OX=4113 GN=102580549 PE=4 SV=1	PREDICTED: uncharacterized protein LOC102580549 [Solanum tuberosum]
Soltu.DM.07G024690	308	303	309	520	1109	693	9.82463	9.34127	9.98346	17.0631	36.9554	22.8317	3.59094e-05	0.000306254	1.30918	up	[G]	Carbohydrate transport and metabolism	Molecular Function: hydrolase activity, hydrolyzing O-glycosyl compounds (GO:0004553);; Biological Process: carbohydrate metabolic process (GO:0005975);;	K05350|0|sot:102582394|(RefSeq) beta-glucosidase 18-like; K05350 beta-glucosidase [EC:3.2.1.21]	[G]	Carbohydrate transport and metabolism	Glycosyl hydrolase family 1	Beta-glucosidase 18 OS=Oryza sativa subsp. japonica OX=39947 GN=BGLU18 PE=3 SV=2	Uncharacterized protein OS=Solanum tuberosum OX=4113 GN=102582394 PE=3 SV=1	PREDICTED: beta-glucosidase 18-like isoform X1 [Solanum tuberosum]
Soltu.DM.07G014240	85	98	98	279	163	233	7.14955	8.90624	8.37416	23.734	14.0867	20.1233	5.40383e-05	0.000432774	1.24444	up	--	--	Cellular Component: plasma membrane (GO:0005886);;	K16743|6.159e-28|bpg:Bathy17g01040|(RefSeq) abnormal spindle-like microcephaly-associated protein; K16743 abnormal spindle-like microcephaly-associated protein	[TO]	--	OTU-like cysteine protease	OTU domain-containing protein DDB_G0284757 OS=Dictyostelium discoideum OX=44689 GN=DDB_G0284757 PE=4 SV=2	Uncharacterized protein OS=Solanum tuberosum OX=4113 GN=102577725 PE=4 SV=1	PREDICTED: OTU domain-containing protein DDB_G0284757 [Solanum tuberosum]
Soltu.DM.01G027450	155	170	725	1201	724	2716	10.1405	11.2312	58.991	113.611	68.0076	255.085	0.00167364	0.00760019	1.89934	up	--	--	--	--	--	--	RbcX protein	Chaperonin-like RbcX protein 2, chloroplastic OS=Arabidopsis thaliana OX=3702 GN=RBCX2 PE=1 SV=1	Uncharacterized protein OS=Solanum tuberosum OX=4113 GN=102591103 PE=4 SV=1	PREDICTED: uncharacterized protein LOC102591103 [Solanum tuberosum]
Soltu.DM.11G011370	143	183	111	658	306	575	5.80341	7.3046	4.74416	29.2612	13.7667	25.6111	2.0658e-06	2.66906e-05	1.75629	up	[RTKL]	--	Molecular Function: protein serine/threonine kinase activity (GO:0004674);; Molecular Function: calcium ion binding (GO:0005509);; Molecular Function: ATP binding (GO:0005524);; Biological Process: protein phosphorylation (GO:0006468);;	K13412|0|sot:102597321|(RefSeq) calcium-dependent protein kinase 11-like; K13412 calcium-dependent protein kinase [EC:2.7.11.1]	[T]	Signal transduction mechanisms	Protein kinase domain;; EF hand;; Protein tyrosine kinase;; EF-hand domain pair;; EF-hand domain;; EF hand;; EF-hand domain pair;; Cytoskeletal-regulatory complex EF hand;; Kinase-like;; Lipopolysaccharide kinase (Kdo/WaaP) family	Calcium-dependent protein kinase 11 OS=Arabidopsis thaliana OX=3702 GN=CPK11 PE=1 SV=2	Uncharacterized protein OS=Solanum tuberosum OX=4113 GN=102597321 PE=4 SV=1	PREDICTED: calcium-dependent protein kinase 11-like [Solanum tuberosum]
Soltu.DM.06G030320	705	349	617	4404	3841	2803	26.9163	13.3913	25.1164	151.031	157.475	104.373	9.45332e-17	1.16342e-14	2.66228	up	--	--	Molecular Function: ATP binding (GO:0005524);; Molecular Function: ATPase activity (GO:0016887);;	K06185|0|sot:102590308|(RefSeq) ABC transporter F family member 1-like; K06185 ATP-binding cassette, subfamily F, member 2	[R]	General function prediction only	ABC transporter;; ABC transporter;; AAA domain, putative AbiEii toxin, Type IV TA system	ABC transporter F family member 1 OS=Arabidopsis thaliana OX=3702 GN=ABCF1 PE=2 SV=1	Uncharacterized protein OS=Solanum tuberosum OX=4113 GN=102590308 PE=4 SV=1	PREDICTED: ABC transporter F family member 1-like [Solanum tuberosum]
Soltu.DM.08G017440	2095	2677	2334	1094	1027	812	134.095	165.732	155.168	84.2604	82.9752	68.1528	7.70547e-09	1.9586e-07	-1.24501	down	--	--	--	--	[R]	General function prediction only	NFACT protein RNA binding domain	Coiled-coil domain-containing protein 25 OS=Bos taurus OX=9913 GN=CCDC25 PE=2 SV=1	Uncharacterized protein OS=Solanum tuberosum OX=4113 GN=102588341 PE=4 SV=1	PREDICTED: coiled-coil domain-containing protein 25 [Solanum tuberosum]
Soltu.DM.09G022780	249	470	403	95	148	79	18.9099	29.0205	15.7174	7.4788	9.82372	7.3005	4.41282e-06	5.13508e-05	-1.71494	down	[O]	Posttranslational modification, protein turnover, chaperones	--	K08669|8.82507e-18|sita:101768487|(RefSeq) putative protease Do-like 14; K08669 HtrA serine peptidase 2 [EC:3.4.21.108]	[O]	Posttranslational modification, protein turnover, chaperones	PDZ domain;; Trypsin-like peptidase domain;; Trypsin;; PDZ domain	Protease Do-like 2, chloroplastic OS=Arabidopsis thaliana OX=3702 GN=DEGP2 PE=1 SV=2	Uncharacterized protein OS=Solanum lycopersicum OX=4081 GN=101261957 PE=4 SV=1	PREDICTED: protease Do-like 2, chloroplastic [Solanum tuberosum]
Soltu.DM.09G015180	379	550	498	180	234	186	54.7702	90.6725	72.9408	24.1504	39.5855	29.5014	2.78593e-06	3.47037e-05	-1.21285	down	--	--	Cellular Component: membrane (GO:0016020);;	K17525|3.95314e-26|smo:SELMODRAFT_448468|(RefSeq) hypothetical protein; K17525 chitinase domain-containing protein 1	[R]	General function prediction only	--	Rhodanese-like domain-containing protein 4A, chloroplastic OS=Arabidopsis thaliana OX=3702 GN=STR4A PE=2 SV=1	Putative rhodanese-like domain-containing protein 4A, chloroplastic-like (Fragment) OS=Solanum chacoense OX=4108 PE=4 SV=1	PREDICTED: rhodanese-like domain-containing protein 4A, chloroplastic [Solanum tuberosum]
Soltu.DM.06G018170	0	2	0	48	22	2	0	0.161961	0	2.53397	1.19428	0.142679	0.00180889	0.00810645	2.82571	up	--	--	Biological Process: lipid metabolic process (GO:0006629);; Molecular Function: hydrolase activity (GO:0016787);;	K16818|1.58552e-103|atr:18428292|(RefSeq) phospholipase A(1) DAD1, chloroplastic; K16818 phospholipase A1 [EC:3.1.1.32]	[I]	Lipid transport and metabolism	Lipase (class 3)	Phospholipase A1-Ibeta2, chloroplastic OS=Arabidopsis thaliana OX=3702 GN=At4g16820 PE=1 SV=2	Uncharacterized protein OS=Solanum lycopersicum OX=4081 GN=101249094 PE=4 SV=1	PREDICTED: phospholipase A1-Ibeta2, chloroplastic-like [Solanum tuberosum]
Soltu.DM.09G023850	3	5	2	33	37	46	0.169372	0.279232	0.119318	1.51262	1.69864	2.12133	2.61617e-07	4.41209e-06	3.10439	up	--	--	Molecular Function: hydrolase activity, hydrolyzing O-glycosyl compounds (GO:0004553);; Biological Process: cell tip growth (GO:0009932);; Biological Process: cellulose microfibril organization (GO:0010215);; Cellular Component: integral component of membrane (GO:0016021);; Molecular Function: polysaccharide binding (GO:0030247);; Cellular Component: anchored component of membrane (GO:0031225);; …	K10956|4.41051e-14|obr:102718200|(RefSeq) preprotein translocase subunit SECY, chloroplastic; K10956 protein transport protein SEC61 subunit alpha	--	--	COBRA-like protein	COBRA-like protein 7 OS=Arabidopsis thaliana OX=3702 GN=COBL7 PE=2 SV=2	Uncharacterized protein OS=Solanum lycopersicum OX=4081 PE=4 SV=1	PREDICTED: COBRA-like protein 7 [Solanum tuberosum]
Soltu.DM.03G012480	105	34	526	11721	5098	12562	4.70425	1.57154	24.5523	528.505	232.987	572.69	1.03568e-11	4.94813e-10	4.60032	up	[T]	Signal transduction mechanisms	Molecular Function: protein serine/threonine phosphatase activity (GO:0004722);; Biological Process: protein dephosphorylation (GO:0006470);; Molecular Function: metal ion binding (GO:0046872);;	K14497|0|sot:102599348|(RefSeq) protein phosphatase 2C 37-like; K14497 protein phosphatase 2C [EC:3.1.3.16]	[T]	Signal transduction mechanisms	Protein phosphatase 2C	Protein phosphatase 2C 37 OS=Arabidopsis thaliana OX=3702 GN=PP2CA PE=1 SV=1	Uncharacterized protein OS=Solanum tuberosum OX=4113 GN=102599348 PE=3 SV=1	PREDICTED: protein phosphatase 2C 37-like [Solanum tuberosum]
Soltu.DM.11G011430	261	94	280	1787	685	1466	16.3494	5.79332	15.4858	98.7731	39.943	82.8615	1.36935e-07	2.51199e-06	2.4744	up	[V]	Defense mechanisms	Molecular Function: ATP binding (GO:0005524);; Cellular Component: plasma membrane (GO:0005886);; Cellular Component: integral component of membrane (GO:0016021);; Molecular Function: ATPase-coupled transmembrane transporter activity (GO:0042626);; Biological Process: transmembrane transport (GO:0055085);;	K05681|1.12856e-98|cme:CYME_CMS467C|(RefSeq) ATP-binding cassette, sub-family G, member 2; K05681 ATP-binding cassette, subfamily G (WHITE), member 2	[Q]	Secondary metabolites biosynthesis, transport and catabolism	ABC-2 type transporter;; ABC transporter;; ABC-2 family transporter protein;; AAA domain, putative AbiEii toxin, Type IV TA system	ABC transporter G family member 25 OS=Arabidopsis thaliana OX=3702 GN=ABCG25 PE=2 SV=1	Putative ABC transporter G family member 25-like OS=Solanum chacoense OX=4108 PE=4 SV=1	PREDICTED: ABC transporter G family member 25 [Solanum tuberosum]
Soltu.DM.10G025120	29	16	24	154	75	98	1.13682	0.671297	1.00421	6.51413	3.26381	4.15039	1.7689e-06	2.33511e-05	2.12691	up	--	--	Cellular Component: integral component of membrane (GO:0016021);;	--	--	--	--	Probable F-box protein At2g36090 OS=Arabidopsis thaliana OX=3702 GN=At2g36090 PE=2 SV=1	Uncharacterized protein OS=Solanum tuberosum OX=4113 GN=102606243 PE=4 SV=1	PREDICTED: probable F-box protein At1g60180 [Solanum tuberosum]
Soltu.DM.07G010610	185	135	177	75	57	61	32.3481	18.4842	30.651	12.7396	11.7978	8.19827	6.8038e-06	7.39519e-05	-1.31195	down	--	--	--	--	[R]	General function prediction only	Major Facilitator Superfamily	--	Uncharacterized protein OS=Solanum lycopersicum OX=4081 PE=4 SV=1	PREDICTED: hippocampus abundant transcript-like protein 1 [Solanum tuberosum]
Soltu.DM.01G018750	360	278	308	104	185	87	10.4281	8.06132	9.18425	3.13382	5.98063	2.62808	0.00026166	0.00163835	-1.26708	down	--	--	--	--	--	--	Agenet domain;; Agenet domain	Protein AGENET DOMAIN (AGD)-CONTAINING P1 OS=Arabidopsis thaliana OX=3702 GN=AGDP1 PE=1 SV=1	Putative ovule protein (Fragment) OS=Solanum chacoense OX=4108 PE=4 SV=1	PREDICTED: uncharacterized protein LOC102593605 isoform X2 [Solanum tuberosum]
Soltu.DM.06G032530	1233	1290	1452	3553	3414	4297	35.6984	41.4515	45.1099	99.7454	96.7642	123.835	1.84952e-16	2.19293e-14	1.5034	up	--	--	--	K13098|2.14218e-127|sly:101251999|(RefSeq) transcription initiation factor TFIID subunit 15b; K13098 RNA-binding protein FUS	[R]	General function prediction only	RNA recognition motif. (a.k.a. RRM, RBD, or RNP domain);; Zn-finger in Ran binding protein and others	Transcription initiation factor TFIID subunit 15b OS=Arabidopsis thaliana OX=3702 GN=TAF15B PE=1 SV=1	Uncharacterized protein OS=Solanum tuberosum OX=4113 PE=4 SV=1	transcription initiation factor TFIID subunit 15b [Solanum lycopersicum]
Soltu.DM.04G003430	749	443	431	112	94	162	66.0901	39.3134	40.1088	11.2126	8.87164	15.5408	2.21836e-09	6.42863e-08	-2.04614	down	[S]	Function unknown	Cellular Component: integral component of membrane (GO:0016021);;	--	[S]	Function unknown	VIT family	Vacuolar iron transporter 1 OS=Eucalyptus grandis OX=71139 GN=VIT1 PE=1 SV=1	Uncharacterized protein OS=Solanum tuberosum OX=4113 PE=4 SV=1	PREDICTED: vacuolar iron transporter 1, partial [Solanum tuberosum]
Soltu.DM.02G031400	743	1330	1143	146	83	112	42.5628	74.8181	66.3835	8.17233	4.74564	6.35456	2.10253e-20	4.80984e-18	-3.11461	down	--	--	Molecular Function: DNA-binding transcription factor activity (GO:0003700);; Biological Process: regulation of transcription, DNA-templated (GO:0006355);; Molecular Function: sequence-specific DNA binding (GO:0043565);;	K08819|1.20685e-78|thj:104822348|(RefSeq) LOW QUALITY PROTEIN: cyclin-dependent kinase 12; K08819 cyclin-dependent kinase 12/13 [EC:2.7.11.23]	--	--	WRKY DNA -binding domain	Probable WRKY transcription factor 3 OS=Arabidopsis thaliana OX=3702 GN=WRKY3 PE=2 SV=1	Uncharacterized protein OS=Solanum tuberosum OX=4113 PE=4 SV=1	probable WRKY transcription factor 3 [Solanum tuberosum]
Soltu.DM.02G029720	165	223	163	789	328	461	6.04782	8.36517	6.01967	29.3479	12.4847	17.4869	0.000100756	0.000730502	1.46809	up	[RTKL]	--	Molecular Function: protein serine/threonine kinase activity (GO:0004674);; Molecular Function: ATP binding (GO:0005524);; Biological Process: protein phosphorylation (GO:0006468);; Cellular Component: integral component of membrane (GO:0016021);;	K04730|3.96795e-102|sot:102596037|(RefSeq) probable LRR receptor-like serine/threonine-protein kinase At3g47570; K04730 interleukin-1 receptor-associated kinase 1 [EC:2.7.11.1]	[T]	Signal transduction mechanisms	Protein kinase domain;; Protein tyrosine kinase	Wall-associated receptor kinase-like 14 OS=Arabidopsis thaliana OX=3702 GN=WAKL14 PE=2 SV=2	Uncharacterized protein OS=Solanum tuberosum OX=4113 GN=102602307 PE=4 SV=1	PREDICTED: wall-associated receptor kinase-like 14 [Solanum tuberosum]
Soltu.DM.02G019300	460	224	251	2000	774	1863	28.1362	13.2388	15.3159	123.218	47.7225	114.692	2.07133e-07	3.59615e-06	2.20484	up	--	--	--	--	--	--	--	Transcription factor bHLH123 OS=Arabidopsis thaliana OX=3702 GN=BHLH123 PE=1 SV=1	Uncharacterized protein OS=Solanum tuberosum OX=4113 PE=4 SV=1	transcription factor bHLH112-like [Solanum pennellii]
Soltu.DM.03G000830	276	972	698	66	153	31	35.2189	117.105	79.8821	6.01748	14.9588	3.22284	4.48264e-06	5.20388e-05	-2.63694	down	--	--	Biological Process: response to light stimulus (GO:0009416);; Cellular Component: photosystem I (GO:0009522);; Cellular Component: photosystem II (GO:0009523);; Cellular Component: chloroplast thylakoid membrane (GO:0009535);; Biological Process: photosynthesis, light harvesting in photosystem I (GO:0009768);; Cellular Component: chloroplast envelope (GO:0009941);; Cellular Component: plastoglobu…	K08912|4.5964e-175|sot:102605888|(RefSeq) chlorophyll a-b binding protein 3C, chloroplastic-like; K08912 light-harvesting complex II chlorophyll a/b binding protein 1	--	--	Chlorophyll A-B binding protein	Chlorophyll a-b binding protein 3C, chloroplastic OS=Solanum lycopersicum OX=4081 GN=CAB3C PE=3 SV=1	Chlorophyll a-b binding protein, chloroplastic OS=Solanum tuberosum OX=4113 PE=3 SV=1	PREDICTED: chlorophyll a-b binding protein 3C, chloroplastic-like [Solanum tuberosum]
Soltu.DM.10G002080	12	14	6	83	32	31	0.346133	0.417798	0.187133	2.39427	0.963955	0.903698	0.00140957	0.00661256	1.93747	up	[RTKL]	--	Molecular Function: protein serine/threonine kinase activity (GO:0004674);; Molecular Function: ATP binding (GO:0005524);; Biological Process: protein phosphorylation (GO:0006468);; Cellular Component: integral component of membrane (GO:0016021);; Biological Process: recognition of pollen (GO:0048544);;	K04730|0|jcu:105635745|(RefSeq) G-type lectin S-receptor-like serine/threonine-protein kinase SD1-1	--	--	Protein tyrosine kinase;; Protein kinase domain;; D-mannose binding lectin;; S-locus glycoprotein domain;; PAN-like domain;; Domain of unknown function (DUF3403)	G-type lectin S-receptor-like serine/threonine-protein kinase At4g27290 OS=Arabidopsis thaliana OX=3702 GN=At4g27290 PE=3 SV=4	Uncharacterized protein OS=Solanum tuberosum OX=4113 GN=102602456 PE=4 SV=1	PREDICTED: G-type lectin S-receptor-like serine/threonine-protein kinase At4g27290 isoform X1 [Solanum tuberosum]
Soltu.DM.11G017830	14	43	26	371	223	357	0.741105	2.09816	1.35018	19.038	11.3976	18.2008	5.90735e-14	4.31836e-12	3.31538	up	--	--	--	K03495|8.01798e-68|mdm:103410433|(RefSeq) tRNA uridine 5-carboxymethylaminomethyl modification enzyme MnmG-like; K03495 tRNA uridine 5-carboxymethylaminomethyl modification enzyme	--	--	--	--	Uncharacterized protein OS=Solanum lycopersicum OX=4081 PE=4 SV=1	PREDICTED: uncharacterized protein LOC102583273 [Solanum tuberosum]
Soltu.DM.07G027790	110	77	95	277	446	296	8.643	5.22938	6.55237	21.1548	32.8817	21.9887	2.16769e-09	6.30056e-08	1.81892	up	--	--	--	K10523|0|sot:102600340|(RefSeq) BTB/POZ domain-containing protein At1g55760; K10523 speckle-type POZ protein	[DR]	--	BTB/POZ domain	BTB/POZ domain-containing protein At1g55760 OS=Arabidopsis thaliana OX=3702 GN=At1g55760 PE=2 SV=1	Uncharacterized protein OS=Solanum tuberosum OX=4113 GN=102600340 PE=4 SV=1	PREDICTED: BTB/POZ domain-containing protein At1g55760 [Solanum tuberosum]
Soltu.DM.08G002290	241	235	190	3811	1186	2136	13.0895	13.5083	11.3537	210.484	68.0151	117.274	1.72562e-15	1.80401e-13	3.26359	up	--	--	Molecular Function: DNA-binding transcription factor activity (GO:0003700);; Biological Process: regulation of transcription, DNA-templated (GO:0006355);; Molecular Function: sequence-specific DNA binding (GO:0043565);;	K13425|1.71696e-17|vra:106762383|(RefSeq) probable WRKY transcription factor 27; K13425 WRKY transcription factor 22	--	--	Plant zinc cluster domain;; WRKY DNA -binding domain;; WRKY DNA -binding domain	Probable WRKY transcription factor 11 OS=Arabidopsis thaliana OX=3702 GN=WRKY11 PE=2 SV=2	Uncharacterized protein OS=Solanum tuberosum OX=4113 GN=102579016 PE=4 SV=1	PREDICTED: probable WRKY transcription factor 11 [Solanum tuberosum]
Soltu.DM.05G002980	23	14	26	272	428	397	2.17814	1.46706	2.87074	27.9839	45.3386	40.1169	2.7748e-29	2.34591e-26	3.98057	up	--	--	Biological Process: regulation of systemic acquired resistance (GO:0010112);;	--	--	--	NPR1 interacting	--	Uncharacterized protein OS=Solanum tuberosum OX=4113 GN=102602124 PE=4 SV=1	PREDICTED: uncharacterized protein LOC102602124 [Solanum tuberosum]
Soltu.DM.04G000320	1629	1705	1127	4643	3781	4062	140.352	151.724	97.5882	376.406	309.506	336.147	2.97108e-10	1.03908e-08	1.47678	up	--	--	Cellular Component: extracellular region (GO:0005576);; Cellular Component: cell wall (GO:0005618);; Cellular Component: Golgi apparatus (GO:0005794);; Cellular Component: cytosol (GO:0005829);; Cellular Component: plasmodesma (GO:0009506);; Biological Process: plant-type cell wall biogenesis (GO:0009832);; Molecular Function: transferase activity, transferring glycosyl groups (GO:0016757);; Biol…	K13379|0|sot:102601908|(RefSeq) alpha-1,4-glucan-protein synthase [UDP-forming] 2-like; K13379 reversibly glycosylated polypeptide / UDP-arabinopyranose mutase [EC:2.4.1.- 5.4.99.30]	--	--	Reversibly glycosylated polypeptide	Probable UDP-arabinopyranose mutase 2 OS=Solanum tuberosum OX=4113 GN=UPTG2 PE=1 SV=1	UDP-glucose:protein transglucosylase-like OS=Solanum tuberosum OX=4113 GN=102601908 PE=2 SV=1	probable UDP-arabinopyranose mutase 2 [Solanum tuberosum]
Soltu.DM.08G029020	1166	1275	959	2632	2759	2435	41.7425	44.9844	34.4577	100.784	105.077	92.8198	1.59544e-10	5.93179e-09	1.20524	up	[I]	Lipid transport and metabolism	Molecular Function: catalytic activity (GO:0003824);; Biological Process: metabolic process (GO:0008152);;	K01897|0|sot:102588862|(RefSeq) long chain acyl-CoA synthetase 4-like; K01897 long-chain acyl-CoA synthetase [EC:6.2.1.3]	[I]	Lipid transport and metabolism	AMP-binding enzyme	Long chain acyl-CoA synthetase 4 OS=Arabidopsis thaliana OX=3702 GN=LACS4 PE=2 SV=1	Uncharacterized protein OS=Solanum lycopersicum OX=4081 PE=3 SV=1	PREDICTED: long chain acyl-CoA synthetase 4-like [Solanum tuberosum]
Soltu.DM.04G033340	79	213	73	26	17	22	3.22647	8.97085	3.10889	1.09056	0.712456	0.939284	1.84995e-05	0.000172199	-2.25978	down	[RTKL]	--	Molecular Function: protein kinase activity (GO:0004672);; Molecular Function: ATP binding (GO:0005524);; Biological Process: protein phosphorylation (GO:0006468);; Cellular Component: integral component of membrane (GO:0016021);;	K04730|9.42289e-65|egr:104426282|(RefSeq) LOW QUALITY PROTEIN: probable inactive receptor kinase At2g26730	--	--	Protein kinase domain;; Protein tyrosine kinase;; Leucine rich repeat;; Leucine Rich repeats (2 copies);; Leucine Rich Repeat	Probable inactive receptor kinase At5g67200 OS=Arabidopsis thaliana OX=3702 GN=At5g67200 PE=1 SV=1	Uncharacterized protein OS=Solanum tuberosum OX=4113 GN=102587403 PE=4 SV=1	PREDICTED: probable inactive receptor kinase At5g67200 [Solanum tuberosum]
Soltu.DM.08G027150	309	208	156	1168	1319	895	21.3106	15.5435	11.8752	86.101	99.2884	62.2248	3.52883e-13	2.22065e-11	2.27944	up	--	--	Molecular Function: serine-type endopeptidase activity (GO:0004252);; Biological Process: proteolysis (GO:0006508);; Cellular Component: integral component of membrane (GO:0016021);;	--	[T]	Signal transduction mechanisms	Rhomboid family	RHOMBOID-like protein 2 OS=Arabidopsis thaliana OX=3702 GN=RBL2 PE=1 SV=1	RHOMBOID-like protein OS=Solanum chacoense OX=4108 PE=3 SV=1	PREDICTED: RHOMBOID-like protein 2 [Solanum tuberosum]
Soltu.DM.01G027440	231	360	344	141	80	141	9.17308	13.8305	13.522	5.68627	3.22835	5.71522	0.000157122	0.00106306	-1.30635	down	--	--	Biological Process: defense response (GO:0006952);; Molecular Function: ADP binding (GO:0043531);;	K13457|9.03263e-173|sind:105161218|(RefSeq) putative late blight resistance protein homolog R1B-14; K13457 disease resistance protein RPM1	[T]	Signal transduction mechanisms	NB-ARC domain	Putative late blight resistance protein homolog R1A-6 OS=Solanum demissum OX=50514 GN=R1A-6 PE=3 SV=2	Uncharacterized protein OS=Solanum tuberosum OX=4113 GN=102590746 PE=3 SV=1	PREDICTED: putative late blight resistance protein homolog R1A-10 [Solanum tuberosum]
Soltu.DM.03G014620	675	618	969	1301	1496	1789	13.5814	10.9303	18.5272	24.1746	26.6994	32.3453	8.69487e-05	0.000643348	1.01505	up	--	--	--	K14550|0|sot:102587093|(RefSeq) uncharacterized protein At3g06530; K14550 U3 small nucleolar RNA-associated protein 10	[S]	Function unknown	BP28CT (NUC211) domain;; U3 small nucleolar RNA-associated protein 10	Uncharacterized protein At3g06530 OS=Arabidopsis thaliana OX=3702 GN=At3g06530 PE=1 SV=3	Uncharacterized protein OS=Solanum lycopersicum OX=4081 GN=101267297 PE=4 SV=1	PREDICTED: uncharacterized protein At3g06530 [Solanum tuberosum]
Soltu.DM.01G045720	49	102	19	3	5	10	1.51229	3.06383	0.580415	0.185487	0.155213	0.307026	0.000121901	0.000857894	-2.67236	down	--	--	--	K15078|4.55457e-120|cic:CICLE_v10000073mg|(RefSeq) hypothetical protein; K15078 structure-specific endonuclease subunit SLX1 [EC:3.6.1.-]	[T]	Signal transduction mechanisms	Rx N-terminal domain;; Leucine rich repeat;; Leucine Rich repeats (2 copies)	Putative disease resistance protein RGA3 OS=Solanum bulbocastanum OX=147425 GN=RGA3 PE=2 SV=2	Uncharacterized protein OS=Solanum tuberosum OX=4113 PE=3 SV=1	PREDICTED: putative disease resistance protein RGA1 [Solanum tuberosum]
Soltu.DM.06G003060	3	11	6	501	203	135	0.260764	0.830119	0.458278	36.1017	14.7007	9.88832	1.16094e-15	1.24036e-13	4.75167	up	[T]	Signal transduction mechanisms	Molecular Function: protein serine/threonine phosphatase activity (GO:0004722);; Biological Process: protein dephosphorylation (GO:0006470);; Molecular Function: metal ion binding (GO:0046872);;	K17506|0|spen:107021832|(RefSeq) probable protein phosphatase 2C 2; K17506 protein phosphatase 1L [EC:3.1.3.16]	[T]	Signal transduction mechanisms	Protein phosphatase 2C	Probable protein phosphatase 2C 2 OS=Arabidopsis thaliana OX=3702 GN=At1g07160 PE=2 SV=1	Uncharacterized protein OS=Solanum tuberosum OX=4113 GN=102599567 PE=3 SV=1	PREDICTED: putative protein phosphatase 2C 53 [Solanum tuberosum]
Soltu.DM.08G017300	43	59	73	5	15	2	2.20427	2.99005	3.95547	0.318195	0.848612	0.145288	6.40861e-05	0.000497269	-2.56091	down	--	--	--	K01870|3.00842e-11|smo:SELMODRAFT_437676|(RefSeq) hypothetical protein; K01870 isoleucyl-tRNA synthetase [EC:6.1.1.5]	--	--	Transcriptional repressor, ovate	Transcription repressor OFP8 OS=Arabidopsis thaliana OX=3702 GN=OFP8 PE=1 SV=1	Uncharacterized protein OS=Solanum tuberosum OX=4113 PE=4 SV=1	Transcription repressor OFP8 [Capsicum baccatum]
Soltu.DM.03G016180	87	68	141	247	230	207	5.31147	4.05109	8.46229	14.6228	13.1555	12.1345	0.000526417	0.00294431	1.18309	up	[P]	Inorganic ion transport and metabolism	Molecular Function: solute:proton antiporter activity (GO:0015299);; Cellular Component: integral component of membrane (GO:0016021);; Biological Process: proton transmembrane transport (GO:1902600);;	--	[P]	Inorganic ion transport and metabolism	Sodium/hydrogen exchanger family	K(+) efflux antiporter 5 OS=Arabidopsis thaliana OX=3702 GN=KEA5 PE=2 SV=1	Uncharacterized protein OS=Solanum tuberosum OX=4113 GN=102602830 PE=4 SV=1	PREDICTED: K(+) efflux antiporter 5 isoform X1 [Solanum tuberosum]
Trans_newGene_74	36	68	70	15	20	21	3.50204	7.65077	8.87925	1.82382	2.48354	2.56929	0.0013311	0.00629152	-1.51172	down	--	--	--	K14546|1.46922e-09|sot:102578394|(RefSeq) WD repeat-containing protein 43; K14546 U3 small nucleolar RNA-associated protein 5	--	--	Reverse transcriptase-like	--	--	PREDICTED: uncharacterized protein LOC107061285 [Solanum tuberosum]
Soltu.DM.12G009120	58	612	161	13	21	0	8.47316	83.4302	22.2329	1.8406	2.85134	0	3.34445e-05	0.000289292	-3.36652	down	--	--	Cellular Component: extracellular region (GO:0005576);; Molecular Function: manganese ion binding (GO:0030145);; Molecular Function: nutrient reservoir activity (GO:0045735);;	--	--	--	Cupin;; Cupin domain	Auxin-binding protein ABP19a OS=Prunus persica OX=3760 GN=ABP19A PE=3 SV=1	Uncharacterized protein OS=Solanum tuberosum OX=4113 GN=102587114 PE=3 SV=1	PREDICTED: auxin-binding protein ABP19a [Solanum tuberosum]
Soltu.DM.01G051170	513	465	371	1147	1117	1360	64.6153	45.989	32.7349	120.684	129.559	139.818	1.78402e-11	7.97478e-10	1.42334	up	--	--	Cellular Component: integral component of membrane (GO:0016021);;	--	--	--	--	--	Uncharacterized protein OS=Solanum tuberosum OX=4113 GN=102600975 PE=4 SV=1	PREDICTED: uncharacterized protein LOC102600975 [Solanum tuberosum]
Soltu.DM.02G017150	529	405	369	1580	880	1166	22.5604	17.3108	16.1349	66.1961	37.5086	49.1299	7.11192e-07	1.0597e-05	1.45788	up	--	--	--	K01183|3.57138e-155|mtr:MTR_7g116350|(RefSeq) class III chitinase; K01183 chitinase [EC:3.2.1.14]	--	--	MAC/Perforin domain	MACPF domain-containing protein NSL1 OS=Arabidopsis thaliana OX=3702 GN=NSL1 PE=2 SV=1	Uncharacterized protein OS=Solanum tuberosum OX=4113 GN=102602691 PE=4 SV=1	PREDICTED: MACPF domain-containing protein NSL1 [Solanum tuberosum]
Soltu.DM.01G000880	312	793	570	84	216	88	19.4735	50.1365	37.6153	5.7074	14.8379	6.13635	3.87658e-05	0.000327882	-1.95514	down	--	--	Biological Process: response to light stimulus (GO:0009416);; Cellular Component: chloroplast thylakoid membrane (GO:0009535);; Cellular Component: chloroplast stroma (GO:0009570);; Cellular Component: chromoplast stroma (GO:0009575);; Cellular Component: chloroplast envelope (GO:0009941);; Biological Process: photosynthesis (GO:0015979);;	--	--	--	--	Protein MET1, chloroplastic OS=Arabidopsis thaliana OX=3702 GN=MET1 PE=1 SV=1	Uncharacterized protein OS=Solanum tuberosum OX=4113 GN=102590017 PE=4 SV=1	PREDICTED: uncharacterized protein LOC102590017 [Solanum tuberosum]
Soltu.DM.05G026560	174	285	241	59	121	50	13.7975	22.1712	19.5161	5.13486	10.9608	4.77683	0.000314529	0.00190946	-1.50942	down	--	--	Cellular Component: integral component of membrane (GO:0016021);;	--	--	--	--	Protein RESISTANCE TO PHYTOPHTHORA 1, chloroplastic OS=Solanum tuberosum OX=4113 GN=RPH1 PE=2 SV=1	Putative tetraspanin-31-B-like OS=Solanum chacoense OX=4108 PE=4 SV=1	PREDICTED: uncharacterized protein LOC102592434 [Solanum tuberosum]
Soltu.DM.10G022600	84	60	118	255	161	170	7.44315	5.19457	10.7611	23.6815	14.9864	15.9001	0.00212703	0.0092301	1.1322	up	--	--	Biological Process: transcription, DNA-templated (GO:0006351);; Molecular Function: sequence-specific DNA binding (GO:0043565);;	K14431|2.12625e-22|bdi:100841317|(RefSeq) transcription factor HBP-1b(c38); K14431 transcription factor TGA	--	--	Seed dormancy control	Protein DOG1-like 4 OS=Arabidopsis thaliana OX=3702 GN=DOGL4 PE=2 SV=1	Uncharacterized protein OS=Solanum tuberosum OX=4113 GN=102579024 PE=4 SV=1	PREDICTED: transcription factor TGA6-like isoform X1 [Solanum tuberosum]
Soltu.DM.04G019530	85	103	60	11	14	0	4.06007	4.69649	2.75159	0.526903	0.656686	0.0420972	0.000168962	0.00112942	-2.68733	down	[RTKL]	--	Molecular Function: protein serine/threonine kinase activity (GO:0004674);; Molecular Function: ATP binding (GO:0005524);; Biological Process: protein phosphorylation (GO:0006468);; Cellular Component: integral component of membrane (GO:0016021);;	K00924|0|vvi:100260741|(RefSeq) receptor protein kinase CLAVATA1; K00924 kinase [EC:2.7.1.-]	--	--	Leucine rich repeat;; Protein kinase domain;; Protein tyrosine kinase;; Leucine Rich repeats (2 copies);; Leucine Rich Repeat;; Leucine Rich repeat	Leucine-rich repeat receptor-like protein kinase PXL1 OS=Arabidopsis thaliana OX=3702 GN=PXL1 PE=1 SV=1	Uncharacterized protein OS=Solanum tuberosum OX=4113 GN=102594822 PE=3 SV=1	PREDICTED: leucine-rich repeat receptor-like protein kinase PXL1 [Solanum tuberosum]
Soltu.DM.08G013330	401	561	289	220	201	175	16.8805	23.5569	12.7607	9.85989	9.09818	7.62389	0.0012391	0.00593707	-1.0245	down	--	--	Biological Process: response to abscisic acid (GO:0009737);; Cellular Component: integral component of membrane (GO:0016021);;	K07441|2.80267e-09|pxb:103938112|(RefSeq) uncharacterized protein LOC103938112; K07441 beta-1,4-N-acetylglucosaminyltransferase [EC:2.4.1.141]	--	--	Cotton fibre expressed protein;; Domain of unknown function (DUF4408)	Pathogen-associated molecular patterns-induced protein A70 OS=Arabidopsis thaliana OX=3702 GN=A70 PE=1 SV=1	Uncharacterized protein OS=Solanum tuberosum OX=4113 GN=102597801 PE=4 SV=1	PREDICTED: sex-determining region Y protein-like [Solanum tuberosum]
Soltu.DM.08G022700	1188	821	808	134	388	246	176.887	118.842	116.388	19.6101	55.9422	35.8165	6.69613e-06	7.29672e-05	-1.77146	down	--	--	--	--	--	--	--	--	Uncharacterized protein OS=Solanum tuberosum OX=4113 GN=102598964 PE=4 SV=1	PREDICTED: uncharacterized protein LOC102598964 [Solanum tuberosum]
Soltu.DM.10G025430	528	723	630	141	170	287	30.7593	36.4227	33.938	11.2845	12.6835	19.9432	1.73715e-06	2.29632e-05	-1.58657	down	[RTKL]	--	Molecular Function: protein serine/threonine kinase activity (GO:0004674);; Molecular Function: ATP binding (GO:0005524);; Biological Process: protein phosphorylation (GO:0006468);; Cellular Component: integral component of membrane (GO:0016021);;	K00924|0|vvi:100265723|(RefSeq) receptor protein kinase TMK1; K00924 kinase [EC:2.7.1.-]	--	--	Protein kinase domain;; Protein tyrosine kinase;; Leucine rich repeat;; Leucine Rich repeats (2 copies);; Leucine rich repeat N-terminal domain	Receptor-like kinase TMK3 OS=Arabidopsis thaliana OX=3702 GN=TMK3 PE=1 SV=1	Uncharacterized protein OS=Solanum tuberosum OX=4113 GN=102585650 PE=3 SV=1	PREDICTED: receptor-like kinase TMK3 [Solanum tuberosum]
Soltu.DM.10G022810	125	297	295	19	94	21	8.28517	18.8414	19.7974	1.55349	7.40707	1.63584	0.00049782	0.00281072	-2.11762	down	--	--	Cellular Component: integral component of membrane (GO:0016021);;	--	--	--	--	--	Uncharacterized protein OS=Solanum tuberosum OX=4113 GN=102583453 PE=4 SV=1	PREDICTED: uncharacterized protein LOC102583453 [Solanum tuberosum]
Soltu.DM.02G019440	191	104	199	24	45	19	42.0805	24.0839	45.5428	5.48253	10.2971	4.21806	2.63701e-07	4.44338e-06	-2.31546	down	--	--	--	--	--	--	--	--	Uncharacterized protein OS=Solanum lycopersicum OX=4081 PE=4 SV=1	PREDICTED: uncharacterized protein LOC102599690 [Solanum tuberosum]
Soltu.DM.12G000120	32	92	91	737	180	351	1.49284	5.76531	4.65695	43.4169	11.0552	20.2718	2.62405e-05	0.000233202	2.32123	up	--	--	--	K19613|2.69159e-115|cic:CICLE_v10020552mg|(RefSeq) hypothetical protein	[R]	General function prediction only	Leucine rich repeat;; Leucine Rich repeats (2 copies);; Leucine Rich Repeat	Receptor-like protein Cf-9 homolog OS=Solanum lycopersicum OX=4081 GN=HCR9-0 PE=2 SV=2	Uncharacterized protein OS=Solanum tuberosum OX=4113 PE=4 SV=1	hypothetical protein BC332_33052 [Capsicum chinense]
Soltu.DM.01G002520	1132	968	791	507	469	370	32.9073	28.092	24.6314	16.477	15.3732	11.8262	7.56292e-06	8.08472e-05	-1.0671	down	--	--	--	--	--	--	Targeting protein for Xklp2 (TPX2)	Protein WVD2-like 4 OS=Arabidopsis thaliana OX=3702 GN=WDL4 PE=1 SV=2	Uncharacterized protein OS=Solanum tuberosum OX=4113 GN=102595763 PE=4 SV=1	PREDICTED: uncharacterized protein LOC102595763 [Solanum tuberosum]
Soltu.DM.07G023030	269	709	436	68	167	86	17.8748	47.5518	29.9374	4.35003	11.3674	5.65069	1.75881e-05	0.000164582	-1.99032	down	[J]	Translation, ribosomal structure and biogenesis	Molecular Function: structural constituent of ribosome (GO:0003735);; Cellular Component: ribosome (GO:0005840);; Biological Process: translation (GO:0006412);; Cellular Component: chloroplast (GO:0009507);; Molecular Function: rRNA binding (GO:0019843);;	K02926|1.19496e-151|sot:102596426|(RefSeq) 50S ribosomal protein L4, chloroplastic; K02926 large subunit ribosomal protein L4	[J]	Translation, ribosomal structure and biogenesis	Ribosomal protein L4/L1 family	50S ribosomal protein L4, chloroplastic OS=Nicotiana tabacum OX=4097 GN=RPL4 PE=2 SV=1	Putative 50S ribosomal protein L4, chloroplastic-like OS=Solanum chacoense OX=4108 PE=3 SV=1	PREDICTED: 50S ribosomal protein L4, chloroplastic isoform X1 [Solanum tuberosum]
Soltu.DM.10G026820	3	3	1	24	24	12	0.284266	0.242561	0.0996445	1.8675	1.83414	0.907186	0.000555664	0.00306551	2.5028	up	--	--	--	K04506|0|sot:102591137|(RefSeq) E3 ubiquitin-protein ligase SINAT2-like; K04506 E3 ubiquitin-protein ligase SIAH1 [EC:2.3.2.27]	[R]	General function prediction only	Seven in absentia protein family	E3 ubiquitin-protein ligase SINAT2 OS=Arabidopsis thaliana OX=3702 GN=SINAT2 PE=1 SV=1	Putative E3 ubiquitin-protein ligase SINAT2-like OS=Solanum chacoense OX=4108 PE=4 SV=1	PREDICTED: E3 ubiquitin-protein ligase SINAT2-like [Solanum tuberosum]
Soltu.DM.09G002120	118	117	84	553	243	358	6.96771	6.97434	5.2621	32.5337	14.3925	21.0596	1.41905e-06	1.91621e-05	1.79493	up	[RTKL]	--	Molecular Function: protein serine/threonine kinase activity (GO:0004674);; Molecular Function: ATP binding (GO:0005524);; Biological Process: protein phosphorylation (GO:0006468);;	K04733|2.78961e-167|pvu:PHAVU_002G089100g|(RefSeq) hypothetical protein	[T]	Signal transduction mechanisms	Protein tyrosine kinase;; Protein kinase domain	Receptor-like cytoplasmic kinase 176 OS=Oryza sativa subsp. japonica OX=39947 GN=RLCK176 PE=1 SV=1	Uncharacterized protein OS=Solanum tuberosum OX=4113 PE=3 SV=1	probable serine/threonine-protein kinase PBL11 isoform X1 [Solanum pennellii]
Soltu.DM.10G016480	2015	2978	2097	676	677	712	76.7893	107.44	72.892	26.2851	25.9411	26.7122	6.1459e-14	4.47592e-12	-1.73898	down	[RTKL]	--	--	K04730|2.31113e-170|dosa:Os01t0818600-01|(RAP-DB) Similar to Leucine-rich repeat transmembrane protein kinase.	--	--	Protein kinase domain;; Protein tyrosine kinase;; Leucine rich repeat;; Leucine Rich repeats (2 copies)	Probable LRR receptor-like serine/threonine-protein kinase At1g06840 OS=Arabidopsis thaliana OX=3702 GN=At1g06840 PE=1 SV=2	Putative LRR receptor-like serine/threonine-protein kinase OS=Capsicum baccatum OX=33114 GN=CQW23_23851 PE=3 SV=1	PREDICTED: probable LRR receptor-like serine/threonine-protein kinase At1g06840 isoform X1 [Solanum tuberosum]
Soltu.DM.02G012460	2965	5812	3743	536	1171	350	309.957	581.05	386.428	55.8147	121.378	35.9774	8.04392e-08	1.57675e-06	-2.43199	down	--	--	Cellular Component: chloroplast (GO:0009507);; Cellular Component: photosystem I reaction center (GO:0009538);; Biological Process: photosynthesis (GO:0015979);; Cellular Component: integral component of membrane (GO:0016021);;	K02694|8.97967e-136|spen:107010907|(RefSeq) photosystem I reaction center subunit III, chloroplastic-like; K02694 photosystem I subunit III	--	--	Photosystem I reaction centre subunit III	Photosystem I reaction center subunit III, chloroplastic OS=Flaveria trinervia OX=4227 GN=PSAF PE=2 SV=1	Uncharacterized protein OS=Solanum tuberosum OX=4113 GN=102585281 PE=4 SV=1	photosystem I reaction center subunit III, chloroplastic-like [Solanum pennellii]
Soltu.DM.12G002480	136	94	78	19	14	10	42.0285	27.5247	23.7704	6.06326	4.48846	3.42335	2.14849e-09	6.26347e-08	-2.64883	down	--	--	--	--	--	--	--	--	Uncharacterized protein OS=Solanum tuberosum OX=4113 PE=4 SV=1	hypothetical protein A4A49_41077 [Nicotiana attenuata]
Soltu.DM.11G001410	11	32	10	0	2	0	3.35948	9.48075	3.0087	0	0.738572	0	0.000695628	0.00367168	-2.94871	down	--	--	Biological Process: response to auxin (GO:0009733);;	K14488|3.00507e-14|mus:103996004|(RefSeq) auxin-induced protein 6B-like; K14488 SAUR family protein	--	--	Auxin responsive protein	Auxin-responsive protein SAUR66 OS=Arabidopsis thaliana OX=3702 GN=SAUR66 PE=2 SV=1	Auxin-responsive protein SAUR66 OS=Capsicum annuum OX=4072 GN=T459_29228 PE=4 SV=1	auxin-responsive protein SAUR68-like [Solanum lycopersicum]
Soltu.DM.04G009980	451	411	292	127	177	94	19.3756	18.7949	13.9077	5.82509	8.31731	4.13791	8.20502e-06	8.64751e-05	-1.47034	down	--	--	Cellular Component: integral component of membrane (GO:0016021);; Biological Process: metal ion transport (GO:0030001);; Molecular Function: metal ion binding (GO:0046872);;	--	--	--	--	--	Uncharacterized protein OS=Solanum tuberosum OX=4113 GN=102599167 PE=4 SV=1	PREDICTED: neurofilament heavy polypeptide-like [Solanum tuberosum]
Trans_newGene_3039	1	11	41	0	0	0	0.410185	3.78336	13.381	0	0	0	0.00132998	0.00628874	-2.97081	down	--	--	Molecular Function: serine-type endopeptidase inhibitor activity (GO:0004867);; Biological Process: negative regulation of endopeptidase activity (GO:0010951);;	--	--	--	Potato type II proteinase inhibitor family	Proteinase inhibitor PSI-1.2 OS=Capsicum annuum OX=4072 PE=1 SV=1	--	PREDICTED: proteinase inhibitor PSI-1.2-like [Nicotiana tomentosiformis]
Soltu.DM.01G037550	167	178	182	460	451	502	17.2666	18.9883	19.3206	47.2358	46.5692	51.9095	2.4494e-14	2.00141e-12	1.42375	up	[J]	Translation, ribosomal structure and biogenesis	Molecular Function: RNA binding (GO:0003723);; Cellular Component: nucleus (GO:0005634);; Cellular Component: cytosol (GO:0005829);; Biological Process: ribosome assembly (GO:0042255);;	K07565|2.46296e-136|sot:102579856|(RefSeq) 60S ribosome subunit biogenesis protein NIP7 homolog; K07565 60S ribosome subunit biogenesis protein NIP7	[J]	Translation, ribosomal structure and biogenesis	UPF0113 Pre-PUA domain;; UPF0113 PUA domain	60S ribosome subunit biogenesis protein NIP7 homolog OS=Xenopus tropicalis OX=8364 GN=nip7 PE=2 SV=1	60S ribosome subunit biogenesis protein NIP7 homolog OS=Solanum chacoense OX=4108 PE=3 SV=1	PREDICTED: 60S ribosome subunit biogenesis protein NIP7 homolog [Solanum tuberosum]
Soltu.DM.10G021130	930	703	651	1530	1463	1559	92.9736	106.467	80.5433	171.35	164.15	158.231	7.23277e-07	1.0736e-05	1.00104	up	--	--	Molecular Function: DNA binding (GO:0003677);; Cellular Component: nucleus (GO:0005634);; Biological Process: regulation of transcription, DNA-templated (GO:0006355);; Cellular Component: integral component of membrane (GO:0016021);;	--	--	--	DNA binding protein S1FA	--	Uncharacterized protein OS=Trifolium subterraneum OX=3900 GN=TSUD_337150 PE=4 SV=1	hypothetical protein TSUD_337150 [Trifolium subterraneum]
Soltu.DM.08G028170	198	283	309	1550	752	1077	10.9271	13.2878	16.0941	80.2413	41.3862	57.514	2.35157e-09	6.75121e-08	2.03844	up	--	--	--	K03509|1.94138e-40|zma:103640146|(RefSeq) DNA polymerase eta; K03509 DNA polymerase eta [EC:2.7.7.7]	[G]	Carbohydrate transport and metabolism	Protein of unknown function, DUF604;; Fringe-like	--	Uncharacterized protein OS=Solanum tuberosum OX=4113 PE=4 SV=1	PREDICTED: uncharacterized protein LOC102586899 [Solanum tuberosum]
Soltu.DM.02G028450	0	0	6	22	91	36	0	0	0.77903	2.61141	10.5695	4.28975	0.000183456	0.00121204	3.1601	up	--	--	Molecular Function: transferase activity, transferring acyl groups other than amino-acyl groups (GO:0016747);;	K19747|1.44928e-64|jcu:105635561|(RefSeq) BAHD acyltransferase DCR; K19747 BAHD acyltransferase [EC:2.3.1.-]	--	--	Transferase family	Uncharacterized acetyltransferase At3g50280 OS=Arabidopsis thaliana OX=3702 GN=At3g50280 PE=3 SV=1	Uncharacterized protein OS=Solanum tuberosum OX=4113 GN=102584011 PE=4 SV=1	PREDICTED: uncharacterized acetyltransferase At3g50280-like [Solanum tuberosum]
Soltu.DM.04G003520	29	25	24	55	54	68	3.37137	3.04677	3.06138	4.938	5.64931	5.15923	0.00217597	0.00939217	1.14796	up	--	--	Biological Process: defense response (GO:0006952);; Molecular Function: ADP binding (GO:0043531);;	K13457|1.4287e-15|vvi:100258544|(RefSeq) disease resistance protein RPH8A	[T]	Signal transduction mechanisms	NB-ARC domain;; Holliday junction DNA helicase RuvB P-loop domain	Putative late blight resistance protein homolog R1B-19 OS=Solanum demissum OX=50514 GN=R1B-19 PE=5 SV=2	Uncharacterized protein OS=Solanum tuberosum OX=4113 PE=3 SV=1	PREDICTED: putative late blight resistance protein homolog R1A-3 [Solanum tuberosum]
Soltu.DM.01G024720	337	941	642	179	167	70	17.1652	46.3819	32.6316	8.37164	8.03563	3.37958	1.32543e-05	0.000129708	-2.04603	down	--	--	--	K09527|1.45557e-22|atr:18433326|(RefSeq) uncharacterized protein LOC18433326 isoform X1; K09527 DnaJ homolog subfamily C member 7	--	--	Tetratricopeptide repeat	--	Uncharacterized protein OS=Solanum lycopersicum OX=4081 GN=101245693 PE=4 SV=1	PREDICTED: uncharacterized protein LOC102603853 [Solanum tuberosum]
Soltu.DM.03G015260	3137	2657	3477	1253	1145	906	121.427	105.889	145.411	53.2278	49.44	38.5738	1.3478e-11	6.28487e-10	-1.45107	down	--	--	Molecular Function: chaperone binding (GO:0051087);;	--	--	--	--	BAG family molecular chaperone regulator 7 OS=Arabidopsis thaliana OX=3702 GN=BAG7 PE=1 SV=1	Uncharacterized protein OS=Solanum tuberosum OX=4113 GN=102603495 PE=4 SV=1	PREDICTED: BAG family molecular chaperone regulator 7 [Solanum tuberosum]
Soltu.DM.07G022210	1	1	1	34	24	14	0.186962	0.295001	0.19452	5.06137	3.56756	2.1216	5.88284e-06	6.57131e-05	3.4638	up	--	--	--	--	--	--	--	--	Uncharacterized protein OS=Solanum lycopersicum OX=4081 PE=4 SV=1	PREDICTED: uncharacterized protein LOC102605080 [Solanum tuberosum]
Soltu.DM.02G026090	18	28	15	112	50	79	0.826089	1.28504	0.68145	4.81582	2.21669	3.46135	0.000137967	0.000954719	1.84965	up	[RTKL]	--	Molecular Function: protein serine/threonine kinase activity (GO:0004674);; Molecular Function: ATP binding (GO:0005524);; Biological Process: protein phosphorylation (GO:0006468);; Cellular Component: integral component of membrane (GO:0016021);; Molecular Function: polysaccharide binding (GO:0030247);;	K04730|7.60554e-154|sot:102579282|(RefSeq) probable receptor-like protein kinase At5g39020; K04733 interleukin-1 receptor-associated kinase 4 [EC:2.7.11.1]	[T]	Signal transduction mechanisms	Protein kinase domain;; Protein tyrosine kinase;; Wall-associated receptor kinase C-terminal;; Wall-associated receptor kinase galacturonan-binding	LEAF RUST 10 DISEASE-RESISTANCE LOCUS RECEPTOR-LIKE PROTEIN KINASE-like 2.1 OS=Arabidopsis thaliana OX=3702 GN=LRK10L-2.1 PE=3 SV=1	Uncharacterized protein OS=Solanum tuberosum OX=4113 GN=102586743 PE=4 SV=1	PREDICTED: probable receptor-like protein kinase At1g67000 [Solanum tuberosum]
Soltu.DM.04G019850	17	352	30	17	18	5	1.13244	26.7953	2.24338	1.42185	1.46824	0.44193	0.00232754	0.00992088	-2.45901	down	--	--	Molecular Function: hydrolase activity, acting on ester bonds (GO:0016788);;	K00679|4.43741e-39|cic:CICLE_v10027727mg|(RefSeq) hypothetical protein; K00679 phospholipid:diacylglycerol acyltransferase [EC:2.3.1.158]	--	--	GDSL-like Lipase/Acylhydrolase	GDSL esterase/lipase At5g33370 OS=Arabidopsis thaliana OX=3702 GN=At5g33370 PE=2 SV=1	Uncharacterized protein OS=Solanum tuberosum OX=4113 PE=3 SV=1	PREDICTED: GDSL esterase/lipase At5g33370-like [Solanum tuberosum]
Soltu.DM.11G006360	60	60	59	203	365	94	6.19962	3.45176	3.14818	15.9531	24.175	9.59531	0.000237779	0.00151197	1.76443	up	[R]	General function prediction only	--	--	--	--	Alpha/beta hydrolase family;; Serine aminopeptidase, S33;; alpha/beta hydrolase fold;; Putative esterase	--	Putative alpha/Beta hydrolase fold protein OS=Cinnamomum micranthum f. kanehirae OX=337451 GN=CKAN_01105400 PE=4 SV=1	PREDICTED: uncharacterized protein LOC102603800 isoform X1 [Solanum tuberosum]
Soltu.DM.10G022970	27	12	32	116	131	73	2.01088	0.924511	2.33261	8.48823	9.56134	5.4265	1.24926e-05	0.000123371	2.04248	up	[E]	Amino acid transport and metabolism	Molecular Function: transporter activity (GO:0005215);; Biological Process: oligopeptide transport (GO:0006857);; Cellular Component: integral component of membrane (GO:0016021);;	K14638|0|sot:102587527|(RefSeq) protein NRT1/ PTR FAMILY 5.6-like	[E]	Amino acid transport and metabolism	POT family;; Major Facilitator Superfamily	Protein NRT1/ PTR FAMILY 5.7 OS=Arabidopsis thaliana OX=3702 GN=NPF5.7 PE=2 SV=2	Uncharacterized protein OS=Solanum tuberosum OX=4113 GN=102587527 PE=4 SV=1	PREDICTED: protein NRT1/ PTR FAMILY 5.6-like [Solanum tuberosum]
Soltu.DM.01G036450	2466	6329	1977	827	593	395	231.308	604.764	189.893	78.97	56.7888	37.9805	3.60623e-07	5.83873e-06	-2.38506	down	--	--	Molecular Function: chitin binding (GO:0008061);; Biological Process: defense response to bacterium (GO:0042742);; Biological Process: defense response to fungus (GO:0050832);;	K04730|3.53146e-39|mtr:MTR_6g083270|(RefSeq) Chitinase / Hevein / PR-4 / Wheatwin2	[R]	General function prediction only	Barwin family;; Chitin recognition protein	Wound-induced protein WIN2 OS=Solanum tuberosum OX=4113 GN=WIN2 PE=2 SV=1	Wound-induced protein WIN1 OS=Solanum tuberosum OX=4113 PE=2 SV=1	wound-induced protein WIN2 precursor [Solanum tuberosum]
Soltu.DM.06G022680	120	145	116	15	65	13	4.6579	5.24024	4.39935	0.590295	2.55611	0.553887	0.00224523	0.0096419	-1.795	down	[E]	Amino acid transport and metabolism	Biological Process: fatty acid omega-oxidation (GO:0010430);; Molecular Function: oxidoreductase activity, acting on CH-OH group of donors (GO:0016614);; Molecular Function: flavin adenine dinucleotide binding (GO:0050660);;	K15403|0|sot:102587321|(RefSeq) protein HOTHEAD; K15403 fatty acid omega-hydroxy dehydrogenase [EC:1.1.-.-]	[R]	General function prediction only	GMC oxidoreductase;; GMC oxidoreductase	Protein HOTHEAD OS=Arabidopsis thaliana OX=3702 GN=HTH PE=1 SV=1	Uncharacterized protein OS=Solanum tuberosum OX=4113 GN=102587321 PE=3 SV=1	PREDICTED: protein HOTHEAD [Solanum tuberosum]
Soltu.DM.06G028420	516	1330	1180	114	219	50	30.869	78.699	72.7534	7.4667	13.8996	3.38158	1.94368e-07	3.42035e-06	-2.71639	down	[J]	Translation, ribosomal structure and biogenesis	Cellular Component: ribosome (GO:0005840);; Cellular Component: chloroplast thylakoid (GO:0009534);; Cellular Component: chloroplast stroma (GO:0009570);; Biological Process: primary metabolic process (GO:0044238);;	--	--	--	Sigma 54 modulation/S30EA ribosomal protein C terminus;; Sigma 54 modulation protein / S30EA ribosomal protein	Ribosome-binding factor PSRP1, chloroplastic OS=Spinacia oleracea OX=3562 GN=PSRP1 PE=1 SV=2	Uncharacterized protein OS=Solanum tuberosum OX=4113 GN=102577471 PE=3 SV=1	PREDICTED: ribosome-binding factor PSRP1, chloroplastic [Solanum tuberosum]
Soltu.DM.12G024940	159	95	191	42	21	31	51.5394	31.4489	63.2484	13.545	6.85845	9.84681	8.46667e-07	1.23045e-05	-2.09827	down	--	--	--	--	--	--	--	--	Uncharacterized protein OS=Solanum tuberosum OX=4113 PE=4 SV=1	uncharacterized protein LOC107006673 [Solanum pennellii]
Soltu.DM.06G025370	282	228	195	1634	865	1310	16.8813	13.8991	12.3801	99.0483	53.5775	79.803	8.26506e-15	7.51e-13	2.3841	up	--	--	Molecular Function: DNA binding (GO:0003677);; Biological Process: regulation of transcription, DNA-templated (GO:0006355);;	K16222|3.10052e-21|brp:103855006|(RefSeq) cyclic dof factor 1-like; K16222 Dof zinc finger protein DOF5.5	--	--	Dof domain, zinc finger	Dof zinc finger protein DOF5.4 OS=Arabidopsis thaliana OX=3702 GN=DOF5.4 PE=2 SV=2	Uncharacterized protein OS=Solanum tuberosum OX=4113 GN=107061959 PE=4 SV=1	PREDICTED: dof zinc finger protein DOF5.4 [Solanum tuberosum]
Soltu.DM.03G028320	645	1118	1022	382	567	374	37.9244	65.0551	58.3636	20.926	31.1886	20.9902	0.000955521	0.00481225	-1.03192	down	[I]	Lipid transport and metabolism	Biological Process: isoprenoid biosynthetic process (GO:0008299);; Molecular Function: isomerase activity (GO:0016853);; Molecular Function: 1-deoxy-D-xylulose-5-phosphate reductoisomerase activity (GO:0030604);; Molecular Function: metal ion binding (GO:0046872);; Biological Process: oxidation-reduction process (GO:0055114);; Molecular Function: NADPH binding (GO:0070402);;	K00099|0|spen:107014579|(RefSeq) 1-deoxy-D-xylulose 5-phosphate reductoisomerase, chloroplastic; K00099 1-deoxy-D-xylulose-5-phosphate reductoisomerase [EC:1.1.1.267]	--	--	1-deoxy-D-xylulose 5-phosphate reductoisomerase C-terminal domain;; DXP reductoisomerase C-terminal domain;; 1-deoxy-D-xylulose 5-phosphate reductoisomerase;; 1-deoxy-D-xylulose 5-phosphate reductoisomerase	1-deoxy-D-xylulose 5-phosphate reductoisomerase, chloroplastic OS=Oryza sativa subsp. japonica OX=39947 GN=DXR PE=2 SV=2	Uncharacterized protein OS=Solanum lycopersicum OX=4081 GN=543682 PE=3 SV=1	1-deoxy-D-xylulose 5-phosphate reductoisomerase, chloroplastic [Solanum pennellii]
Soltu.DM.01G019890	2	0	0	14	18	19	0.259276	0	0	1.58668	2.05353	2.03416	0.000139021	0.000960304	3.16959	up	--	--	Cellular Component: integral component of membrane (GO:0016021);;	K17790|7.26855e-07|cit:102630765|(RefSeq) outer envelope pore protein 16-4, chloroplastic isoform X1; K17790 mitochondrial import inner membrane translocase subunit TIM22	--	--	Tim17/Tim22/Tim23/Pmp24 family	Outer envelope pore protein 16-2, chloroplastic OS=Arabidopsis thaliana OX=3702 GN=OEP162 PE=2 SV=1	Uncharacterized protein OS=Solanum tuberosum OX=4113 GN=102602189 PE=4 SV=1	PREDICTED: outer envelope pore protein 16-2, chloroplastic [Solanum tuberosum]
Soltu.DM.03G034520	6	207	179	6	12	4	0.303322	10.1224	9.18255	0.372947	0.667859	0.232099	8.09433e-05	0.000606061	-3.11977	down	--	--	--	K15095|1.58904e-17|bdi:100839967|(RefSeq) (+)-neomenthol dehydrogenase; K15095 (+)-neomenthol dehydrogenase [EC:1.1.1.208]	--	--	NPH3 family	Coleoptile phototropism protein 1 OS=Oryza sativa subsp. japonica OX=39947 GN=CPT1 PE=2 SV=1	Uncharacterized protein OS=Solanum tuberosum OX=4113 PE=3 SV=1	PREDICTED: root phototropism protein 3-like [Solanum tuberosum]
Soltu.DM.03G030200	23	65	69	286	306	398	1.53246	3.85121	4.14229	17.2025	16.8784	24.0492	3.94332e-09	1.07392e-07	2.51672	up	[KAD]	--	Molecular Function: DNA binding (GO:0003677);;	K09422|0|sot:102601468|(RefSeq) myb-related protein 306; K09422 transcription factor MYB, plant	[K]	Transcription	Myb-like DNA-binding domain;; Myb-like DNA-binding domain	Myb-related protein 306 OS=Antirrhinum majus OX=4151 GN=MYB306 PE=2 SV=1	Uncharacterized protein OS=Solanum tuberosum OX=4113 GN=102601468 PE=4 SV=1	PREDICTED: myb-related protein 306 [Solanum tuberosum]
Soltu.DM.10G008500	244	185	330	113	136	110	37.7612	31.2532	51.9224	17.1558	20.2032	15.4722	0.000758283	0.00395091	-1.03315	down	[J]	Translation, ribosomal structure and biogenesis	Molecular Function: structural constituent of ribosome (GO:0003735);; Cellular Component: ribosome (GO:0005840);; Biological Process: translation (GO:0006412);; Cellular Component: integral component of membrane (GO:0016021);;	K02921|1.22561e-58|mtr:MTR_0199s0040|(RefSeq) 60S ribosomal protein L37a-2; K02921 large subunit ribosomal protein L37Ae	[J]	Translation, ribosomal structure and biogenesis	Ribosomal L37ae protein family	60S ribosomal protein L37a-2 OS=Oryza sativa subsp. japonica OX=39947 GN=Os05g0557000 PE=1 SV=1	Putative ovule protein (Fragment) OS=Solanum chacoense OX=4108 PE=3 SV=1	hypothetical protein Ahy_A09g046023 [Arachis hypogaea]
Soltu.DM.10G023790	422	584	723	186	219	174	16.1865	22.3639	28.6527	7.36435	8.79955	7.00881	7.33538e-08	1.45189e-06	-1.52749	down	--	--	Biological Process: transcription, DNA-templated (GO:0006351);;	K09284|0|sot:102605336|(RefSeq) ethylene-responsive transcription factor RAP2-7-like; K09284 AP2-like factor, euAP2 lineage	--	--	AP2 domain	APETALA2-like protein 1 OS=Oryza sativa subsp. indica OX=39946 GN=AP2-1 PE=2 SV=2	Putative ethylene-responsive transcription factor RAP2-7-like OS=Solanum chacoense OX=4108 PE=4 SV=1	PREDICTED: ethylene-responsive transcription factor RAP2-7-like [Solanum tuberosum]
Soltu.DM.07G018770	0	0	0	91	43	28	0	0	0	12.7053	6.0558	3.87627	8.11026e-11	3.23164e-09	5.31515	up	[KAD]	--	Molecular Function: DNA binding (GO:0003677);;	K09422|3.44932e-102|sot:102586666|(RefSeq) transcription factor WER-like; K09422 transcription factor MYB, plant	[K]	Transcription	Myb-like DNA-binding domain;; Myb-like DNA-binding domain;; Myb-like DNA-binding domain;; Myb-like DNA-binding domain	Transcription factor MYB15 OS=Arabidopsis thaliana OX=3702 GN=MYB15 PE=1 SV=1	Uncharacterized protein OS=Solanum tuberosum OX=4113 GN=102586666 PE=4 SV=1	PREDICTED: transcription factor WER-like [Solanum tuberosum]
Soltu.DM.04G012130	84	93	84	1039	625	657	13.0126	14.0879	12.8004	157.042	94.58	100.89	8.18316e-26	3.53603e-23	3.08807	up	[QR]	--	Molecular Function: methyltransferase activity (GO:0008168);; Biological Process: methylation (GO:0032259);;	K08869|2.51332e-15|apro:F751_5669|(RefSeq) putative aarF domain-containing protein kinase 1; K08869 aarF domain-containing kinase	[R]	General function prediction only	Methyltransferase domain	Putative methyltransferase DDB_G0268948 OS=Dictyostelium discoideum OX=44689 GN=DDB_G0268948 PE=1 SV=2	Uncharacterized protein OS=Solanum tuberosum OX=4113 GN=102596303 PE=4 SV=1	PREDICTED: putative methyltransferase DDB_G0268948 [Solanum tuberosum]
Soltu.DM.07G003440	187	323	142	45	23	6	15.5789	27.3926	12.3991	3.95199	2.0077	0.551038	3.93073e-06	4.65487e-05	-2.75599	down	[KAD]	--	Molecular Function: DNA binding (GO:0003677);; Cellular Component: nucleus (GO:0005634);; Biological Process: trichome differentiation (GO:0010026);; Biological Process: positive regulation of transcription, DNA-templated (GO:0045893);;	K09422|7.86688e-157|sot:102584003|(RefSeq) transcription factor MYB82-like; K09422 transcription factor MYB, plant	[K]	Transcription	Myb-like DNA-binding domain;; Myb-like DNA-binding domain	Transcription factor MYB82 OS=Arabidopsis thaliana OX=3702 GN=MYB82 PE=1 SV=1	Tuber-specific and sucrose-responsive element binding factor OS=Solanum tuberosum OX=4113 GN=TSF PE=2 SV=1	transcription factor MYB82-like [Solanum tuberosum]
Soltu.DM.09G031520	835	688	452	2135	1313	1423	205.252	167.828	107.444	502.178	300.957	330.534	5.98677e-05	0.000471973	1.28139	up	--	--	--	--	--	--	Cysteine-rich TM module stress tolerance	--	--	--
Soltu.DM.11G020710	601	512	574	334	299	142	33.1127	28.0043	31.9508	18.1818	16.33	7.7994	0.00229791	0.00982905	-1.06377	down	--	--	Cellular Component: integral component of membrane (GO:0016021);;	K02366|1.36346e-38|bpg:Bathy04g01270|(RefSeq) hypothetical protein	[GMW]	--	Exostosin family	Probable glucuronoxylan glucuronosyltransferase IRX7 OS=Arabidopsis thaliana OX=3702 GN=IRX7 PE=2 SV=1	Putative glucuronoxylan glucuronosyltransferase IRX7-like OS=Solanum chacoense OX=4108 PE=3 SV=1	PREDICTED: probable glucuronoxylan glucuronosyltransferase IRX7 [Solanum tuberosum]
Soltu.DM.12G021880	1396	1326	787	488	489	427	231.502	232.144	139.775	81.6113	84.2185	71.9103	4.54861e-06	5.27417e-05	-1.27512	down	--	--	--	--	--	--	Pollen proteins Ole e I like	--	Uncharacterized protein OS=Solanum tuberosum OX=4113 GN=102598163 PE=4 SV=1	PREDICTED: uncharacterized protein LOC102598163 [Solanum tuberosum]
Soltu.DM.03G033150	78	248	64	36	28	5	11.2461	35.1025	8.80789	4.50462	3.57373	0.74108	0.00198586	0.0087503	-2.09466	down	--	--	--	K12173|3.20988e-40|gmx:100794341|(RefSeq) BRISC and BRCA1-A complex member 2; K12173 BRCA1-A complex subunit BRE	--	--	Thaumatin family	Thaumatin-like protein OS=Arabidopsis thaliana OX=3702 GN=At1g18250 PE=2 SV=2	Uncharacterized protein OS=Solanum tuberosum OX=4113 GN=102598334 PE=4 SV=1	PREDICTED: thaumatin-like protein [Solanum tuberosum]
Soltu.DM.03G015630	208	540	273	1185	1183	565	36.6092	93.0026	46.7912	185.917	186.972	90.4225	0.00102569	0.0050905	1.44072	up	--	--	Molecular Function: enzyme inhibitor activity (GO:0004857);; Biological Process: negative regulation of catalytic activity (GO:0043086);;	K01051|1.49384e-18|cit:102578056|(RefSeq) pectinesterase 1 precursor; K01051 pectinesterase [EC:3.1.1.11]	--	--	Plant invertase/pectin methylesterase inhibitor	21 kDa protein OS=Daucus carota OX=4039 PE=2 SV=1	PMEI protein OS=Solanum tuberosum OX=4113 GN=PMEI PE=2 SV=1	pectinmethylesterase inhibitor [Solanum tuberosum]
Soltu.DM.10G004690	21	13	29	3	0	0	1.13929	0.741652	1.62679	0.28936	0	0	0.000382188	0.00224521	-2.97531	down	--	--	--	--	--	--	TCP family transcription factor	Transcription factor TCP10 OS=Arabidopsis thaliana OX=3702 GN=TCP10 PE=1 SV=1	Uncharacterized protein OS=Solanum lycopersicum OX=4081 PE=4 SV=1	hypothetical protein CQW23_23442 [Capsicum baccatum]
Soltu.DM.08G027880	583	765	692	1165	1394	1619	27.59	36.3303	32.8582	53.4623	66.6555	79.0114	4.44965e-06	5.17176e-05	1.03193	up	[F]	Nucleotide transport and metabolism	Molecular Function: GMP synthase (glutamine-hydrolyzing) activity (GO:0003922);; Molecular Function: ATP binding (GO:0005524);; Cellular Component: cytosol (GO:0005829);; Biological Process: GMP biosynthetic process (GO:0006177);; Molecular Function: pyrophosphatase activity (GO:0016462);;	K01951|0|sot:102597174|(RefSeq) GMP synthase [glutamine-hydrolyzing]; K01951 GMP synthase (glutamine-hydrolysing) [EC:6.3.5.2]	[F]	Nucleotide transport and metabolism	GMP synthase C terminal domain;; Glutamine amidotransferase class-I;; Peptidase C26	GMP synthase [glutamine-hydrolyzing] OS=Aquifex aeolicus (strain VF5) OX=224324 GN=guaA PE=3 SV=1	Uncharacterized protein OS=Solanum tuberosum OX=4113 GN=102597174 PE=3 SV=1	PREDICTED: GMP synthase [glutamine-hydrolyzing] [Solanum tuberosum]
Soltu.DM.08G013250	1942	1879	1025	577	887	791	85.2576	84.0708	44.4703	25.0433	41.7457	37.4884	0.000941634	0.00475216	-1.05559	down	[MG]	--	Molecular Function: sulfotransferase activity (GO:0008146);; Molecular Function: zinc ion binding (GO:0008270);; Biological Process: glycolipid biosynthetic process (GO:0009247);; Cellular Component: chloroplast (GO:0009507);; Molecular Function: coenzyme binding (GO:0050662);;	K06118|0|sot:102597858|(RefSeq) UDP-sulfoquinovose synthase, chloroplastic; K06118 UDP-sulfoquinovose synthase [EC:3.13.1.1]	[M]	Cell wall/membrane/envelope biogenesis	NAD dependent epimerase/dehydratase family;; GDP-mannose 4,6 dehydratase	UDP-sulfoquinovose synthase, chloroplastic OS=Spinacia oleracea OX=3562 GN=SQD1 PE=1 SV=1	Uncharacterized protein OS=Solanum tuberosum OX=4113 GN=102597858 PE=4 SV=1	PREDICTED: UDP-sulfoquinovose synthase, chloroplastic [Solanum tuberosum]
Soltu.DM.07G016750	150	642	596	4334	1666	2466	11.3338	45.7458	43.8584	314.331	120.555	178.092	5.05588e-06	5.76946e-05	2.39085	up	[R]	General function prediction only	Biological Process: ethylene biosynthetic process (GO:0009693);; Molecular Function: 1-aminocyclopropane-1-carboxylate oxidase activity (GO:0009815);; Biological Process: fruit ripening (GO:0009835);; Molecular Function: L-ascorbic acid binding (GO:0031418);; Molecular Function: metal ion binding (GO:0046872);; Molecular Function: dioxygenase activity (GO:0051213);; Biological Process: oxidation-…	K05933|1.75234e-168|sot:102577917|(RefSeq) 1-aminocyclopropane-1-carboxylate oxidase; K05933 aminocyclopropanecarboxylate oxidase [EC:1.14.17.4]	[QR]	--	2OG-Fe(II) oxygenase superfamily;; non-haem dioxygenase in morphine synthesis N-terminal	1-aminocyclopropane-1-carboxylate oxidase 1 OS=Solanum lycopersicum OX=4081 GN=ACO1 PE=2 SV=2	1-aminocyclopropane-1-carboxylate oxidase OS=Solanum tuberosum OX=4113 GN=ACO1 PE=2 SV=1	1-aminocyclopropane-1-carboxylate oxidase [Solanum tuberosum]
Soltu.DM.04G011240	532	650	633	171	182	204	43.2823	55.799	51.4892	14.18	15.0588	16.8394	1.37584e-15	1.46193e-13	-1.66836	down	--	--	--	K13495|3.69726e-171|sot:102590920|(RefSeq) zeatin O-xylosyltransferase-like; K13495 cis-zeatin O-glucosyltransferase [EC:2.4.1.215]	[GC]	--	UDP-glucoronosyl and UDP-glucosyl transferase	Zeatin O-xylosyltransferase OS=Phaseolus vulgaris OX=3885 GN=ZOX1 PE=2 SV=1	Uncharacterized protein OS=Solanum tuberosum OX=4113 PE=4 SV=1	PREDICTED: zeatin O-xylosyltransferase-like [Solanum tuberosum]
Soltu.DM.12G029720	349	580	583	213	250	176	20.5914	30.1011	35.7527	12.066	13.9184	10.3913	9.15209e-05	0.00067181	-1.19612	down	--	--	--	--	--	--	--	--	Uncharacterized protein OS=Solanum lycopersicum OX=4081 GN=101251155 PE=4 SV=1	PREDICTED: uncharacterized protein LOC102586426 [Solanum tuberosum]
Soltu.DM.09G005200	131	123	53	25	24	2	4.89166	4.71033	2.14368	0.988045	1.00068	0.104918	0.00140671	0.00660236	-2.16244	down	--	--	Molecular Function: pectate lyase activity (GO:0030570);; Biological Process: pectin catabolic process (GO:0045490);; Molecular Function: metal ion binding (GO:0046872);;	K01728|0|sot:102590902|(RefSeq) probable pectate lyase 12; K01728 pectate lyase [EC:4.2.2.2]	--	--	Pectate lyase	Probable pectate lyase 12 OS=Arabidopsis thaliana OX=3702 GN=At3g53190 PE=2 SV=2	Pectate lyase OS=Capsicum annuum OX=4072 GN=T459_22555 PE=3 SV=1	PREDICTED: probable pectate lyase 12 [Solanum tuberosum]
Soltu.DM.04G029410	2	2	1	24	6	21	0.105199	0.125041	0.0547618	0.831225	0.304867	0.717085	0.00162112	0.00740141	2.50354	up	--	--	--	K04730|0|sot:102595456|(RefSeq) probable LRR receptor-like serine/threonine-protein kinase At4g08850; K04733 interleukin-1 receptor-associated kinase 4 [EC:2.7.11.1]	--	--	Leucine rich repeat;; Leucine Rich repeats (2 copies);; Protein kinase domain;; Protein tyrosine kinase;; Leucine Rich Repeat;; Leucine rich repeat N-terminal domain	Probable leucine-rich repeat receptor-like protein kinase At1g35710 OS=Arabidopsis thaliana OX=3702 GN=At1g35710 PE=1 SV=1	LOW QUALITY PROTEIN: probable leucine-rich repeat receptor-like protein kinase At1g35710 OS=Nicotiana tabacum OX=4097 GN=LOC107808978 PE=4 SV=1	PREDICTED: LOW QUALITY PROTEIN: probable leucine-rich repeat receptor-like protein kinase At1g35710 [Nicotiana tabacum]
Soltu.DM.05G020140	308	716	581	227	197	231	6.59731	15.255	10.814	4.13337	4.38433	4.31249	0.000500298	0.00282225	-1.23403	down	[R]	General function prediction only	--	K03255|0|sot:102602924|(RefSeq) protein TSS; K03255 protein TIF31	[R]	General function prediction only	Tetratricopeptide repeat;; Translation initiation factor eIF3 subunit 135;; Tetratricopeptide repeat;; Mitochondrial function, CLU-N-term	Protein TSS OS=Arabidopsis thaliana OX=3702 GN=TSS PE=1 SV=1	Uncharacterized protein OS=Solanum lycopersicum OX=4081 PE=4 SV=1	PREDICTED: protein TSS [Solanum tuberosum]
Soltu.DM.10G001180	283	303	299	125	138	147	33.5928	34.0367	33.8308	14.4333	15.8848	17.4367	1.81846e-07	3.2381e-06	-1.0811	down	[E]	Amino acid transport and metabolism	Cellular Component: cytoplasm (GO:0005737);; Biological Process: cysteine biosynthetic process from serine (GO:0006535);; Molecular Function: serine O-acetyltransferase activity (GO:0009001);;	K00640|0|sot:102605877|(RefSeq) serine acetyltransferase 1, chloroplastic-like; K00640 serine O-acetyltransferase [EC:2.3.1.30]	[E]	Amino acid transport and metabolism	Serine acetyltransferase, N-terminal;; Bacterial transferase hexapeptide (six repeats)	Serine acetyltransferase 3, mitochondrial OS=Arabidopsis thaliana OX=3702 GN=SAT3 PE=1 SV=3	Uncharacterized protein OS=Solanum tuberosum OX=4113 GN=102605877 PE=4 SV=1	PREDICTED: serine acetyltransferase 1, chloroplastic-like [Solanum tuberosum]
Trans_newGene_3568	623	341	748	110	129	97	27.2136	16.2293	39.5968	5.96528	7.37752	4.96832	6.85515e-11	2.76553e-09	-2.24679	down	--	--	--	--	--	--	Early Flowering 4 domain	Protein ELF4-LIKE 3 OS=Arabidopsis thaliana OX=3702 GN=EFL3 PE=3 SV=1	--	protein ELF4-LIKE 3-like isoform X1 [Solanum pennellii]
Soltu.DM.09G006630	348	545	544	114	203	127	13.854	20.1718	19.9792	4.31403	7.45762	4.70394	1.40395e-06	1.9011e-05	-1.62579	down	--	--	--	K17710|4.4556e-102|smo:SELMODRAFT_169661|(RefSeq) hypothetical protein; K17710 pentatricopeptide repeat domain-containing protein 1	[R]	General function prediction only	PPR repeat family;; Pentatricopeptide repeat domain;; PPR repeat;; PPR repeat;; Pentacotripeptide-repeat region of PRORP	Pentatricopeptide repeat-containing protein At5g02830, chloroplastic OS=Arabidopsis thaliana OX=3702 GN=At5g02830 PE=2 SV=3	Putative pentatricopeptide repeat-containing protein, chloroplastic-like OS=Solanum chacoense OX=4108 PE=4 SV=1	PREDICTED: pentatricopeptide repeat-containing protein At5g02830, chloroplastic [Solanum tuberosum]
Soltu.DM.12G019540	1030	1233	1023	101	235	51	132.16	160.849	135.506	13.6568	31.5852	6.76415	2.10161e-09	6.15449e-08	-2.85544	down	--	--	--	--	--	--	--	--	Uncharacterized protein OS=Solanum tuberosum OX=4113 PE=4 SV=1	PREDICTED: uncharacterized protein LOC102595503 [Solanum tuberosum]
Soltu.DM.11G003720	98	287	138	20	45	20	8.49027	13.243	5.11265	4.15999	4.91965	2.16762	6.32647e-06	6.95213e-05	-2.38276	down	--	--	--	--	--	--	--	--	Uncharacterized protein OS=Solanum tuberosum OX=4113 GN=102596787 PE=4 SV=1	PREDICTED: uncharacterized protein LOC102596787 [Solanum tuberosum]
Soltu.DM.11G003490	14	6	12	108	124	39	0.591307	0.268224	0.507265	4.30534	4.96085	1.57104	1.09847e-06	1.55343e-05	2.77265	up	--	--	Biological Process: defense response (GO:0006952);; Molecular Function: ADP binding (GO:0043531);;	K13457|0|sot:102585282|(RefSeq) disease resistance protein RPM1-like; K13457 disease resistance protein RPM1	[T]	Signal transduction mechanisms	NB-ARC domain;; Rx N-terminal domain;; Leucine rich repeat;; NACHT domain;; AAA domain	Disease resistance protein RPM1 OS=Arabidopsis thaliana OX=3702 GN=RPM1 PE=1 SV=1	Uncharacterized protein OS=Solanum tuberosum OX=4113 GN=102585282 PE=3 SV=1	PREDICTED: disease resistance protein RPM1-like [Solanum tuberosum]
Soltu.DM.10G018570	932	428	538	264	213	288	99.7916	43.3351	57.4824	29.8812	23.9738	33.6206	0.000248982	0.00157088	-1.24402	down	--	--	Cellular Component: integral component of membrane (GO:0016021);;	--	--	--	Protein of unknown function, DUF599	--	Uncharacterized protein OS=Solanum tuberosum OX=4113 GN=102593750 PE=4 SV=1	PREDICTED: uncharacterized protein LOC102593750 [Solanum tuberosum]
Soltu.DM.05G023010	656	478	1008	6923	3555	5562	34.6168	25.8902	56.4209	372.015	195.189	301.337	6.58227e-15	6.1832e-13	2.80961	up	[T]	Signal transduction mechanisms	Molecular Function: protein serine/threonine phosphatase activity (GO:0004722);; Biological Process: protein dephosphorylation (GO:0006470);; Molecular Function: metal ion binding (GO:0046872);;	K14497|0|sot:102596252|(RefSeq) protein phosphatase 2C 37-like; K14497 protein phosphatase 2C [EC:3.1.3.16]	[T]	Signal transduction mechanisms	Protein phosphatase 2C	Protein phosphatase 2C 37 OS=Arabidopsis thaliana OX=3702 GN=PP2CA PE=1 SV=1	Uncharacterized protein OS=Solanum tuberosum OX=4113 GN=102596252 PE=3 SV=1	PREDICTED: protein phosphatase 2C 37-like [Solanum tuberosum]
Soltu.DM.08G023320	1923	2372	2420	6550	4125	5945	67.4112	88.4178	82.0615	196.812	150.071	203.735	2.15085e-07	3.6979e-06	1.29856	up	--	--	Molecular Function: ATP-dependent peptidase activity (GO:0004176);; Molecular Function: serine-type endopeptidase activity (GO:0004252);; Molecular Function: ATP binding (GO:0005524);; Cellular Component: peroxisomal matrix (GO:0005782);; Biological Process: protein quality control for misfolded or incompletely synthesized proteins (GO:0006515);; Biological Process: protein processing (GO:0016485…	K01338|0|sot:102581797|(RefSeq) lon protease homolog 2, peroxisomal; K01338 ATP-dependent Lon protease [EC:3.4.21.53]	[O]	Posttranslational modification, protein turnover, chaperones	Lon protease (S16) C-terminal proteolytic domain;; ATP-dependent protease La (LON) substrate-binding domain;; ATPase family associated with various cellular activities (AAA);; AAA domain (dynein-related subfamily);; Subunit ChlI of Mg-chelatase;; ATPase family associated with various cellular activities (AAA)	Lon protease homolog 2, peroxisomal OS=Arabidopsis thaliana OX=3702 GN=LON2 PE=2 SV=1	Lon protease homolog 2, peroxisomal OS=Solanum tuberosum OX=4113 GN=102581797 PE=3 SV=1	PREDICTED: lon protease homolog 2, peroxisomal [Solanum tuberosum]
Soltu.DM.03G000700	62	85	16	9	6	1	1.34991	1.86481	0.383716	0.23387	0.166423	0.0435957	0.000286744	0.00176503	-2.66587	down	[Z]	Cytoskeleton	Molecular Function: microtubule motor activity (GO:0003777);; Molecular Function: ATP binding (GO:0005524);; Cellular Component: microtubule (GO:0005874);; Biological Process: microtubule-based movement (GO:0007018);; Molecular Function: microtubule binding (GO:0008017);;	K10398|0|sly:101263672|(RefSeq) kinesin-like protein KIN-10A	[Z]	Cytoskeleton	Kinesin motor domain;; Microtubule binding	Kinesin-like protein KIN-10A OS=Arabidopsis thaliana OX=3702 GN=KIN10A PE=1 SV=1	Uncharacterized protein OS=Solanum tuberosum OX=4113 GN=102601631 PE=3 SV=1	PREDICTED: kinesin-like protein KIF11 [Solanum tuberosum]
Soltu.DM.12G004790	407	2483	1812	24	223	28	35.2512	210.722	152.973	1.98954	18.2099	2.34875	0.000612454	0.00332009	-2.8765	down	[G]	Carbohydrate transport and metabolism	Biological Process: glucose metabolic process (GO:0006006);; Cellular Component: chloroplast (GO:0009507);; Molecular Function: oxidoreductase activity, acting on the aldehyde or oxo group of donors, NAD or NADP as acceptor (GO:0016620);; Molecular Function: NADP binding (GO:0050661);; Molecular Function: NAD binding (GO:0051287);; Biological Process: oxidation-reduction process (GO:0055114);;	K05298|0|sot:102606161|(RefSeq) glyceraldehyde-3-phosphate dehydrogenase B, chloroplastic; K05298 glyceraldehyde-3-phosphate dehydrogenase (NADP+) (phosphorylating) [EC:1.2.1.13]	[G]	Carbohydrate transport and metabolism	Glyceraldehyde 3-phosphate dehydrogenase, C-terminal domain;; Glyceraldehyde 3-phosphate dehydrogenase, NAD binding domain;; CP12 domain	Glyceraldehyde-3-phosphate dehydrogenase GAPB, chloroplastic OS=Arabidopsis thaliana OX=3702 GN=GAPB PE=1 SV=2	Glyceraldehyde-3-phosphate dehydrogenase OS=Solanum tuberosum OX=4113 GN=102606161 PE=3 SV=1	PREDICTED: glyceraldehyde-3-phosphate dehydrogenase B, chloroplastic [Solanum tuberosum]
Soltu.DM.02G027190	424	1316	134	32	170	16	22.0958	69.2684	7.35301	1.76869	9.5504	0.887271	0.00095699	0.00481622	-2.46643	down	[G]	Carbohydrate transport and metabolism	Molecular Function: hydrolase activity, hydrolyzing O-glycosyl compounds (GO:0004553);; Cellular Component: cell wall (GO:0005618);; Biological Process: xyloglucan metabolic process (GO:0010411);; Molecular Function: xyloglucan:xyloglucosyl transferase activity (GO:0016762);; Biological Process: cell wall biogenesis (GO:0042546);; Cellular Component: apoplast (GO:0048046);; Biological Process: ce…	K08235|4.86493e-171|sot:102580938|(RefSeq) probable xyloglucan endotransglucosylase/hydrolase protein 7; K08235 xyloglucan:xyloglucosyl transferase [EC:2.4.1.207]	--	--	Glycosyl hydrolases family 16;; Xyloglucan endo-transglycosylase (XET) C-terminus	Probable xyloglucan endotransglucosylase/hydrolase protein 7 OS=Arabidopsis thaliana OX=3702 GN=XTH7 PE=2 SV=2	Xyloglucan endotransglucosylase/hydrolase OS=Solanum tuberosum OX=4113 GN=102580938 PE=3 SV=1	PREDICTED: probable xyloglucan endotransglucosylase/hydrolase protein 7 [Solanum tuberosum]
Soltu.DM.07G001390	957	496	503	2038	1184	2118	92.9774	48.1452	50.2445	207.191	120.081	212.937	8.0178e-05	0.000601258	1.4144	up	--	--	Cellular Component: integral component of membrane (GO:0016021);;	K17345|2.28462e-54|smo:SELMODRAFT_231326|(RefSeq) hypothetical protein; K17345 tetraspanin-5	--	--	Tetraspanin family	Tetraspanin-8 OS=Arabidopsis thaliana OX=3702 GN=TET8 PE=2 SV=1	Uncharacterized protein OS=Solanum tuberosum OX=4113 GN=102589183 PE=3 SV=1	PREDICTED: tetraspanin-8-like [Solanum tuberosum]
Soltu.DM.09G022060	27	207	25	10	3	0	2.58738	22.2784	2.41386	1.71139	0.762572	0.199501	0.000409467	0.00238243	-2.97966	down	--	--	Cellular Component: membrane (GO:0016020);;	--	--	--	--	--	Uncharacterized protein OS=Solanum lycopersicum OX=4081 PE=4 SV=1	PREDICTED: basic proline-rich protein-like isoform X1 [Solanum tuberosum]
Soltu.DM.04G003480	54	49	59	665	208	230	2.73969	2.39029	3.07179	48.3594	14.4273	15.6342	7.2046e-08	1.43099e-06	2.58666	up	--	--	Molecular Function: ubiquitin-protein transferase activity (GO:0004842);; Biological Process: protein ubiquitination (GO:0016567);;	K08332|7.217e-26|smo:SELMODRAFT_61948|(RefSeq) hypothetical protein; K08332 vacuolar protein 8	--	--	U-box domain	U-box domain-containing protein 21 OS=Arabidopsis thaliana OX=3702 GN=PUB21 PE=2 SV=1	RING-type E3 ubiquitin transferase OS=Solanum tuberosum OX=4113 GN=102604093 PE=4 SV=1	PREDICTED: U-box domain-containing protein 21-like [Solanum tuberosum]
Soltu.DM.08G019590	55	73	119	329	168	359	1.91237	2.22322	2.98613	9.57361	4.66543	11.2807	5.80226e-05	0.000459572	1.70854	up	--	--	--	K03248|1.0686e-14|sot:107058216|(RefSeq) bZIP transcription factor 17-like; K03248 translation initiation factor 3 subunit G	--	--	bZIP transcription factor;; Basic region leucine zipper	bZIP transcription factor 17 OS=Arabidopsis thaliana OX=3702 GN=BZIP17 PE=1 SV=2	Uncharacterized protein OS=Solanum tuberosum OX=4113 PE=4 SV=1	PREDICTED: bZIP transcription factor 17-like isoform X1 [Solanum tuberosum]
Soltu.DM.09G022690	92	53	69	303	242	229	3.11655	1.87716	2.50471	11.0128	8.90677	8.26092	2.78664e-09	7.8759e-08	1.82236	up	--	--	Biological Process: signal transduction (GO:0007165);;	--	[T]	Signal transduction mechanisms	RhoGAP domain;; P21-Rho-binding domain	Rho GTPase-activating protein 2 OS=Arabidopsis thaliana OX=3702 GN=ROPGAP2 PE=1 SV=1	Uncharacterized protein OS=Solanum tuberosum OX=4113 GN=102594321 PE=4 SV=1	PREDICTED: rho GTPase-activating protein 2-like isoform X2 [Solanum tuberosum]
Soltu.DM.02G030940	396	308	226	1143	705	1201	14.1732	10.6569	7.96626	41.7989	25.487	44.4497	1.52976e-07	2.76451e-06	1.67915	up	--	--	Cellular Component: exocyst (GO:0000145);; Biological Process: exocytosis (GO:0006887);;	K07195|0|sot:102586317|(RefSeq) exocyst complex component EXO70B1; K07195 exocyst complex component 7	[U]	Intracellular trafficking, secretion, and vesicular transport	Exo70 exocyst complex subunit	Exocyst complex component EXO70E2 OS=Arabidopsis thaliana OX=3702 GN=EXO70E2 PE=1 SV=1	Exocyst subunit Exo70 family protein OS=Solanum chacoense OX=4108 PE=3 SV=1	PREDICTED: exocyst complex component EXO70B1 [Solanum tuberosum]
Soltu.DM.05G004610	157	146	119	268	322	327	8.05873	8.16015	6.31935	14.0712	16.9754	17.8545	1.91234e-06	2.49567e-05	1.11718	up	--	--	Molecular Function: acetylglucosaminyltransferase activity (GO:0008375);; Cellular Component: membrane (GO:0016020);;	K00771|3.54573e-144|atr:18428073|(RefSeq) beta-glucuronosyltransferase GlcAT14B	[G]	Carbohydrate transport and metabolism	Core-2/I-Branching enzyme	Beta-glucuronosyltransferase GlcAT14A OS=Arabidopsis thaliana OX=3702 GN=GLCAT14A PE=2 SV=1	Uncharacterized protein OS=Solanum tuberosum OX=4113 GN=102603927 PE=4 SV=1	PREDICTED: beta-glucuronosyltransferase GlcAT14A [Solanum tuberosum]
Soltu.DM.07G012830	162	155	131	278	311	335	4.87017	4.62199	4.12404	8.853	10.0187	10.6013	2.08889e-06	2.69711e-05	1.04515	up	--	--	Cellular Component: integral component of membrane (GO:0016021);;	--	--	--	GDSL/SGNH-like Acyl-Esterase family found in Pmr5 and Cas1p;; PMR5 N terminal Domain	Protein trichome birefringence-like 16 OS=Arabidopsis thaliana OX=3702 GN=TBL16 PE=2 SV=1	Uncharacterized protein OS=Solanum chacoense OX=4108 PE=4 SV=1	PREDICTED: protein trichome birefringence-like 14 [Solanum tuberosum]
Soltu.DM.03G029680	156	409	113	62	73	32	7.22714	18.4706	5.0394	2.87058	3.66845	1.63057	0.000678274	0.00359963	-1.82772	down	[P]	Inorganic ion transport and metabolism	Molecular Function: N,N-dimethylaniline monooxygenase activity (GO:0004499);; Molecular Function: flavin adenine dinucleotide binding (GO:0050660);; Molecular Function: NADP binding (GO:0050661);; Biological Process: oxidation-reduction process (GO:0055114);;	K00485|6.77565e-14|vvi:100250364|(RefSeq) probable flavin-containing monooxygenase 1; K00485 dimethylaniline monooxygenase (N-oxide forming) [EC:1.14.13.8]	[Q]	Secondary metabolites biosynthesis, transport and catabolism	Flavin-binding monooxygenase-like;; Pyridine nucleotide-disulphide oxidoreductase;; Pyridine nucleotide-disulphide oxidoreductase;; NAD(P)-binding Rossmann-like domain;; FAD dependent oxidoreductase;; HI0933-like protein;; L-lysine 6-monooxygenase (NADPH-requiring);; FAD-NAD(P)-binding;; FAD binding domain;; FAD binding domain;; Pyridine nucleotide-disulphide oxidoreductase;; Flavin containing am…	Flavin-containing monooxygenase FMO GS-OX-like 9 OS=Arabidopsis thaliana OX=3702 GN=At5g07800 PE=2 SV=1	Flavin-containing monooxygenase OS=Solanum tuberosum OX=4113 GN=102603365 PE=3 SV=1	PREDICTED: flavin-containing monooxygenase FMO GS-OX-like 9 [Solanum tuberosum]
Soltu.DM.02G020110	1260	589	642	164	306	336	96.0477	46.231	51.0094	12.037	22.8598	24.6837	0.000112136	0.000799593	-1.53082	down	--	--	--	--	--	--	Senescence regulator	--	Uncharacterized protein OS=Solanum tuberosum OX=4113 GN=102595538 PE=4 SV=1	PREDICTED: uncharacterized protein LOC102595538 [Solanum tuberosum]
Soltu.DM.12G001010	774	685	729	251	465	250	23.1206	24.1676	27.6111	8.09494	17.4596	10.5921	0.000212613	0.00137305	-1.13192	down	--	--	--	K11446|2.65563e-11|smo:SELMODRAFT_413174|(RefSeq) hypothetical protein; K11446 histone demethylase JARID1 [EC:1.14.11.-]	--	--	--	--	Uncharacterized protein OS=Solanum tuberosum OX=4113 GN=102593023 PE=4 SV=1	PREDICTED: uncharacterized protein LOC102593023 isoform X2 [Solanum tuberosum]
Soltu.DM.04G024310	294	264	201	810	601	570	12.4689	11.2722	8.57155	32.9884	24.2546	23.6146	1.98361e-07	3.47176e-06	1.37303	up	[RTKL]	--	Molecular Function: nucleotide binding (GO:0000166);; Molecular Function: protein kinase activity (GO:0004672);;	K04730|0|mdm:103400275|(RefSeq) uncharacterized LOC103400275	--	--	Protein kinase domain;; Protein tyrosine kinase;; Universal stress protein family	Putative proline-rich receptor-like protein kinase PERK11 OS=Arabidopsis thaliana OX=3702 GN=PERK11 PE=2 SV=2	Uncharacterized protein OS=Solanum tuberosum OX=4113 PE=4 SV=1	PREDICTED: probable receptor-like serine/threonine-protein kinase At5g57670 [Solanum tuberosum]
Soltu.DM.07G025870	99	60	73	424	267	324	8.76503	5.32525	6.61901	38.7864	24.7601	30.0474	6.30999e-11	2.5669e-09	2.08451	up	[R]	General function prediction only	--	K07976|2.16943e-125|sot:102579847|(RefSeq) septum-promoting GTP-binding protein 1-like; K07976 Rab family, other	[R]	General function prediction only	Ras family;; Ras of Complex, Roc, domain of DAPkinase	Septum-promoting GTP-binding protein 1 OS=Schizosaccharomyces pombe (strain 972 / ATCC 24843) OX=284812 GN=spg1 PE=1 SV=1	Uncharacterized protein OS=Solanum lycopersicum OX=4081 PE=4 SV=1	PREDICTED: septum-promoting GTP-binding protein 1-like isoform X1 [Solanum tuberosum]
Soltu.DM.01G027350	0	0	0	88	13	2	0	0	0	5.46948	0.859965	0.168283	0.000104761	0.00075559	3.55111	up	[M]	Cell wall/membrane/envelope biogenesis	Molecular Function: polygalacturonase activity (GO:0004650);; Cellular Component: extracellular region (GO:0005576);; Biological Process: carbohydrate metabolic process (GO:0005975);; Biological Process: cell wall organization (GO:0071555);;	K01213|0|sot:102581953|(RefSeq) polygalacturonase-like; K01184 polygalacturonase [EC:3.2.1.15]	--	--	Glycosyl hydrolases family 28;; Pectate lyase superfamily protein	Polygalacturonase OS=Actinidia deliciosa OX=3627 PE=2 SV=1	Uncharacterized protein OS=Solanum lycopersicum OX=4081 GN=101263946 PE=3 SV=1	PREDICTED: polygalacturonase-like [Solanum tuberosum]
Soltu.DM.06G033530	496	304	354	857	686	843	25.2181	15.5861	17.5315	41.9636	34.2951	41.6228	4.35197e-05	0.000361641	1.04737	up	--	--	Cellular Component: integral component of membrane (GO:0016021);;	--	--	--	--	--	Uncharacterized protein OS=Solanum tuberosum OX=4113 GN=102585619 PE=4 SV=1	PREDICTED: uncharacterized protein LOC102585619 isoform X1 [Solanum tuberosum]
Soltu.DM.11G014690	2647	2382	2146	4653	4584	5283	75.322	69.1052	62.9155	126.904	125.92	147.787	4.8844e-10	1.63472e-08	1.02548	up	--	--	--	--	--	--	--	--	--	PREDICTED: uncharacterized protein LOC107058905 [Solanum tuberosum]
Soltu.DM.08G010150	17	20	20	2	2	1	1.35822	1.75196	1.37621	0.341662	0.201934	0.164334	0.000111652	0.000797604	-2.79481	down	[U]	Intracellular trafficking, secretion, and vesicular transport	--	K12489|1.69336e-61|sly:101251466|(RefSeq) ADP-ribosylation factor GTPase-activating protein AGD2-like isoform X1; K12489 Arf-GAP with coiled-coil, ANK repeat and PH domain-containing protein	[T]	Signal transduction mechanisms	Putative GTPase activating protein for Arf	ADP-ribosylation factor GTPase-activating protein AGD2 OS=Arabidopsis thaliana OX=3702 GN=AGD2 PE=2 SV=1	Uncharacterized protein OS=Solanum tuberosum OX=4113 PE=4 SV=1	ADP-ribosylation factor GTPase-activating protein AGD2-like [Solanum pennellii]
Soltu.DM.03G037680	300	409	276	163	126	111	33.1472	46.5694	30.9516	19.1459	16.2521	11.8074	2.27087e-05	0.000205669	-1.25232	down	--	--	Cellular Component: chloroplast thylakoid (GO:0009534);; Cellular Component: chloroplast stroma (GO:0009570);; Biological Process: photosynthetic electron transport chain (GO:0009767);; Biological Process: post-embryonic development (GO:0009791);; Molecular Function: FMN binding (GO:0010181);; Molecular Function: oxidoreductase activity (GO:0016491);; Molecular Function: protein membrane anchor (…	--	--	--	Protein of unknown function (DUF2470)	Glutamyl-tRNA reductase-binding protein, chloroplastic OS=Arabidopsis thaliana OX=3702 GN=GLUTRBP PE=1 SV=1	Uncharacterized protein OS=Solanum tuberosum OX=4113 GN=102578175 PE=4 SV=1	PREDICTED: glutamyl-tRNA reductase-binding protein, chloroplastic [Solanum tuberosum]
Soltu.DM.03G034400	501	1064	538	61	144	40	29.0066	60.3989	31.6858	3.83816	9.02987	2.51094	1.03445e-08	2.55264e-07	-2.85206	down	[O]	Posttranslational modification, protein turnover, chaperones	Biological Process: protein peptidyl-prolyl isomerization (GO:0000413);; Molecular Function: peptidyl-prolyl cis-trans isomerase activity (GO:0003755);; Biological Process: protein folding (GO:0006457);; Cellular Component: chloroplast (GO:0009507);;	K03768|0|sot:102581487|(RefSeq) peptidyl-prolyl cis-trans isomerase CYP26-2, chloroplastic; K03768 peptidyl-prolyl cis-trans isomerase B (cyclophilin B) [EC:5.2.1.8]	[O]	Posttranslational modification, protein turnover, chaperones	Cyclophilin type peptidyl-prolyl cis-trans isomerase/CLD	Peptidyl-prolyl cis-trans isomerase CYP26-2, chloroplastic OS=Arabidopsis thaliana OX=3702 GN=CYP26-2 PE=2 SV=1	Uncharacterized protein OS=Solanum tuberosum OX=4113 GN=102581487 PE=4 SV=1	PREDICTED: peptidyl-prolyl cis-trans isomerase CYP26-2, chloroplastic [Solanum tuberosum]
Soltu.DM.05G007720	712	1053	479	233	148	168	34.76	54.3428	25.439	11.887	8.35466	9.50897	8.59587e-08	1.67147e-06	-1.93765	down	--	--	Cellular Component: nucleus (GO:0005634);;	K18810|0|sot:102605668|(RefSeq) cyclin-D1-1; K18810 cyclin D1/2/4, plant	[D]	Cell cycle control, cell division, chromosome partitioning	Cyclin, N-terminal domain;; Cyclin, C-terminal domain	Cyclin-D1-1 OS=Arabidopsis thaliana OX=3702 GN=CYCD1-1 PE=1 SV=3	Uncharacterized protein OS=Solanum tuberosum OX=4113 GN=102605668 PE=3 SV=1	PREDICTED: cyclin-D1-1 [Solanum tuberosum]
Soltu.DM.10G003470	171	100	46	25	32	29	14.7096	8.18196	3.85398	2.22391	2.79731	2.50274	0.000894495	0.00454137	-1.70619	down	--	--	Cellular Component: plant-type cell wall (GO:0009505);; Cellular Component: integral component of membrane (GO:0016021);;	K13420|1.02632e-29|vra:106752886|(RefSeq) LRR receptor-like serine/threonine-protein kinase FLS2; K13420 LRR receptor-like serine/threonine-protein kinase FLS2 [EC:2.7.11.1]	[R]	General function prediction only	Leucine rich repeat;; Leucine Rich repeats (2 copies);; Leucine Rich Repeat	Receptor like protein 29 OS=Arabidopsis thaliana OX=3702 GN=RLP29 PE=2 SV=1	Uncharacterized protein OS=Solanum tuberosum OX=4113 GN=102596273 PE=4 SV=1	PREDICTED: protein TOO MANY MOUTHS [Solanum tuberosum]
Soltu.DM.08G019990	243	426	233	85	89	116	10.1285	17.3641	9.36365	3.60723	3.67782	5.09032	8.07307e-06	8.52693e-05	-1.56579	down	--	--	Molecular Function: Rho guanyl-nucleotide exchange factor activity (GO:0005089);; Biological Process: positive regulation of GTPase activity (GO:0043547);; Biological Process: regulation of pollen tube growth (GO:0080092);;	K10770|0|cic:CICLE_v10004016mg|(RefSeq) hypothetical protein; K10770 alkylated DNA repair protein alkB homolog 8 [EC:1.14.11.- 2.1.1.229]	--	--	PRONE (Plant-specific Rop nucleotide exchanger)	Rop guanine nucleotide exchange factor 14 OS=Arabidopsis thaliana OX=3702 GN=ROPGEF14 PE=1 SV=1	Uncharacterized protein OS=Solanum tuberosum OX=4113 GN=102602322 PE=4 SV=1	PREDICTED: rop guanine nucleotide exchange factor 14-like [Solanum tuberosum]
Soltu.DM.09G018910	251	316	241	982	579	675	8.46951	10.4393	8.21743	33.8763	20.1451	23.4934	5.78546e-07	8.84014e-06	1.44738	up	--	--	--	K16911|1.6563e-97|sind:105160724|(RefSeq) DEAD-box ATP-dependent RNA helicase 7; K16911 ATP-dependent RNA helicase DDX21 [EC:3.6.4.13]	[GMW]	--	Exostosin family	Xyloglucan galactosyltransferase MUR3 OS=Arabidopsis thaliana OX=3702 GN=MUR3 PE=1 SV=1	Putative xyloglucan galactosyltransferase KATAMARI1-like OS=Solanum chacoense OX=4108 PE=3 SV=1	PREDICTED: xyloglucan galactosyltransferase KATAMARI1 homolog [Solanum tuberosum]
Soltu.DM.04G005970	123	243	114	1655	602	788	7.27835	14.5148	7.14543	96.2608	35.8992	45.2495	4.85867e-08	1.02358e-06	2.50398	up	--	--	Molecular Function: DNA binding (GO:0003677);; Cellular Component: nucleus (GO:0005634);; Biological Process: regulation of transcription, DNA-templated (GO:0006355);;	K12581|9.83699e-18|bna:106383523|(RefSeq) NAC domain-containing protein 89-like	--	--	No apical meristem (NAM) protein	NAC domain-containing protein 2 OS=Arabidopsis thaliana OX=3702 GN=NAC002 PE=1 SV=2	Uncharacterized protein OS=Solanum tuberosum OX=4113 PE=4 SV=1	NAC domain-containing protein 2 [Solanum tuberosum]
Soltu.DM.03G028940	111	161	91	319	285	328	4.2257	6.05782	3.46405	12.1024	10.8739	12.4192	7.4287e-06	7.97191e-05	1.33734	up	--	--	Cellular Component: Golgi membrane (GO:0000139);; Cellular Component: integral component of membrane (GO:0016021);; Biological Process: pectin biosynthetic process (GO:0045489);; Molecular Function: polygalacturonate 4-alpha-galacturonosyltransferase activity (GO:0047262);; Biological Process: cell wall organization (GO:0071555);;	K13648|0|sot:102582368|(RefSeq) probable galacturonosyltransferase 11; K13648 alpha-1,4-galacturonosyltransferase [EC:2.4.1.43]	--	--	Glycosyl transferase family 8;; Sulfotransferase domain;; Sulfotransferase family	Probable galacturonosyltransferase 11 OS=Arabidopsis thaliana OX=3702 GN=GAUT11 PE=2 SV=1	Hexosyltransferase OS=Solanum tuberosum OX=4113 GN=102582368 PE=3 SV=1	PREDICTED: probable galacturonosyltransferase 11 [Solanum tuberosum]
Soltu.DM.11G026720	200	225	229	56	108	63	7.84138	8.91945	8.92957	2.77249	4.83223	2.96165	1.36382e-05	0.000132996	-1.46184	down	--	--	--	K20291|4.14838e-51|fve:105352817|(RefSeq) pentatricopeptide repeat-containing protein At4g01400, mitochondrial-like; K20291 conserved oligomeric Golgi complex subunit 4	[R]	General function prediction only	PPR repeat family;; PPR repeat;; PPR repeat;; Pentatricopeptide repeat domain;; Pentacotripeptide-repeat region of PRORP;; Mitochondrial 28S ribosomal protein S27	Pentatricopeptide repeat-containing protein At1g07740, mitochondrial OS=Arabidopsis thaliana OX=3702 GN=At1g07740 PE=2 SV=1	Uncharacterized protein OS=Solanum tuberosum OX=4113 PE=4 SV=1	PREDICTED: pentatricopeptide repeat-containing protein At1g07740, mitochondrial isoform X1 [Solanum tuberosum]
Soltu.DM.02G033570	754	514	596	1412	1000	1506	37.1833	25.9728	29.117	65.2384	47.2524	71.0372	3.48041e-05	0.00029853	1.06972	up	--	--	Molecular Function: zinc ion binding (GO:0008270);;	K16280|0|sot:102585646|(RefSeq) E3 ubiquitin-protein ligase RGLG2-like; K16280 E3 ubiquitin-protein ligase RGLG [EC:2.3.2.27]	[T]	Signal transduction mechanisms	Copine;; Zinc finger, C3HC4 type (RING finger)	E3 ubiquitin-protein ligase RGLG2 OS=Arabidopsis thaliana OX=3702 GN=RGLG2 PE=1 SV=1	Uncharacterized protein OS=Solanum tuberosum OX=4113 GN=102585646 PE=4 SV=1	PREDICTED: E3 ubiquitin-protein ligase RGLG2-like [Solanum tuberosum]
Soltu.DM.12G025200	901	1698	980	350	658	453	37.7387	70.9941	41.985	15.4181	29.1925	19.6853	0.000593862	0.00323826	-1.23364	down	[E]	Amino acid transport and metabolism	Molecular Function: lactoylglutathione lyase activity (GO:0004462);; Cellular Component: chloroplast stroma (GO:0009570);; Cellular Component: stromule (GO:0010319);; Cellular Component: thylakoid lumen (GO:0031977);; Molecular Function: metal ion binding (GO:0046872);;	K01759|0|sot:102600375|(RefSeq) probable lactoylglutathione lyase, chloroplastic; K01759 lactoylglutathione lyase [EC:4.4.1.5]	[G]	Carbohydrate transport and metabolism	Glyoxalase/Bleomycin resistance protein/Dioxygenase superfamily;; Glyoxalase/Bleomycin resistance protein/Dioxygenase superfamily;; Glyoxalase-like domain;; CppA N-terminal	Probable lactoylglutathione lyase, chloroplastic OS=Arabidopsis thaliana OX=3702 GN=At1g67280 PE=1 SV=1	Uncharacterized protein OS=Solanum tuberosum OX=4113 GN=102600375 PE=4 SV=1	PREDICTED: probable lactoylglutathione lyase, chloroplastic [Solanum tuberosum]
Soltu.DM.07G023470	125	81	66	363	192	294	4.99882	3.23937	2.75631	15.535	8.29885	12.4116	2.15576e-05	0.000196065	1.59245	up	--	--	--	--	--	--	Plant protein of unknown function (DUF641)	Protein GRAVITROPIC IN THE LIGHT 1 OS=Arabidopsis thaliana OX=3702 GN=GIL1 PE=2 SV=1	Uncharacterized protein OS=Solanum tuberosum OX=4113 GN=102583964 PE=4 SV=1	PREDICTED: IRK-interacting protein-like [Solanum tuberosum]
Soltu.DM.01G051580	696	1072	953	288	566	422	15.5195	23.1146	21.5646	6.48435	13.0578	9.72134	0.00116892	0.00566119	-1.04795	down	[J]	Translation, ribosomal structure and biogenesis	--	K01872|0|sot:102579285|(RefSeq) alanine--tRNA ligase, chloroplastic/mitochondrial; K01872 alanyl-tRNA synthetase [EC:6.1.1.7]	[J]	Translation, ribosomal structure and biogenesis	tRNA synthetases class II (A);; DHHA1 domain;; Threonyl and Alanyl tRNA synthetase second additional domain	Alanine--tRNA ligase, chloroplastic/mitochondrial OS=Populus trichocarpa OX=3694 GN=POPTRDRAFT_821063 PE=3 SV=1	Probable alanine--tRNA ligase, chloroplastic OS=Solanum chacoense OX=4108 PE=3 SV=1	PREDICTED: alanine--tRNA ligase, chloroplastic/mitochondrial isoform X1 [Solanum tuberosum]
Soltu.DM.04G033410	80	111	80	309	439	339	7.89122	10.4264	7.7159	30.3463	42.7148	33.8215	4.17108e-12	2.13777e-10	1.96851	up	--	--	Molecular Function: transferase activity, transferring acyl groups other than amino-acyl groups (GO:0016747);;	K19747|2.09778e-62|vvi:100243942|(RefSeq) BAHD acyltransferase DCR; K19747 BAHD acyltransferase [EC:2.3.1.-]	--	--	Transferase family	Uncharacterized acetyltransferase At3g50280 OS=Arabidopsis thaliana OX=3702 GN=At3g50280 PE=3 SV=1	Uncharacterized protein OS=Solanum lycopersicum OX=4081 PE=4 SV=1	PREDICTED: uncharacterized acetyltransferase At3g50280-like [Solanum tuberosum]
Soltu.DM.09G019970	167	116	197	71	45	64	17.0396	11.2164	19.9868	7.53637	4.81617	6.89341	0.000130316	0.000908895	-1.34402	down	--	--	--	--	--	--	--	FCS-Like Zinc finger 8 OS=Arabidopsis thaliana OX=3702 GN=FLZ8 PE=1 SV=1	Uncharacterized protein OS=Solanum tuberosum OX=4113 GN=102592465 PE=4 SV=1	PREDICTED: uncharacterized protein LOC107061014 [Solanum tuberosum]
Soltu.DM.01G047070	1	0	1	44	45	17	0.0829614	0	0.087213	2.96709	3.09323	1.16323	8.28867e-08	1.61983e-06	4.15661	up	--	--	--	--	--	--	Root cap	--	Uncharacterized protein OS=Solanum tuberosum OX=4113 GN=102580165 PE=4 SV=1	PREDICTED: uncharacterized protein LOC102580165 [Solanum tuberosum]
Soltu.DM.01G005390	42	122	94	22	25	6	3.16479	8.56448	7.11775	1.78501	1.94957	0.679325	0.000844881	0.00433132	-2.00315	down	[Q]	Secondary metabolites biosynthesis, transport and catabolism	Molecular Function: monooxygenase activity (GO:0004497);; Molecular Function: iron ion binding (GO:0005506);; Molecular Function: oxidoreductase activity, acting on paired donors, with incorporation or reduction of molecular oxygen (GO:0016705);; Molecular Function: heme binding (GO:0020037);; Biological Process: oxidation-reduction process (GO:0055114);;	K15472|0|sot:102603857|(RefSeq) premnaspirodiene oxygenase; K15472 premnaspirodiene oxygenase [EC:1.14.14.151]	[Q]	Secondary metabolites biosynthesis, transport and catabolism	Cytochrome P450	Premnaspirodiene oxygenase OS=Hyoscyamus muticus OX=35626 GN=CYP71D55 PE=1 SV=1	Uncharacterized protein OS=Solanum tuberosum OX=4113 PE=3 SV=1	premnaspirodiene oxygenase-like [Solanum lycopersicum]
Soltu.DM.06G028640	1384	2755	1680	128	411	130	90.9224	181.453	119.299	9.69084	31.2451	9.61892	2.78604e-09	7.8759e-08	-2.88379	down	--	--	Cellular Component: chloroplast (GO:0009507);; Biological Process: chloroplast-nucleus signaling pathway (GO:0010019);; Molecular Function: enzyme binding (GO:0019899);; Molecular Function: tetrapyrrole binding (GO:0046906);;	--	--	--	GUN4-like	Tetrapyrrole-binding protein, chloroplastic OS=Arabidopsis thaliana OX=3702 GN=GUN4 PE=1 SV=1	Uncharacterized protein OS=Solanum tuberosum OX=4113 GN=102597536 PE=4 SV=1	PREDICTED: tetrapyrrole-binding protein, chloroplastic [Solanum tuberosum]
Soltu.DM.09G027730	249	379	294	103	169	84	19.5851	29.0429	23.6672	8.5655	14.1059	7.05126	0.000235742	0.0015021	-1.30933	down	--	--	Cellular Component: integral component of membrane (GO:0016021);;	--	--	--	--	--	Uncharacterized protein OS=Solanum tuberosum OX=4113 GN=102584223 PE=4 SV=1	PREDICTED: uncharacterized protein LOC102584223 [Solanum tuberosum]
Soltu.DM.09G016790	9	42	26	347	104	140	0.558437	2.42947	1.60738	20.5678	6.25039	8.27351	1.4838e-05	0.000142296	2.59918	up	[RTKL]	--	Molecular Function: protein serine/threonine kinase activity (GO:0004674);; Molecular Function: ATP binding (GO:0005524);; Biological Process: protein phosphorylation (GO:0006468);;	K08282|2.27724e-58|vvi:100262213|(RefSeq) phototropin-1; K20715 phototropin [EC:2.7.11.1]	[R]	General function prediction only	Protein kinase domain;; Protein tyrosine kinase;; Kinase-like;; Fungal protein kinase	Serine/threonine-protein kinase OXI1 OS=Arabidopsis thaliana OX=3702 GN=OXI1 PE=1 SV=1	Uncharacterized protein OS=Solanum tuberosum OX=4113 GN=102580814 PE=4 SV=1	PREDICTED: serine/threonine-protein kinase OXI1-like [Solanum tuberosum]
Soltu.DM.08G018430	119	177	138	490	380	456	5.94546	9.3459	7.23097	25.4374	19.9832	23.8675	1.67113e-09	5.01468e-08	1.59169	up	--	--	Cellular Component: Golgi membrane (GO:0000139);; Biological Process: protein glycosylation (GO:0006486);; Molecular Function: galactosyltransferase activity (GO:0008378);; Cellular Component: integral component of membrane (GO:0016021);;	K06638|5.2774e-156|osa:4325085|(RefSeq) mitotic spindle checkpoint protein MAD1; K06679 mitotic spindle assembly checkpoint protein MAD1	[G]	Carbohydrate transport and metabolism	Galactosyltransferase;; Domain of unknown function (DUF4094)	Beta-1,3-galactosyltransferase 7 OS=Arabidopsis thaliana OX=3702 GN=B3GALT7 PE=2 SV=1	Hexosyltransferase OS=Solanum tuberosum OX=4113 GN=102605545 PE=3 SV=1	PREDICTED: beta-1,3-galactosyltransferase 7-like [Solanum tuberosum]
Soltu.DM.01G001870	31	39	23	72	74	85	4.69712	5.54459	3.19552	10.4395	10.6719	12.0018	0.000665729	0.00354952	1.27092	up	--	--	Molecular Function: peroxidase activity (GO:0004601);; Cellular Component: extracellular region (GO:0005576);; Cellular Component: nucleus (GO:0005634);; Cellular Component: cytoplasm (GO:0005737);; Biological Process: response to oxidative stress (GO:0006979);; Cellular Component: integral component of membrane (GO:0016021);; Molecular Function: heme binding (GO:0020037);; Biological Process: hy…	K00430|1.04038e-167|sot:102604538|(RefSeq) peroxidase N-like; K00430 peroxidase [EC:1.11.1.7]	--	--	Peroxidase	Peroxidase N OS=Armoracia rusticana OX=3704 GN=HRPN PE=2 SV=1	Peroxidase OS=Solanum lycopersicum OX=4081 GN=101268131 PE=3 SV=1	PREDICTED: peroxidase N-like [Solanum tuberosum]
Soltu.DM.02G001700	119	131	125	405	201	269	7.39749	7.94201	7.69792	25.4562	12.0246	15.4771	0.000318588	0.00192989	1.19855	up	--	--	--	--	--	--	LysM domain	--	Uncharacterized protein OS=Solanum tuberosum OX=4113 GN=102602521 PE=4 SV=1	PREDICTED: uncharacterized protein LOC102602521 [Solanum tuberosum]
Soltu.DM.01G038080	96	103	71	318	195	185	7.87969	8.9634	6.66272	25.335	15.4026	13.7891	9.5868e-05	0.00070081	1.33837	up	--	--	Molecular Function: catalytic activity (GO:0003824);; Biological Process: metabolic process (GO:0008152);;	--	--	--	Histidine phosphatase superfamily (branch 1)	Phosphoglycerate mutase-like protein AT74 OS=Arabidopsis thaliana OX=3702 GN=At3g05170 PE=2 SV=1	Uncharacterized protein OS=Solanum lycopersicum OX=4081 PE=4 SV=1	phosphoglycerate mutase-like protein AT74H [Solanum lycopersicum]
Soltu.DM.06G011440	18	57	60	269	117	194	1.62087	6.44092	5.888	24.1604	10.1128	19.0046	0.000155238	0.00105509	1.93918	up	--	--	Molecular Function: zinc ion binding (GO:0008270);; Cellular Component: integral component of membrane (GO:0016021);;	K19040|6.30571e-109|sot:102581573|(RefSeq) RING-H2 finger protein ATL74-like; K19040 E3 ubiquitin-protein ligase ATL10/75/76/77/78 [EC:2.3.2.27]	[O]	Posttranslational modification, protein turnover, chaperones	Ring finger domain;; RING-like zinc finger;; Zinc finger, C3HC4 type (RING finger);; Zinc finger, C3HC4 type (RING finger);; Anaphase-promoting complex subunit 11 RING-H2 finger	RING-H2 finger protein ATL72 OS=Arabidopsis thaliana OX=3702 GN=ATL72 PE=2 SV=1	Uncharacterized protein OS=Solanum tuberosum OX=4113 GN=102581573 PE=4 SV=1	PREDICTED: RING-H2 finger protein ATL74-like [Solanum tuberosum]
Soltu.DM.07G026930	334	161	353	595	558	779	19.0706	9.24131	20.4986	33.0325	31.5114	43.2572	0.000728975	0.00382486	1.16515	up	--	--	--	--	--	--	C2 domain	--	Uncharacterized protein OS=Solanum tuberosum OX=4113 GN=102592665 PE=4 SV=1	PREDICTED: uncharacterized protein LOC102592665 [Solanum tuberosum]
Soltu.DM.12G030050	290	484	576	88	134	88	11.8556	18.577	23.8478	3.71169	5.84798	3.90866	1.18062e-08	2.88768e-07	-2.03037	down	--	--	--	--	--	--	NUMOD3 motif (2 copies)	--	Uncharacterized protein OS=Solanum tuberosum OX=4113 PE=4 SV=1	PREDICTED: stress response protein NST1 [Solanum tuberosum]
Soltu.DM.05G015790	144	299	335	37	127	52	9.28334	18.9172	21.6852	2.44261	8.5175	3.53156	0.00108543	0.00533117	-1.68547	down	--	--	--	K01834|6.26019e-10|gmx:100790837|(RefSeq) uncharacterized protein LOC100790837 isoform X1	--	--	Acetyltransferase (GNAT) family;; Acetyltransferase (GNAT) domain;; FR47-like protein	--	Uncharacterized protein OS=Solanum tuberosum OX=4113 PE=4 SV=1	PREDICTED: uncharacterized protein LOC102598874 [Solanum tuberosum]
Soltu.DM.01G025560	99	110	107	59	42	48	8.4986	9.74115	9.75062	5.40875	3.90552	4.54882	0.000793239	0.00411053	-1.03809	down	--	--	--	K03070|7.02001e-09|sot:102584946|(RefSeq) protein translocase subunit SECA1, chloroplastic; K03070 preprotein translocase subunit SecA [EC:7.4.2.8]	[AJ]	--	Ribosomal protein L7Ae/L30e/S12e/Gadd45 family	--	Putative ribonuclease P protein subunit p38-like OS=Solanum chacoense OX=4108 PE=4 SV=1	LOW QUALITY PROTEIN: uncharacterized protein LOC107002400 [Solanum pennellii]
Soltu.DM.07G000130	1	3	5	32	32	31	0.104232	0.2239	0.398156	2.31505	2.00581	2.11496	5.82847e-06	6.51723e-05	2.91492	up	--	--	Molecular Function: hydrolase activity, hydrolyzing O-glycosyl compounds (GO:0004553);; Cellular Component: membrane (GO:0016020);; Molecular Function: kinase activity (GO:0016301);; Biological Process: phosphorylation (GO:0016310);; Biological Process: macromolecule metabolic process (GO:0043170);; Biological Process: primary metabolic process (GO:0044238);;	K01183|0|sot:102590164|(RefSeq) chitinase-3-like protein 2	[G]	Carbohydrate transport and metabolism	Glycosyl hydrolases family 18	Class V chitinase OS=Arabidopsis thaliana OX=3702 GN=ChiC PE=1 SV=1	Uncharacterized protein OS=Solanum tuberosum OX=4113 PE=3 SV=1	PREDICTED: chitinase-3-like protein 2 [Solanum tuberosum]
Soltu.DM.05G020290	1208	1772	1901	356	751	398	127.313	179.595	196.626	39.5731	81.4341	43.9686	4.71434e-06	5.44038e-05	-1.62245	down	--	--	Biological Process: ATP synthesis coupled proton transport (GO:0015986);; Molecular Function: proton-transporting ATP synthase activity, rotational mechanism (GO:0046933);;	K02113|4.22151e-57|rcu:8282133|(RefSeq) ATP synthase delta chain, chloroplastic; K02113 F-type H+-transporting ATPase subunit delta	[C]	Energy production and conversion	ATP synthase delta (OSCP) subunit	ATP synthase delta chain, chloroplastic OS=Nicotiana tabacum OX=4097 GN=ATPD PE=2 SV=1	Uncharacterized protein OS=Solanum tuberosum OX=4113 GN=102598933 PE=4 SV=1	PREDICTED: ATP synthase subunit delta, chloroplastic [Solanum tuberosum]
Soltu.DM.06G031140	75	14	55	2340	922	1168	3.36779	0.684347	2.61873	107.394	43.1009	53.3129	2.66851e-17	3.49379e-15	4.51502	up	--	--	--	--	--	--	Domain of unknown function (DUF966)	Protein UPSTREAM OF FLC OS=Arabidopsis thaliana OX=3702 GN=UFC PE=2 SV=1	Uncharacterized protein OS=Solanum tuberosum OX=4113 GN=102588152 PE=4 SV=1	PREDICTED: protein UPSTREAM OF FLC-like [Solanum tuberosum]
Soltu.DM.01G026870	248	3026	575	48	74	18	10.0962	122.369	23.4389	1.90627	2.92585	0.71946	1.63866e-08	3.88109e-07	-3.94602	down	[O]	Posttranslational modification, protein turnover, chaperones	Molecular Function: serine-type endopeptidase activity (GO:0004252);; Cellular Component: cell wall (GO:0005618);; Biological Process: proteolysis (GO:0006508);;	K13199|9.3821e-14|mtr:MTR_7g081660|(RefSeq) nuclear RNA-binding-like protein; K13199 plasminogen activator inhibitor 1 RNA-binding protein	--	--	Subtilase family;; Fibronectin type-III domain;; Peptidase inhibitor I9	Subtilisin-like protease SBT3 OS=Solanum lycopersicum OX=4081 GN=sbt3 PE=1 SV=1	Uncharacterized protein OS=Solanum tuberosum OX=4113 GN=102603030 PE=4 SV=1	PREDICTED: subtilisin-like protease SBT1.7 [Solanum tuberosum]
Soltu.DM.06G028070	220	205	218	702	433	708	8.51022	8.16216	8.71537	44.2375	21.1092	42.6165	3.15612e-08	7.02986e-07	1.50307	up	--	--	Molecular Function: magnesium ion binding (GO:0000287);; Molecular Function: ATP binding (GO:0005524);; Cellular Component: intracellular (GO:0005622);; Biological Process: phosphorylation (GO:0016310);; Biological Process: inositol trisphosphate metabolic process (GO:0032957);; Molecular Function: inositol tetrakisphosphate 1-kinase activity (GO:0047325);; Molecular Function: inositol-1,3,4-tris…	K00913|0|sot:102584612|(RefSeq) inositol-tetrakisphosphate 1-kinase 1-like; K00913 inositol-1,3,4-trisphosphate 5/6-kinase / inositol-tetrakisphosphate 1-kinase [EC:2.7.1.134]	--	--	Inositol 1,3,4-trisphosphate 5/6-kinase ATP-grasp domain;; Inositol 1,3,4-trisphosphate 5/6-kinase pre-ATP-grasp domain	Inositol-tetrakisphosphate 1-kinase 5 OS=Oryza sativa subsp. japonica OX=39947 GN=ITPK5 PE=2 SV=1	Inositol-tetrakisphosphate 1-kinase OS=Solanum chacoense OX=4108 PE=3 SV=1	PREDICTED: inositol-tetrakisphosphate 1-kinase 1-like [Solanum tuberosum]
Soltu.DM.06G002930	1969	2088	1756	3526	4391	4333	55.1116	57.842	48.8928	93.1822	116.876	115.333	1.6834e-09	5.04371e-08	1.07995	up	[H]	Coenzyme transport and metabolism	Molecular Function: ATP binding (GO:0005524);; Biological Process: cellular protein modification process (GO:0006464);; Molecular Function: ubiquitin-like modifier activating enzyme activity (GO:0008641);;	K03178|0|sot:102604026|(RefSeq) ubiquitin-activating enzyme E1 1; K03178 ubiquitin-activating enzyme E1 [EC:6.2.1.45]	[O]	Posttranslational modification, protein turnover, chaperones	ThiF family;; Ubiquitin-activating enzyme active site;; Ubiquitin-activating enzyme E1 FCCH domain;; Ubiquitin fold domain;; Ubiquitin-activating enzyme E1 four-helix bundle	Ubiquitin-activating enzyme E1 1 OS=Arabidopsis thaliana OX=3702 GN=UBA1 PE=1 SV=1	Uncharacterized protein OS=Solanum tuberosum OX=4113 GN=102604026 PE=3 SV=1	PREDICTED: ubiquitin-activating enzyme E1 1 [Solanum tuberosum]
Soltu.DM.12G021310	472	555	398	970	954	1122	18.9632	22.1059	16.134	38.8163	38.6456	45.557	3.3329e-07	5.45066e-06	1.09552	up	[R]	General function prediction only	--	K14411|0|sot:102593107|(RefSeq) heterogeneous nuclear ribonucleoprotein 1-like; K14411 RNA-binding protein Musashi	[A]	RNA processing and modification	RNA recognition motif. (a.k.a. RRM, RBD, or RNP domain);; RNA recognition motif	Heterogeneous nuclear ribonucleoprotein 1 OS=Arabidopsis thaliana OX=3702 GN=RNP1 PE=1 SV=1	Uncharacterized protein OS=Solanum tuberosum OX=4113 PE=4 SV=1	PREDICTED: heterogeneous nuclear ribonucleoprotein 1-like [Solanum tuberosum]
Soltu.DM.12G012100	355	132	163	57	49	84	29.6941	10.4691	13.7946	5.23658	4.51333	7.51721	0.000274704	0.00170332	-1.64069	down	--	--	Molecular Function: DNA-binding transcription factor activity (GO:0003700);; Cellular Component: nucleus (GO:0005634);; Biological Process: regulation of transcription, DNA-templated (GO:0006355);; Molecular Function: protein dimerization activity (GO:0046983);;	K12126|5.73097e-12|pda:103714720|(RefSeq) transcription factor PHYTOCHROME INTERACTING FACTOR-LIKE 15-like isoform X1; K12126 phytochrome-interacting factor 3	--	--	Helix-loop-helix DNA-binding domain	Transcription factor BEE 1 OS=Arabidopsis thaliana OX=3702 GN=BEE1 PE=2 SV=1	Uncharacterized protein OS=Solanum tuberosum OX=4113 GN=102581324 PE=4 SV=1	PREDICTED: transcription factor BEE 1-like [Solanum tuberosum]
Soltu.DM.08G008670	218	442	158	21	37	22	9.74351	19.4318	7.28754	1.05176	1.8373	1.16397	6.8989e-11	2.77168e-09	-3.10717	down	--	--	--	--	--	--	--	--	Uncharacterized protein OS=Solanum tuberosum OX=4113 GN=102579452 PE=4 SV=1	PREDICTED: intracellular protein transport protein USO1-like isoform X1 [Solanum tuberosum]
Soltu.DM.10G018050	415	497	431	95	124	73	8.77875	10.6112	9.50159	2.1265	2.80731	1.6493	1.56364e-14	1.33943e-12	-2.13713	down	--	--	--	--	--	--	Protein of unknown function (DUF632);; Protein of unknown function (DUF630)	Nitrate regulatory gene2 protein OS=Arabidopsis thaliana OX=3702 GN=NRG2 PE=1 SV=1	Uncharacterized protein OS=Solanum tuberosum OX=4113 GN=102602700 PE=4 SV=1	PREDICTED: uncharacterized protein LOC102602700 [Solanum tuberosum]
Soltu.DM.06G033550	94	105	57	30	38	13	7.85829	8.70574	4.9995	2.73884	3.48433	1.22458	0.00223256	0.00959557	-1.51778	down	--	--	--	--	--	--	--	--	Uncharacterized protein OS=Solanum tuberosum OX=4113 GN=102592138 PE=4 SV=1	PREDICTED: SKI family transcriptional corepressor 2-like [Solanum tuberosum]
Soltu.DM.07G015990	44	13	17	181	122	170	2.25647	0.670606	0.914347	9.23223	6.27885	8.78974	2.7275e-07	4.57463e-06	2.50022	up	--	--	Molecular Function: DNA-binding transcription factor activity (GO:0003700);; Biological Process: regulation of transcription, DNA-templated (GO:0006355);; Molecular Function: sequence-specific DNA binding (GO:0043565);;	K18834|0|sot:102596618|(RefSeq) WRKY transcription factor 1-like; K18834 WRKY transcription factor 1	--	--	WRKY DNA -binding domain	Probable WRKY transcription factor 20 OS=Arabidopsis thaliana OX=3702 GN=WRKY20 PE=2 SV=1	Uncharacterized protein OS=Solanum tuberosum OX=4113 GN=102596618 PE=4 SV=1	PREDICTED: probable WRKY transcription factor 20 isoform X1 [Solanum tuberosum]
Soltu.DM.08G009840	5	23	46	318	79	306	0.286806	1.32961	2.75311	17.3081	5.04777	17.1961	3.374e-05	0.000291301	2.76147	up	--	--	--	K05658|2.89063e-09|sot:102590129|(RefSeq) ABC transporter B family member 21-like; K05658 ATP-binding cassette, subfamily B (MDR/TAP), member 1 [EC:7.6.2.2]	[Q]	Secondary metabolites biosynthesis, transport and catabolism	--	ABC transporter B family member 4 OS=Arabidopsis thaliana OX=3702 GN=ABCB4 PE=1 SV=1	Uncharacterized protein OS=Solanum tuberosum OX=4113 PE=4 SV=1	PREDICTED: ABC transporter B family member 21-like [Solanum tuberosum]
Soltu.DM.02G008060	1560	2513	714	309	444	414	69.1765	117.608	33.4801	14.3958	20.8472	18.1658	9.30164e-06	9.63614e-05	-1.91044	down	--	--	--	K13420|5.46593e-29|sly:101259509|(RefSeq) LRR receptor-like serine/threonine-protein kinase FLS2; K13420 LRR receptor-like serine/threonine-protein kinase FLS2 [EC:2.7.11.1]	--	--	Leucine rich repeat	Uncharacterized protein At4g06744 OS=Arabidopsis thaliana OX=3702 GN=At4g06744 PE=2 SV=1	Putative ovule protein (Fragment) OS=Solanum chacoense OX=4108 PE=4 SV=1	PREDICTED: uncharacterized protein At4g06744-like, partial [Solanum tuberosum]
Soltu.DM.08G002700	351	209	205	525	396	692	32.3143	18.7744	18.6972	47.3823	34.4054	61.1519	0.00146595	0.00682601	1.06012	up	--	--	Molecular Function: binding (GO:0005488);;	--	--	--	bZIP transcription factor;; Basic region leucine zipper;; bZIP Maf transcription factor	bZIP transcription factor RISBZ4 OS=Oryza sativa subsp. japonica OX=39947 GN=RISBZ4 PE=2 SV=2	Uncharacterized protein OS=Solanum tuberosum OX=4113 PE=4 SV=1	PREDICTED: basic leucine zipper 9 [Solanum tuberosum]
Soltu.DM.05G010890	104	73	32	0	17	6	18.7481	12.3213	5.56009	0.180796	3.13669	1.2004	0.00202918	0.00888879	-2.41751	down	--	--	Cellular Component: membrane (GO:0016020);;	--	--	--	--	TLC domain-containing protein At5g14285 OS=Arabidopsis thaliana OX=3702 GN=At5g14285 PE=2 SV=1	Uncharacterized protein OS=Solanum lycopersicum OX=4081 PE=4 SV=1	hypothetical protein A4A49_34973 [Nicotiana attenuata]
Soltu.DM.01G015840	452	279	441	1133	981	1097	30.0191	18.1627	29.2705	77.3998	66.0211	76.0299	6.16037e-09	1.60145e-07	1.44664	up	--	--	Molecular Function: zinc ion binding (GO:0008270);;	K11982|0|sot:102578980|(RefSeq) E3 ubiquitin-protein ligase RING1; K11982 E3 ubiquitin-protein ligase RNF115/126 [EC:2.3.2.27]	[O]	Posttranslational modification, protein turnover, chaperones	Ring finger domain;; Zinc finger, C3HC4 type (RING finger);; zinc-ribbon;; RING-like zinc finger;; Zinc finger, C3HC4 type (RING finger)	E3 ubiquitin-protein ligase SIRP1 OS=Oryza sativa subsp. japonica OX=39947 GN=SIRP1 PE=1 SV=1	Uncharacterized protein OS=Solanum tuberosum OX=4113 GN=102578980 PE=4 SV=1	PREDICTED: E3 ubiquitin-protein ligase RING1 isoform X2 [Solanum tuberosum]
Soltu.DM.04G003800	2730	1401	2213	1175	886	948	85.6158	42.6081	70.0504	37.7218	28.6304	30.666	0.000429769	0.00247978	-1.02781	down	--	--	Biological Process: microtubule cytoskeleton organization (GO:0000226);; Biological Process: cytokinesis (GO:0000910);; Molecular Function: microtubule binding (GO:0008017);;	K16732|0|sot:102598747|(RefSeq) 65-kDa microtubule-associated protein 6; K16732 protein regulator of cytokinesis 1	[DZ]	--	Microtubule associated protein (MAP65/ASE1 family)	65-kDa microtubule-associated protein 6 OS=Arabidopsis thaliana OX=3702 GN=MAP65-6 PE=1 SV=1	Uncharacterized protein OS=Solanum tuberosum OX=4113 PE=4 SV=1	PREDICTED: 65-kDa microtubule-associated protein 6 [Solanum tuberosum]
Soltu.DM.02G028370	448	328	316	147	217	118	25.6631	17.3395	16.3341	7.7544	10.9669	6.50976	0.000366039	0.00216079	-1.12764	down	[RTKL]	--	Molecular Function: protein kinase activity (GO:0004672);; Molecular Function: ATP binding (GO:0005524);; Biological Process: protein phosphorylation (GO:0006468);; Cellular Component: integral component of membrane (GO:0016021);;	K04730|7.71217e-61|smo:SELMODRAFT_134124|(RefSeq) hypothetical protein	--	--	Protein kinase domain;; Protein tyrosine kinase;; Leucine Rich repeats (2 copies);; Leucine rich repeat	Probable inactive receptor kinase At5g67200 OS=Arabidopsis thaliana OX=3702 GN=At5g67200 PE=1 SV=1	Uncharacterized protein OS=Solanum tuberosum OX=4113 GN=102595768 PE=4 SV=1	PREDICTED: probable inactive receptor kinase At5g67200 [Solanum tuberosum]
Soltu.DM.02G007730	599	419	1356	303	247	235	24.8339	17.7533	63.7221	14.4209	12.836	9.7867	0.000545744	0.00302422	-1.48841	down	[R]	General function prediction only	--	K19760|9.80483e-08|mis:MICPUN_83602|(RefSeq) predicted protein; K19760 dynein assembly factor with WDR repeat domains 1	[T]	Signal transduction mechanisms	Leucine-rich repeat;; Anaphase-promoting complex subunit 4 WD40 domain	--	Uncharacterized protein OS=Solanum tuberosum OX=4113 PE=4 SV=1	uncharacterized protein LOC101268835 isoform X1 [Solanum lycopersicum]
Soltu.DM.03G035650	6	12	53	1	2	0	0.529672	1.10985	5.00828	0.19456	0.261677	0	0.00079378	0.00411053	-2.90894	down	--	--	--	--	--	--	Protein of unknown function (DUF1677)	--	Uncharacterized protein OS=Solanum tuberosum OX=4113 GN=107059806 PE=4 SV=1	PREDICTED: uncharacterized protein LOC107059806 [Solanum tuberosum]
Soltu.DM.07G003460	44	53	37	117	81	98	3.38994	4.49797	2.98263	9.16453	6.42338	7.86914	0.00123362	0.00591416	1.11742	up	--	--	Molecular Function: beta-1,4-mannosylglycoprotein 4-beta-N-acetylglucosaminyltransferase activity (GO:0003830);; Biological Process: protein N-linked glycosylation (GO:0006487);; Cellular Component: integral component of membrane (GO:0016021);;	K00737|0|sot:102583339|(RefSeq) beta-1,4-mannosyl-glycoprotein 4-beta-N-acetylglucosaminyltransferase; K00737 beta-1,4-mannosyl-glycoprotein beta-1,4-N-acetylglucosaminyltransferase [EC:2.4.1.144]	--	--	Glycosyltransferase family 17	Beta-1,4-mannosyl-glycoprotein 4-beta-N-acetylglucosaminyltransferase OS=Rattus norvegicus OX=10116 GN=Mgat3 PE=1 SV=2	Uncharacterized protein OS=Solanum tuberosum OX=4113 GN=102583339 PE=4 SV=1	PREDICTED: beta-1,4-mannosyl-glycoprotein 4-beta-N-acetylglucosaminyltransferase [Solanum tuberosum]
Soltu.DM.12G002610	124	131	91	33	37	31	16.6637	17.3244	12.3549	4.87497	5.35464	4.69503	4.52313e-07	7.09865e-06	-1.70095	down	--	--	--	--	--	--	Rapid ALkalinization Factor (RALF)	Protein RALF-like 31 OS=Arabidopsis thaliana OX=3702 GN=RALFL31 PE=3 SV=1	Uncharacterized protein OS=Solanum tuberosum OX=4113 GN=102581871 PE=4 SV=1	PREDICTED: protein RALF-like 33 [Solanum tuberosum]
Soltu.DM.04G029030	702	728	885	2079	1530	2143	10.8403	11.5254	14.3328	32.5618	24.9567	35.2676	7.65205e-09	1.94757e-07	1.30931	up	[L]	Replication, recombination and repair	--	K10706|0|sot:102605540|(RefSeq) probable helicase senataxin; K10706 senataxin [EC:3.6.4.-]	[A]	RNA processing and modification	AAA domain;; AAA domain;; AAA domain	Helicase SEN1 OS=Saccharomyces cerevisiae (strain ATCC 204508 / S288c) OX=559292 GN=SEN1 PE=1 SV=2	Uncharacterized protein OS=Solanum tuberosum OX=4113 GN=102605540 PE=4 SV=1	PREDICTED: probable helicase senataxin isoform X2 [Solanum tuberosum]
Soltu.DM.04G038060	166	126	132	722	361	678	12.3024	9.37099	9.76672	50.8095	25.6945	48.451	1.91266e-09	5.66947e-08	2.00453	up	--	--	--	--	--	--	Plants and Prokaryotes Conserved (PCC) domain	AT-hook motif nuclear-localized protein 29 OS=Arabidopsis thaliana OX=3702 GN=AHL29 PE=1 SV=1	AT-hook motif nuclear-localized protein OS=Solanum tuberosum OX=4113 GN=102585675 PE=4 SV=1	PREDICTED: AT-hook motif nuclear-localized protein 27 isoform X1 [Solanum tuberosum]
Soltu.DM.03G025360	501	687	641	232	257	168	27.7755	35.4026	33.5683	12.6524	14.5836	9.38345	1.01053e-07	1.92644e-06	-1.43218	down	[Q]	Secondary metabolites biosynthesis, transport and catabolism	Molecular Function: monooxygenase activity (GO:0004497);; Molecular Function: iron ion binding (GO:0005506);; Cellular Component: integral component of membrane (GO:0016021);; Molecular Function: oxidoreductase activity, acting on paired donors, with incorporation or reduction of molecular oxygen (GO:0016705);; Molecular Function: heme binding (GO:0020037);; Biological Process: oxidation-reductio…	K00512|0|spen:107014926|(RefSeq) cytochrome P450 71A4-like; K00512 steroid 17alpha-monooxygenase / 17alpha-hydroxyprogesterone deacetylase [EC:1.14.14.32]	[Q]	Secondary metabolites biosynthesis, transport and catabolism	Cytochrome P450	Cytochrome P450 71A4 OS=Solanum melongena OX=4111 GN=CYP71A4 PE=2 SV=1	Uncharacterized protein OS=Solanum tuberosum OX=4113 GN=102594344 PE=3 SV=1	PREDICTED: cytochrome P450 71A2-like [Solanum tuberosum]
Soltu.DM.08G022360	723	535	680	1407	1179	1352	45.0875	32.8988	42.5943	87.8262	73.9227	84.0234	2.32937e-07	3.9872e-06	1.02931	up	--	--	Molecular Function: SNAP receptor activity (GO:0005484);; Cellular Component: intracellular (GO:0005622);; Biological Process: intracellular protein transport (GO:0006886);; Cellular Component: integral component of membrane (GO:0016021);; Biological Process: vesicle-mediated transport (GO:0016192);; Biological Process: membrane fusion (GO:0061025);;	K08488|3.01524e-160|sly:101259184|(RefSeq) LOW QUALITY PROTEIN: syntaxin-22	[U]	Intracellular trafficking, secretion, and vesicular transport	Syntaxin-like protein;; SNARE domain;; Syntaxin	Syntaxin-22 OS=Arabidopsis thaliana OX=3702 GN=SYP22 PE=1 SV=1	Uncharacterized protein OS=Solanum tuberosum OX=4113 PE=3 SV=1	syntaxin-like protein [Solanum tuberosum]
Soltu.DM.01G040860	897	749	703	391	230	103	33.3981	26.1927	26.87	15.2996	9.11564	3.97775	0.000335641	0.00201436	-1.57795	down	[RTKL]	--	Molecular Function: protein serine/threonine kinase activity (GO:0004674);; Molecular Function: ATP binding (GO:0005524);; Biological Process: protein phosphorylation (GO:0006468);; Cellular Component: integral component of membrane (GO:0016021);;	K04730|6.8329e-140|mtr:MTR_5g017080|(RefSeq) receptor-like kinase plant	[T]	Signal transduction mechanisms	Protein kinase domain;; Protein tyrosine kinase	Probable receptor-like protein kinase At5g18500 OS=Arabidopsis thaliana OX=3702 GN=At5g18500 PE=2 SV=1	Putative receptor-like protein kinase-like OS=Solanum chacoense OX=4108 PE=4 SV=1	PREDICTED: probable receptor-like protein kinase At5g18500 [Solanum tuberosum]
Soltu.DM.03G002670	133	68	39	465	195	415	7.5132	3.88015	2.23037	24.8664	10.5304	22.7967	4.46725e-05	0.000369799	2.01899	up	[EH]	--	Cellular Component: cell (GO:0005623);; Molecular Function: oxidoreductase activity, acting on a sulfur group of donors, disulfide as acceptor (GO:0016671);; Biological Process: sulfate reduction (GO:0019419);; Biological Process: cell redox homeostasis (GO:0045454);;	K05907|0|sot:102587128|(RefSeq) 5'-adenylylsulfate reductase 3, chloroplastic-like; K05907 adenylyl-sulfate reductase (glutathione) [EC:1.8.4.9]	[E]	Amino acid transport and metabolism	Phosphoadenosine phosphosulfate reductase family;; Thioredoxin	5'-adenylylsulfate reductase 3, chloroplastic OS=Arabidopsis thaliana OX=3702 GN=APR3 PE=2 SV=2	Uncharacterized protein OS=Solanum tuberosum OX=4113 GN=102587128 PE=4 SV=1	PREDICTED: 5'-adenylylsulfate reductase 3, chloroplastic-like [Solanum tuberosum]
Soltu.DM.01G025080	13	11	15	787	605	505	0.494673	0.436405	0.549625	27.7895	21.5762	18.2229	1.60681e-54	5.2074e-51	5.41168	up	--	--	Molecular Function: catalytic activity (GO:0003824);;	K06611|0|sot:102595658|(RefSeq) stachyose synthase; K06611 stachyose synthetase [EC:2.4.1.67]	--	--	Raffinose synthase or seed imbibition protein Sip1	Stachyose synthase OS=Pisum sativum OX=3888 GN=STS1 PE=1 SV=1	Uncharacterized protein OS=Solanum tuberosum OX=4113 GN=102595658 PE=4 SV=1	PREDICTED: stachyose synthase [Solanum tuberosum]
Soltu.DM.02G028740	1	3	1	603	86	123	0.0925519	0.297608	0.0985664	45.8807	6.62292	9.49058	4.32449e-15	4.20448e-13	5.71488	up	[RTKL]	--	Molecular Function: protein serine/threonine kinase activity (GO:0004674);; Molecular Function: ATP binding (GO:0005524);; Biological Process: protein phosphorylation (GO:0006468);;	K04421|1.1304e-56|pmum:103318984|(RefSeq) mitogen-activated protein kinase kinase kinase NPK1-like; K04421 mitogen-activated protein kinase kinase kinase 3 [EC:2.7.11.25]	[T]	Signal transduction mechanisms	Protein kinase domain;; Protein tyrosine kinase	Mitogen-activated protein kinase kinase kinase 17 OS=Arabidopsis thaliana OX=3702 GN=MAPKKK17 PE=1 SV=1	Uncharacterized protein OS=Solanum tuberosum OX=4113 GN=102590248 PE=3 SV=1	PREDICTED: mitogen-activated protein kinase kinase kinase NPK1-like [Solanum tuberosum]
Soltu.DM.06G019410	577	1068	942	70	229	69	57.5907	103.018	93.141	7.30447	23.3098	7.08466	1.25064e-07	2.32271e-06	-2.59321	down	[C]	Energy production and conversion	Molecular Function: proton transmembrane transporter activity (GO:0015078);; Biological Process: ATP synthesis coupled proton transport (GO:0015986);; Cellular Component: integral component of membrane (GO:0016021);; Cellular Component: proton-transporting ATP synthase complex, coupling factor F(o) (GO:0045263);;	K02109|1.90119e-82|sot:102584644|(RefSeq) ATP synthase subunit b', chloroplastic-like; K02109 F-type H+-transporting ATPase subunit b	--	--	ATP synthase B/B' CF(0)	ATP synthase subunit b', chloroplastic OS=Spinacia oleracea OX=3562 GN=ATPG PE=1 SV=2	Uncharacterized protein OS=Solanum tuberosum OX=4113 GN=102584644 PE=3 SV=1	PREDICTED: ATP synthase subunit b', chloroplastic-like [Solanum tuberosum]
Soltu.DM.03G014550	529	215	276	109	67	93	35.4751	14.8113	19.5329	7.29666	4.58178	6.15534	8.67669e-06	9.07575e-05	-1.80353	down	--	--	Molecular Function: DNA binding (GO:0003677);; Molecular Function: DNA-binding transcription factor activity (GO:0003700);; Cellular Component: nucleus (GO:0005634);; Biological Process: regulation of transcription, DNA-templated (GO:0006355);; Biological Process: defense response (GO:0006952);; Biological Process: fruit ripening (GO:0009835);; Biological Process: ethylene-activated signaling pat…	K09286|6.63511e-139|sot:102584874|(RefSeq) ethylene-responsive transcription factor 1-like; K09286 EREBP-like factor	--	--	AP2 domain	Ethylene-responsive transcription factor 1 OS=Solanum lycopersicum OX=4081 GN=ERF1 PE=2 SV=1	ERF transcription factor OS=Solanum tuberosum OX=4113 GN=ERF1 PE=2 SV=1	ethylene-responsive transcription factor 1-like [Solanum tuberosum]
Soltu.DM.03G020490	72	30	69	511	600	185	6.0708	2.71515	6.10387	46.5172	54.3538	16.4882	3.80044e-08	8.31266e-07	2.71714	up	--	--	--	K19761|3.11499e-135|sot:102588681|(RefSeq) putative gamma-glutamylcyclotransferase At3g02910; K19761 gamma-glutamylaminecyclotransferase [EC:2.3.2.-]	[S]	Function unknown	Gamma-glutamyl cyclotransferase, AIG2-like	Putative gamma-glutamylcyclotransferase At3g02910 OS=Arabidopsis thaliana OX=3702 GN=At3g02910 PE=2 SV=2	Uncharacterized protein OS=Solanum tuberosum OX=4113 GN=102588681 PE=4 SV=1	PREDICTED: putative gamma-glutamylcyclotransferase At3g02910 [Solanum tuberosum]
Soltu.DM.03G027290	269	279	393	1158	1068	1336	9.05496	9.17008	12.6922	35.6346	32.7915	41.776	1.9179e-15	1.9837e-13	1.90344	up	--	--	--	K15710|1.85414e-56|smo:SELMODRAFT_438275|(RefSeq) hypothetical protein; K15710 E3 ubiquitin-protein ligase SHPRH [EC:3.6.4.- 2.3.2.27]	[R]	General function prediction only	PPR repeat family;; PPR repeat;; PPR repeat;; Pentatricopeptide repeat domain;; Pentacotripeptide-repeat region of PRORP	Pentatricopeptide repeat-containing protein At1g74750 OS=Arabidopsis thaliana OX=3702 GN=At1g74750 PE=2 SV=1	Putative pentatricopeptide repeat-containing protein-like (Fragment) OS=Solanum chacoense OX=4108 PE=4 SV=1	PREDICTED: pentatricopeptide repeat-containing protein At1g74750-like [Solanum tuberosum]
Soltu.DM.05G005570	115	155	129	46	50	47	12.987	14.9186	12.1068	4.47963	5.56016	4.64985	2.16606e-06	2.7838e-05	-1.42701	down	[R]	General function prediction only	Biological Process: proteolysis (GO:0006508);; Molecular Function: peptidase activity (GO:0008233);; Cellular Component: integral component of membrane (GO:0016021);;	K07052|0|sot:102579521|(RefSeq) uncharacterized LOC102579521; K07052 uncharacterized protein	--	--	CPBP intramembrane metalloprotease	--	Uncharacterized protein OS=Solanum tuberosum OX=4113 GN=102579521 PE=4 SV=1	PREDICTED: uncharacterized protein LOC102579521 [Solanum tuberosum]
Soltu.DM.02G029230	157	226	125	1716	775	711	9.24666	13.175	7.49379	101.477	46.6542	42.6109	1.12538e-09	3.45703e-08	2.5308	up	[R]	General function prediction only	Biological Process: lipid catabolic process (GO:0016042);; Molecular Function: hydrolase activity (GO:0016787);;	K16815|7.20209e-08|gsl:Gasu_03780|(RefSeq) hypothetical protein; K16815 calcium-independent phospholipase A2-gamma	[I]	Lipid transport and metabolism	Patatin-like phospholipase	Patatin-like protein 1 OS=Oryza sativa subsp. indica OX=39946 GN=PLP1 PE=3 SV=1	Patatin OS=Solanum tuberosum OX=4113 GN=102589148 PE=3 SV=1	PREDICTED: patatin-like protein 3 [Solanum tuberosum]
Soltu.DM.09G006200	455	352	267	726	795	650	45.2603	36.7271	27.6388	70.2431	78.3296	63.8547	9.7765e-05	0.000712267	1.01263	up	--	--	--	--	--	--	PLAC8 family	Cell number regulator 8 OS=Zea mays OX=4577 GN=CNR8 PE=2 SV=1	Uncharacterized protein OS=Solanum tuberosum OX=4113 GN=102588426 PE=4 SV=1	PREDICTED: cell number regulator 8 [Solanum tuberosum]
Soltu.DM.03G016450	48	206	66	13	12	13	1.91047	8.13313	2.64569	0.565748	0.499619	0.553516	6.67141e-06	7.2757e-05	-2.70132	down	--	--	--	--	--	--	Domain of unknown function (DUF4378);; DUF761-associated sequence motif	Protein LONGIFOLIA 1 OS=Arabidopsis thaliana OX=3702 GN=LNG1 PE=1 SV=1	Uncharacterized protein OS=Solanum tuberosum OX=4113 GN=102590616 PE=4 SV=1	PREDICTED: protein LONGIFOLIA 1 isoform X1 [Solanum tuberosum]
Soltu.DM.02G015790	55	42	65	18	19	6	5.60622	3.79767	6.86057	1.87972	1.70849	0.310043	0.0011639	0.0056449	-1.7246	down	--	--	Biological Process: transcription, DNA-templated (GO:0006351);; Molecular Function: sequence-specific DNA binding (GO:0043565);;	K14431|4.86201e-12|ath:AT5G65210|(RefSeq) bZIP transcription factor family protein; K14431 transcription factor TGA	--	--	Seed dormancy control	Protein DOG1-like 3 OS=Arabidopsis thaliana OX=3702 GN=DOGL3 PE=2 SV=1	Uncharacterized protein OS=Solanum tuberosum OX=4113 GN=102605559 PE=4 SV=1	PREDICTED: transcription factor TGA1-like [Solanum tuberosum]
Soltu.DM.06G031660	46	46	74	177	101	242	2.53562	2.6511	4.26511	9.39996	5.5049	13.0662	0.000223187	0.00143372	1.57143	up	--	--	Molecular Function: DNA binding (GO:0003677);; Cellular Component: nucleus (GO:0005634);; Biological Process: regulation of transcription, DNA-templated (GO:0006355);;	K14491|1.05627e-21|sot:102598455|(RefSeq) two-component response regulator ORR24-like; K14491 two-component response regulator ARR-B family	--	--	Myb-like DNA-binding domain	Transcription factor LUX OS=Arabidopsis thaliana OX=3702 GN=LUX PE=1 SV=1	Uncharacterized protein OS=Solanum tuberosum OX=4113 GN=102600588 PE=4 SV=1	PREDICTED: transcription factor PCL1-like [Solanum tuberosum]
Soltu.DM.06G025430	119	59	52	272	423	337	7.85001	3.94277	3.70922	19.7944	31.202	24.3734	6.09618e-08	1.25042e-06	2.08729	up	--	--	Molecular Function: DNA binding (GO:0003677);; Molecular Function: DNA-binding transcription factor activity (GO:0003700);; Cellular Component: nucleus (GO:0005634);; Biological Process: regulation of transcription, DNA-templated (GO:0006355);; Molecular Function: protein dimerization activity (GO:0046983);;	K09264|0|sot:102577795|(RefSeq) transcription factor; K09264 MADS-box transcription factor, plant	[K]	Transcription	K-box region;; SRF-type transcription factor (DNA-binding and dimerisation domain)	Agamous-like MADS-box protein AGL8 homolog OS=Solanum tuberosum OX=4113 PE=2 SV=1	Uncharacterized protein OS=Solanum tuberosum OX=4113 PE=4 SV=1	agamous-like MADS-box protein AGL8 homolog [Solanum tuberosum]
Soltu.DM.05G019040	609	789	652	1552	1497	1494	35.141	49.2865	34.3897	78.917	88.9717	84.1765	8.14331e-10	2.58736e-08	1.15022	up	--	--	--	K12667|0|sot:102590155|(RefSeq) dolichyl-diphosphooligosaccharide--protein glycosyltransferase subunit 2-like; K12667 oligosaccharyltransferase complex subunit delta (ribophorin II)	[O]	Posttranslational modification, protein turnover, chaperones	Oligosaccharyltransferase subunit Ribophorin II	Dolichyl-diphosphooligosaccharide--protein glycosyltransferase subunit 2 OS=Arabidopsis thaliana OX=3702 GN=RPN2 PE=1 SV=1	Uncharacterized protein OS=Solanum lycopersicum OX=4081 PE=4 SV=1	PREDICTED: dolichyl-diphosphooligosaccharide--protein glycosyltransferase subunit 2-like [Solanum tuberosum]
Soltu.DM.03G000640	14	18	16	146	54	59	0.745333	0.987273	0.943252	8.75952	3.31273	3.50224	2.3273e-05	0.0002099	2.23152	up	[KAD]	--	Molecular Function: DNA binding (GO:0003677);;	K09422|0|sot:102600950|(RefSeq) myb-related protein Myb4-like; K09422 transcription factor MYB, plant	[K]	Transcription	Myb-like DNA-binding domain;; Myb-like DNA-binding domain	Transcription factor MYB15 OS=Arabidopsis thaliana OX=3702 GN=MYB15 PE=1 SV=1	Uncharacterized protein OS=Solanum tuberosum OX=4113 GN=102600950 PE=4 SV=1	PREDICTED: myb-related protein Myb4-like [Solanum tuberosum]
Soltu.DM.11G016140	155	180	146	65	89	70	15.7287	20.5349	14.0307	6.64091	8.93527	9.21197	0.000159314	0.00107415	-1.0628	down	--	--	Cellular Component: chloroplast thylakoid membrane (GO:0009535);;	--	--	--	SnoaL-like domain;; Nuclear transport factor 2 (NTF2) domain;; SnoaL-like polyketide cyclase	--	Putative ovule protein OS=Solanum chacoense OX=4108 PE=4 SV=1	PREDICTED: uncharacterized protein LOC102578182 [Solanum tuberosum]
Soltu.DM.04G002740	374	131	128	50	73	72	76.7671	26.0125	26.8854	10.6255	15.53	15.4183	0.00115099	0.00559807	-1.55549	down	--	--	Biological Process: defense response (GO:0006952);; Biological Process: response to biotic stimulus (GO:0009607);;	--	--	--	Pathogenesis-related protein Bet v I family	Kirola OS=Actinidia deliciosa OX=3627 PE=1 SV=1	Uncharacterized protein OS=Solanum tuberosum OX=4113 GN=102584942 PE=4 SV=1	PREDICTED: kirola-like [Solanum tuberosum]
Soltu.DM.03G010330	157	811	957	17	105	7	8.68314	49.5683	59.0313	1.13013	4.5679	0.25414	2.62994e-05	0.000233405	-3.10988	down	--	--	Molecular Function: catalytic activity (GO:0003824);; Biological Process: carbohydrate metabolic process (GO:0005975);; Molecular Function: carbohydrate binding (GO:0030246);;	--	--	--	--	Photosynthetic NDH subunit of subcomplex B 2, chloroplastic OS=Arabidopsis thaliana OX=3702 GN=PNSB2 PE=2 SV=1	Uncharacterized protein OS=Solanum tuberosum OX=4113 GN=102593344 PE=4 SV=1	PREDICTED: photosynthetic NDH subunit of subcomplex B 2, chloroplastic [Solanum tuberosum]
Soltu.DM.04G029150	834	620	1469	5985	2361	3895	49.4283	33.5785	86.4233	345.747	137.737	216.715	3.11795e-06	3.83726e-05	1.97207	up	--	--	--	--	--	--	--	--	Uncharacterized protein OS=Solanum tuberosum OX=4113 GN=102603192 PE=4 SV=1	PREDICTED: uncharacterized WD repeat-containing protein C2A9.03-like [Solanum tuberosum]
Soltu.DM.05G013670	825	805	939	1827	1888	2012	33.0163	37.2179	41.4578	76.7073	83.8227	85.0986	6.72618e-14	4.8441e-12	1.16424	up	--	--	--	K18171|2.04033e-176|gmx:100795409|(RefSeq) uncharacterized protein LOC100795409; K18171 COX assembly mitochondrial protein 1	[S]	Function unknown	TMEM214, C-terminal, caspase 4 activator	--	Uncharacterized protein OS=Solanum tuberosum OX=4113 GN=102600519 PE=4 SV=1	PREDICTED: uncharacterized protein LOC102600519 [Solanum tuberosum]
Soltu.DM.11G012510	64	144	122	10	18	1	8.98354	19.8574	17.9504	1.60801	2.71937	0.275824	8.03428e-06	8.49519e-05	-2.96242	down	--	--	--	--	--	--	--	--	Uncharacterized protein OS=Solanum tuberosum OX=4113 PE=4 SV=1	PREDICTED: protein EMBRYO SAC DEVELOPMENT ARREST 3, chloroplastic [Solanum tuberosum]
Soltu.DM.03G003930	46	162	83	830	254	259	1.89359	10.35	4.28092	68.8717	16.2621	16.0788	0.000460235	0.00263137	1.98664	up	[O]	Posttranslational modification, protein turnover, chaperones	--	K08900|1.01879e-151|sot:102583922|(RefSeq) AAA-ATPase At3g50940-like; K08900 mitochondrial chaperone BCS1	[O]	Posttranslational modification, protein turnover, chaperones	Domain associated at C-terminal with AAA;; ATPase family associated with various cellular activities (AAA)	Protein HYPER-SENSITIVITY-RELATED 4 OS=Arabidopsis thaliana OX=3702 GN=HSR4 PE=2 SV=1	Uncharacterized protein OS=Solanum lycopersicum OX=4081 PE=3 SV=1	PREDICTED: protein HYPER-SENSITIVITY-RELATED 4-like [Solanum tuberosum]
Soltu.DM.12G005260	4	54	32	2	3	0	0.292661	3.27438	1.94622	0.16727	0.201466	0.0520827	0.00110889	0.0054204	-2.78748	down	--	--	--	--	--	--	Glyoxal oxidase N-terminus;; Domain of unknown function (DUF1929)	Aldehyde oxidase GLOX OS=Vitis pseudoreticulata OX=231512 GN=GLOX PE=2 SV=1	Uncharacterized protein OS=Solanum tuberosum OX=4113 PE=4 SV=1	PREDICTED: galactose oxidase-like [Solanum tuberosum]
Soltu.DM.09G005140	698	559	1482	290	213	282	47.4897	37.2645	103.411	20.9989	15.5032	20.8554	1.73402e-05	0.000162575	-1.70013	down	--	--	Molecular Function: zinc ion binding (GO:0008270);;	K10144|0|sot:102582766|(RefSeq) E3 ubiquitin-protein ligase MIEL1; K10144 RING finger and CHY zinc finger domain-containing protein 1 [EC:2.3.2.27]	[R]	General function prediction only	CHY zinc finger;; Ring finger domain;; RING-type zinc-finger;; Zinc finger, C3HC4 type (RING finger);; Zinc-ribbon	E3 ubiquitin-protein ligase RZFP34 OS=Arabidopsis thaliana OX=3702 GN=RZPF34 PE=1 SV=1	Uncharacterized protein OS=Solanum tuberosum OX=4113 GN=102582766 PE=4 SV=1	PREDICTED: E3 ubiquitin-protein ligase MIEL1 isoform X1 [Solanum tuberosum]
Soltu.DM.09G020160	96	101	122	669	1476	516	5.59903	6.21276	6.91358	38.4674	93.094	30.673	1.70145e-12	9.45277e-11	2.91341	up	[P]	Inorganic ion transport and metabolism	Molecular Function: secondary active sulfate transmembrane transporter activity (GO:0008271);; Cellular Component: chloroplast (GO:0009507);; Cellular Component: integral component of membrane (GO:0016021);; Biological Process: sulfate transmembrane transport (GO:1902358);;	K17471|0|sot:102597220|(RefSeq) sulfate transporter 3.1; K17471 sulfate transporter 3	[P]	Inorganic ion transport and metabolism	Sulfate permease family;; STAS domain	Sulfate transporter 3.1 OS=Arabidopsis thaliana OX=3702 GN=SULTR3;1 PE=2 SV=1	Uncharacterized protein OS=Solanum tuberosum OX=4113 GN=102597220 PE=3 SV=1	PREDICTED: sulfate transporter 3.1 [Solanum tuberosum]
Soltu.DM.02G007760	0	0	0	35	30	22	0	0	0	1.90815	1.6104	1.23502	1.15163e-08	2.82745e-07	4.74886	up	--	--	--	K14487|1.3515e-141|sot:107058985|(RefSeq) indole-3-acetic acid-amido synthetase GH3.3-like; K14487 auxin responsive GH3 gene family	--	--	GH3 auxin-responsive promoter	Probable indole-3-acetic acid-amido synthetase GH3.1 OS=Arabidopsis thaliana OX=3702 GN=GH3.1 PE=2 SV=1	Uncharacterized protein OS=Solanum tuberosum OX=4113 GN=107058985 PE=4 SV=1	PREDICTED: indole-3-acetic acid-amido synthetase GH3.3-like [Solanum tuberosum]
Soltu.DM.03G019390	914	832	629	2202	1526	1678	102.108	93.5191	66.996	249.854	177.733	199.082	2.51523e-06	3.18002e-05	1.1821	up	[TZDR]	--	Molecular Function: calcium ion binding (GO:0005509);; Molecular Function: protein binding (GO:0005515);; Biological Process: modulation by symbiont of host calcium or calmodulin-mediated signal transduction (GO:0075133);;	K02183|1.07531e-100|spen:107015299|(RefSeq) calmodulin; K02183 calmodulin	[T]	Signal transduction mechanisms	EF hand;; EF-hand domain pair;; EF-hand domain pair;; EF-hand domain;; EF hand;; EF-hand domain;; Cytoskeletal-regulatory complex EF hand;; Secreted protein acidic and rich in cysteine Ca binding region;; EF-hand domain	Calmodulin OS=Solanum lycopersicum OX=4081 GN=CALM1 PE=2 SV=2	calmodulin OS=Nicotiana sylvestris OX=4096 GN=LOC104226402 PE=3 SV=1	calmodulin [Solanum lycopersicum]
Soltu.DM.07G018410	14	10	10	0	1	0	0.870666	0.62306	0.620785	0	0.107986	0	0.000681445	0.0036135	-2.97565	down	--	--	Biological Process: regulation of transcription, DNA-templated (GO:0006355);;	K14494|1.35784e-41|aly:ARALYDRAFT_477591|(RefSeq) hypothetical protein; K14494 DELLA protein	--	--	GRAS domain family	Scarecrow-like protein 32 OS=Arabidopsis thaliana OX=3702 GN=SCL32 PE=1 SV=1	Uncharacterized protein OS=Solanum tuberosum OX=4113 GN=102604010 PE=3 SV=1	PREDICTED: scarecrow-like protein 32 [Solanum tuberosum]
Soltu.DM.11G022580	21	26	19	2	6	5	2.91798	3.6167	2.72392	0.403658	0.822859	0.741877	0.00212421	0.00921991	-1.99298	down	--	--	--	--	--	--	--	--	Uncharacterized protein OS=Solanum tuberosum OX=4113 GN=102602435 PE=4 SV=1	PREDICTED: uncharacterized protein LOC102602435 [Solanum tuberosum]
Soltu.DM.06G029960	284	317	142	2226	909	782	18.8951	21.836	9.65577	131.561	54.5986	46.7375	1.25025e-06	1.73341e-05	2.25432	up	[E]	Amino acid transport and metabolism	Molecular Function: prephenate dehydratase activity (GO:0004664);; Biological Process: L-phenylalanine biosynthetic process (GO:0009094);; Cellular Component: chloroplast stroma (GO:0009570);; Molecular Function: amino acid binding (GO:0016597);; Molecular Function: arogenate dehydratase activity (GO:0047769);;	K05359|0|sot:102599370|(RefSeq) arogenate dehydratase/prephenate dehydratase 6, chloroplastic-like; K05359 arogenate/prephenate dehydratase [EC:4.2.1.51]	[E]	Amino acid transport and metabolism	Prephenate dehydratase	Arogenate dehydratase/prephenate dehydratase 6, chloroplastic OS=Arabidopsis thaliana OX=3702 GN=ADT6 PE=1 SV=1	Arogenate dehydratase OS=Solanum tuberosum OX=4113 GN=102599370 PE=4 SV=1	PREDICTED: arogenate dehydratase/prephenate dehydratase 6, chloroplastic-like [Solanum tuberosum]
Soltu.DM.12G004930	420	273	256	1438	1047	956	26.1577	17.106	16.3863	86.1452	63.8309	58.0884	3.86719e-10	1.32623e-08	1.83111	up	[IQ]	--	Biological Process: metabolic process (GO:0008152);; Cellular Component: integral component of membrane (GO:0016021);; Molecular Function: ligase activity (GO:0016874);;	K10526|0|sot:102581161|(RefSeq) 4-coumarate--CoA ligase-like 5; K10526 OPC-8:0 CoA ligase 1 [EC:6.2.1.-]	[I]	Lipid transport and metabolism	AMP-binding enzyme;; AMP-binding enzyme C-terminal domain	4-coumarate--CoA ligase-like 5 OS=Arabidopsis thaliana OX=3702 GN=4CLL5 PE=1 SV=2	Uncharacterized protein OS=Solanum tuberosum OX=4113 GN=102581161 PE=4 SV=1	PREDICTED: 4-coumarate--CoA ligase-like 5 [Solanum tuberosum]
Soltu.DM.03G023280	73	379	101	17	20	11	4.88602	24.3708	6.72571	1.16967	1.36034	0.777661	6.70433e-07	1.00824e-05	-3.07027	down	[V]	Defense mechanisms	Molecular Function: ATP binding (GO:0005524);; Cellular Component: integral component of membrane (GO:0016021);; Molecular Function: ATPase activity (GO:0016887);;	K05681|4.73278e-137|smo:SELMODRAFT_88976|(RefSeq) ATP-binding cassette transporter; K05681 ATP-binding cassette, subfamily G (WHITE), member 2	[Q]	Secondary metabolites biosynthesis, transport and catabolism	ABC-2 type transporter;; ABC transporter	ABC transporter G family member 8 OS=Arabidopsis thaliana OX=3702 GN=ABCG8 PE=2 SV=1	Uncharacterized protein OS=Solanum tuberosum OX=4113 GN=102598584 PE=4 SV=1	PREDICTED: ABC transporter G family member 4-like [Solanum tuberosum]
Soltu.DM.11G011560	3	1	0	63	43	21	0.621968	0.323359	0	9.76618	6.76922	3.29384	2.72901e-07	4.57463e-06	3.85145	up	--	--	Molecular Function: peroxidase activity (GO:0004601);; Cellular Component: extracellular region (GO:0005576);; Biological Process: response to oxidative stress (GO:0006979);; Molecular Function: heme binding (GO:0020037);; Biological Process: hydrogen peroxide catabolic process (GO:0042744);; Molecular Function: metal ion binding (GO:0046872);; Biological Process: oxidation-reduction process (GO:…	K00430|1.21344e-152|spen:107004231|(RefSeq) lignin-forming anionic peroxidase; K00430 peroxidase [EC:1.11.1.7]	--	--	Peroxidase	Lignin-forming anionic peroxidase OS=Nicotiana sylvestris OX=4096 PE=2 SV=1	Peroxidase OS=Solanum lycopersicum OX=4081 PE=3 SV=1	lignin-forming anionic peroxidase [Solanum pennellii]
Soltu.DM.06G031980	502	388	561	1435	1481	1255	30.6534	24.3928	35.4841	86.4915	90.9355	76.8107	8.54744e-13	4.94658e-11	1.52054	up	[R]	General function prediction only	Molecular Function: nucleotide binding (GO:0000166);; Molecular Function: nucleic acid binding (GO:0003676);;	K12897|7.63323e-38|vra:106776060|(RefSeq) serine/arginine-rich splicing factor SR45a isoform X1	[K]	Transcription	RNA recognition motif. (a.k.a. RRM, RBD, or RNP domain)	Serine/arginine-rich splicing factor SR45a OS=Arabidopsis thaliana OX=3702 GN=SR45A PE=1 SV=1	Putative ovule protein OS=Solanum chacoense OX=4108 PE=4 SV=1	PREDICTED: serine/arginine-rich splicing factor SR45a-like [Solanum tuberosum]
Soltu.DM.03G031830	953	449	313	2548	3178	1233	62.0004	27.8416	19.5551	145.364	189.471	72.4398	4.09426e-05	0.000343701	1.90616	up	--	--	Molecular Function: shikimate O-hydroxycinnamoyltransferase activity (GO:0047172);;	K13065|0|sot:102588095|(RefSeq) shikimate O-hydroxycinnamoyltransferase; K13065 shikimate O-hydroxycinnamoyltransferase [EC:2.3.1.133]	--	--	Transferase family	Shikimate O-hydroxycinnamoyltransferase OS=Nicotiana tabacum OX=4097 GN=HST PE=1 SV=1	Uncharacterized protein OS=Solanum lycopersicum OX=4081 GN=101256271 PE=4 SV=1	PREDICTED: shikimate O-hydroxycinnamoyltransferase [Solanum tuberosum]
Soltu.DM.06G025070	3969	2559	7166	2055	884	1253	282.756	181.914	526.526	158.141	67.777	95.7287	0.000262209	0.00164102	-1.58874	down	--	--	--	--	--	--	--	--	Uncharacterized protein OS=Solanum tuberosum OX=4113 PE=4 SV=1	uncharacterized protein LOC102582373 [Solanum tuberosum]
Soltu.DM.12G010420	636	1671	1025	115	254	94	106.518	276.023	166.923	18.3985	40.5353	14.8942	1.65101e-08	3.90557e-07	-2.64626	down	--	--	Cellular Component: photosystem I reaction center (GO:0009538);; Biological Process: photosynthesis (GO:0015979);;	K02695|6.09345e-71|sot:102592282|(RefSeq) photosystem I reaction center subunit VI-2, chloroplastic-like; K02695 photosystem I subunit VI	--	--	Photosystem I reaction centre subunit VI	Photosystem I reaction center subunit VI, chloroplastic OS=Spinacia oleracea OX=3562 GN=PSAH PE=1 SV=1	Uncharacterized protein OS=Solanum tuberosum OX=4113 GN=102592282 PE=4 SV=1	PREDICTED: photosystem I reaction center subunit VI-2, chloroplastic-like [Solanum tuberosum]
Soltu.DM.04G029780	4064	4283	2611	1812	1391	1256	201.145	216.203	138.467	102.901	81.2981	73.562	6.78196e-06	7.37558e-05	-1.25138	down	[T]	Signal transduction mechanisms	Molecular Function: protein domain specific binding (GO:0019904);;	K06630|7.11181e-178|sot:102581950|(RefSeq) 14-3-3 protein 7; K06630 14-3-3 protein epsilon	[O]	Posttranslational modification, protein turnover, chaperones	14-3-3 protein	14-3-3 protein 7 OS=Solanum lycopersicum OX=4081 GN=TFT7 PE=2 SV=2	Putative 14-3-3 protein 7-like OS=Solanum chacoense OX=4108 PE=3 SV=1	14-3-3 protein 7 [Solanum lycopersicum]
Soltu.DM.07G023890	8	108	97	2	11	7	0.765961	9.48012	8.87493	0.259537	0.998867	0.643953	0.000738243	0.00386722	-2.61902	down	--	--	--	K04374|1.46332e-77|mus:103997104|(RefSeq) basic leucine zipper 61-like; K04374 cyclic AMP-dependent transcription factor ATF-4	--	--	bZIP transcription factor;; Basic region leucine zipper;; bZIP Maf transcription factor	Basic leucine zipper 61 OS=Arabidopsis thaliana OX=3702 GN=BZIP61 PE=1 SV=1	Uncharacterized protein OS=Solanum tuberosum OX=4113 PE=4 SV=1	PREDICTED: basic leucine zipper 34-like [Solanum tuberosum]
Soltu.DM.04G034750	397	1039	669	203	316	131	42.8975	111.375	73.8151	21.6323	34.0391	14.2925	0.000339653	0.00203342	-1.58554	down	[J]	Translation, ribosomal structure and biogenesis	Molecular Function: structural constituent of ribosome (GO:0003735);; Cellular Component: ribosome (GO:0005840);; Biological Process: translation (GO:0006412);;	K02996|1.9031e-128|sot:102590993|(RefSeq) 30S ribosomal protein S9, chloroplastic; K02996 small subunit ribosomal protein S9	[J]	Translation, ribosomal structure and biogenesis	Ribosomal protein S9/S16	30S ribosomal protein S9, chloroplastic OS=Spinacia oleracea OX=3562 GN=PRPS9 PE=1 SV=2	Uncharacterized protein OS=Solanum tuberosum OX=4113 GN=102590993 PE=3 SV=1	PREDICTED: 30S ribosomal protein S9, chloroplastic [Solanum tuberosum]
Soltu.DM.06G020150	488	270	317	120	166	148	37.1825	19.8964	23.2196	8.53003	11.7113	10.7873	5.66205e-05	0.000450301	-1.25188	down	[O]	Posttranslational modification, protein turnover, chaperones	Molecular Function: zinc ion binding (GO:0008270);; Cellular Component: integral component of membrane (GO:0016021);;	K15692|0|sot:102593593|(RefSeq) receptor homology region, transmembrane domain- and RING domain-containing protein 2-like; K15692 E3 ubiquitin-protein ligase RNF13 [EC:2.3.2.27]	[O]	Posttranslational modification, protein turnover, chaperones	Ring finger domain;; RING-like zinc finger;; Zinc finger, C3HC4 type (RING finger);; Zinc finger, C3HC4 type (RING finger);; PA domain	Receptor homology region, transmembrane domain- and RING domain-containing protein 2 OS=Arabidopsis thaliana OX=3702 GN=RMR2 PE=2 SV=1	Uncharacterized protein OS=Solanum tuberosum OX=4113 GN=102593593 PE=4 SV=1	PREDICTED: receptor homology region, transmembrane domain- and RING domain-containing protein 2-like [Solanum tuberosum]
Soltu.DM.06G010770	22	14	69	1701	4077	1153	1.41708	1.02798	4.46946	108.449	261.317	73.0684	1.24728e-20	2.8873e-18	5.38608	up	--	--	Molecular Function: peroxidase activity (GO:0004601);; Cellular Component: extracellular region (GO:0005576);; Biological Process: response to oxidative stress (GO:0006979);; Molecular Function: heme binding (GO:0020037);; Biological Process: hydrogen peroxide catabolic process (GO:0042744);; Molecular Function: metal ion binding (GO:0046872);; Biological Process: oxidation-reduction process (GO:…	K00430|0|sot:102602226|(RefSeq) peroxidase P7-like; K00430 peroxidase [EC:1.11.1.7]	--	--	Peroxidase	Peroxidase 4 OS=Vitis vinifera OX=29760 GN=GSVIVT00023967001 PE=1 SV=1	Peroxidase OS=Solanum tuberosum OX=4113 GN=102602226 PE=3 SV=1	PREDICTED: peroxidase P7-like [Solanum tuberosum]
Soltu.DM.03G033140	17	142	97	7	9	1	0.893263	7.13886	5.14643	0.414493	0.5043	0.0951245	3.90622e-05	0.000330102	-3.07897	down	--	--	Molecular Function: DNA binding (GO:0003677);; Cellular Component: nucleus (GO:0005634);; Cellular Component: cytosol (GO:0005829);; Biological Process: animal organ development (GO:0048513);;	K18490|1.3859e-12|mdm:103400993|(RefSeq) WUSCHEL-related homeobox 8; K18490 homeobox protein OTX2	--	--	Homeodomain	WUSCHEL-related homeobox 1 OS=Arabidopsis thaliana OX=3702 GN=WOX1 PE=2 SV=2	Uncharacterized protein OS=Solanum tuberosum OX=4113 GN=102598012 PE=4 SV=1	PREDICTED: WUSCHEL-related homeobox 1 [Solanum tuberosum]
Soltu.DM.10G025260	279	198	378	95	88	81	16.9314	11.7704	22.9124	5.99997	5.6717	5.01332	4.30948e-07	6.80492e-06	-1.62529	down	--	--	--	--	--	--	F-box domain	Putative F-box/LRR-repeat protein At5g02700 OS=Arabidopsis thaliana OX=3702 GN=At5g02700 PE=4 SV=1	Uncharacterized protein OS=Solanum tuberosum OX=4113 PE=4 SV=1	PREDICTED: F-box/FBD/LRR-repeat protein At3g26920-like [Solanum tuberosum]
Soltu.DM.03G034030	529	1106	607	134	270	146	26.7722	59.6695	32.5082	7.30627	14.7587	7.7938	2.33949e-06	2.97773e-05	-1.91752	down	--	--	Cellular Component: nucleolus (GO:0005730);; Molecular Function: zinc ion binding (GO:0008270);; Biological Process: shade avoidance (GO:0009641);; Biological Process: secondary shoot formation (GO:0010223);; Biological Process: positive regulation of transcription, DNA-templated (GO:0045893);;	K12135|3.78344e-10|aly:ARALYDRAFT_488429|(RefSeq) hypothetical protein; K12135 zinc finger protein CONSTANS	[K]	Transcription	CCT motif;; B-box zinc finger	Zinc finger protein CONSTANS-LIKE 6 OS=Arabidopsis thaliana OX=3702 GN=COL6 PE=2 SV=2	B-box zinc finger protein 14 OS=Solanum tuberosum OX=4113 GN=BBX14 PE=2 SV=1	PREDICTED: zinc finger protein CONSTANS-LIKE 16-like [Solanum tuberosum]
Soltu.DM.08G027050	101	132	102	51	59	44	2.94896	3.78711	3.0322	1.56095	1.80724	1.35186	0.000770911	0.00400919	-1.07367	down	--	--	Biological Process: regulation of transcription, DNA-templated (GO:0006355);;	K14494|4.83359e-66|adu:107469592|(RefSeq) DELLA protein GAI1-like; K14494 DELLA protein	--	--	GRAS domain family	Scarecrow-like protein 28 OS=Arabidopsis thaliana OX=3702 GN=SCL28 PE=1 SV=1	Uncharacterized protein OS=Solanum tuberosum OX=4113 GN=102579355 PE=3 SV=1	PREDICTED: scarecrow-like protein 28 [Solanum tuberosum]
Soltu.DM.06G035160	101	127	122	46	49	60	9.68676	15.1764	11.9272	5.37454	4.9267	5.20641	0.000231137	0.00147747	-1.12845	down	--	--	--	--	--	--	Cotton fibre expressed protein	--	Uncharacterized protein OS=Solanum tuberosum OX=4113 GN=107061573 PE=4 SV=1	PREDICTED: uncharacterized protein LOC107061573 [Solanum tuberosum]
Soltu.DM.10G017970	144	1583	456	150	163	49	14.2723	161.672	47.4956	14.548	15.4452	4.67442	0.00105507	0.00520445	-2.192	down	[R]	General function prediction only	Biological Process: polysaccharide catabolic process (GO:0000272);; Molecular Function: chitinase activity (GO:0004568);; Cellular Component: extracellular region (GO:0005576);; Cellular Component: cell wall (GO:0005618);; Cellular Component: vacuole (GO:0005773);; Biological Process: chitin catabolic process (GO:0006032);; Molecular Function: chitin binding (GO:0008061);; Biological Process: res…	K20547|0|sot:102589770|(RefSeq) endochitinase; K20547 basic endochitinase B [EC:3.2.1.14]	[R]	General function prediction only	Chitinase class I;; Chitin recognition protein	Endochitinase OS=Solanum tuberosum OX=4113 PE=2 SV=1	Uncharacterized protein OS=Solanum lycopersicum OX=4081 GN=101251136 PE=4 SV=1	PREDICTED: endochitinase [Solanum tuberosum]
Soltu.DM.03G027300	1080	605	572	3338	2866	3026	38.5977	21.7024	21.133	122.969	107.089	112.43	6.33741e-12	3.1479e-10	2.00137	up	[RTKL]	--	Molecular Function: protein serine/threonine kinase activity (GO:0004674);; Molecular Function: calcium ion binding (GO:0005509);; Molecular Function: ATP binding (GO:0005524);; Biological Process: protein phosphorylation (GO:0006468);;	K13412|0|sot:102591452|(RefSeq) calcium-dependent protein kinase 10-like; K13412 calcium-dependent protein kinase [EC:2.7.11.1]	[T]	Signal transduction mechanisms	Protein kinase domain;; EF hand;; Protein tyrosine kinase;; EF-hand domain pair;; EF-hand domain;; EF-hand domain pair;; EF hand;; Cytoskeletal-regulatory complex EF hand;; Lipopolysaccharide kinase (Kdo/WaaP) family	Calcium-dependent protein kinase 10 OS=Arabidopsis thaliana OX=3702 GN=CPK10 PE=1 SV=1	Uncharacterized protein OS=Solanum tuberosum OX=4113 GN=102591452 PE=4 SV=1	PREDICTED: calcium-dependent protein kinase 10-like [Solanum tuberosum]
Soltu.DM.11G022180	36	45	38	450	192	165	2.97901	3.85557	3.39333	37.541	16.2734	13.7595	8.94308e-09	2.23807e-07	2.60251	up	[A]	RNA processing and modification	Molecular Function: nucleic acid binding (GO:0003676);; Cellular Component: nucleus (GO:0005634);; Molecular Function: transferase activity (GO:0016740);;	K12581|0|sot:102594631|(RefSeq) probable CCR4-associated factor 1 homolog 11; K12581 CCR4-NOT transcription complex subunit 7/8	[A]	RNA processing and modification	CAF1 family ribonuclease	Probable CCR4-associated factor 1 homolog 11 OS=Arabidopsis thaliana OX=3702 GN=CAF1-11 PE=2 SV=1	Uncharacterized protein OS=Solanum tuberosum OX=4113 GN=102594631 PE=4 SV=1	PREDICTED: probable CCR4-associated factor 1 homolog 11 [Solanum tuberosum]
Soltu.DM.02G030000	318	342	310	692	644	890	29.5874	33.2028	26.6576	53.3093	54.791	67.1709	3.11008e-08	6.94322e-07	1.19708	up	[J]	Translation, ribosomal structure and biogenesis	Biological Process: cellular metabolic process (GO:0044237);;	K03680|0|sot:102583562|(RefSeq) translation initiation factor eIF-2B subunit delta; K03680 translation initiation factor eIF-2B subunit delta	[J]	Translation, ribosomal structure and biogenesis	Initiation factor 2 subunit family	Translation initiation factor eIF-2B subunit delta OS=Homo sapiens OX=9606 GN=EIF2B4 PE=1 SV=2	Uncharacterized protein OS=Solanum tuberosum OX=4113 GN=102583562 PE=3 SV=1	PREDICTED: translation initiation factor eIF-2B subunit delta [Solanum tuberosum]
Soltu.DM.09G017390	136	69	87	21	25	42	8.27366	4.06191	5.43972	1.4412	1.71567	2.87072	0.000358612	0.00212404	-1.60343	down	--	--	Cellular Component: integral component of membrane (GO:0016021);;	--	--	--	--	--	Uncharacterized protein OS=Solanum tuberosum OX=4113 GN=102593943 PE=4 SV=1	PREDICTED: uncharacterized protein LOC102593943 [Solanum tuberosum]
Soltu.DM.11G000800	114	118	105	209	282	208	12.2097	13.1765	11.7883	22.349	30.7212	22.5044	4.13621e-05	0.000346376	1.04699	up	--	--	--	--	--	--	Plastocyanin-like domain	Early nodulin-like protein 1 OS=Arabidopsis thaliana OX=3702 GN=At2g25060 PE=2 SV=2	Putative early nodulin-like protein 1-like OS=Solanum chacoense OX=4108 PE=4 SV=1	PREDICTED: basic blue protein-like isoform X1 [Solanum tuberosum]
Soltu.DM.10G001010	1423	1912	940	3095	5262	4355	39.7778	52.9576	27.1437	92.4267	157.606	132.203	4.21392e-06	4.94804e-05	1.53141	up	--	--	Molecular Function: ATP binding (GO:0005524);; Cellular Component: cytoplasm (GO:0005737);; Biological Process: protein folding (GO:0006457);; Biological Process: defense response signaling pathway, resistance gene-dependent (GO:0009870);; Molecular Function: unfolded protein binding (GO:0051082);;	K04079|0|sot:102604977|(RefSeq) heat shock cognate protein 80; K04079 molecular chaperone HtpG	[O]	Posttranslational modification, protein turnover, chaperones	Hsp90 protein;; Histidine kinase-, DNA gyrase B-, and HSP90-like ATPase;; Histidine kinase-, DNA gyrase B-, and HSP90-like ATPase	Heat shock cognate protein 80 OS=Solanum lycopersicum OX=4081 GN=HSC80 PE=2 SV=1	Uncharacterized protein OS=Solanum tuberosum OX=4113 GN=102604977 PE=3 SV=1	PREDICTED: heat shock cognate protein 80 [Solanum tuberosum]
Soltu.DM.08G024050	14	37	30	73	185	71	0.484264	1.23767	1.04729	2.54823	6.52202	2.4544	0.00074157	0.00388152	1.83665	up	--	--	Biological Process: lipid metabolic process (GO:0006629);; Molecular Function: hydrolase activity (GO:0016787);;	K16818|1.21254e-106|jcu:105643224|(RefSeq) phospholipase A(1) DAD1, chloroplastic; K16818 phospholipase A1 [EC:3.1.1.32]	[I]	Lipid transport and metabolism	Lipase (class 3)	Phospholipase A1-Ibeta2, chloroplastic OS=Arabidopsis thaliana OX=3702 GN=At4g16820 PE=1 SV=2	Phospholipase A1-Ibeta2, chloroplastic OS=Capsicum annuum OX=4072 GN=T459_00722 PE=4 SV=1	PREDICTED: phospholipase A1-Ibeta2, chloroplastic-like [Solanum tuberosum]
Soltu.DM.10G005580	779	1221	680	391	420	480	44.0566	69.872	36.4554	23.2265	24.6699	31.435	0.000533348	0.00297418	-1.0153	down	[P]	Inorganic ion transport and metabolism	Biological Process: metabolic process (GO:0008152);; Molecular Function: CoA-transferase activity (GO:0008410);;	K17525|0|sot:102604510|(RefSeq) rhodanese-like domain-containing protein 4, chloroplastic; K17525 chitinase domain-containing protein 1	--	--	--	Rhodanese-like domain-containing protein 4, chloroplastic OS=Arabidopsis thaliana OX=3702 GN=STR4 PE=1 SV=2	Uncharacterized protein OS=Solanum tuberosum OX=4113 GN=102604510 PE=4 SV=1	PREDICTED: rhodanese-like domain-containing protein 4, chloroplastic [Solanum tuberosum]
Soltu.DM.09G009370	632	1037	495	346	286	239	34.9454	56.7396	28.258	20.8008	16.9683	14.1914	0.000272371	0.00169263	-1.25414	down	--	--	Cellular Component: plasma membrane (GO:0005886);; Biological Process: transport (GO:0006810);; Cellular Component: integral component of membrane (GO:0016021);;	K19996|7.29165e-134|sind:105161506|(RefSeq) LOW QUALITY PROTEIN: patellin-6; K19996 phosphatidylinositol transfer protein SFH5	[I]	Lipid transport and metabolism	CRAL/TRIO domain;; CRAL/TRIO, N-terminal domain	Patellin-6 OS=Arabidopsis thaliana OX=3702 GN=PATL6 PE=2 SV=1	Uncharacterized protein OS=Solanum tuberosum OX=4113 GN=102590713 PE=4 SV=1	PREDICTED: patellin-6 [Solanum tuberosum]
Soltu.DM.08G022340	290	140	119	60	49	25	33.0345	15.8064	13.6104	6.6159	5.41982	2.74923	9.64254e-05	0.000704355	-1.86722	down	--	--	Cellular Component: integral component of membrane (GO:0016021);;	--	--	--	--	--	Uncharacterized protein OS=Solanum tuberosum OX=4113 PE=4 SV=1	uncharacterized protein LOC102577732 [Solanum tuberosum]
Soltu.DM.01G025490	101	111	47	556	375	520	5.2579	5.25049	2.23936	26.6799	18.5303	25.3475	1.62958e-10	6.04719e-09	2.39574	up	--	--	--	--	--	--	--	--	Putative calcium and calcium/calmodulin-dependent serine/threonine-protein kinase-like OS=Solanum chacoense OX=4108 PE=4 SV=1	PREDICTED: uncharacterized protein LOC102587599 [Solanum tuberosum]
Soltu.DM.02G023830	308	388	642	57	80	51	46.0033	60.5446	99.7975	7.80316	11.0287	6.96722	4.50296e-13	2.77968e-11	-2.69885	down	[O]	Posttranslational modification, protein turnover, chaperones	--	K03686|3.23385e-09|mtr:MTR_2g104030|(RefSeq) molecular chaperone Hsp40/DnaJ family protein; K03686 molecular chaperone DnaJ	[O]	Posttranslational modification, protein turnover, chaperones	DnaJ domain	Chaperone protein dnaJ 11, chloroplastic OS=Arabidopsis thaliana OX=3702 GN=ATJ11 PE=1 SV=2	Uncharacterized protein OS=Solanum tuberosum OX=4113 PE=4 SV=1	Chaperone protein DnaJ [Capsicum baccatum]
Soltu.DM.09G021140	37	157	43	9	7	0	3.09194	12.4414	3.59809	0.834785	0.6551	0.0784008	0.000122643	0.000862492	-2.97541	down	--	--	Molecular Function: zinc ion binding (GO:0008270);; Cellular Component: integral component of membrane (GO:0016021);;	K19041|2.40884e-105|sind:105163406|(RefSeq) RING-H2 finger protein ATL16-like; K19041 E3 ubiquitin-protein ligase RNF38/44 [EC:2.3.2.27]	[O]	Posttranslational modification, protein turnover, chaperones	Ring finger domain;; RING-like zinc finger;; RING-H2 zinc finger domain;; Zinc finger, C3HC4 type (RING finger);; RING-type zinc-finger;; Zinc finger, C3HC4 type (RING finger);; Anaphase-promoting complex subunit 11 RING-H2 finger	RING-H2 finger protein ATL1 OS=Arabidopsis thaliana OX=3702 GN=ATL1 PE=2 SV=1	Uncharacterized protein OS=Solanum tuberosum OX=4113 GN=102605310 PE=4 SV=1	PREDICTED: RING-H2 finger protein ATL16-like [Solanum tuberosum]
Soltu.DM.11G013380	101	129	177	37	50	41	5.06518	6.59324	10.9547	4.32367	2.95462	2.64797	1.07705e-05	0.000109361	-1.58993	down	[J]	Translation, ribosomal structure and biogenesis	--	K13210|1.63428e-08|sly:101264287|(RefSeq) far upstream element-binding protein 1; K13210 far upstream element-binding protein	[J]	Translation, ribosomal structure and biogenesis	Amidase;; Protein SCAI	Fatty acid amide hydrolase OS=Arabidopsis thaliana OX=3702 GN=FAAH PE=1 SV=1	Putative fatty acid amide hydrolase-like OS=Solanum chacoense OX=4108 PE=4 SV=1	PREDICTED: uncharacterized protein LOC102601312 isoform X1 [Solanum tuberosum]
Soltu.DM.10G005000	41	63	23	842	384	603	2.70242	4.38255	1.64161	57.0124	26.5405	40.8875	1.17255e-16	1.42502e-14	3.63287	up	--	--	Molecular Function: DNA binding (GO:0003677);; Molecular Function: DNA-binding transcription factor activity (GO:0003700);; Cellular Component: nucleus (GO:0005634);; Biological Process: regulation of transcription, DNA-templated (GO:0006355);; Biological Process: response to auxin (GO:0009733);; Biological Process: regulation of ethylene-activated signaling pathway (GO:0010104);;	K09286|1.64986e-113|sot:102580681|(RefSeq) ethylene-responsive transcription factor 4-like; K09286 EREBP-like factor	--	--	AP2 domain	Ethylene-responsive transcription factor 4 OS=Nicotiana sylvestris OX=4096 GN=ERF4 PE=2 SV=1	Uncharacterized protein OS=Solanum tuberosum OX=4113 PE=4 SV=1	ethylene-responsive transcription factor 4-like [Solanum tuberosum]
Soltu.DM.02G033700	278	375	192	608	1287	571	22.6652	29.4991	15.4268	49.8963	105.513	47.6882	0.000266799	0.00166352	1.47842	up	[R]	General function prediction only	Cellular Component: integral component of membrane (GO:0016021);;	K10251|0|sot:102588615|(RefSeq) very-long-chain 3-oxoacyl-CoA reductase 1; K10251 17beta-estradiol 17-dehydrogenase / very-long-chain 3-oxoacyl-CoA reductase [EC:1.1.1.330]	--	--	short chain dehydrogenase;; Enoyl-(Acyl carrier protein) reductase;; KR domain	Very-long-chain 3-oxoacyl-CoA reductase 1 OS=Arabidopsis thaliana OX=3702 GN=KCR1 PE=1 SV=1	Uncharacterized protein OS=Solanum tuberosum OX=4113 GN=102588615 PE=3 SV=1	PREDICTED: very-long-chain 3-oxoacyl-CoA reductase 1 [Solanum tuberosum]
Soltu.DM.05G022340	569	329	111	3755	3395	1491	59.4474	33.064	11.5927	385.457	349.837	154.84	7.38537e-08	1.45944e-06	2.84312	up	--	--	Molecular Function: peroxidase activity (GO:0004601);; Cellular Component: extracellular region (GO:0005576);; Biological Process: response to oxidative stress (GO:0006979);; Molecular Function: heme binding (GO:0020037);; Biological Process: hydrogen peroxide catabolic process (GO:0042744);; Molecular Function: metal ion binding (GO:0046872);; Biological Process: oxidation-reduction process (GO:…	K00430|0|sot:102582282|(RefSeq) peroxidase P7-like; K00430 peroxidase [EC:1.11.1.7]	--	--	Peroxidase	Peroxidase 52 OS=Arabidopsis thaliana OX=3702 GN=PER52 PE=2 SV=1	Peroxidase OS=Solanum chacoense OX=4108 PE=3 SV=1	PREDICTED: peroxidase P7-like [Solanum tuberosum]
Soltu.DM.09G023770	1057	1018	999	294	221	240	75.1765	70.4241	67.7079	19.2586	14.4031	16.1406	4.28909e-24	1.60387e-21	-1.98595	down	[M]	Cell wall/membrane/envelope biogenesis	Molecular Function: polygalacturonase activity (GO:0004650);; Cellular Component: extracellular region (GO:0005576);; Biological Process: carbohydrate metabolic process (GO:0005975);; Biological Process: cell wall organization (GO:0071555);;	K01184|9.38245e-29|cam:101493260|(RefSeq) polygalacturonase At1g48100; K01184 polygalacturonase [EC:3.2.1.15]	--	--	Glycosyl hydrolases family 28;; Pectate lyase superfamily protein;; Right handed beta helix region	Probable polygalacturonase OS=Vitis vinifera OX=29760 GN=GSVIVT00026920001 PE=1 SV=1	Uncharacterized protein OS=Solanum lycopersicum OX=4081 GN=101264974 PE=3 SV=1	probable polygalacturonase [Solanum pennellii]
Soltu.DM.02G031690	2953	3081	1946	523	1279	816	95.4354	99.1864	62.2922	16.7725	40.8962	26.6058	2.47242e-05	0.000221345	-1.53142	down	[G]	Carbohydrate transport and metabolism	Molecular Function: glycogen (starch) synthase activity (GO:0004373);; Molecular Function: starch synthase activity (GO:0009011);; Cellular Component: amyloplast (GO:0009501);; Cellular Component: chloroplast (GO:0009507);; Biological Process: starch biosynthetic process (GO:0019252);; Molecular Function: alpha-1,4-glucan synthase activity (GO:0033201);;	K00703|0|sot:102583115|(RefSeq) granule-bound starch synthase 2, chloroplastic/amyloplastic-like; K00703 starch synthase [EC:2.4.1.21]	--	--	Starch synthase catalytic domain;; Glycosyl transferases group 1;; Glycosyl transferases group 1	Granule-bound starch synthase 2, chloroplastic/amyloplastic OS=Solanum tuberosum OX=4113 GN=SS2 PE=1 SV=3	Uncharacterized protein OS=Solanum lycopersicum OX=4081 PE=3 SV=1	granule-bound starch synthase 2, chloroplastic/amyloplastic precursor [Solanum tuberosum]
Soltu.DM.12G024950	67	26	147	1650	604	1470	3.91526	1.58454	9.05656	100.024	37.0664	89.2638	1.17498e-10	4.50639e-09	3.57987	up	[K]	Transcription	Molecular Function: DNA-binding transcription factor activity (GO:0003700);; Cellular Component: nucleus (GO:0005634);; Biological Process: regulation of transcription, DNA-templated (GO:0006355);; Molecular Function: sequence-specific DNA binding (GO:0043565);;	K09419|0|sot:102592818|(RefSeq) heat stress transcription factor C-1; K09419 heat shock transcription factor, other eukaryote	[K]	Transcription	HSF-type DNA-binding	Heat stress transcription factor C-1 OS=Arabidopsis thaliana OX=3702 GN=HSFC1 PE=1 SV=1	Uncharacterized protein OS=Solanum tuberosum OX=4113 GN=102592818 PE=3 SV=1	PREDICTED: heat stress transcription factor C-1 [Solanum tuberosum]
Soltu.DM.03G016170	94	355	125	50	27	26	3.10443	11.5335	4.07786	1.59098	0.866438	0.832665	6.3621e-05	0.00049524	-2.22384	down	[RTKL]	--	--	K04733|1.23194e-168|dosa:Os02t0777400-01|(RAP-DB) Similar to ER (ERECTA); transmembrane receptor protein kinase.; K20718 LRR receptor-like serine/threonine-protein kinase ERECTA [EC:2.7.11.1]	--	--	Leucine rich repeat;; Protein kinase domain;; Protein tyrosine kinase;; Leucine Rich repeats (2 copies);; Leucine Rich Repeat;; Leucine rich repeat N-terminal domain;; Leucine Rich repeat	LRR receptor-like serine/threonine-protein kinase ERL1 OS=Arabidopsis thaliana OX=3702 GN=ERL1 PE=1 SV=1	Uncharacterized protein OS=Solanum lycopersicum OX=4081 PE=3 SV=1	PREDICTED: LRR receptor-like serine/threonine-protein kinase ERL1 [Solanum tuberosum]
Soltu.DM.10G004540	248	363	289	135	142	105	9.73856	14.2101	11.7587	5.56265	5.93476	4.33963	1.98464e-05	0.00018281	-1.19473	down	[C]	Energy production and conversion	Molecular Function: calcium ion binding (GO:0005509);; Cellular Component: mitochondrial inner membrane (GO:0005743);; Cellular Component: mitochondrial intermembrane space (GO:0005758);; Cellular Component: peroxisome (GO:0005777);; Molecular Function: oxidoreductase activity (GO:0016491);; Biological Process: oxidation-reduction process (GO:0055114);;	K17871|0|sot:102591773|(RefSeq) external alternative NAD(P)H-ubiquinone oxidoreductase B1, mitochondrial-like; K17871 NADH:ubiquinone reductase (non-electrogenic) [EC:1.6.5.9]	[C]	Energy production and conversion	Pyridine nucleotide-disulphide oxidoreductase;; Pyridine nucleotide-disulphide oxidoreductase	External alternative NAD(P)H-ubiquinone oxidoreductase B1, mitochondrial OS=Solanum tuberosum OX=4113 GN=NDB1 PE=3 SV=1	Uncharacterized protein OS=Solanum lycopersicum OX=4081 GN=101257306 PE=4 SV=1	RecName: Full=External alternative NAD(P)H-ubiquinone oxidoreductase B1, mitochondrial; AltName: Full=External alternative NADH dehydrogenase NDB1; AltName: Full=NADH:ubiquinone reductase (non-electrogenic) NDB1; Flags: Precursor
Soltu.DM.05G019830	69	69	145	1910	768	2102	3.04532	2.98192	6.27213	79.3461	32.3412	88.3629	1.55897e-17	2.1653e-15	3.83802	up	--	--	Molecular Function: DNA-binding transcription factor activity (GO:0003700);; Biological Process: regulation of transcription, DNA-templated (GO:0006355);; Molecular Function: sequence-specific DNA binding (GO:0043565);;	K09060|0|sot:102579619|(RefSeq) transcriptional activator TAF-1-like; K09060 plant G-box-binding factor	--	--	G-box binding protein MFMR;; bZIP transcription factor;; Disordered region downstream of MFMR;; Basic region leucine zipper	Transcriptional activator TAF-1 (Fragment) OS=Nicotiana tabacum OX=4097 GN=TAF1 PE=2 SV=1	Uncharacterized protein OS=Solanum tuberosum OX=4113 GN=102579619 PE=4 SV=1	PREDICTED: transcriptional activator TAF-1-like [Solanum tuberosum]
Soltu.DM.12G014910	79	41	78	190	207	303	4.11793	2.13528	4.00057	9.80337	10.7162	15.6535	1.52737e-06	2.04543e-05	1.76599	up	--	--	Cellular Component: nucleus (GO:0005634);; Molecular Function: protein heterodimerization activity (GO:0046982);;	K08066|1.76871e-150|sot:102587685|(RefSeq) nuclear transcription factor Y subunit C-9-like; K08066 nuclear transcription factor Y, gamma	[K]	Transcription	Histone-like transcription factor (CBF/NF-Y) and archaeal histone;; Core histone H2A/H2B/H3/H4	Nuclear transcription factor Y subunit C-9 OS=Arabidopsis thaliana OX=3702 GN=NFYC9 PE=1 SV=1	Uncharacterized protein OS=Solanum tuberosum OX=4113 GN=102587685 PE=4 SV=1	PREDICTED: nuclear transcription factor Y subunit C-9-like [Solanum tuberosum]
Soltu.DM.09G023830	180	167	196	523	343	580	14.2947	13.7356	16.3926	43.9137	28.4291	48.8909	5.72466e-07	8.7858e-06	1.39718	up	--	--	--	K15697|4.78647e-26|egu:105052562|(RefSeq) protein DEHYDRATION-INDUCED 19 homolog 2-like isoform X1; K15697 RING finger protein 114 [EC:2.3.2.27]	--	--	Drought induced 19 protein (Di19), zinc-binding;; Stress-induced protein Di19, C-terminal	Protein DEHYDRATION-INDUCED 19 homolog 3 OS=Arabidopsis thaliana OX=3702 GN=DI19-3 PE=1 SV=1	Uncharacterized protein OS=Solanum lycopersicum OX=4081 PE=4 SV=1	PREDICTED: protein DEHYDRATION-INDUCED 19 homolog 4-like [Solanum tuberosum]
Soltu.DM.05G016130	71	137	23	6	19	5	5.8578	11.3882	1.96603	0.508133	1.60162	0.420912	0.000470329	0.00267883	-2.43371	down	--	--	Biological Process: carbohydrate metabolic process (GO:0005975);; Molecular Function: glucan endo-1,3-beta-D-glucosidase activity (GO:0042973);;	K19893|3.77144e-67|sot:102594923|(RefSeq) glucan endo-1,3-beta-glucosidase 6; K19893 glucan endo-1,3-beta-glucosidase 5/6 [EC:3.2.1.39]	--	--	Glycosyl hydrolases family 17	Glucan endo-1,3-beta-glucosidase 6 OS=Arabidopsis thaliana OX=3702 GN=At5g58090 PE=2 SV=2	Beta-1,3-glucanase 16 OS=Solanum tuberosum OX=4113 GN=B13G_16 PE=2 SV=1	glucan endo-1,3-beta-glucosidase 6 precursor [Solanum tuberosum]
Soltu.DM.06G011420	58	469	179	17	37	1	5.43228	40.8686	18.0903	1.5203	3.18216	0.199525	0.000275287	0.00170639	-2.82712	down	--	--	Cellular Component: extracellular region (GO:0005576);; Cellular Component: cell wall (GO:0005618);; Biological Process: plant-type cell wall organization (GO:0009664);; Cellular Component: membrane (GO:0016020);;	K20628|1.20136e-96|vvi:100267326|(RefSeq) uncharacterized LOC100267326	--	--	Pollen allergen;; Lytic transglycolase	Expansin-A8 OS=Arabidopsis thaliana OX=3702 GN=EXPA8 PE=2 SV=1	Expansin OS=Solanum tuberosum OX=4113 GN=102577497 PE=3 SV=1	PREDICTED: expansin-A8 [Solanum tuberosum]
Soltu.DM.02G030170	1206	1582	3004	407	154	214	57.0951	73.6187	146.292	19.9513	7.6653	10.5067	2.17172e-09	6.30286e-08	-2.70238	down	[E]	Amino acid transport and metabolism	Molecular Function: proline dehydrogenase activity (GO:0004657);; Biological Process: proline catabolic process (GO:0006562);; Biological Process: oxidation-reduction process (GO:0055114);;	K00318|0|sot:102588395|(RefSeq) proline dehydrogenase 2, mitochondrial-like; K00318 proline dehydrogenase [EC:1.5.5.2]	[E]	Amino acid transport and metabolism	Proline dehydrogenase	Proline dehydrogenase 2, mitochondrial OS=Arabidopsis thaliana OX=3702 GN=POX2 PE=2 SV=1	Proline dehydrogenase OS=Solanum chacoense OX=4108 PE=3 SV=1	PREDICTED: proline dehydrogenase 2, mitochondrial-like [Solanum tuberosum]
Soltu.DM.07G000710	303	158	120	403	663	398	24.3825	12.7171	9.78051	30.6387	51.4179	30.4972	0.00143595	0.00670881	1.28631	up	--	--	Molecular Function: transporter activity (GO:0005215);; Biological Process: transport (GO:0006810);; Cellular Component: integral component of membrane (GO:0016021);;	--	--	--	Purine nucleobase transmembrane transport	Probable purine permease 5 OS=Arabidopsis thaliana OX=3702 GN=PUP5 PE=3 SV=2	Uncharacterized protein OS=Solanum lycopersicum OX=4081 PE=4 SV=1	PREDICTED: probable purine permease 5 [Solanum tuberosum]
Soltu.DM.12G020270	226	181	260	77	92	130	10.7454	8.11884	10.8301	3.48837	4.17906	5.45717	0.000417522	0.00242061	-1.10738	down	[CHR]	--	Molecular Function: phosphoglycerate dehydrogenase activity (GO:0004617);; Cellular Component: mitochondrion (GO:0005739);; Molecular Function: formate dehydrogenase (NAD+) activity (GO:0008863);; Biological Process: serine family amino acid biosynthetic process (GO:0009070);; Biological Process: formate catabolic process (GO:0042183);; Molecular Function: NAD binding (GO:0051287);; Biological Pr…	K00122|6.29742e-28|sot:102577429|(RefSeq) mitochondrial formate dehydrogenase precursor; K00122 formate dehydrogenase [EC:1.17.1.9]	[C]	Energy production and conversion	Thiolase, N-terminal domain	Formate dehydrogenase, mitochondrial OS=Solanum tuberosum OX=4113 GN=FDH1 PE=1 SV=2	Uncharacterized protein OS=Solanum demissum OX=50514 GN=SDM1_3t00007 PE=4 SV=1	hypothetical protein SDM1_3t00007 [Solanum demissum]
Soltu.DM.10G005160	3	0	2	27	9	30	0.174318	0	0.126273	1.74303	0.640143	2.148	0.000589835	0.00321992	2.75216	up	--	--	--	--	--	--	--	--	Uncharacterized protein OS=Solanum tuberosum OX=4113 PE=4 SV=1	PREDICTED: uncharacterized protein LOC102578834 isoform X3 [Solanum tuberosum]
Soltu.DM.06G014980	1	4	0	327	132	184	0.154351	0.691763	0	45.9097	19.0892	25.7455	4.92642e-21	1.22813e-18	5.927	up	[TZDR]	--	Molecular Function: calcium ion binding (GO:0005509);;	K13448|2.87948e-101|sot:102584290|(RefSeq) calmodulin-like protein 8; K13448 calcium-binding protein CML	[T]	Signal transduction mechanisms	EF hand;; EF-hand domain pair;; EF-hand domain pair;; EF-hand domain;; EF hand;; EF-hand domain;; Secreted protein acidic and rich in cysteine Ca binding region;; Cytoskeletal-regulatory complex EF hand;; EF-hand domain;; Caleosin related protein	Calmodulin-like protein 8 OS=Arabidopsis thaliana OX=3702 GN=CML8 PE=1 SV=1	Uncharacterized protein OS=Solanum tuberosum OX=4113 GN=102584290 PE=4 SV=1	PREDICTED: calmodulin-like protein 8 [Solanum tuberosum]
Soltu.DM.06G024380	170	148	142	357	262	362	9.5304	8.32088	7.85539	18.8597	13.9478	19.6732	1.05471e-05	0.000107371	1.09014	up	[GEPR]	--	Biological Process: transport (GO:0006810);; Cellular Component: integral component of membrane (GO:0016021);;	--	--	--	BT1 family;; Major Facilitator Superfamily	Probable folate-biopterin transporter 3 OS=Arabidopsis thaliana OX=3702 GN=At1g79710 PE=2 SV=1	Uncharacterized protein OS=Solanum tuberosum OX=4113 GN=102580849 PE=4 SV=1	PREDICTED: probable folate-biopterin transporter 3 [Solanum tuberosum]
Soltu.DM.03G036310	246	332	294	134	150	138	31.1808	32.253	24.977	12.8724	15.6857	13.4146	2.29243e-05	0.000207331	-1.016	down	[S]	Function unknown	Molecular Function: RNA binding (GO:0003723);; Molecular Function: ribonuclease III activity (GO:0004525);; Biological Process: RNA processing (GO:0006396);; Biological Process: RNA phosphodiester bond hydrolysis, endonucleolytic (GO:0090502);;	K11145|1.32549e-154|sot:102590276|(RefSeq) mini-ribonuclease 3-like; K11145 ribonuclease III family protein [EC:3.1.26.-]	--	--	Ribonuclease III domain	Mini-ribonuclease 3 OS=Synechocystis sp. (strain PCC 6803 / Kazusa) OX=1111708 GN=mrnC PE=3 SV=1	Uncharacterized protein OS=Solanum tuberosum OX=4113 GN=102590276 PE=4 SV=1	PREDICTED: mini-ribonuclease 3-like [Solanum tuberosum]
Soltu.DM.06G025390	294	236	104	42	55	13	33.5341	26.5654	12.1889	5.18186	6.56024	1.50148	4.18865e-05	0.000350014	-2.26243	down	[E]	Amino acid transport and metabolism	Molecular Function: hydrolase activity (GO:0016787);;	K13051|0|sot:102600060|(RefSeq) isoaspartyl peptidase/L-asparaginase-like; K13051 L-asparaginase / beta-aspartyl-peptidase [EC:3.4.19.5]	[E]	Amino acid transport and metabolism	Asparaginase	Isoaspartyl peptidase/L-asparaginase OS=Lupinus luteus OX=3873 PE=1 SV=1	Uncharacterized protein OS=Solanum tuberosum OX=4113 GN=102600060 PE=4 SV=1	PREDICTED: isoaspartyl peptidase/L-asparaginase-like [Solanum tuberosum]
Soltu.DM.09G024140	84	121	195	3656	2021	1798	7.57516	11.0589	17.0293	256.172	144.449	128.796	9.42657e-24	3.39444e-21	4.03164	up	[GEPR]	--	Molecular Function: high-affinity glucose:proton symporter activity (GO:0005358);; Cellular Component: integral component of plasma membrane (GO:0005887);; Cellular Component: plasmodesma (GO:0009506);; Biological Process: proton transmembrane transport (GO:0015992);; Biological Process: glucose import (GO:0046323);; Biological Process: glucose transmembrane transport (GO:1904659);;	K08150|4.39641e-12|sind:105178845|(RefSeq) inositol transporter 4-like isoform X1; K08150 MFS transporter, SP family, solute carrier family 2 (myo-inositol transporter), member 13	[R]	General function prediction only	Plastocyanin-like domain;; Sugar (and other) transporter;; Major Facilitator Superfamily	Sugar transport protein MST4 OS=Oryza sativa subsp. japonica OX=39947 GN=MST4 PE=1 SV=1	Putative sugar transport protein 13-like OS=Solanum chacoense OX=4108 PE=3 SV=1	PREDICTED: sugar transport protein 13-like [Solanum tuberosum]
Soltu.DM.01G032290	636	942	1057	362	492	374	32.1432	48.9816	55.2498	20.4396	28.1846	20.914	0.000158965	0.00107255	-1.06343	down	[U]	Intracellular trafficking, secretion, and vesicular transport	Molecular Function: GTP binding (GO:0005525);; Cellular Component: intracellular (GO:0005622);; Biological Process: SRP-dependent cotranslational protein targeting to membrane (GO:0006614);;	K03110|0|sot:102585654|(RefSeq) cell division protein FtsY homolog, chloroplastic; K03110 fused signal recognition particle receptor	[U]	Intracellular trafficking, secretion, and vesicular transport	SRP54-type protein, GTPase domain;; SRP54-type protein, helical bundle domain	Cell division protein FtsY homolog, chloroplastic OS=Arabidopsis thaliana OX=3702 GN=CPFTSY PE=1 SV=2	Uncharacterized protein OS=Solanum tuberosum OX=4113 GN=102585654 PE=3 SV=1	PREDICTED: cell division protein FtsY homolog, chloroplastic [Solanum tuberosum]
Soltu.DM.09G002000	2	13	2	601	163	269	1.82438	11.5152	2.11764	479.198	132.606	217.605	1.34589e-14	1.16315e-12	5.02512	up	--	--	--	--	--	--	--	Cyclin-dependent protein kinase inhibitor SMR4 OS=Arabidopsis thaliana OX=3702 GN=SMR4 PE=1 SV=1	Uncharacterized protein OS=Solanum tuberosum OX=4113 PE=4 SV=1	laccase-17 [Solanum lycopersicum]
Soltu.DM.04G001770	52	53	38	117	88	251	13.0403	12.8319	9.33905	28.114	21.1735	61.2553	0.000701506	0.00369842	1.57519	up	--	--	--	--	--	--	--	--	Uncharacterized protein OS=Solanum tuberosum OX=4113 PE=4 SV=1	PREDICTED: putative late blight resistance protein homolog R1A-3 isoform X3 [Solanum tuberosum]
Soltu.DM.07G005240	101	89	95	292	164	199	5.31059	3.54085	4.39604	11.8968	6.93477	8.4195	0.000194997	0.0012784	1.18237	up	[RTKL]	--	--	K04733|2.90402e-147|sot:102580959|(RefSeq) G-type lectin S-receptor-like serine/threonine-protein kinase At4g03230	--	--	Protein tyrosine kinase;; Protein kinase domain;; D-mannose binding lectin;; S-locus glycoprotein domain;; PAN-like domain;; PAN domain	G-type lectin S-receptor-like serine/threonine-protein kinase At4g03230 OS=Arabidopsis thaliana OX=3702 GN=At4g03230 PE=3 SV=3	Uncharacterized protein OS=Solanum tuberosum OX=4113 PE=4 SV=1	PREDICTED: G-type lectin S-receptor-like serine/threonine-protein kinase At4g03230 [Solanum tuberosum]
Soltu.DM.02G005750	46	30	30	181	254	159	4.96747	3.31012	3.06174	18.5257	26.5785	17.4902	8.06854e-12	3.91254e-10	2.41025	up	--	--	Molecular Function: zinc ion binding (GO:0008270);; Cellular Component: integral component of membrane (GO:0016021);;	K19041|4.48032e-33|sind:105176691|(RefSeq) NEP1-interacting protein 1; K19041 E3 ubiquitin-protein ligase RNF38/44 [EC:2.3.2.27]	[O]	Posttranslational modification, protein turnover, chaperones	Ring finger domain;; RING-like zinc finger;; Zinc finger, C3HC4 type (RING finger);; Glycine zipper;; Zinc finger, C3HC4 type (RING finger)	NEP1-interacting protein 1 OS=Arabidopsis thaliana OX=3702 GN=NIP1 PE=1 SV=2	Uncharacterized protein OS=Solanum tuberosum OX=4113 GN=102585213 PE=4 SV=1	PREDICTED: NEP1-interacting protein-like 1 [Solanum tuberosum]
Soltu.DM.09G010360	96	95	74	486	232	473	3.85506	3.67606	3.1146	18.1173	10.6369	19.6329	6.5597e-09	1.69169e-07	2.09937	up	--	--	Molecular Function: ATP binding (GO:0005524);; Biological Process: defense response (GO:0006952);; Cellular Component: integral component of membrane (GO:0016021);; Molecular Function: ADP binding (GO:0043531);;	K13457|1.54511e-103|nnu:104603307|(RefSeq) disease resistance protein RPP8-like; K13457 disease resistance protein RPM1	[T]	Signal transduction mechanisms	NB-ARC domain;; Rx N-terminal domain	Disease resistance protein RPP13 OS=Arabidopsis thaliana OX=3702 GN=RPP13 PE=2 SV=2	Uncharacterized protein OS=Solanum tuberosum OX=4113 GN=102599325 PE=3 SV=1	PREDICTED: putative disease resistance RPP13-like protein 3 isoform X1 [Solanum tuberosum]
Soltu.DM.01G037840	218	116	163	56	51	52	49.017	24.9932	35.3337	12.9089	11.6244	11.6311	4.12207e-06	4.84897e-05	-1.5672	down	[T]	Signal transduction mechanisms	Biological Process: phosphorelay signal transduction system (GO:0000160);; Molecular Function: obsolete signal transducer activity (GO:0004871);; Cellular Component: intracellular (GO:0005622);;	K14490|5.11059e-87|spen:107027649|(RefSeq) histidine-containing phosphotransfer protein 1-like; K14490 histidine-containing phosphotransfer peotein	[T]	Signal transduction mechanisms	Hpt domain	Histidine-containing phosphotransfer protein 1 OS=Arabidopsis thaliana OX=3702 GN=AHP1 PE=1 SV=1	Uncharacterized protein OS=Solanum tuberosum OX=4113 PE=4 SV=1	histidine-containing phosphotransfer protein 1 [Solanum lycopersicum]
Soltu.DM.05G010290	0	0	2	30	6	14	0	0.0825258	0.221453	2.5164	0.530459	1.26479	0.0013541	0.0063847	2.82406	up	--	--	Biological Process: proteolysis (GO:0006508);; Molecular Function: cysteine-type peptidase activity (GO:0008234);;	K16292|0|sot:102600751|(RefSeq) vignain-like; K16292 KDEL-tailed cysteine endopeptidase [EC:3.4.22.-]	[O]	Posttranslational modification, protein turnover, chaperones	Papain family cysteine protease;; Peptidase C1-like family	Vignain OS=Ricinus communis OX=3988 GN=CYSEP PE=1 SV=1	Uncharacterized protein OS=Solanum tuberosum OX=4113 GN=102600751 PE=3 SV=1	PREDICTED: vignain-like [Solanum tuberosum]
Soltu.DM.01G024330	2100	1352	2146	3143	3542	4663	261.309	177.852	254.718	368.182	437.915	580.843	0.000155951	0.0010586	1.01566	up	--	--	Cellular Component: nucleus (GO:0005634);; Molecular Function: protein heterodimerization activity (GO:0046982);;	K08066|3.97943e-15|sot:102577612|(RefSeq) uncharacterized LOC102577612; K08066 nuclear transcription factor Y, gamma	--	--	--	--	Uncharacterized protein OS=Solanum tuberosum OX=4113 GN=102577612 PE=4 SV=1	PREDICTED: uncharacterized protein LOC102577612 isoform X2 [Solanum tuberosum]
Soltu.DM.09G001140	271	285	269	1114	497	742	16.5333	17.253	17.7265	76.5887	34.3254	49.9593	8.29947e-06	8.73759e-05	1.47946	up	--	--	Cellular Component: integral component of membrane (GO:0016021);;	K04714|5.01207e-08|gsl:Gasu_55070|(RefSeq) hypothetical protein; K22697 sphingomyelin synthase-related protein 1	[S]	Function unknown	PAP2 superfamily C-terminal	Phosphatidylinositol:ceramide inositolphosphotransferase 2 OS=Arabidopsis thaliana OX=3702 GN=IPCS2 PE=2 SV=1	Uncharacterized protein OS=Solanum tuberosum OX=4113 GN=102591979 PE=4 SV=1	PREDICTED: phosphatidylinositol:ceramide inositolphosphotransferase 2-like [Solanum tuberosum]
Soltu.DM.03G035820	445	314	280	906	514	682	26.2741	18.5976	20.4712	59.2247	34.8813	42.5575	0.00118747	0.00574245	1.00712	up	[G]	Carbohydrate transport and metabolism	Biological Process: cellular glucose homeostasis (GO:0001678);; Molecular Function: glucokinase activity (GO:0004340);; Molecular Function: ATP binding (GO:0005524);; Molecular Function: glucose binding (GO:0005536);; Cellular Component: cytosol (GO:0005829);; Biological Process: glycolytic process (GO:0006096);; Molecular Function: fructokinase activity (GO:0008865);; Cellular Component: chlorop…	K00844|0|spen:107014676|(RefSeq) hexokinase-1; K00844 hexokinase [EC:2.7.1.1]	[G]	Carbohydrate transport and metabolism	Hexokinase;; Hexokinase	Hexokinase-1 OS=Nicotiana tabacum OX=4097 GN=HXK1 PE=2 SV=1	Phosphotransferase OS=Solanum tuberosum OX=4113 PE=3 SV=1	hexokinase 7 [Nicotiana tabacum]
Soltu.DM.10G016880	797	859	642	170	218	133	67.4902	71.9765	54.6355	14.1249	18.5645	11.11	1.3258e-14	1.1509e-12	-2.08029	down	--	--	Cellular Component: integral component of plasma membrane (GO:0005887);; Biological Process: water transport (GO:0006833);; Cellular Component: plant-type vacuole membrane (GO:0009705);; Biological Process: cellular water homeostasis (GO:0009992);; Molecular Function: water channel activity (GO:0015250);; Molecular Function: glycerol channel activity (GO:0015254);; Biological Process: glycerol tr…	K09866|2.8667e-167|sly:101252233|(RefSeq) probable aquaporin TIP1-2	[G]	Carbohydrate transport and metabolism	Major intrinsic protein	Probable aquaporin PIP1-2 OS=Oryza sativa subsp. japonica OX=39947 GN=PIP1-2 PE=2 SV=3	Uncharacterized protein OS=Solanum lycopersicum OX=4081 GN=101253031 PE=3 SV=1	PREDICTED: probable aquaporin TIP4-3 isoform X2 [Solanum tuberosum]
Soltu.DM.07G024860	877	782	859	1876	1420	2014	74.0054	81.5688	82.4641	166.109	133.508	186.255	1.97894e-07	3.47044e-06	1.07993	up	[U]	Intracellular trafficking, secretion, and vesicular transport	Molecular Function: GTPase activator activity (GO:0005096);; Biological Process: positive regulation of GTPase activity (GO:0043547);;	K12486|0|sot:102586337|(RefSeq) probable ADP-ribosylation factor GTPase-activating protein AGD5; K12486 stromal membrane-associated protein	[T]	Signal transduction mechanisms	Putative GTPase activating protein for Arf	ADP-ribosylation factor GTPase-activating protein AGD5 OS=Arabidopsis thaliana OX=3702 GN=AGD5 PE=1 SV=1	Uncharacterized protein OS=Solanum tuberosum OX=4113 GN=102586337 PE=4 SV=1	PREDICTED: probable ADP-ribosylation factor GTPase-activating protein AGD5 [Solanum tuberosum]
Soltu.DM.01G037950	14	4	1	42	77	66	1.47885	0.476412	0.121575	3.72912	6.8771	6.12612	5.11868e-05	0.000413667	2.76213	up	[GEPR]	--	Biological Process: transport (GO:0006810);; Cellular Component: membrane (GO:0016020);; Molecular Function: transmembrane transporter activity (GO:0022857);;	K08145|0|sot:102601222|(RefSeq) uncharacterized LOC102601222; K08145 MFS transporter, SP family, solute carrier family 2 (facilitated glucose transporter), member 8	[R]	General function prediction only	Sugar (and other) transporter;; Major Facilitator Superfamily	Sugar transporter ERD6-like 5 OS=Arabidopsis thaliana OX=3702 GN=At1g54730 PE=2 SV=2	Uncharacterized protein OS=Solanum tuberosum OX=4113 PE=3 SV=1	PREDICTED: uncharacterized protein LOC102601222 [Solanum tuberosum]
Soltu.DM.08G012240	318	180	233	30	98	65	21.1538	12.0479	16.1853	1.99762	6.52811	4.26065	7.76141e-05	0.000585645	-1.78391	down	[C]	Energy production and conversion	Biological Process: cytokinin metabolic process (GO:0009690);; Molecular Function: oxidoreductase activity, acting on CH-OH group of donors (GO:0016614);; Molecular Function: cytokinin dehydrogenase activity (GO:0019139);; Molecular Function: flavin adenine dinucleotide binding (GO:0050660);; Biological Process: oxidation-reduction process (GO:0055114);;	K00279|0|sot:102577533|(RefSeq) cytokinin oxidase/dehydrogenase; K00279 cytokinin dehydrogenase [EC:1.5.99.12]	[C]	Energy production and conversion	Cytokinin dehydrogenase 1, FAD and cytokinin binding;; FAD binding domain	Cytokinin dehydrogenase 7 OS=Arabidopsis thaliana OX=3702 GN=CKX7 PE=1 SV=1	Uncharacterized protein OS=Solanum tuberosum OX=4113 PE=4 SV=1	cytokinin oxidase/dehydrogenase [Solanum tuberosum]
Soltu.DM.02G029890	797	496	445	1362	1522	1303	20.9727	13.9967	11.8745	38.6431	45.0053	38.6175	3.87091e-06	4.60084e-05	1.25968	up	--	--	Molecular Function: zinc ion binding (GO:0008270);;	--	[TZ]	--	Protein DA1;; LIM domain	Protein DA1-related 1 OS=Arabidopsis thaliana OX=3702 GN=DAR1 PE=1 SV=3	Uncharacterized protein OS=Solanum tuberosum OX=4113 GN=102580107 PE=4 SV=1	PREDICTED: protein DA1-related 1-like [Solanum tuberosum]
Soltu.DM.04G022450	665	511	517	151	248	183	51.469	39.0916	37.3698	11.6306	14.3558	11.0918	3.25255e-08	7.21161e-07	-1.49101	down	--	--	Molecular Function: DNA-binding transcription factor activity (GO:0003700);; Biological Process: regulation of transcription, DNA-templated (GO:0006355);; Molecular Function: sequence-specific DNA binding (GO:0043565);;	K14431|0|sot:102577810|(RefSeq) TGACG-sequence-specific DNA-binding protein TGA-1A; K14431 transcription factor TGA	--	--	Seed dormancy control;; bZIP transcription factor;; Basic region leucine zipper	TGACG-sequence-specific DNA-binding protein TGA-1A OS=Nicotiana tabacum OX=4097 GN=TGA1A PE=1 SV=1	Leucine zipper transcription factor OS=Solanum tuberosum OX=4113 GN=D11 PE=2 SV=1	TGACG-sequence-specific DNA-binding protein TGA-1A [Solanum tuberosum]
Soltu.DM.03G016430	118	75	86	299	154	214	8.3406	5.31524	6.03685	20.451	10.5909	14.937	0.000607831	0.00330115	1.22893	up	[G]	Carbohydrate transport and metabolism	Molecular Function: ribokinase activity (GO:0004747);; Biological Process: D-ribose metabolic process (GO:0006014);; Molecular Function: fructokinase activity (GO:0008865);; Biological Process: carbohydrate phosphorylation (GO:0046835);;	K00847|0|sot:102585347|(RefSeq) probable fructokinase-7; K00847 fructokinase [EC:2.7.1.4]	[G]	Carbohydrate transport and metabolism	pfkB family carbohydrate kinase	Probable fructokinase-7 OS=Arabidopsis thaliana OX=3702 GN=At5g51830 PE=1 SV=1	Putative fructokinase-like OS=Solanum chacoense OX=4108 PE=3 SV=1	PREDICTED: probable fructokinase-7 [Solanum tuberosum]
Soltu.DM.06G000330	145	145	149	633	628	423	10.0334	9.16729	9.44936	41.4403	40.8352	27.374	3.7261e-14	2.9098e-12	1.91875	up	[T]	Signal transduction mechanisms	Molecular Function: protein serine/threonine phosphatase activity (GO:0004722);; Biological Process: protein dephosphorylation (GO:0006470);; Molecular Function: metal ion binding (GO:0046872);;	K14803|0|sot:102592367|(RefSeq) probable protein phosphatase 2C 47; K14803 protein phosphatase PTC2/3 [EC:3.1.3.16]	[T]	Signal transduction mechanisms	Protein phosphatase 2C;; Protein phosphatase 2C	Probable protein phosphatase 2C 49 OS=Arabidopsis thaliana OX=3702 GN=At3g62260 PE=2 SV=1	Uncharacterized protein OS=Solanum tuberosum OX=4113 GN=102592367 PE=3 SV=1	PREDICTED: probable protein phosphatase 2C 47 [Solanum tuberosum]
Soltu.DM.02G020650	348	194	299	79	144	84	15.0639	9.11817	14.2234	3.55194	6.68105	3.72759	0.000158721	0.00107144	-1.37776	down	--	--	--	--	--	--	--	--	Uncharacterized protein OS=Solanum tuberosum OX=4113 GN=102583526 PE=4 SV=1	PREDICTED: uncharacterized protein LOC102583526 [Solanum tuberosum]
Soltu.DM.01G028480	601	357	730	281	252	254	22.4811	13.8722	29.9263	11.8659	10.8096	10.6057	0.000665162	0.00354747	-1.05069	down	--	--	--	--	--	--	--	--	Putative ovule protein OS=Solanum chacoense OX=4108 PE=4 SV=1	PREDICTED: uncharacterized protein LOC107062959 [Solanum tuberosum]
Soltu.DM.02G002420	165	253	274	80	93	51	21.4061	30.9546	34.6622	10.5107	12.1125	6.68305	1.78128e-05	0.000166364	-1.55069	down	--	--	Molecular Function: double-stranded DNA binding (GO:0003690);; Cellular Component: mitochondrion (GO:0005739);; Biological Process: regulation of transcription, DNA-templated (GO:0006355);; Cellular Component: chloroplast (GO:0009507);;	K15032|0|sot:102604575|(RefSeq) uncharacterized LOC102604575; K15032 mTERF domain-containing protein, mitochondrial	[KR]	--	mTERF	Transcription termination factor MTEF1, chloroplastic OS=Arabidopsis thaliana OX=3702 GN=MTERF1 PE=2 SV=2	Uncharacterized protein OS=Solanum tuberosum OX=4113 GN=102604575 PE=4 SV=1	PREDICTED: uncharacterized protein LOC102604575 [Solanum tuberosum]
Soltu.DM.06G018000	126	113	110	55	48	33	5.35315	4.71075	4.87239	2.59865	2.2623	1.57179	8.47598e-05	0.000629788	-1.29844	down	--	--	--	--	[R]	General function prediction only	C2H2-type zinc finger;; C2H2-type zinc finger;; Zinc-finger double-stranded RNA-binding;; Zinc-finger of C2H2 type;; Zinc finger, C2H2 type	Zinc finger protein ZAT9 OS=Arabidopsis thaliana OX=3702 GN=ZAT9 PE=2 SV=1	Uncharacterized protein OS=Solanum tuberosum OX=4113 PE=4 SV=1	zinc finger protein ZAT4-like [Solanum pennellii]
Soltu.DM.10G001610	27	5	21	90	82	105	1.24176	0.271069	1.00511	3.97318	3.6701	4.70357	5.32321e-05	0.000427021	2.18341	up	--	--	Biological Process: cellulose microfibril organization (GO:0010215);; Cellular Component: integral component of membrane (GO:0016021);; Biological Process: cell growth (GO:0016049);; Cellular Component: anchored component of membrane (GO:0031225);;	K10956|9.49648e-13|obr:102718200|(RefSeq) preprotein translocase subunit SECY, chloroplastic; K10956 protein transport protein SEC61 subunit alpha	--	--	COBRA-like protein;; Cellulose binding domain	COBRA-like protein 10 OS=Arabidopsis thaliana OX=3702 GN=COBL10 PE=2 SV=1	Uncharacterized protein OS=Solanum tuberosum OX=4113 PE=4 SV=1	PREDICTED: COBRA-like protein 10 [Solanum tuberosum]
Soltu.DM.06G032440	540	850	942	328	441	340	18.9639	33.7233	40.2609	14.3869	15.6443	12.9319	0.000479623	0.00272169	-1.03264	down	[G]	Carbohydrate transport and metabolism	Molecular Function: 6-phosphofructo-2-kinase activity (GO:0003873);; Molecular Function: ATP binding (GO:0005524);; Cellular Component: cytosol (GO:0005829);; Cellular Component: plasma membrane (GO:0005886);; Biological Process: fructose metabolic process (GO:0006000);; Biological Process: fructose 6-phosphate metabolic process (GO:0006002);; Biological Process: fructose 2,6-bisphosphate metabol…	K01103|0|sot:102577932|(RefSeq) 6-phosphofructo-2-kinase/fructose-2,6-bisphosphatase; K01103 6-phosphofructo-2-kinase / fructose-2,6-biphosphatase 3 [EC:3.1.3.46]	[G]	Carbohydrate transport and metabolism	6-phosphofructo-2-kinase;; Histidine phosphatase superfamily (branch 1);; AAA domain;; Starch binding domain	6-phosphofructo-2-kinase/fructose-2,6-bisphosphatase OS=Arabidopsis thaliana OX=3702 GN=FKFBP PE=1 SV=1	Uncharacterized protein OS=Solanum tuberosum OX=4113 GN=102577932 PE=4 SV=1	PREDICTED: 6-phosphofructo-2-kinase/fructose-2,6-bisphosphatase isoform X1 [Solanum tuberosum]
Soltu.DM.02G032170	2	2	6	44	12	22	0.144072	0.171152	0.392818	2.72362	0.804433	1.39946	0.00128631	0.00611697	2.37592	up	[O]	Posttranslational modification, protein turnover, chaperones	Molecular Function: ATP binding (GO:0005524);;	K08900|0|sot:102598548|(RefSeq) AAA-ATPase At3g28600-like; K08900 mitochondrial chaperone BCS1	[O]	Posttranslational modification, protein turnover, chaperones	Domain associated at C-terminal with AAA;; ATPase family associated with various cellular activities (AAA)	AAA-ATPase ASD, mitochondrial OS=Arabidopsis thaliana OX=3702 GN=AATP1 PE=1 SV=1	Uncharacterized protein OS=Solanum tuberosum OX=4113 GN=102598548 PE=3 SV=1	PREDICTED: AAA-ATPase At3g28600-like [Solanum tuberosum]
Soltu.DM.04G026340	756	945	967	2431	2000	2456	16.2612	21.0931	21.2371	50.6631	42.4733	52.0613	2.28178e-11	1.00383e-09	1.36599	up	[DZ]	--	Molecular Function: metal ion binding (GO:0046872);;	K10615|1.77784e-36|mis:MICPUN_60437|(RefSeq) E3 ubiquitin-protein ligase; K10615 E3 ubiquitin-protein ligase HERC4 [EC:2.3.2.26]	--	--	Regulator of chromosome condensation (RCC1) repeat;; Transcription factor regulating root and shoot growth via Pin3;; Regulator of chromosome condensation (RCC1) repeat;; Transcription factor BRX N-terminal domain;; FYVE zinc finger;; Pleckstrin homology domain	PH, RCC1 and FYVE domains-containing protein 1 OS=Arabidopsis thaliana OX=3702 GN=PRAF1 PE=1 SV=1	Uncharacterized protein OS=Solanum tuberosum OX=4113 GN=102604257 PE=4 SV=1	PREDICTED: uncharacterized protein LOC102604257 [Solanum tuberosum]
Soltu.DM.05G026750	855	2965	1292	91	312	56	100.396	365.284	153.144	10.4645	35.2952	6.30611	3.49741e-07	5.67198e-06	-3.0599	down	--	--	Biological Process: response to light stimulus (GO:0009416);; Cellular Component: photosystem I (GO:0009522);; Cellular Component: photosystem II (GO:0009523);; Cellular Component: chloroplast thylakoid membrane (GO:0009535);; Biological Process: photosynthesis, light harvesting in photosystem I (GO:0009768);; Cellular Component: chloroplast envelope (GO:0009941);; Cellular Component: plastoglobu…	K08907|2.0483e-128|sot:102587257|(RefSeq) chlorophyll a-b binding protein 6A, chloroplastic-like; K08907 light-harvesting complex I chlorophyll a/b binding protein 1	--	--	Chlorophyll A-B binding protein	Chlorophyll a-b binding protein 6A, chloroplastic OS=Solanum lycopersicum OX=4081 GN=CAB6A PE=2 SV=1	Chlorophyll a-b binding protein, chloroplastic OS=Solanum tuberosum OX=4113 GN=102587257 PE=3 SV=1	PREDICTED: chlorophyll a-b binding protein 6A, chloroplastic-like [Solanum tuberosum]
Soltu.DM.07G026760	36	71	77	363	297	325	4.0651	7.71803	8.41887	40.9774	32.8762	36.8825	1.45038e-11	6.66728e-10	2.3449	up	--	--	Cellular Component: integral component of membrane (GO:0016021);;	--	--	--	Membrane bound O-acyl transferase family	Probable long-chain-alcohol O-fatty-acyltransferase 3 OS=Arabidopsis thaliana OX=3702 GN=AT3 PE=3 SV=1	Uncharacterized protein OS=Solanum lycopersicum OX=4081 PE=4 SV=1	probable long-chain-alcohol O-fatty-acyltransferase 5 [Solanum lycopersicum]
Soltu.DM.07G001250	186	574	450	906	1269	1053	9.35463	27.0009	22.6842	48.5837	68.5802	56.6064	0.000951664	0.00479531	1.35075	up	[Q]	Secondary metabolites biosynthesis, transport and catabolism	Molecular Function: monooxygenase activity (GO:0004497);; Molecular Function: iron ion binding (GO:0005506);; Cellular Component: integral component of membrane (GO:0016021);; Molecular Function: oxidoreductase activity, acting on paired donors, with incorporation or reduction of molecular oxygen (GO:0016705);; Molecular Function: heme binding (GO:0020037);; Biological Process: oxidation-reductio…	K07428|3.18796e-161|sot:102582271|(RefSeq) cytochrome P450 CYP72A219-like	[QI]	--	Cytochrome P450;; Cytochrome P450	Cytochrome P450 CYP72A219 OS=Panax ginseng OX=4054 PE=2 SV=1	Putative secologanin synthase-like OS=Solanum chacoense OX=4108 PE=3 SV=1	PREDICTED: cytochrome P450 CYP72A219-like [Solanum tuberosum]
Soltu.DM.09G003720	28	50	47	11	9	6	2.69685	4.58914	4.66371	1.20053	0.963385	0.636883	0.000161612	0.00108738	-2.03962	down	--	--	--	--	--	--	--	Protein BIC1 OS=Arabidopsis thaliana OX=3702 GN=BIC1 PE=1 SV=1	Uncharacterized protein OS=Solanum tuberosum OX=4113 PE=4 SV=1	uncharacterized protein LOC101264052 [Solanum lycopersicum]
Soltu.DM.04G025720	1	2	14	52	217	104	0.0815056	0.198828	0.694726	2.72474	11.5831	6.17543	1.29908e-06	1.78521e-05	3.5575	up	[C]	Energy production and conversion	Molecular Function: alcohol dehydrogenase (NAD) activity (GO:0004022);; Cellular Component: cytosol (GO:0005829);; Cellular Component: plasma membrane (GO:0005886);; Biological Process: response to osmotic stress (GO:0006970);; Molecular Function: zinc ion binding (GO:0008270);; Biological Process: oxidation-reduction process (GO:0055114);;	K18857|0|sot:102597889|(RefSeq) alcohol dehydrogenase 1; K18857 alcohol dehydrogenase class-P [EC:1.1.1.1]	[Q]	Secondary metabolites biosynthesis, transport and catabolism	Zinc-binding dehydrogenase	Alcohol dehydrogenase 1 OS=Petunia hybrida OX=4102 GN=ADH1 PE=1 SV=1	Uncharacterized protein OS=Solanum tuberosum OX=4113 GN=102597889 PE=3 SV=1	PREDICTED: alcohol dehydrogenase 1 [Solanum tuberosum]
Soltu.DM.03G024660	0	1	0	108	36	12	0	0.124984	0	6.13941	2.05144	0.728375	1.34698e-07	2.47328e-06	4.44009	up	[Q]	Secondary metabolites biosynthesis, transport and catabolism	Molecular Function: monooxygenase activity (GO:0004497);; Molecular Function: iron ion binding (GO:0005506);; Molecular Function: oxidoreductase activity, acting on paired donors, with incorporation or reduction of molecular oxygen (GO:0016705);; Molecular Function: heme binding (GO:0020037);; Biological Process: oxidation-reduction process (GO:0055114);;	K13407|2.28367e-157|atr:105420258|(RefSeq) cytochrome P450 94A1	[QI]	--	Cytochrome P450	Cytochrome P450 94B3 OS=Arabidopsis thaliana OX=3702 GN=CYP94B3 PE=1 SV=1	Uncharacterized protein OS=Solanum tuberosum OX=4113 GN=102586169 PE=3 SV=1	PREDICTED: cytochrome P450 94B3-like [Solanum tuberosum]
Soltu.DM.02G034460	4430	4647	5141	335	903	843	263.374	260.403	313.983	21.3379	54.7278	53.1105	6.06969e-13	3.59833e-11	-2.64684	down	[C]	Energy production and conversion	Molecular Function: magnesium ion binding (GO:0000287);; Biological Process: lipid metabolic process (GO:0006629);; Molecular Function: glycerophosphodiester phosphodiesterase activity (GO:0008889);; Cellular Component: plastid (GO:0009536);; Biological Process: cellular phosphate ion homeostasis (GO:0030643);;	K18696|1.21685e-162|pda:103708094|(RefSeq) glycerophosphodiester phosphodiesterase GDPD1, chloroplastic-like; K18696 glycerophosphodiester phosphodiesterase [EC:3.1.4.46]	[R]	General function prediction only	Glycerophosphoryl diester phosphodiesterase family	Glycerophosphodiester phosphodiesterase GDPD1, chloroplastic OS=Arabidopsis thaliana OX=3702 GN=GDPD1 PE=1 SV=1	Uncharacterized protein OS=Solanum tuberosum OX=4113 GN=102585312 PE=4 SV=1	PREDICTED: glycerophosphodiester phosphodiesterase GDPD1, chloroplastic-like [Solanum tuberosum]
Soltu.DM.04G037030	176	175	109	886	334	514	6.90351	6.68901	4.43483	37.6736	14.2505	21.781	7.10651e-06	7.67033e-05	1.83477	up	[RTKL]	--	Molecular Function: protein serine/threonine kinase activity (GO:0004674);; Molecular Function: calcium ion binding (GO:0005509);; Molecular Function: ATP binding (GO:0005524);; Cellular Component: nucleus (GO:0005634);; Cellular Component: cytoplasm (GO:0005737);; Cellular Component: plasma membrane (GO:0005886);; Biological Process: protein phosphorylation (GO:0006468);;	K13412|0|sot:102580468|(RefSeq) calcium-dependent protein kinase 29; K13412 calcium-dependent protein kinase [EC:2.7.11.1]	[T]	Signal transduction mechanisms	Protein kinase domain;; EF hand;; EF-hand domain pair;; Protein tyrosine kinase;; EF-hand domain;; EF-hand domain pair;; EF hand;; Cytoskeletal-regulatory complex EF hand;; Secreted protein acidic and rich in cysteine Ca binding region	Calcium-dependent protein kinase 29 OS=Arabidopsis thaliana OX=3702 GN=CPK29 PE=2 SV=2	Uncharacterized protein OS=Solanum tuberosum OX=4113 GN=102580468 PE=4 SV=1	PREDICTED: calcium-dependent protein kinase 29 [Solanum tuberosum]
Soltu.DM.03G034020	335	968	244	186	115	158	30.686	91.8833	23.378	16.5093	10.3649	14.1194	0.00153322	0.00707152	-1.60402	down	--	--	--	--	--	--	Lateral organ boundaries (LOB) domain	LOB domain-containing protein 41 OS=Arabidopsis thaliana OX=3702 GN=LBD41 PE=2 SV=1	Uncharacterized protein OS=Solanum tuberosum OX=4113 PE=4 SV=1	LOB domain-containing protein 41-like [Solanum tuberosum]
Soltu.DM.05G006430	303	326	544	1746	789	1602	21.5584	21.1663	37.022	124.551	55.9425	113.805	4.36406e-06	5.08748e-05	1.7545	up	--	--	Molecular Function: DNA-binding transcription factor activity (GO:0003700);; Cellular Component: nucleus (GO:0005634);; Biological Process: regulation of transcription, DNA-templated (GO:0006355);; Molecular Function: sequence-specific DNA binding (GO:0043565);;	K09338|0|sot:102597667|(RefSeq) homeobox-leucine zipper protein HAT5; K09338 homeobox-leucine zipper protein	[K]	Transcription	Homeobox associated leucine zipper;; Homeodomain;; Homeobox KN domain	Homeobox-leucine zipper protein HAT5 OS=Arabidopsis thaliana OX=3702 GN=HAT5 PE=1 SV=1	Uncharacterized protein OS=Solanum tuberosum OX=4113 GN=102597667 PE=4 SV=1	PREDICTED: homeobox-leucine zipper protein HAT5 [Solanum tuberosum]
Soltu.DM.07G027980	1478	3042	2100	417	912	199	351.654	671.044	468.916	96.0673	205.15	45.2277	0.000111987	0.000798825	-1.93964	down	--	--	Cellular Component: chloroplast (GO:0009507);; Cellular Component: photosystem I (GO:0009522);; Biological Process: photosynthesis (GO:0015979);; Cellular Component: integral component of membrane (GO:0016021);; Molecular Function: chlorophyll binding (GO:0016168);;	K08905|1.15577e-99|sot:102593231|(RefSeq) photosystem I reaction center subunit V, chloroplastic; K08905 photosystem I subunit V	--	--	Photosystem I psaG / psaK	Photosystem I reaction center subunit V, chloroplastic OS=Arabidopsis thaliana OX=3702 GN=PSAG PE=1 SV=1	Uncharacterized protein OS=Solanum tuberosum OX=4113 GN=102593231 PE=4 SV=1	PREDICTED: photosystem I reaction center subunit V, chloroplastic [Solanum tuberosum]
Soltu.DM.05G019620	363	870	926	22	221	94	34.8964	83.1776	96.3425	2.59557	25.218	10.7574	0.000191874	0.00126175	-2.32634	down	--	--	Biological Process: metal ion transport (GO:0030001);; Molecular Function: metal ion binding (GO:0046872);;	K12823|8.40663e-06|egu:105040068|(RefSeq) LOW QUALITY PROTEIN: DEAD-box ATP-dependent RNA helicase 40; K12823 ATP-dependent RNA helicase DDX5/DBP2 [EC:3.6.4.13]	[P]	Inorganic ion transport and metabolism	Heavy-metal-associated domain	Heavy metal-associated isoprenylated plant protein 39 OS=Arabidopsis thaliana OX=3702 GN=HIPP39 PE=2 SV=1	Uncharacterized protein OS=Solanum lycopersicum OX=4081 PE=4 SV=1	PREDICTED: uncharacterized protein LOC102599901 [Solanum tuberosum]
Soltu.DM.11G002600	141	84	61	2	2	1	14.951	8.79118	6.55203	0.311701	0.276592	0.197034	7.10369e-15	6.60915e-13	-4.92391	down	--	--	Cellular Component: integral component of membrane (GO:0016021);;	K04730|3.22398e-08|bvg:104897319|(RefSeq) proline-rich receptor-like protein kinase PERK15	--	--	Salt stress response/antifungal	Plasmodesmata-located protein 7 OS=Arabidopsis thaliana OX=3702 GN=PDLP7 PE=1 SV=1	Uncharacterized protein OS=Solanum tuberosum OX=4113 GN=102606283 PE=4 SV=1	PREDICTED: cysteine-rich repeat secretory protein 60 [Solanum tuberosum]
Soltu.DM.12G004210	55	117	95	32	31	13	9.02218	18.3176	15.2448	5.11824	5.05564	2.24391	0.000918945	0.00464973	-1.659	down	[S]	Function unknown	Cellular Component: chloroplast envelope (GO:0009941);; Cellular Component: integral component of membrane (GO:0016021);;	--	--	--	Uncharacterized protein family, UPF0114	--	Uncharacterized protein OS=Solanum tuberosum OX=4113 GN=102588972 PE=4 SV=1	PREDICTED: uncharacterized protein LOC102588972 [Solanum tuberosum]
Soltu.DM.01G020880	702	914	606	1581	1330	1726	33.3127	41.1963	28.0028	72.8675	63.5054	81.2846	1.44885e-05	0.000139955	1.05663	up	--	--	Cellular Component: plasma membrane (GO:0005886);;	K09571|2.39003e-08|pxb:103940680|(RefSeq) peptidyl-prolyl cis-trans isomerase FKBP62-like; K09571 FK506-binding protein 4/5 [EC:5.2.1.8]	--	--	Tetratricopeptide repeat;; Tetratricopeptide repeat;; Tetratricopeptide repeat	Sperm-associated antigen 1A OS=Danio rerio OX=7955 GN=spag1a PE=2 SV=1	Uncharacterized protein OS=Solanum tuberosum OX=4113 GN=102593700 PE=4 SV=1	PREDICTED: uncharacterized transmembrane protein DDB_G0289901 [Solanum tuberosum]
Soltu.DM.01G045580	594	619	445	1479	1604	1949	18.3606	19.0895	13.9184	44.9428	49.4034	59.958	2.63943e-12	1.42171e-10	1.59224	up	[O]	Posttranslational modification, protein turnover, chaperones	Molecular Function: ATP binding (GO:0005524);; Cellular Component: mitochondrion (GO:0005739);; Biological Process: protein folding (GO:0006457);; Molecular Function: unfolded protein binding (GO:0051082);;	K04043|0|thj:104804183|(RefSeq) heat shock 70 kDa protein 9, mitochondrial; K04043 molecular chaperone DnaK	[O]	Posttranslational modification, protein turnover, chaperones	Hsp70 protein;; MreB/Mbl protein	Heat shock 70 kDa protein, mitochondrial OS=Solanum tuberosum OX=4113 GN=HSP68 PE=2 SV=1	Uncharacterized protein OS=Solanum tuberosum OX=4113 GN=102606158 PE=3 SV=1	PREDICTED: heat shock 70 kDa protein, mitochondrial-like [Solanum tuberosum]
Soltu.DM.08G028440	94	122	116	561	514	559	2.11761	2.7357	2.55829	13.0653	12.0569	13.1975	8.65982e-26	3.66065e-23	2.28171	up	--	--	Molecular Function: peroxidase activity (GO:0004601);; Molecular Function: calcium ion binding (GO:0005509);; Cellular Component: plasma membrane (GO:0005886);; Cellular Component: integral component of membrane (GO:0016021);; Molecular Function: oxidoreductase activity, acting on NAD(P)H, oxygen as acceptor (GO:0050664);; Biological Process: oxidation-reduction process (GO:0055114);; Biological …	K13447|0|sot:102579392|(RefSeq) respiratory burst oxidase homolog protein A-like; K13447 respiratory burst oxidase [EC:1.6.3.- 1.11.1.-]	[PQ]	--	Ferric reductase NAD binding domain;; Respiratory burst NADPH oxidase;; FAD-binding domain;; Ferric reductase like transmembrane component	Respiratory burst oxidase homolog protein A OS=Solanum tuberosum OX=4113 GN=RBOHA PE=1 SV=1	Uncharacterized protein OS=Solanum lycopersicum OX=4081 GN=543571 PE=4 SV=1	respiratory burst oxidase homolog protein A [Solanum tuberosum]
Soltu.DM.02G015130	271	214	240	958	445	764	17.5742	14.064	15.5161	60.6609	28.2111	48.7723	2.55882e-06	3.22883e-05	1.54747	up	--	--	Molecular Function: DNA-binding transcription factor activity (GO:0003700);; Biological Process: regulation of transcription, DNA-templated (GO:0006355);; Biological Process: brassinosteroid mediated signaling pathway (GO:0009742);;	K14503|2.07546e-37|nnu:104595761|(RefSeq) BES1/BZR1 homolog protein 2; K14503 brassinosteroid resistant 1/2	--	--	BES1/BZR1 plant transcription factor, N-terminal	BES1/BZR1 homolog protein 4 OS=Arabidopsis thaliana OX=3702 GN=BEH4 PE=1 SV=1	Putative BES1/BZR1 protein 4-like OS=Solanum chacoense OX=4108 PE=4 SV=1	PREDICTED: BES1/BZR1 homolog protein 4 isoform X1 [Solanum tuberosum]
Soltu.DM.01G024980	565	535	466	199	281	271	48.8977	45.1131	39.6977	18.037	24.7447	24.0734	7.57739e-06	8.09573e-05	-1.02861	down	--	--	Molecular Function: DNA-binding transcription factor activity (GO:0003700);; Biological Process: regulation of transcription, DNA-templated (GO:0006355);; Molecular Function: sequence-specific DNA binding (GO:0043565);;	K13425|1.90621e-29|thj:104801391|(RefSeq) WRKY transcription factor 22-like; K13425 WRKY transcription factor 22	--	--	WRKY DNA -binding domain	Probable WRKY transcription factor 65 OS=Arabidopsis thaliana OX=3702 GN=WRKY65 PE=2 SV=1	Uncharacterized protein OS=Solanum tuberosum OX=4113 GN=102597639 PE=4 SV=1	PREDICTED: probable WRKY transcription factor 65 isoform X1 [Solanum tuberosum]
Soltu.DM.12G005220	84	48	57	25	21	13	6.21922	3.61293	4.25601	1.80469	1.54894	0.977216	0.000764962	0.00398382	-1.54958	down	[U]	Intracellular trafficking, secretion, and vesicular transport	--	K17338|2.25256e-176|sot:102589290|(RefSeq) putative HVA22-like protein g; K17338 receptor expression-enhancing protein 1/2/3/4	[V]	Defense mechanisms	TB2/DP1, HVA22 family	HVA22-like protein i OS=Arabidopsis thaliana OX=3702 GN=HVA22I PE=2 SV=2	HVA22-like protein OS=Solanum lycopersicum OX=4081 PE=3 SV=1	PREDICTED: putative HVA22-like protein g [Solanum tuberosum]
Soltu.DM.04G027450	364	190	712	6530	4582	3094	10.9677	5.74872	22.6448	209.757	149.712	99.1724	2.06856e-12	1.1267e-10	3.27227	up	--	--	Molecular Function: DNA binding (GO:0003677);; Molecular Function: DNA-binding transcription factor activity (GO:0003700);; Cellular Component: nucleus (GO:0005634);; Biological Process: regulation of transcription, DNA-templated (GO:0006355);;	K09286|2.0226e-22|ath:AT1G43160|(RefSeq) related to AP2 6; K09286 EREBP-like factor	--	--	AP2 domain	Ethylene-responsive transcription factor ERF110 OS=Arabidopsis thaliana OX=3702 GN=ERF110 PE=2 SV=2	Uncharacterized protein OS=Solanum tuberosum OX=4113 GN=102585456 PE=4 SV=1	PREDICTED: ethylene-responsive transcription factor ABR1-like [Solanum tuberosum]
Soltu.DM.04G004850	32	51	41	10	13	6	1.10316	1.71701	1.51788	0.441159	0.567319	0.258219	0.000335493	0.0020141	-1.89671	down	--	--	--	K07393|2.08917e-15|aly:ARALYDRAFT_356687|(RefSeq) hypothetical protein; K07393 glutathionyl-hydroquinone reductase [EC:1.8.5.7]	--	--	Plant protein of unknown function	UPF0481 protein At3g47200 OS=Arabidopsis thaliana OX=3702 GN=At3g47200 PE=2 SV=1	Uncharacterized protein OS=Solanum tuberosum OX=4113 PE=4 SV=1	PREDICTED: UPF0481 protein At3g47200-like [Solanum tuberosum]
Soltu.DM.09G006730	370	388	201	124	179	84	40.7958	47.3176	23.6779	15.6054	23.9108	11.1379	0.00181866	0.00814274	-1.23294	down	[O]	Posttranslational modification, protein turnover, chaperones	--	K00799|2.45756e-169|sot:102604497|(RefSeq) glutathione S-transferase L3-like; K00799 glutathione S-transferase [EC:2.5.1.18]	[O]	Posttranslational modification, protein turnover, chaperones	Glutathione S-transferase, N-terminal domain;; Glutathione S-transferase, N-terminal domain;; Glutathione S-transferase, C-terminal domain;; Glutathione S-transferase, N-terminal domain;; Glutathione S-transferase, C-terminal domain;; Glutathione S-transferase, C-terminal domain;; Glutathione S-transferase, C-terminal domain	Glutathione S-transferase L1 OS=Arabidopsis thaliana OX=3702 GN=GSTL1 PE=2 SV=1	Glutathione S-transferase L3 isoform B OS=Glycine soja OX=3848 GN=D0Y65_036608 PE=3 SV=1	Glutathione S-transferase L3 isoform B [Glycine soja]
Soltu.DM.01G038310	62	367	84	43	41	16	3.39449	19.6352	4.62771	2.28102	2.2529	0.891567	0.00205217	0.0089693	-2.01353	down	[RTKL]	--	Molecular Function: protein serine/threonine kinase activity (GO:0004674);; Molecular Function: ATP binding (GO:0005524);; Biological Process: protein phosphorylation (GO:0006468);; Cellular Component: integral component of membrane (GO:0016021);;	K04733|2.3683e-114|vra:106772737|(RefSeq) probable serine/threonine-protein kinase PBL7	[T]	Signal transduction mechanisms	Protein kinase domain;; Protein tyrosine kinase;; Phosphotransferase enzyme family	Probable serine/threonine-protein kinase PBL23 OS=Arabidopsis thaliana OX=3702 GN=PBL23 PE=2 SV=1	Uncharacterized protein OS=Solanum tuberosum OX=4113 GN=102585340 PE=3 SV=1	PREDICTED: serine/threonine-protein kinase CDL1 [Solanum tuberosum]
Soltu.DM.06G023900	217	480	475	120	193	73	16.3852	40.4842	35.2669	8.69414	12.8922	5.32718	0.000962997	0.00483987	-1.492	down	[R]	General function prediction only	Molecular Function: catalytic activity (GO:0003824);;	--	[R]	General function prediction only	alpha/beta hydrolase fold;; Alpha/beta hydrolase family;; Serine aminopeptidase, S33	Cis-3-alkyl-4-alkyloxetan-2-one decarboxylase OS=Xanthomonas campestris pv. campestris (strain ATCC 33913 / DSM 3586 / NCPPB 528 / LMG 568 / P 25) OX=190485 GN=oleB PE=1 SV=1	Uncharacterized protein OS=Solanum lycopersicum OX=4081 PE=4 SV=1	PREDICTED: haloalkane dehalogenase [Solanum tuberosum]
Soltu.DM.01G003080	113	105	124	236	259	311	9.03489	8.6649	10.1005	20.0908	22.1304	26.188	2.80042e-07	4.67418e-06	1.23154	up	[JA]	--	Biological Process: rRNA processing (GO:0006364);; Cellular Component: nuclear matrix (GO:0016363);; Molecular Function: snoRNA binding (GO:0030515);; Cellular Component: small-subunit processome (GO:0032040);; Cellular Component: Mpp10 complex (GO:0034457);; Molecular Function: rRNA primary transcript binding (GO:0042134);;	K14561|1.5444e-164|sot:102582396|(RefSeq) U3 small nucleolar ribonucleoprotein protein IMP4-like; K14561 U3 small nucleolar ribonucleoprotein protein IMP4	[A]	RNA processing and modification	Brix domain	U3 small nucleolar ribonucleoprotein protein IMP4 OS=Rattus norvegicus OX=10116 GN=Imp4 PE=2 SV=1	Uncharacterized protein OS=Solanum tuberosum OX=4113 GN=102582396 PE=4 SV=1	PREDICTED: U3 small nucleolar ribonucleoprotein protein IMP4-like [Solanum tuberosum]
Soltu.DM.05G027130	94	139	66	400	233	425	3.73824	6.11741	2.62884	15.6811	8.99512	16.7596	6.48154e-06	7.08674e-05	1.75273	up	--	--	--	K14431|2.48758e-11|bdi:100841317|(RefSeq) transcription factor HBP-1b(c38); K14431 transcription factor TGA	--	--	Seed dormancy control	Protein DOG1-like 3 OS=Arabidopsis thaliana OX=3702 GN=DOGL3 PE=2 SV=1	Uncharacterized protein OS=Solanum tuberosum OX=4113 PE=4 SV=1	PREDICTED: transcription factor TGA6-like [Solanum tuberosum]
Soltu.DM.04G010460	172	280	253	91	130	68	4.57366	7.27652	6.8195	2.5341	3.62436	1.93804	0.000680182	0.00360778	-1.22484	down	--	--	--	K17964|2.97633e-125|smo:SELMODRAFT_96794|(RefSeq) hypothetical protein; K17964 leucine-rich PPR motif-containing protein, mitochondrial	[R]	General function prediction only	PPR repeat family;; PPR repeat;; PPR repeat;; Pentatricopeptide repeat domain;; Pentacotripeptide-repeat region of PRORP;; Mitochondrial 28S ribosomal protein S27;; Tetratricopeptide repeat;; Tetratricopeptide repeat;; Mitochondrial ATPase expression;; Mitochondrial ribonuclease P subunit (RPM2);; Domain of unknown function (DUF3368);; Evolutionarily conserved signalling intermediate in Toll path…	Pentatricopeptide repeat-containing protein At4g31850, chloroplastic OS=Arabidopsis thaliana OX=3702 GN=PGR3 PE=1 SV=1	Uncharacterized protein OS=Solanum tuberosum OX=4113 PE=4 SV=1	pentatricopeptide repeat-containing protein At4g31850, chloroplastic [Solanum pennellii]
Soltu.DM.03G037000	110	143	115	286	193	277	4.21308	5.55415	4.57018	10.8136	7.36999	10.5981	0.000349666	0.00208056	1.02786	up	--	--	Cellular Component: exocyst (GO:0000145);; Biological Process: exocytosis (GO:0006887);;	K07195|0|sot:102600316|(RefSeq) exocyst complex component EXO70A1-like; K07195 exocyst complex component 7	[U]	Intracellular trafficking, secretion, and vesicular transport	Exo70 exocyst complex subunit	Exocyst complex component EXO70A1 OS=Arabidopsis thaliana OX=3702 GN=EXO70A1 PE=1 SV=1	Exocyst subunit Exo70 family protein OS=Solanum tuberosum OX=4113 GN=102600316 PE=3 SV=1	PREDICTED: exocyst complex component EXO70A1-like [Solanum tuberosum]
Soltu.DM.06G005040	171	126	159	738	239	488	5.37973	4.22733	5.43612	24.3989	7.84109	16.2391	0.000108043	0.000776096	1.6142	up	[RTKL]	--	Biological Process: MAPK cascade (GO:0000165);; Molecular Function: protein serine/threonine kinase activity (GO:0004674);; Molecular Function: ATP binding (GO:0005524);; Cellular Component: integral component of membrane (GO:0016021);; Molecular Function: oxidoreductase activity (GO:0016491);;	K00924|0|brp:103874436|(RefSeq) receptor-like protein kinase 5; K00924 kinase [EC:2.7.1.-]	--	--	Protein kinase domain;; Protein tyrosine kinase;; Leucine rich repeat;; Leucine Rich repeats (2 copies);; Leucine Rich Repeat	Receptor-like protein kinase HSL1 OS=Arabidopsis thaliana OX=3702 GN=HSL1 PE=2 SV=1	Uncharacterized protein OS=Solanum tuberosum OX=4113 PE=4 SV=1	PREDICTED: receptor-like protein kinase HSL1 [Solanum tuberosum]
Soltu.DM.05G025040	59	49	42	13	13	13	4.47663	3.63342	3.21192	1.05329	1.05633	1.04386	4.05126e-05	0.000340878	-1.81007	down	--	--	Cellular Component: nucleus (GO:0005634);; Biological Process: regulation of transcription, DNA-templated (GO:0006355);; Molecular Function: transcription regulatory region DNA binding (GO:0044212);;	K16222|3.42093e-20|brp:103855006|(RefSeq) cyclic dof factor 1-like; K16222 Dof zinc finger protein DOF5.5	--	--	Dof domain, zinc finger	Dof zinc finger protein DOF3.6 OS=Arabidopsis thaliana OX=3702 GN=DOF3.6 PE=1 SV=2	Uncharacterized protein OS=Solanum tuberosum OX=4113 GN=102598708 PE=4 SV=1	PREDICTED: dof zinc finger protein DOF3.6 [Solanum tuberosum]
Soltu.DM.11G007960	1	2	0	107	24	18	0.0680182	0.160634	0	6.54208	1.47768	1.11163	1.1788e-06	1.64905e-05	3.94716	up	[O]	Posttranslational modification, protein turnover, chaperones	--	K08332|3.42287e-21|smo:SELMODRAFT_61948|(RefSeq) hypothetical protein; K08332 vacuolar protein 8	--	--	U-box domain	U-box domain-containing protein 21 OS=Arabidopsis thaliana OX=3702 GN=PUB21 PE=2 SV=1	RING-type E3 ubiquitin transferase OS=Solanum tuberosum OX=4113 PE=4 SV=1	U-box domain-containing protein 21-like [Solanum lycopersicum]
Soltu.DM.11G002210	339	275	475	115	138	176	19.6982	15.5359	28.1491	6.92647	8.42311	10.7763	4.19483e-05	0.00035038	-1.28829	down	--	--	Biological Process: signal transduction (GO:0007165);; Biological Process: defense response to bacterium (GO:0042742);; Molecular Function: ADP binding (GO:0043531);;	K19613|4.10626e-123|pmum:103336300|(RefSeq) TMV resistance protein N-like	--	--	TIR domain;; NB-ARC domain;; TIR domain	TMV resistance protein N OS=Nicotiana glutinosa OX=35889 GN=N PE=1 SV=1	Uncharacterized protein OS=Solanum tuberosum OX=4113 GN=102581243 PE=4 SV=1	PREDICTED: TMV resistance protein N-like, partial [Solanum tuberosum]
Soltu.DM.10G004660	1420	3678	1980	332	757	193	51.1611	133.263	76.1912	13.0325	30.2308	7.5035	9.37697e-06	9.69792e-05	-2.25715	down	[H]	Coenzyme transport and metabolism	Molecular Function: ATP binding (GO:0005524);; Cellular Component: chloroplast (GO:0009507);; Biological Process: photosynthesis (GO:0015979);; Biological Process: chlorophyll biosynthetic process (GO:0015995);; Molecular Function: magnesium chelatase activity (GO:0016851);;	K03405|0|sot:102591731|(RefSeq) magnesium-chelatase subunit ChlI, chloroplastic; K03405 magnesium chelatase subunit I [EC:6.6.1.1]	--	--	AAA lid domain;; Magnesium chelatase, subunit ChlI;; MCM P-loop domain;; AAA domain (dynein-related subfamily);; Sigma-54 interaction domain	Magnesium-chelatase subunit ChlI, chloroplastic OS=Nicotiana tabacum OX=4097 GN=CHLI PE=2 SV=1	Mg-protoporphyrin IX chelatase OS=Solanum chacoense OX=4108 PE=3 SV=1	PREDICTED: magnesium-chelatase subunit ChlI, chloroplastic [Solanum tuberosum]
Soltu.DM.02G033740	860	849	883	1549	2179	1560	80.9233	81.7928	82.052	136.303	194.933	138.035	9.0837e-07	1.30936e-05	1.03029	up	[C]	Energy production and conversion	Cellular Component: mitochondrial inner membrane (GO:0005743);; Biological Process: tricarboxylic acid cycle (GO:0006099);; Molecular Function: succinate dehydrogenase (ubiquinone) activity (GO:0008177);; Molecular Function: electron transfer activity (GO:0009055);; Molecular Function: metal ion binding (GO:0046872);; Molecular Function: 2 iron, 2 sulfur cluster binding (GO:0051537);; Molecular F…	K00235|0|sot:102589264|(RefSeq) succinate dehydrogenase [ubiquinone] iron-sulfur subunit 2, mitochondrial; K00235 succinate dehydrogenase (ubiquinone) iron-sulfur subunit [EC:1.3.5.1]	[C]	Energy production and conversion	2Fe-2S iron-sulfur cluster binding domain;; 4Fe-4S dicluster domain;; 4Fe-4S dicluster domain;; 4Fe-4S dicluster domain	Succinate dehydrogenase [ubiquinone] iron-sulfur subunit 2, mitochondrial OS=Arabidopsis thaliana OX=3702 GN=SDH2-2 PE=1 SV=2	Succinate dehydrogenase [ubiquinone] iron-sulfur subunit, mitochondrial OS=Solanum tuberosum OX=4113 GN=102589264 PE=3 SV=1	PREDICTED: succinate dehydrogenase [ubiquinone] iron-sulfur subunit 2, mitochondrial [Solanum tuberosum]
Soltu.DM.09G022930	254	309	160	95	79	83	39.2894	46.4549	25.2209	15.3669	12.8257	13.4915	2.26513e-05	0.000205244	-1.42718	down	--	--	Cellular Component: plasma membrane (GO:0005886);; Cellular Component: integral component of membrane (GO:0016021);;	--	--	--	Domain of unknown function (DUF588)	CASP-like protein 1E2 OS=Vitis vinifera OX=29760 GN=VIT_05s0020g01820 PE=2 SV=1	CASP-like protein OS=Solanum tuberosum OX=4113 GN=102588625 PE=3 SV=1	PREDICTED: CASP-like protein 1E2 [Solanum tuberosum]
Soltu.DM.03G012720	205	200	167	615	544	510	17.4493	16.495	13.4054	47.8946	42.2614	40.6937	1.1587e-13	7.98968e-12	1.5417	up	--	--	Cellular Component: integral component of membrane (GO:0016021);;	K15015|1.29284e-27|apro:F751_1500|(RefSeq) Lysine histidine transporter 1; K15015 solute carrier family 32 (vesicular inhibitory amino acid transporter)	[E]	Amino acid transport and metabolism	Transmembrane amino acid transporter protein	Proline transporter 2 OS=Arabidopsis thaliana OX=3702 GN=PROT2 PE=1 SV=1	Uncharacterized protein OS=Solanum tuberosum OX=4113 GN=102597538 PE=4 SV=1	PREDICTED: proline transporter 2-like [Solanum tuberosum]
Soltu.DM.09G024180	93	113	75	394	638	344	3.05956	3.62477	2.28217	11.618	18.5891	10.2427	4.62195e-11	1.92038e-09	2.22598	up	--	--	Molecular Function: oxidoreductase activity, acting on single donors with incorporation of molecular oxygen, incorporation of two atoms of oxygen (GO:0016702);; Biological Process: oxylipin biosynthetic process (GO:0031408);; Molecular Function: metal ion binding (GO:0046872);; Biological Process: oxidation-reduction process (GO:0055114);;	K15718|0|sot:102593728|(RefSeq) probable linoleate 9S-lipoxygenase 5; K15718 linoleate 9S-lipoxygenase [EC:1.13.11.58]	--	--	Lipoxygenase;; PLAT/LH2 domain	Probable linoleate 9S-lipoxygenase 5 OS=Solanum tuberosum OX=4113 GN=LOX1.5 PE=2 SV=1	Lipoxygenase OS=Solanum tuberosum OX=4113 GN=102593728 PE=3 SV=1	PREDICTED: probable linoleate 9S-lipoxygenase 5 isoform X1 [Solanum tuberosum]
Soltu.DM.07G000540	519	478	544	1238	1146	1516	9.60281	8.78258	9.61199	21.4142	20.1048	27.1035	4.56575e-12	2.33021e-10	1.34118	up	--	--	--	K18080|3.77553e-167|pvu:PHAVU_003G1878001|(RefSeq) hypothetical protein; K18080 tensin	--	--	Formin Homology 2 Domain;; C2 domain of PTEN tumour-suppressor protein	Formin-like protein 18 OS=Arabidopsis thaliana OX=3702 GN=FH18 PE=2 SV=3	Putative formin-like protein 20-like (Fragment) OS=Solanum chacoense OX=4108 PE=4 SV=1	PREDICTED: formin-like protein 18 isoform X1 [Solanum tuberosum]
Soltu.DM.08G022470	580	689	436	212	247	214	40.7365	47.1309	32.1439	16.5137	19.2042	16.5561	4.12735e-07	6.59461e-06	-1.30108	down	[S]	Function unknown	Cellular Component: integral component of membrane (GO:0016021);;	K16302|2.67624e-42|apro:F751_6247|(RefSeq) Protein MAM3; K16302 metal transporter CNNM	[S]	Function unknown	SNARE associated Golgi protein	Uncharacterized membrane protein At4g09580 OS=Arabidopsis thaliana OX=3702 GN=At4g09580 PE=1 SV=1	Uncharacterized protein OS=Solanum tuberosum OX=4113 GN=102605318 PE=4 SV=1	PREDICTED: uncharacterized membrane protein At4g09580 [Solanum tuberosum]
Soltu.DM.02G024840	227	181	267	1291	734	949	7.53488	5.97026	9.21378	45.2157	26.1524	33.5039	1.56176e-12	8.77699e-11	2.10175	up	--	--	Cellular Component: integral component of membrane (GO:0016021);;	--	--	--	--	--	Uncharacterized protein OS=Solanum tuberosum OX=4113 GN=102588412 PE=4 SV=1	PREDICTED: uncharacterized protein LOC102588412 [Solanum tuberosum]
Soltu.DM.10G025890	462	398	543	885	1152	906	29.1551	24.6989	31.92	49.6217	67.6603	52.5868	1.35313e-06	1.84514e-05	1.06937	up	[E]	Amino acid transport and metabolism	Biological Process: amino acid transmembrane transport (GO:0003333);; Molecular Function: amino acid transmembrane transporter activity (GO:0015171);; Cellular Component: integral component of membrane (GO:0016021);;	K13863|0|sot:102597463|(RefSeq) cationic amino acid transporter 2, vacuolar-like; K13863 solute carrier family 7 (cationic amino acid transporter), member 1	[E]	Amino acid transport and metabolism	Amino acid permease;; Amino acid permease;; C-terminus of AA_permease	Cationic amino acid transporter 2, vacuolar OS=Arabidopsis thaliana OX=3702 GN=CAT2 PE=1 SV=1	Uncharacterized protein OS=Solanum tuberosum OX=4113 GN=102597463 PE=4 SV=1	PREDICTED: cationic amino acid transporter 2, vacuolar-like [Solanum tuberosum]
Soltu.DM.08G001090	65	39	52	282	104	158	5.55292	3.61983	4.94585	26.6551	9.77872	15.1637	0.000128631	0.000898432	1.7117	up	--	--	Molecular Function: calcium ion binding (GO:0005509);;	K06268|3.41515e-153|sot:102593315|(RefSeq) calcineurin B-like protein 1; K06268 serine/threonine-protein phosphatase 2B regulatory subunit	[T]	Signal transduction mechanisms	EF hand;; EF-hand domain;; EF hand;; EF-hand domain pair;; EF-hand domain pair;; Cytoskeletal-regulatory complex EF hand	Calcineurin B-like protein 1 OS=Arabidopsis thaliana OX=3702 GN=CBL1 PE=1 SV=3	Uncharacterized protein OS=Solanum tuberosum OX=4113 GN=102593315 PE=4 SV=1	PREDICTED: calcineurin B-like protein 1 [Solanum tuberosum]
Soltu.DM.07G024870	14	85	64	1205	727	1029	0.831476	4.87087	3.66679	64.7682	39.3216	54.9282	2.3045e-13	1.49776e-11	3.82619	up	--	--	--	--	--	--	Cotton fibre expressed protein;; Domain of unknown function (DUF4408)	--	Uncharacterized protein OS=Solanum tuberosum OX=4113 GN=102585998 PE=4 SV=1	PREDICTED: uncharacterized protein LOC102585998 [Solanum tuberosum]
Soltu.DM.02G016350	840	1463	1186	281	619	402	57.3583	91.2414	78.4735	19.658	41.2509	27.5164	0.000167269	0.00111848	-1.3571	down	--	--	--	--	--	--	GDSL/SGNH-like Acyl-Esterase family found in Pmr5 and Cas1p;; PMR5 N terminal Domain;; GDSL/SGNH-like Acyl-Esterase family found in Pmr5 and Cas1p	Protein trichome birefringence-like 38 OS=Arabidopsis thaliana OX=3702 GN=TBL38 PE=2 SV=1	Uncharacterized protein OS=Solanum tuberosum OX=4113 GN=102599991 PE=4 SV=1	PREDICTED: protein trichome birefringence-like 38 [Solanum tuberosum]
Soltu.DM.01G030950	1559	1624	1057	567	690	430	48.6157	54.1172	33.8561	17.5666	22.9502	12.9138	5.67784e-06	6.38552e-05	-1.28321	down	--	--	--	--	--	--	Protein of unknown function (DUF632);; Protein of unknown function (DUF630)	Nitrate regulatory gene2 protein OS=Arabidopsis thaliana OX=3702 GN=NRG2 PE=1 SV=1	Uncharacterized protein OS=Solanum tuberosum OX=4113 GN=102598946 PE=4 SV=1	PREDICTED: uncharacterized protein LOC102598946 [Solanum tuberosum]
Soltu.DM.03G030980	281	371	291	652	879	526	20.7324	28.3733	22.1882	46.8964	63.2474	37.3649	6.9979e-05	0.000535725	1.11199	up	[MG]	--	Molecular Function: cinnamoyl-CoA reductase activity (GO:0016621);; Molecular Function: coenzyme binding (GO:0050662);; Biological Process: oxidation-reduction process (GO:0055114);;	K09753|0|sot:102577453|(RefSeq) cinnamoyl CoA reductase; K09753 cinnamoyl-CoA reductase [EC:1.2.1.44]	[V]	Defense mechanisms	NAD dependent epimerase/dehydratase family;; 3-beta hydroxysteroid dehydrogenase/isomerase family;; NAD(P)H-binding;; GDP-mannose 4,6 dehydratase;; NmrA-like family;; Male sterility protein;; Polysaccharide biosynthesis protein;; short chain dehydrogenase	Cinnamoyl-CoA reductase 1 OS=Arabidopsis thaliana OX=3702 GN=CCR1 PE=1 SV=1	Uncharacterized protein OS=Solanum tuberosum OX=4113 GN=102577453 PE=4 SV=1	PREDICTED: cinnamoyl CoA reductase isoform X1 [Solanum tuberosum]
Soltu.DM.03G024110	46	783	527	14	43	13	5.94011	101.013	70.0302	1.96802	5.90727	1.82324	1.12834e-06	1.5876e-05	-3.48212	down	--	--	Molecular Function: endopeptidase inhibitor activity (GO:0004866);; Biological Process: negative regulation of endopeptidase activity (GO:0010951);;	--	--	--	Trypsin and protease inhibitor	Probable serine protease inhibitor 6 OS=Solanum tuberosum OX=4113 PE=2 SV=1	Uncharacterized protein OS=Solanum tuberosum OX=4113 GN=102599070 PE=4 SV=1	PREDICTED: serine protease inhibitor 5-like [Solanum tuberosum]
Soltu.DM.08G006990	7	12	6	101	51	89	0.359518	0.628967	0.328286	5.19253	2.66743	4.53204	5.64061e-09	1.4762e-07	3.00254	up	[Q]	Secondary metabolites biosynthesis, transport and catabolism	Molecular Function: oxidoreductase activity, acting on single donors with incorporation of molecular oxygen, incorporation of two atoms of oxygen (GO:0016702);; Biological Process: oxidation-reduction process (GO:0055114);;	K09840|0|sot:102577733|(RefSeq) 9-cis-epoxy-carotenoid dioxygenase 2; K09840 9-cis-epoxycarotenoid dioxygenase [EC:1.13.11.51]	[Q]	Secondary metabolites biosynthesis, transport and catabolism	Retinal pigment epithelial membrane protein	9-cis-epoxycarotenoid dioxygenase NCED2, chloroplastic OS=Solanum lycopersicum OX=4081 GN=NCED2 PE=2 SV=1	Uncharacterized protein OS=Solanum tuberosum OX=4113 PE=3 SV=1	9-cis-epoxy-carotenoid dioxygenase 2 [Solanum tuberosum]
Soltu.DM.08G017860	94	117	168	39	46	42	17.1372	14.9471	23.5231	4.02624	4.62982	4.31677	3.22375e-05	0.000280282	-1.50159	down	--	--	--	--	--	--	PAP_fibrillin	Probable plastid-lipid-associated protein 10, chloroplastic OS=Arabidopsis thaliana OX=3702 GN=PAP10 PE=1 SV=1	Uncharacterized protein OS=Solanum tuberosum OX=4113 GN=102582952 PE=4 SV=1	PREDICTED: probable plastid-lipid-associated protein 10, chloroplastic isoform X1 [Solanum tuberosum]
Soltu.DM.07G014110	452	512	456	149	224	145	24.8172	29.1672	26.4116	8.49546	12.9334	8.19473	6.43823e-08	1.30544e-06	-1.41182	down	--	--	Cellular Component: nucleus (GO:0005634);; Biological Process: regulation of transcription, DNA-templated (GO:0006355);; Biological Process: leaf development (GO:0048366);; Biological Process: bundle sheath cell fate specification (GO:0090610);;	K14494|2.70822e-49|vvi:100232937|(RefSeq) DELLA protein GAI1; K14494 DELLA protein	--	--	GRAS domain family	Scarecrow-like protein 23 OS=Arabidopsis thaliana OX=3702 GN=SCL23 PE=1 SV=1	Uncharacterized protein OS=Solanum tuberosum OX=4113 PE=3 SV=1	PREDICTED: scarecrow-like protein 23 [Solanum tuberosum]
Soltu.DM.03G000060	315	531	599	134	176	117	13.8985	25.4304	24.7954	5.6542	8.31353	6.63663	5.43552e-07	8.38838e-06	-1.68743	down	[J]	Translation, ribosomal structure and biogenesis	Biological Process: RNA methylation (GO:0001510);; Biological Process: RNA processing (GO:0006396);; Molecular Function: RNA methyltransferase activity (GO:0008173);;	--	--	--	Conserved hypothetical protein 95;; Methyltransferase small domain;; tRNA (Uracil-5-)-methyltransferase	Uncharacterized RNA methyltransferase pc1998 OS=Protochlamydia amoebophila (strain UWE25) OX=264201 GN=pc1998 PE=3 SV=1	Uncharacterized protein OS=Solanum tuberosum OX=4113 GN=102586075 PE=3 SV=1	PREDICTED: uncharacterized RNA methyltransferase pc1998 [Solanum tuberosum]
Soltu.DM.01G024020	1886	2314	1336	625	794	451	38.6435	49.7972	29.2827	13.3047	17.4036	9.94919	1.61237e-06	2.14744e-05	-1.50644	down	--	--	Biological Process: metal ion transport (GO:0030001);; Molecular Function: metal ion binding (GO:0046872);;	K07213|3.33141e-12|jcu:105647993|(RefSeq) copper transport protein CCH-like; K07213 copper chaperone	[P]	Inorganic ion transport and metabolism	Heavy-metal-associated domain	Heavy metal-associated isoprenylated plant protein 32 OS=Arabidopsis thaliana OX=3702 GN=HIPP32 PE=2 SV=1	Putative mediator of RNA polymerase II transcription subunit 15-like OS=Solanum chacoense OX=4108 PE=4 SV=1	PREDICTED: neurogenic protein mastermind-like isoform X1 [Solanum tuberosum]
Soltu.DM.09G024590	11	27	4	267	31	74	1.4273	3.42743	0.633719	35.1499	4.25229	9.80134	0.000632629	0.00340666	2.52614	up	[J]	Translation, ribosomal structure and biogenesis	Molecular Function: N-acetyltransferase activity (GO:0008080);;	--	--	--	Acetyltransferase (GNAT) domain;; Acetyltransferase (GNAT) family;; Acetyltransferase (GNAT) domain	Uncharacterized N-acetyltransferase p20 OS=Bacillus licheniformis OX=1402 GN=p20 PE=4 SV=1	Uncharacterized protein OS=Solanum tuberosum OX=4113 GN=102601440 PE=4 SV=1	PREDICTED: uncharacterized N-acetyltransferase p20-like [Solanum tuberosum]
Soltu.DM.10G004320	389	251	425	181	130	194	24.6119	14.7654	23.7895	10.0808	9.68268	11.868	0.000893207	0.00453601	-1.02698	down	--	--	--	K18643|5.59019e-64|gra:105795008|(RefSeq) uncharacterized LOC105795008; K18643 katanin p80 WD40 repeat-containing subunit B1	--	--	Protein of unknown function (DUF789)	--	Uncharacterized protein OS=Solanum tuberosum OX=4113 PE=4 SV=1	PREDICTED: uncharacterized protein LOC102596639 [Solanum tuberosum]
Soltu.DM.03G028100	1453	1283	1419	7000	2455	5481	45.6817	45.1273	43.4822	233.374	78.418	177.499	1.65334e-06	2.19899e-05	1.78688	up	--	--	Molecular Function: ubiquitin-protein transferase activity (GO:0004842);; Biological Process: protein ubiquitination (GO:0016567);;	K08332|5.36448e-49|smo:SELMODRAFT_51906|(RefSeq) hypothetical protein; K08332 vacuolar protein 8	[S]	Function unknown	U-box domain;; DSS1/SEM1 family;; Armadillo/beta-catenin-like repeat	U-box domain-containing protein 19 OS=Arabidopsis thaliana OX=3702 GN=PUB19 PE=2 SV=1	RING-type E3 ubiquitin transferase OS=Solanum tuberosum OX=4113 GN=102591646 PE=4 SV=1	PREDICTED: U-box domain-containing protein 19-like [Solanum tuberosum]
Soltu.DM.05G002190	396	332	351	991	667	807	13.9788	11.9145	12.2846	32.9512	22.1454	26.7325	2.79629e-07	4.67418e-06	1.1911	up	[RTKL]	--	Molecular Function: protein serine/threonine kinase activity (GO:0004674);; Molecular Function: ATP binding (GO:0005524);; Biological Process: protein phosphorylation (GO:0006468);; Cellular Component: integral component of membrane (GO:0016021);;	K04733|7.53468e-171|vra:106767140|(RefSeq) proline-rich receptor-like protein kinase PERK9 isoform X1	[T]	Signal transduction mechanisms	Protein kinase domain;; Protein tyrosine kinase	Proline-rich receptor-like protein kinase PERK10 OS=Arabidopsis thaliana OX=3702 GN=PERK10 PE=1 SV=2	Uncharacterized protein OS=Solanum tuberosum OX=4113 GN=102594002 PE=4 SV=1	PREDICTED: proline-rich receptor-like protein kinase PERK9 [Solanum tuberosum]
Soltu.DM.06G035100	16	21	12	62	48	50	0.618404	0.785771	0.446753	2.30868	1.80956	1.91066	0.000259855	0.00163049	1.61778	up	--	--	--	K17710|1.13763e-116|nnu:104601551|(RefSeq) pentatricopeptide repeat-containing protein DOT4, chloroplastic-like; K17710 pentatricopeptide repeat domain-containing protein 1	[R]	General function prediction only	PPR repeat family;; PPR repeat;; PPR repeat;; Pentatricopeptide repeat domain;; Pentacotripeptide-repeat region of PRORP;; Tetratricopeptide repeat;; Tetratricopeptide repeat;; Tetratricopeptide repeat	Pentatricopeptide repeat-containing protein At4g20770 OS=Arabidopsis thaliana OX=3702 GN=PCMP-E35 PE=3 SV=2	Uncharacterized protein OS=Solanum tuberosum OX=4113 PE=4 SV=1	PREDICTED: pentatricopeptide repeat-containing protein At4g20770 [Solanum tuberosum]
Soltu.DM.12G006330	154	131	197	595	861	568	6.97874	5.5739	8.72672	25.1936	35.4332	24.1042	6.382e-13	3.75801e-11	2.03644	up	--	--	--	K15601|3.72878e-86|rcu:8277981|(RefSeq) uncharacterized protein LOC8277981; K21989 calcium permeable stress-gated cation channel	[R]	General function prediction only	Calcium-dependent channel, 7TM region, putative phosphate;; Late exocytosis, associated with Golgi transport;; Cytosolic domain of 10TM putative phosphate transporter	CSC1-like protein RXW8 OS=Arabidopsis thaliana OX=3702 GN=RXW8 PE=2 SV=1	Putative transmembrane protein 63B-like (Fragment) OS=Solanum chacoense OX=4108 PE=4 SV=1	PREDICTED: CSC1-like protein RXW8 [Solanum tuberosum]
Soltu.DM.05G003110	376	1105	626	173	258	122	25.4241	76.6294	41.7388	13.4198	21.0821	10.7875	5.74496e-05	0.000455798	-1.8034	down	[J]	Translation, ribosomal structure and biogenesis	Molecular Function: structural constituent of ribosome (GO:0003735);; Biological Process: translation (GO:0006412);; Cellular Component: chloroplast stroma (GO:0009570);; Biological Process: response to cytokinin (GO:0009735);; Cellular Component: chloroplast envelope (GO:0009941);; Cellular Component: large ribosomal subunit (GO:0015934);;	K02876|1.08569e-153|sot:102604819|(RefSeq) 50S ribosomal protein L15, chloroplastic; K02876 large subunit ribosomal protein L15	[J]	Translation, ribosomal structure and biogenesis	Ribosomal proteins 50S-L15, 50S-L18e, 60S-L27A	50S ribosomal protein L15, chloroplastic OS=Arabidopsis thaliana OX=3702 GN=RPL15 PE=1 SV=2	Uncharacterized protein OS=Solanum tuberosum OX=4113 GN=102604819 PE=3 SV=1	PREDICTED: 50S ribosomal protein L15, chloroplastic [Solanum tuberosum]
Soltu.DM.06G032770	126	60	95	19	19	18	12.7815	5.83778	9.63835	2.06566	2.07648	1.89812	4.42052e-07	6.95444e-06	-2.17413	down	--	--	Molecular Function: DNA binding (GO:0003677);; Biological Process: fruit development (GO:0010154);;	K01870|1.81977e-08|smo:SELMODRAFT_437676|(RefSeq) hypothetical protein; K01870 isoleucyl-tRNA synthetase [EC:6.1.1.5]	--	--	Transcriptional repressor, ovate;; DNA-binding domain	Transcription repressor OFP2 OS=Arabidopsis thaliana OX=3702 GN=OFP2 PE=1 SV=1	Uncharacterized protein OS=Solanum tuberosum OX=4113 GN=102602169 PE=4 SV=1	PREDICTED: transcription repressor OFP3-like [Solanum tuberosum]
Soltu.DM.02G006090	1003	2673	665	276	201	142	86.1687	225.545	59.1316	26.1122	18.7552	13.164	2.58277e-07	4.36333e-06	-2.58013	down	--	--	--	K06699|7.95119e-14|smo:SELMODRAFT_440226|(RefSeq) hypothetical protein; K06699 proteasome activator subunit 4	--	--	BURP domain	BURP domain-containing protein 3 OS=Oryza sativa subsp. japonica OX=39947 GN=BURP3 PE=2 SV=1	Uncharacterized protein OS=Solanum tuberosum OX=4113 PE=4 SV=1	PREDICTED: BURP domain-containing protein 5-like [Solanum tuberosum]
Soltu.DM.07G007810	2	8	1	90	59	60	0.0745798	0.228012	0.0335382	2.43509	1.59706	1.579	6.4677e-09	1.67018e-07	3.66093	up	[R]	General function prediction only	--	K08332|6.96956e-16|smo:SELMODRAFT_61948|(RefSeq) hypothetical protein; K08332 vacuolar protein 8	--	--	U-box domain;; WD domain, G-beta repeat	Putative E3 ubiquitin-protein ligase LIN-1 OS=Lotus japonicus OX=34305 GN=CERBERUS PE=2 SV=2	RING-type E3 ubiquitin transferase OS=Solanum tuberosum OX=4113 PE=4 SV=1	PREDICTED: putative E3 ubiquitin-protein ligase LIN isoform X1 [Solanum tuberosum]
Soltu.DM.01G050850	50	76	161	2008	1463	1960	4.20076	6.20814	13.4858	166.824	121.883	164.084	2.76017e-22	8.13205e-20	4.03156	up	--	--	Biological Process: lipid metabolic process (GO:0006629);; Molecular Function: phosphoric diester hydrolase activity (GO:0008081);;	--	[T]	Signal transduction mechanisms	Phosphatidylinositol-specific phospholipase C, X domain	1-phosphatidylinositol phosphodiesterase OS=Listeria monocytogenes serovar 1/2a (strain ATCC BAA-679 / EGD-e) OX=169963 GN=plcA PE=1 SV=1	Uncharacterized protein OS=Solanum tuberosum OX=4113 GN=102589273 PE=4 SV=1	PREDICTED: PI-PLC X-box domain-containing protein DDB_G0293730-like isoform X1 [Solanum tuberosum]
Soltu.DM.03G020790	467	853	681	1682	2582	2133	13.2194	34.7171	29.2579	70.6615	113.496	87.7598	6.34191e-08	1.29129e-06	1.64077	up	[IQ]	--	Biological Process: metabolic process (GO:0008152);; Cellular Component: integral component of membrane (GO:0016021);; Molecular Function: ligase activity (GO:0016874);;	K01904|0|sot:102581073|(RefSeq) 4-coumarate--CoA ligase 2-like; K01904 4-coumarate--CoA ligase [EC:6.2.1.12]	[I]	Lipid transport and metabolism	AMP-binding enzyme;; AMP-binding enzyme C-terminal domain	4-coumarate--CoA ligase 2 OS=Glycine max OX=3847 PE=2 SV=2	Uncharacterized protein OS=Solanum tuberosum OX=4113 GN=102581073 PE=4 SV=1	PREDICTED: 4-coumarate--CoA ligase 2-like [Solanum tuberosum]
Soltu.DM.08G004740	161	123	161	406	328	442	8.65804	6.71484	9.04127	22.7972	18.4967	24.6843	1.38362e-08	3.31744e-07	1.39475	up	[U]	Intracellular trafficking, secretion, and vesicular transport	Cellular Component: integral component of membrane (GO:0016021);; Biological Process: protein insertion into membrane (GO:0051205);;	K03217|0|sot:102585616|(RefSeq) mitochondrial inner membrane protein OXA1-like; K03217 YidC/Oxa1 family membrane protein insertase	[OU]	--	60Kd inner membrane protein	Mitochondrial inner membrane protein OXA1 OS=Arabidopsis thaliana OX=3702 GN=OXA1 PE=2 SV=2	Uncharacterized protein OS=Solanum tuberosum OX=4113 GN=102585616 PE=3 SV=1	PREDICTED: mitochondrial inner membrane protein OXA1-like [Solanum tuberosum]
Soltu.DM.01G023410	110	59	106	262	133	298	4.13714	2.19516	3.85234	9.56453	5.04355	11.0321	0.00185742	0.00827624	1.28408	up	[F]	Nucleotide transport and metabolism	--	--	[F]	Nucleotide transport and metabolism	Inosine-uridine preferring nucleoside hydrolase	Pyrimidine-specific ribonucleoside hydrolase RihA OS=Escherichia fergusonii (strain ATCC 35469 / DSM 13698 / CDC 0568-73) OX=585054 GN=rihA PE=3 SV=1	Uncharacterized protein OS=Solanum tuberosum OX=4113 PE=4 SV=1	PREDICTED: uncharacterized protein LOC102590399 [Solanum tuberosum]
Soltu.DM.01G045840	72	156	59	35	17	5	2.13544	4.66548	1.82539	1.08371	0.534122	0.165535	0.00195585	0.00864156	-1.99355	down	--	--	--	--	--	--	--	--	Uncharacterized protein OS=Solanum tuberosum OX=4113 GN=102586934 PE=4 SV=1	PREDICTED: uncharacterized protein LOC102586934 [Solanum tuberosum]
Soltu.DM.08G024300	141	207	188	29	70	40	8.26565	11.3779	11.1253	1.87894	4.43906	2.52946	6.0937e-06	6.74952e-05	-1.83835	down	--	--	Cellular Component: integral component of membrane (GO:0016021);;	--	--	--	Cotton fibre expressed protein	--	Uncharacterized protein OS=Solanum tuberosum OX=4113 GN=107062983 PE=4 SV=1	PREDICTED: uncharacterized protein LOC107062983 [Solanum tuberosum]
Soltu.DM.09G017690	354	771	238	58	90	16	31.0446	66.0756	21.4499	5.32578	8.27502	1.49073	3.95754e-06	4.68092e-05	-2.70364	down	--	--	Molecular Function: zinc ion binding (GO:0008270);;	--	--	--	Zinc finger, C3HC4 type (RING finger);; Zinc finger, C3HC4 type (RING finger);; Prokaryotic RING finger family 4;; Zinc finger, C3HC4 type (RING finger)	--	Uncharacterized protein OS=Solanum tuberosum OX=4113 GN=102589913 PE=4 SV=1	PREDICTED: uncharacterized protein LOC102589913 [Solanum tuberosum]
Soltu.DM.10G022470	57	190	105	35	40	21	3.14896	10.9167	6.06044	1.92242	2.03535	1.2731	0.00110571	0.0054076	-1.70485	down	[V]	Defense mechanisms	--	K20456|6.5171e-77|smo:SELMODRAFT_417928|(RefSeq) hypothetical protein; K20456 oxysterol-binding protein 1	[R]	General function prediction only	MatE	Protein DETOXIFICATION 44, chloroplastic OS=Arabidopsis thaliana OX=3702 GN=DTX44 PE=2 SV=1	Protein DETOXIFICATION OS=Capsicum annuum OX=4072 GN=LOC107843421 PE=3 SV=1	PREDICTED: protein DETOXIFICATION 44, chloroplastic [Solanum tuberosum]
Soltu.DM.04G015420	227	173	175	535	360	608	12.5212	9.40333	9.6361	30.439	20.5091	34.7473	1.85139e-06	2.42916e-05	1.37044	up	--	--	Molecular Function: beta-1,4-mannosylglycoprotein 4-beta-N-acetylglucosaminyltransferase activity (GO:0003830);; Biological Process: protein N-linked glycosylation (GO:0006487);; Cellular Component: integral component of membrane (GO:0016021);;	K00737|0|sot:102580971|(RefSeq) uncharacterized LOC102580971; K00737 beta-1,4-mannosyl-glycoprotein beta-1,4-N-acetylglucosaminyltransferase [EC:2.4.1.144]	--	--	Glycosyltransferase family 17	--	Uncharacterized protein OS=Solanum tuberosum OX=4113 GN=102580971 PE=4 SV=1	PREDICTED: uncharacterized protein LOC102580971 [Solanum tuberosum]
Soltu.DM.05G007790	390	540	263	140	199	131	25.7988	34.9217	17.6022	8.91792	12.7236	8.3566	0.000278202	0.00172172	-1.28179	down	[E]	Amino acid transport and metabolism	Molecular Function: transporter activity (GO:0005215);; Biological Process: transport (GO:0006810);; Cellular Component: integral component of membrane (GO:0016021);;	K14638|0|spen:107020330|(RefSeq) protein NRT1/ PTR FAMILY 1.2-like	[E]	Amino acid transport and metabolism	POT family	Protein NRT1/ PTR FAMILY 1.2 OS=Arabidopsis thaliana OX=3702 GN=NPF1.2 PE=1 SV=1	Uncharacterized protein OS=Solanum tuberosum OX=4113 GN=102580650 PE=4 SV=1	PREDICTED: protein NRT1/ PTR FAMILY 1.2-like isoform X2 [Solanum tuberosum]
Soltu.DM.02G007210	19	23	42	88	86	121	1.703	3.05779	5.3481	9.07852	11.8339	16.144	6.27971e-05	0.000489611	1.72284	up	[G]	Carbohydrate transport and metabolism	--	K09874|1.12951e-40|sly:101258210|(RefSeq) probable aquaporin NIP-type; K09874 aquaporin NIP	[G]	Carbohydrate transport and metabolism	Major intrinsic protein	Probable aquaporin NIP-type OS=Nicotiana alata OX=4087 PE=2 SV=1	Uncharacterized protein OS=Solanum lycopersicum OX=4081 PE=3 SV=1	probable aquaporin NIP-type [Solanum pennellii]
Soltu.DM.06G016280	82	67	115	266	322	420	5.47004	5.06976	9.11327	22.7808	27.0979	37.4437	5.02277e-09	1.32881e-07	1.88834	up	--	--	--	--	--	--	--	--	Uncharacterized protein OS=Solanum tuberosum OX=4113 GN=102588062 PE=4 SV=1	PREDICTED: uncharacterized protein LOC102588062 isoform X2 [Solanum tuberosum]
Soltu.DM.12G025910	26	90	57	266	132	217	1.20762	4.02653	2.79379	12.1854	6.06423	9.9106	0.000544328	0.00301723	1.70015	up	--	--	--	K17822|3.72606e-06|aip:107645911|(RefSeq) uncharacterized protein LOC107645911	--	--	--	IQ domain-containing protein IQM1 OS=Arabidopsis thaliana OX=3702 GN=IQM1 PE=1 SV=1	Uncharacterized protein OS=Solanum tuberosum OX=4113 GN=102591923 PE=4 SV=1	PREDICTED: IQ domain-containing protein IQM1 [Solanum tuberosum]
Soltu.DM.06G014000	276	558	380	24	93	20	24.2435	47.616	34.5977	2.846	8.76855	1.84816	4.31844e-07	6.80544e-06	-2.82312	down	[P]	Inorganic ion transport and metabolism	--	--	--	--	Rhodanese-like domain	Rhodanese-like domain-containing protein 14, chloroplastic OS=Arabidopsis thaliana OX=3702 GN=At4g27700 PE=2 SV=1	Uncharacterized protein OS=Solanum tuberosum OX=4113 GN=102582970 PE=4 SV=1	PREDICTED: rhodanese-like domain-containing protein 14, chloroplastic [Solanum tuberosum]
Soltu.DM.07G024220	263	317	294	98	93	47	21.8382	25.677	25.1642	8.70858	8.17255	4.02801	1.85024e-07	3.27966e-06	-1.79521	down	--	--	--	--	--	--	VQ motif	VQ motif-containing protein 4 OS=Arabidopsis thaliana OX=3702 GN=VQ4 PE=1 SV=1	Uncharacterized protein OS=Solanum tuberosum OX=4113 GN=102592121 PE=4 SV=1	PREDICTED: VQ motif-containing protein 4-like [Solanum tuberosum]
Soltu.DM.08G022190	155	246	263	3504	1889	2121	3.80364	5.96901	6.71105	89.2485	48.621	54.4884	2.23451e-23	7.49138e-21	3.39284	up	--	--	--	K11446|0|egr:104430885|(RefSeq) lysine-specific demethylase JMJ706-like; K11446 histone demethylase JARID1 [EC:1.14.11.-]	[R]	General function prediction only	JmjC domain, hydroxylase;; jmjN domain;; C5HC2 zinc finger	Lysine-specific demethylase JMJ706 OS=Oryza sativa subsp. japonica OX=39947 GN=JMJ706 PE=2 SV=1	Uncharacterized protein OS=Solanum tuberosum OX=4113 GN=102585838 PE=4 SV=1	PREDICTED: lysine-specific demethylase JMJ706 [Solanum tuberosum]
Soltu.DM.05G008560	962	1243	1036	4283	5733	5134	42.3949	50.6995	44.84	184.782	248.281	223.353	6.84913e-26	3.02685e-23	2.20898	up	[OC]	--	Cellular Component: cell (GO:0005623);; Biological Process: cell redox homeostasis (GO:0045454);;	K17609|0|sot:102606289|(RefSeq) probable nucleoredoxin 1; K17609 nucleoredoxin [EC:1.8.1.8]	[R]	General function prediction only	Thioredoxin-like;; AhpC/TSA family;; Thioredoxin;; Redoxin;; Thioredoxin-like domain;; C1 domain;; SCO1/SenC;; Thioredoxin-like	Probable nucleoredoxin 1 OS=Arabidopsis thaliana OX=3702 GN=At1g60420 PE=1 SV=1	Uncharacterized protein OS=Solanum tuberosum OX=4113 PE=4 SV=1	PREDICTED: probable nucleoredoxin 1 [Solanum tuberosum]
Soltu.DM.04G034620	65	207	163	297	585	390	3.20627	10.0128	8.06351	15.0298	29.7361	19.8241	0.00148407	0.00688071	1.45397	up	[Q]	Secondary metabolites biosynthesis, transport and catabolism	Molecular Function: monooxygenase activity (GO:0004497);; Molecular Function: iron ion binding (GO:0005506);; Cellular Component: integral component of membrane (GO:0016021);; Molecular Function: oxidoreductase activity, acting on paired donors, with incorporation or reduction of molecular oxygen (GO:0016705);; Molecular Function: heme binding (GO:0020037);; Biological Process: oxidation-reductio…	K00517|0|cit:102627130|(RefSeq) cytochrome P450 CYP82D47-like	[Q]	Secondary metabolites biosynthesis, transport and catabolism	Cytochrome P450	Cytochrome P450 82A3 OS=Glycine max OX=3847 GN=CYP82A3 PE=2 SV=1	Uncharacterized protein OS=Solanum lycopersicum OX=4081 GN=101268276 PE=3 SV=1	PREDICTED: cytochrome P450 CYP82D47-like [Solanum tuberosum]
Soltu.DM.07G008540	347	201	371	72	117	166	17.5905	11.7143	21.2163	3.24189	6.87965	9.77686	0.00111891	0.00546529	-1.28979	down	--	--	Molecular Function: DNA binding (GO:0003677);; Molecular Function: DNA topoisomerase type II (ATP-hydrolyzing) activity (GO:0003918);; Molecular Function: ATP binding (GO:0005524);; Biological Process: DNA topological change (GO:0006265);;	--	--	--	--	DNA topoisomerase 6 subunit B OS=Oryza sativa subsp. indica OX=39946 GN=TOP6B PE=1 SV=1	Uncharacterized protein OS=Solanum lycopersicum OX=4081 PE=4 SV=1	DNA topoisomerase 6 subunit B isoform X2 [Solanum lycopersicum]
Soltu.DM.08G013400	5426	16502	9954	2381	5507	2103	150.167	452.223	274.91	64.7416	151.668	58.3918	0.00113325	0.00552282	-1.55049	down	[E]	Amino acid transport and metabolism	Molecular Function: glycine dehydrogenase (decarboxylating) activity (GO:0004375);; Cellular Component: mitochondrion (GO:0005739);; Biological Process: glycine catabolic process (GO:0006546);; Biological Process: oxidation-reduction process (GO:0055114);;	K00281|0|sot:102601213|(RefSeq) glycine dehydrogenase (decarboxylating), mitochondrial-like; K00281 glycine dehydrogenase [EC:1.4.4.2]	[E]	Amino acid transport and metabolism	Glycine cleavage system P-protein;; Aminotransferase class-V	Glycine dehydrogenase (decarboxylating), mitochondrial OS=Solanum tuberosum OX=4113 GN=GDCSP PE=2 SV=1	Glycine cleavage system P protein OS=Solanum tuberosum OX=4113 PE=3 SV=1	glycine dehydrogenase (decarboxylating), mitochondrial [Solanum tuberosum]
Soltu.DM.05G000070	202	552	301	36	130	44	10.46	25.6302	14.5854	2.81436	7.75667	2.05035	0.000116493	0.000824608	-2.10189	down	--	--	Cellular Component: chloroplast (GO:0009507);; Molecular Function: [ribulose-bisphosphate carboxylase]-lysine N-methyltransferase activity (GO:0030785);; Biological Process: methylation (GO:0032259);;	K00592|0|sot:102587919|(RefSeq) ribulose-1,5 bisphosphate carboxylase/oxygenase large subunit N-methyltransferase, chloroplastic; K00592 [ribulose-bisphosphate carboxylase]/[fructose-bisphosphate aldolase]-lysine N-methyltransferase [EC:2.1.1.259]	[R]	General function prediction only	Rubisco LSMT substrate-binding;; SET domain	Ribulose-1,5 bisphosphate carboxylase/oxygenase large subunit N-methyltransferase, chloroplastic OS=Nicotiana tabacum OX=4097 GN=RBCMT PE=2 SV=1	Uncharacterized protein OS=Solanum tuberosum OX=4113 GN=102587919 PE=4 SV=1	PREDICTED: ribulose-1,5 bisphosphate carboxylase/oxygenase large subunit N-methyltransferase, chloroplastic [Solanum tuberosum]
Soltu.DM.09G027640	128	66	138	41	28	21	14.9206	7.56655	16.305	4.95736	3.45892	2.69131	0.000103733	0.000749565	-1.74532	down	--	--	Cellular Component: nucleus (GO:0005634);; Biological Process: regulation of transcription, DNA-templated (GO:0006355);; Biological Process: auxin-activated signaling pathway (GO:0009734);;	K14484|2.25831e-180|sot:102581585|(RefSeq) auxin-responsive protein IAA13; K14484 auxin-responsive protein IAA	--	--	AUX/IAA family	Auxin-responsive protein IAA13 OS=Arabidopsis thaliana OX=3702 GN=IAA13 PE=1 SV=2	Auxin-responsive protein OS=Solanum tuberosum OX=4113 PE=3 SV=1	PREDICTED: auxin-responsive protein IAA13 isoform X2 [Solanum tuberosum]
Soltu.DM.09G004180	54	39	70	129	167	153	1.98175	1.43329	2.66376	5.01963	6.61827	6.02859	1.61784e-05	0.000153176	1.43002	up	--	--	Cellular Component: endosome (GO:0005768);; Cellular Component: trans-Golgi network (GO:0005802);; Cellular Component: plasma membrane (GO:0005886);; Cellular Component: integral component of membrane (GO:0016021);; Biological Process: recognition of pollen (GO:0048544);;	--	--	--	D-mannose binding lectin;; S-locus glycoprotein domain	PAN domain-containing protein At5g03700 OS=Arabidopsis thaliana OX=3702 GN=At5g03700 PE=1 SV=1	Uncharacterized protein OS=Solanum tuberosum OX=4113 GN=102592634 PE=4 SV=1	PREDICTED: PAN domain-containing protein At5g03700 [Solanum tuberosum]
Soltu.DM.09G025260	17	30	96	265	161	155	0.474003	0.814347	2.46709	7.12894	4.39207	4.16563	0.00172721	0.00781607	1.81525	up	[P]	Inorganic ion transport and metabolism	--	K01537|0|spen:107029788|(RefSeq) putative calcium-transporting ATPase 13, plasma membrane-type; K01537 P-type Ca2+ transporter type 2C [EC:7.2.2.10]	[P]	Inorganic ion transport and metabolism	Cation transporting ATPase, C-terminus;; E1-E2 ATPase;; haloacid dehalogenase-like hydrolase;; Cation transport ATPase (P-type);; Cation transporter/ATPase, N-terminus	Putative calcium-transporting ATPase 13, plasma membrane-type OS=Arabidopsis thaliana OX=3702 GN=ACA13 PE=3 SV=1	Calcium-transporting ATPase OS=Capsicum baccatum OX=33114 GN=CQW23_22548 PE=3 SV=1	putative calcium-transporting ATPase 13, plasma membrane-type [Solanum pennellii]
Soltu.DM.03G023120	4	4	16	1764	1861	843	0.40187	0.172536	0.985002	57.9853	66.9119	27.9649	1.61648e-42	2.41788e-39	6.91253	up	[RTKL]	--	--	K04733|5.73398e-74|sita:101762719|(RefSeq) LOW QUALITY PROTEIN: G-type lectin S-receptor-like serine/threonine-protein kinase At2g19130	--	--	Protein kinase domain;; Protein tyrosine kinase	G-type lectin S-receptor-like serine/threonine-protein kinase At5g24080 OS=Arabidopsis thaliana OX=3702 GN=At5g24080 PE=2 SV=1	Uncharacterized protein OS=Solanum lycopersicum OX=4081 PE=4 SV=1	G-type lectin S-receptor-like serine/threonine-protein kinase At5g24080 isoform X2 [Solanum pennellii]
Soltu.DM.08G012570	24	97	46	340	140	337	1.29926	4.9526	2.4491	17.7909	7.34027	17.5568	0.000115926	0.000821564	2.08367	up	[R]	General function prediction only	--	K19626|1.92101e-18|gmx:102660446|(RefSeq) protein ACCELERATED CELL DEATH 6; K19626 inversin	[R]	General function prediction only	Domain of unknown function;; Ankyrin repeats (3 copies);; Ankyrin repeats (many copies);; Ankyrin repeats (many copies);; Ankyrin repeat;; Ankyrin repeat	Ankyrin repeat-containing protein BDA1 OS=Arabidopsis thaliana OX=3702 GN=BAD1 PE=1 SV=1	Uncharacterized protein OS=Solanum lycopersicum OX=4081 GN=101247945 PE=4 SV=1	PREDICTED: ankyrin repeat-containing protein At3g12360-like [Solanum tuberosum]
Soltu.DM.06G028440	921	772	918	364	486	409	37.8595	29.4789	36.5122	15.3195	19.7458	19.3527	3.37793e-07	5.51168e-06	-1.0237	down	--	--	--	--	--	--	Plant protein of unknown function (DUF936)	--	Putative muscle M-line assembly protein unc-89-like OS=Solanum chacoense OX=4108 PE=4 SV=1	PREDICTED: uncharacterized protein LOC102603714 [Solanum tuberosum]
Soltu.DM.07G003270	386	278	219	1661	969	742	19.8976	14.3255	11.5565	84.9481	50.51	38.5069	4.62568e-07	7.2479e-06	1.87254	up	[C]	Energy production and conversion	Molecular Function: NADPH dehydrogenase activity (GO:0003959);; Cellular Component: peroxisome (GO:0005777);; Biological Process: jasmonic acid biosynthetic process (GO:0009695);; Molecular Function: FMN binding (GO:0010181);; Molecular Function: 12-oxophytodienoate reductase activity (GO:0016629);; Biological Process: oxylipin biosynthetic process (GO:0031408);; Biological Process: oxidation-red…	K05894|0|sot:102586989|(RefSeq) 12-oxophytodienoate reductase 3; K05894 12-oxophytodienoic acid reductase [EC:1.3.1.42]	[CR]	--	NADH:flavin oxidoreductase / NADH oxidase family	12-oxophytodienoate reductase 3 OS=Solanum lycopersicum OX=4081 GN=OPR3 PE=1 SV=1	Uncharacterized protein OS=Solanum tuberosum OX=4113 PE=4 SV=1	PREDICTED: 12-oxophytodienoate reductase 3 [Solanum tuberosum]
Soltu.DM.01G030980	60	59	92	28	33	25	6.46917	6.13887	9.8273	3.09619	3.70442	2.85139	0.00214853	0.00930055	-1.21777	down	--	--	Molecular Function: DNA binding (GO:0003677);; Molecular Function: DNA-binding transcription factor activity (GO:0003700);; Cellular Component: nucleus (GO:0005634);; Biological Process: regulation of transcription, DNA-templated (GO:0006355);;	--	--	--	--	--	Uncharacterized protein OS=Solanum tuberosum OX=4113 GN=102586705 PE=4 SV=1	PREDICTED: ethylene-responsive transcription factor 13-like [Solanum tuberosum]
Soltu.DM.05G012130	41	69	83	600	189	209	6.39872	11.3489	11.2901	87.0791	26.2843	35.1342	1.6151e-05	0.000153123	2.19226	up	--	--	Biological Process: negative regulation of transcription by RNA polymerase II (GO:0000122);; Molecular Function: core promoter sequence-specific DNA binding (GO:0001046);; Molecular Function: DNA-binding transcription factor activity (GO:0003700);; Cellular Component: nucleus (GO:0005634);; Biological Process: atrichoblast differentiation (GO:0010055);; Biological Process: regulation of response …	K18835|2.12493e-27|obr:102704143|(RefSeq) probable WRKY transcription factor 2; K18835 WRKY transcription factor 2	--	--	WRKY DNA -binding domain	Probable WRKY transcription factor 75 OS=Arabidopsis thaliana OX=3702 GN=WRKY75 PE=2 SV=1	WRKY-type DNA binding protein OS=Solanum tuberosum OX=4113 GN=StWRKY PE=2 SV=1	probable WRKY transcription factor 75-like [Solanum tuberosum]
Soltu.DM.06G028270	174	174	160	75	83	52	23.2919	21.9819	19.8858	10.6566	11.1097	8.40269	2.94968e-05	0.000259297	-1.22629	down	--	--	Cellular Component: integral component of membrane (GO:0016021);;	K01539|6.59341e-07|ccp:CHC_T00002703001|(RefSeq) hypothetical protein; K01539 sodium/potassium-transporting ATPase subunit alpha [EC:7.2.2.13]	--	--	--	--	Uncharacterized protein OS=Solanum tuberosum OX=4113 GN=102580174 PE=4 SV=1	PREDICTED: uncharacterized protein LOC102580174 isoform X1 [Solanum tuberosum]
Soltu.DM.01G044910	886	687	823	243	337	247	30.3517	23.146	28.2372	8.21988	11.4595	8.43069	8.62119e-11	3.3935e-09	-1.49405	down	--	--	Biological Process: protein ubiquitination (GO:0016567);;	K15095|6.52219e-22|bdi:100839967|(RefSeq) (+)-neomenthol dehydrogenase; K15095 (+)-neomenthol dehydrogenase [EC:1.1.1.208]	--	--	NPH3 family;; BTB/POZ domain	Root phototropism protein 3 OS=Arabidopsis thaliana OX=3702 GN=RPT3 PE=1 SV=2	Uncharacterized protein OS=Solanum tuberosum OX=4113 GN=102595778 PE=3 SV=1	PREDICTED: root phototropism protein 3-like [Solanum tuberosum]
Soltu.DM.08G029680	80	179	116	872	398	671	4.63567	7.45474	5.00865	40.9394	18.3903	33.18	3.65592e-08	8.0327e-07	2.26124	up	--	--	--	--	--	--	PB1 domain	Protein NLP7 OS=Arabidopsis thaliana OX=3702 GN=NLP7 PE=1 SV=2	Uncharacterized protein OS=Solanum tuberosum OX=4113 PE=4 SV=1	PREDICTED: protein NLP7-like isoform X1 [Solanum tuberosum]
Soltu.DM.03G000170	352	348	330	924	491	716	13.4356	13.0762	12.7046	35.8457	19.1301	28.1736	0.000290115	0.00178296	1.04054	up	[RTKL]	--	Molecular Function: protein serine/threonine kinase activity (GO:0004674);; Molecular Function: ATP binding (GO:0005524);; Biological Process: protein phosphorylation (GO:0006468);; Cellular Component: integral component of membrane (GO:0016021);; Biological Process: recognition of pollen (GO:0048544);;	K04733|1.0923e-86|rcu:8285173|(RefSeq) G-type lectin S-receptor-like serine/threonine-protein kinase At2g19130	--	--	Protein kinase domain;; Protein tyrosine kinase;; S-locus glycoprotein domain;; D-mannose binding lectin	G-type lectin S-receptor-like serine/threonine-protein kinase At1g34300 OS=Arabidopsis thaliana OX=3702 GN=At1g34300 PE=1 SV=1	Uncharacterized protein OS=Solanum tuberosum OX=4113 GN=102586076 PE=4 SV=1	PREDICTED: G-type lectin S-receptor-like serine/threonine-protein kinase At1g34300 [Solanum tuberosum]
Soltu.DM.03G031840	0	0	3	85	37	31	0	0	0.555354	12.9941	5.60272	4.85602	5.91658e-08	1.22391e-06	4.19373	up	--	--	--	--	--	--	--	--	Uncharacterized protein OS=Solanum tuberosum OX=4113 PE=4 SV=1	uncharacterized protein LOC109119876 precursor [Solanum lycopersicum]
Soltu.DM.01G002670	32	66	46	1143	285	484	1.87189	4.22007	2.95337	75.3412	19.6931	33.5329	2.50893e-11	1.09386e-09	3.43102	up	--	--	Molecular Function: SNAP receptor activity (GO:0005484);; Cellular Component: intracellular (GO:0005622);; Biological Process: intracellular protein transport (GO:0006886);; Cellular Component: integral component of membrane (GO:0016021);; Biological Process: vesicle-mediated transport (GO:0016192);; Biological Process: membrane fusion (GO:0061025);;	K08486|0|sot:102600579|(RefSeq) syntaxin-121-like; K08486 syntaxin 1B/2/3	[U]	Intracellular trafficking, secretion, and vesicular transport	Syntaxin;; SNARE domain	Syntaxin-121 OS=Arabidopsis thaliana OX=3702 GN=SYP121 PE=1 SV=1	Uncharacterized protein OS=Solanum tuberosum OX=4113 GN=102600579 PE=3 SV=1	PREDICTED: syntaxin-121-like [Solanum tuberosum]
Soltu.DM.09G002860	165	304	278	22	72	31	29.4115	53.6466	49.8866	3.88603	12.4223	5.35985	8.40652e-07	1.22354e-05	-2.38191	down	--	--	--	--	--	--	--	--	Uncharacterized protein OS=Solanum tuberosum OX=4113 GN=102594389 PE=4 SV=1	PREDICTED: uncharacterized protein LOC102594389 [Solanum tuberosum]
Soltu.DM.06G023680	19	7	214	2096	2279	1791	2.85288	1.15252	31.0524	294.122	320.301	251.841	0.000284761	0.00175672	3.12948	up	--	--	--	--	--	--	--	--	Uncharacterized protein OS=Solanum tuberosum OX=4113 GN=102592148 PE=4 SV=1	PREDICTED: uncharacterized protein LOC102592148 [Solanum tuberosum]
Trans_newGene_1315	1	0	0	22	6	15	0.391573	0.32374	0	8.52225	2.23137	5.78366	0.000348807	0.00207662	3.14372	up	--	--	--	--	--	--	--	--	--	hypothetical protein A4A49_38363 [Nicotiana attenuata]
Soltu.DM.11G008290	94	109	105	50	38	42	3.66522	4.17905	4.09051	1.94536	1.49522	1.68704	0.000135699	0.0009407	-1.19299	down	[R]	General function prediction only	--	K20241|0|sot:102585613|(RefSeq) U4/U6 small nuclear ribonucleoprotein Prp4; K20241 WD repeat-containing protein 44	[S]	Function unknown	WD domain, G-beta repeat;; Anaphase-promoting complex subunit 4 WD40 domain	WD repeat-containing protein 44 OS=Xenopus laevis OX=8355 GN=wdr44 PE=2 SV=1	Uncharacterized protein OS=Solanum tuberosum OX=4113 PE=4 SV=1	PREDICTED: U4/U6 small nuclear ribonucleoprotein Prp4 [Solanum tuberosum]
Soltu.DM.07G025320	896	1998	1133	127	365	67	103.243	234.885	138.126	14.2145	40.1494	7.03717	3.1353e-06	3.85565e-05	-2.56526	down	[J]	Translation, ribosomal structure and biogenesis	Molecular Function: structural constituent of ribosome (GO:0003735);; Cellular Component: mitochondrion (GO:0005739);; Cellular Component: ribosome (GO:0005840);; Cellular Component: chloroplast stroma (GO:0009570);; Cellular Component: chloroplast envelope (GO:0009941);; Molecular Function: rRNA binding (GO:0019843);; Biological Process: plastid translation (GO:0032544);;	K02895|1.92524e-87|sot:102605576|(RefSeq) 50S ribosomal protein L24, chloroplastic; K02895 large subunit ribosomal protein L24	[J]	Translation, ribosomal structure and biogenesis	Ribosomal proteins 50S L24/mitochondrial 39S L24;; KOW motif	50S ribosomal protein L24, chloroplastic OS=Nicotiana tabacum OX=4097 GN=RPL24 PE=1 SV=1	Uncharacterized protein OS=Solanum tuberosum OX=4113 GN=102605576 PE=3 SV=1	PREDICTED: 50S ribosomal protein L24, chloroplastic [Solanum tuberosum]
Soltu.DM.01G039520	493	201	509	1338	1239	1338	37.3796	15.7488	34.7197	91.5401	104.817	104.983	3.53328e-06	4.25142e-05	1.6576	up	[R]	General function prediction only	Molecular Function: nucleotide binding (GO:0000166);; Molecular Function: nucleic acid binding (GO:0003676);;	K12890|3.93775e-86|sot:102581715|(RefSeq) serine/arginine-rich splicing factor SR30; K12890 splicing factor, arginine/serine-rich 1	[A]	RNA processing and modification	RNA recognition motif. (a.k.a. RRM, RBD, or RNP domain)	Serine/arginine-rich splicing factor SR30 OS=Arabidopsis thaliana OX=3702 GN=SR30 PE=1 SV=1	Uncharacterized protein OS=Solanum lycopersicum OX=4081 PE=4 SV=1	PREDICTED: serine/arginine-rich splicing factor SR30 [Solanum tuberosum]
Soltu.DM.04G000080	176	479	390	104	165	51	6.51323	16.6449	14.7507	4.08601	6.63192	2.06943	0.0017928	0.00805102	-1.5648	down	--	--	--	--	--	--	--	Protein WVD2-like 7 OS=Arabidopsis thaliana OX=3702 GN=WDL7 PE=2 SV=1	Uncharacterized protein OS=Solanum tuberosum OX=4113 GN=102593323 PE=4 SV=1	PREDICTED: uncharacterized protein LOC102593323 isoform X1 [Solanum tuberosum]
Soltu.DM.02G029810	98	100	91	48	50	31	18.367	18.5989	16.994	8.89498	9.23282	5.90533	0.00112935	0.00550797	-1.10787	down	[H]	Coenzyme transport and metabolism	Molecular Function: nucleotide binding (GO:0000166);; Cellular Component: cytosol (GO:0005829);; Biological Process: Mo-molybdopterin cofactor biosynthetic process (GO:0006777);; Biological Process: auxin-activated signaling pathway (GO:0009734);; Biological Process: molybdenum incorporation into molybdenum-molybdopterin complex (GO:0018315);; Cellular Component: molybdopterin synthase complex (G…	K03635|8.40289e-69|sot:102605332|(RefSeq) molybdopterin synthase sulfur carrier subunit; K21232 molybdopterin synthase sulfur carrier subunit	[C]	Energy production and conversion	ThiS family	Molybdopterin synthase sulfur carrier subunit OS=Oryza sativa subsp. japonica OX=39947 GN=Os02g0558300 PE=3 SV=1	Molybdopterin synthase sulfur carrier subunit OS=Solanum tuberosum OX=4113 GN=102605332 PE=3 SV=1	PREDICTED: molybdopterin synthase sulfur carrier subunit [Solanum tuberosum]
Soltu.DM.01G027750	1037	899	1104	3832	1768	2277	147.017	145.232	177.707	557.42	263.723	340.34	2.93495e-05	0.000258119	1.34956	up	--	--	Molecular Function: DNA binding (GO:0003677);; Molecular Function: zinc ion binding (GO:0008270);;	--	[R]	General function prediction only	AN1-like Zinc finger;; A20-like zinc finger	Zinc finger A20 and AN1 domain-containing stress-associated protein 5 OS=Arabidopsis thaliana OX=3702 GN=SAP5 PE=2 SV=1	Stress-associated protein 1 OS=Solanum tuberosum OX=4113 GN=102597395 PE=4 SV=1	PREDICTED: zinc finger A20 and AN1 domain-containing stress-associated protein 5 [Solanum tuberosum]
Soltu.DM.11G008300	180	64	57	358	387	274	12.9527	4.67258	4.36353	25.8845	28.7478	19.9007	0.000273125	0.00169623	1.66763	up	--	--	Molecular Function: ubiquitin-protein transferase activity (GO:0004842);; Biological Process: protein ubiquitination (GO:0016567);;	K08332|2.35165e-30|smo:SELMODRAFT_51906|(RefSeq) hypothetical protein; K08332 vacuolar protein 8	--	--	U-box domain	U-box domain-containing protein 27 OS=Arabidopsis thaliana OX=3702 GN=PUB27 PE=2 SV=1	RING-type E3 ubiquitin transferase OS=Solanum tuberosum OX=4113 GN=102585949 PE=4 SV=1	PREDICTED: U-box domain-containing protein 27 [Solanum tuberosum]
Soltu.DM.04G020590	0	0	0	45	12	18	0	0	0	10.1156	2.839	4.02369	1.17047e-06	1.63976e-05	4.23273	up	--	--	--	--	--	--	Domain of unknown function (DUF4228)	--	Uncharacterized protein OS=Solanum tuberosum OX=4113 GN=102601500 PE=4 SV=1	PREDICTED: uncharacterized protein LOC102601500 [Solanum tuberosum]
Soltu.DM.03G036680	987	880	1670	7241	6022	8167	39.2972	35.451	68.8809	286.738	244.499	323.581	2.89165e-17	3.69922e-15	2.5453	up	[T]	Signal transduction mechanisms	Molecular Function: protein serine/threonine phosphatase activity (GO:0004722);; Biological Process: protein dephosphorylation (GO:0006470);; Molecular Function: metal ion binding (GO:0046872);;	K14497|0|sot:102579707|(RefSeq) protein phosphatase 2C 16-like; K14497 protein phosphatase 2C [EC:3.1.3.16]	[T]	Signal transduction mechanisms	Protein phosphatase 2C	Protein phosphatase 2C 16 OS=Arabidopsis thaliana OX=3702 GN=HAB1 PE=1 SV=1	Uncharacterized protein OS=Solanum tuberosum OX=4113 GN=102579707 PE=3 SV=1	PREDICTED: protein phosphatase 2C 16-like isoform X1 [Solanum tuberosum]
Soltu.DM.02G030180	3413	3197	4669	12118	12257	11692	317.232	293.335	475.187	1102.72	1096.97	1035.58	9.33903e-16	1.0033e-13	1.67187	up	--	--	--	K01611|5.21835e-15|cam:101499004|(RefSeq) S-adenosylmethionine decarboxylase proenzyme; K01611 S-adenosylmethionine decarboxylase [EC:4.1.1.50]	--	--	S-adenosyl-l-methionine decarboxylase leader peptide	--	uncharacterized protein LOC107783526 OS=Nicotiana tabacum OX=4097 GN=LOC107783526 PE=4 SV=1	PREDICTED: uncharacterized protein LOC107783526 [Nicotiana tabacum]
Soltu.DM.10G010450	115	132	178	802	236	397	3.91608	4.59499	6.7412	37.5136	9.64608	18.4417	0.000261698	0.00163835	1.66054	up	--	--	Cellular Component: cytoplasm (GO:0005737);; Cellular Component: integral component of membrane (GO:0016021);;	K13506|6.92845e-21|mdm:103446271|(RefSeq) uncharacterized protein At1g04910-like	--	--	GDP-fucose protein O-fucosyltransferase	O-fucosyltransferase 20 OS=Arabidopsis thaliana OX=3702 GN=OFUT20 PE=1 SV=1	Putative O-fucosyltransferase family protein-like OS=Solanum chacoense OX=4108 PE=4 SV=1	PREDICTED: uncharacterized protein At1g04910-like [Solanum tuberosum]
Soltu.DM.02G025810	1488	8999	8028	232	805	118	183.364	1209.1	1013.25	26.8385	95.3671	13.7107	2.14606e-07	3.69401e-06	-3.40716	down	--	--	Molecular Function: monooxygenase activity (GO:0004497);; Cellular Component: chloroplast (GO:0009507);; Biological Process: photorespiration (GO:0009853);; Molecular Function: ribulose-bisphosphate carboxylase activity (GO:0016984);; Biological Process: reductive pentose-phosphate cycle (GO:0019253);; Biological Process: oxidation-reduction process (GO:0055114);;	K01602|2.38089e-124|sot:102601229|(RefSeq) ribulose bisphosphate carboxylase small chain 2C, chloroplastic; K01602 ribulose-bisphosphate carboxylase small chain [EC:4.1.1.39]	--	--	Ribulose bisphosphate carboxylase, small chain;; Ribulose-1,5-bisphosphate carboxylase small subunit	Ribulose bisphosphate carboxylase small chain 2C, chloroplastic OS=Solanum tuberosum OX=4113 GN=RBCS-2C PE=3 SV=1	Ribulose bisphosphate carboxylase small chain OS=Solanum chacoense OX=4108 PE=3 SV=1	PREDICTED: ribulose bisphosphate carboxylase small chain 2C, chloroplastic [Solanum tuberosum]
Soltu.DM.03G030060	1	7	19	141	55	94	0.192534	1.18068	3.0655	23.9644	9.44034	15.9066	4.09542e-05	0.000343701	2.84848	up	[TZDR]	--	Molecular Function: calcium ion binding (GO:0005509);;	K02183|2.24108e-40|sot:107059253|(RefSeq) probable calcium-binding protein CML45; K02183 calmodulin	[T]	Signal transduction mechanisms	EF hand;; EF-hand domain pair;; EF hand;; EF-hand domain;; EF-hand domain pair	Probable calcium-binding protein CML45 OS=Arabidopsis thaliana OX=3702 GN=CML45 PE=2 SV=1	Uncharacterized protein OS=Solanum tuberosum OX=4113 GN=107058370 PE=4 SV=1	PREDICTED: probable calcium-binding protein CML30 [Solanum tuberosum]
Soltu.DM.01G005770	96	69	88	199	164	182	3.32491	2.72363	4.29137	9.30885	7.79006	7.97334	3.51647e-05	0.000301091	1.1019	up	[E]	Amino acid transport and metabolism	--	K00787|5.41501e-114|obr:102712672|(RefSeq) putative D-cysteine desulfhydrase 2, mitochondrial	--	--	--	D-cysteine desulfhydrase 2, mitochondrial OS=Arabidopsis thaliana OX=3702 GN=At3g26115 PE=2 SV=1	Uncharacterized protein OS=Solanum tuberosum OX=4113 GN=102605932 PE=4 SV=1	PREDICTED: D-cysteine desulfhydrase 2, mitochondrial [Solanum tuberosum]
Soltu.DM.10G010830	302	1543	205	77	111	50	18.4972	92.8772	12.6407	4.70577	6.87901	3.05315	2.37993e-05	0.000213655	-2.68322	down	[G]	Carbohydrate transport and metabolism	Molecular Function: hydrolase activity, hydrolyzing O-glycosyl compounds (GO:0004553);; Biological Process: carbohydrate metabolic process (GO:0005975);;	K01188|0|sot:102588295|(RefSeq) vicianin hydrolase-like; K22279 vicianin beta-glucosidase [EC:3.2.1.119]	[G]	Carbohydrate transport and metabolism	Glycosyl hydrolase family 1	Vicianin hydrolase (Fragment) OS=Vicia sativa subsp. nigra OX=3909 PE=1 SV=1	Putative vicianin hydrolase-like OS=Solanum chacoense OX=4108 PE=3 SV=1	PREDICTED: vicianin hydrolase-like [Solanum tuberosum]
Soltu.DM.07G020090	95	145	159	2900	1059	1730	9.51669	15.3649	16.7093	276.319	102.373	168.428	1.45152e-19	2.94009e-17	3.65764	up	--	--	Molecular Function: DNA binding (GO:0003677);; Molecular Function: DNA-binding transcription factor activity (GO:0003700);; Cellular Component: nucleus (GO:0005634);; Biological Process: regulation of transcription, DNA-templated (GO:0006355);; Biological Process: defense response (GO:0006952);; Biological Process: ethylene-activated signaling pathway (GO:0009873);;	K09286|3.3898e-23|bvg:104883290|(RefSeq) ethylene-responsive transcription factor 4; K09286 EREBP-like factor	--	--	AP2 domain	Ethylene-responsive transcription factor 4 OS=Nicotiana sylvestris OX=4096 GN=ERF4 PE=2 SV=1	Uncharacterized protein OS=Solanum tuberosum OX=4113 GN=102605299 PE=4 SV=1	PREDICTED: ethylene-responsive transcription factor 4-like [Solanum tuberosum]
Soltu.DM.03G030410	751	522	697	342	214	257	41.2644	29.5883	41.115	18.963	12.1037	14.1142	8.45237e-06	8.87453e-05	-1.22865	down	--	--	Biological Process: regulation of leaf development (GO:2000024);;	K16221|6.97797e-29|brp:103847150|(RefSeq) transcription factor TCP21-like; K16221 transcription factor TCP21 (protein CCA1 HIKING EXPEDITION)	--	--	TCP family transcription factor	Transcription factor TCP14 OS=Arabidopsis thaliana OX=3702 GN=TCP14 PE=1 SV=1	Uncharacterized protein OS=Solanum tuberosum OX=4113 GN=102589520 PE=4 SV=1	PREDICTED: transcription factor TCP14 [Solanum tuberosum]
Soltu.DM.02G006310	466	386	316	1070	590	819	17.7231	15.2365	12.4399	46.0184	24.2281	33.9174	0.000348898	0.00207662	1.07515	up	[O]	Posttranslational modification, protein turnover, chaperones	--	K08900|0|sot:102584520|(RefSeq) protein HYPER-SENSITIVITY-RELATED 4-like; K08900 mitochondrial chaperone BCS1	[O]	Posttranslational modification, protein turnover, chaperones	Domain associated at C-terminal with AAA;; ATPase family associated with various cellular activities (AAA);; AAA domain (dynein-related subfamily);; Holliday junction DNA helicase RuvB P-loop domain	Protein HYPER-SENSITIVITY-RELATED 4 OS=Arabidopsis thaliana OX=3702 GN=HSR4 PE=2 SV=1	Uncharacterized protein OS=Solanum tuberosum OX=4113 PE=3 SV=1	PREDICTED: protein HYPER-SENSITIVITY-RELATED 4 [Solanum tuberosum]
Soltu.DM.09G024760	269	272	242	76	154	140	12.3135	12.2154	11.1862	3.72313	7.54824	6.96287	0.00157564	0.00723966	-1.03336	down	--	--	--	K17710|3.67699e-47|atr:18446702|(RefSeq) pentatricopeptide repeat-containing protein At1g63330	[R]	General function prediction only	PPR repeat family;; Pentatricopeptide repeat domain;; PPR repeat;; PPR repeat;; Pentacotripeptide-repeat region of PRORP;; Evolutionarily conserved signalling intermediate in Toll pathway	Pentatricopeptide repeat-containing protein At3g22670, mitochondrial OS=Arabidopsis thaliana OX=3702 GN=At3g22670 PE=2 SV=1	Uncharacterized protein OS=Solanum tuberosum OX=4113 GN=102597364 PE=4 SV=1	PREDICTED: pentatricopeptide repeat-containing protein At3g22670, mitochondrial [Solanum tuberosum]
Soltu.DM.08G024020	380	290	371	1711	1031	1407	54.9157	38.16	50.8719	218.641	132.198	168.854	1.17944e-13	8.10399e-12	1.97193	up	[R]	General function prediction only	Molecular Function: GTP binding (GO:0005525);; Cellular Component: intracellular (GO:0005622);; Biological Process: small GTPase mediated signal transduction (GO:0007264);;	K07874|3.17064e-149|sot:102596483|(RefSeq) GTP-binding protein YPTM2; K07874 Ras-related protein Rab-1A	[TU]	--	Ras family;; Ras of Complex, Roc, domain of DAPkinase;; ADP-ribosylation factor family;; Signal recognition particle receptor beta subunit;; Gtr1/RagA G protein conserved region;; 50S ribosome-binding GTPase	GTP-binding protein YPTM2 OS=Zea mays OX=4577 GN=YPTM2 PE=2 SV=1	Uncharacterized protein OS=Solanum tuberosum OX=4113 GN=102596483 PE=4 SV=1	PREDICTED: GTP-binding protein YPTM2 [Solanum tuberosum]
Soltu.DM.04G037700	46	59	29	266	180	280	1.77436	2.37344	1.21675	11.0607	7.66996	11.525	2.46254e-10	8.77e-09	2.35024	up	[RTKL]	--	Molecular Function: protein serine/threonine kinase activity (GO:0004674);; Molecular Function: ATP binding (GO:0005524);; Biological Process: protein phosphorylation (GO:0006468);;	K04733|1.54108e-177|aip:107610007|(RefSeq) probable serine/threonine-protein kinase PIX13	[T]	Signal transduction mechanisms	Protein tyrosine kinase;; Protein kinase domain	Probable serine/threonine-protein kinase PIX13 OS=Arabidopsis thaliana OX=3702 GN=PIX13 PE=1 SV=2	Uncharacterized protein OS=Solanum tuberosum OX=4113 GN=102600547 PE=3 SV=1	PREDICTED: probable serine/threonine-protein kinase NAK [Solanum tuberosum]
Soltu.DM.04G025670	268	423	554	37	179	73	15.5919	24.9612	32.2025	2.21848	11.0042	4.40935	0.000320305	0.00193848	-1.90962	down	--	--	Molecular Function: calcium ion binding (GO:0005509);; Cellular Component: chloroplast thylakoid (GO:0009534);; Cellular Component: chloroplast stroma (GO:0009570);; Cellular Component: photosystem II oxygen evolving complex (GO:0009654);; Biological Process: photosynthesis (GO:0015979);; Cellular Component: extrinsic component of membrane (GO:0019898);; Cellular Component: thylakoid lumen (GO:00…	--	--	--	PsbP	PsbP domain-containing protein 4, chloroplastic OS=Arabidopsis thaliana OX=3702 GN=PPD4 PE=1 SV=2	Uncharacterized protein OS=Solanum lycopersicum OX=4081 PE=4 SV=1	PREDICTED: psbP domain-containing protein 4, chloroplastic [Solanum tuberosum]
Soltu.DM.02G011220	84	62	79	25	41	31	14.4099	10.6115	13.0939	4.09166	6.51774	5.25207	0.00231892	0.00989281	-1.14576	down	[R]	General function prediction only	Molecular Function: nucleotide binding (GO:0000166);; Molecular Function: RNA binding (GO:0003723);;	K13195|2.24793e-11|cam:101493179|(RefSeq) glycine-rich RNA-binding protein 4, mitochondrial; K13195 cold-inducible RNA-binding protein	[R]	General function prediction only	RNA recognition motif. (a.k.a. RRM, RBD, or RNP domain)	Organelle RRM domain-containing protein 1, chloroplastic OS=Oryza sativa subsp. japonica OX=39947 GN=ORRM1 PE=3 SV=1	Uncharacterized protein OS=Solanum tuberosum OX=4113 PE=4 SV=1	PREDICTED: cold-inducible RNA-binding protein [Solanum tuberosum]
Soltu.DM.03G024340	279	270	242	73	94	85	14.9159	14.5056	11.8053	4.35884	5.04004	4.67387	1.44675e-11	6.66728e-10	-1.60737	down	[R]	General function prediction only	Molecular Function: protein kinase activity (GO:0004672);; Molecular Function: ATP binding (GO:0005524);; Biological Process: protein phosphorylation (GO:0006468);;	K08869|0|sot:102594574|(RefSeq) uncharacterized protein slr0889-like; K08869 aarF domain-containing kinase	[R]	General function prediction only	ABC1 family	Uncharacterized aarF domain-containing protein kinase At5g05200, chloroplastic OS=Arabidopsis thaliana OX=3702 GN=At5g05200 PE=1 SV=1	Uncharacterized protein OS=Solanum lycopersicum OX=4081 GN=101245047 PE=4 SV=1	PREDICTED: uncharacterized protein slr0889-like isoform X1 [Solanum tuberosum]
Soltu.DM.03G032380	167	502	222	20	49	39	18.334	54.2914	24.8803	2.29749	5.49457	4.37439	3.78403e-08	8.28608e-07	-2.79118	down	--	--	--	--	--	--	--	Uncharacterized protein At4g14100 OS=Arabidopsis thaliana OX=3702 GN=At4g14100 PE=2 SV=1	Uncharacterized protein OS=Solanum tuberosum OX=4113 GN=102605021 PE=4 SV=1	uncharacterized protein At4g14100-like [Solanum pennellii]
Soltu.DM.03G003180	22	14	29	49	57	70	1.55155	0.942736	1.94117	3.19239	3.69474	4.4765	0.00202195	0.00886512	1.3665	up	[R]	General function prediction only	Cellular Component: integral component of membrane (GO:0016021);; Biological Process: transmembrane transport (GO:0055085);;	K07088|2.8212e-101|rcu:8281331|(RefSeq) protein PIN-LIKES 7; K07088 uncharacterized protein	[S]	Function unknown	Membrane transport protein	Protein PIN-LIKES 1 OS=Arabidopsis thaliana OX=3702 GN=PILS1 PE=2 SV=1	Uncharacterized protein OS=Solanum tuberosum OX=4113 GN=102598585 PE=4 SV=1	PREDICTED: uncharacterized transporter YBR287W-like [Solanum tuberosum]
Soltu.DM.02G014560	1	4	3	53	18	53	0.0835453	0.335776	0.267553	3.7717	1.34572	3.81845	3.06311e-06	3.77454e-05	3.25241	up	[R]	General function prediction only	Molecular Function: oxidoreductase activity (GO:0016491);; Molecular Function: metal ion binding (GO:0046872);; Biological Process: oxidation-reduction process (GO:0055114);;	K05278|4.74386e-59|nnu:104609672|(RefSeq) flavonol synthase/flavanone 3-hydroxylase-like; K05278 flavonol synthase [EC:1.14.20.6]	[QR]	--	2OG-Fe(II) oxygenase superfamily;; non-haem dioxygenase in morphine synthesis N-terminal	Probable 2-oxoglutarate/Fe(II)-dependent dioxygenase OS=Papaver somniferum OX=3469 GN=DIOX2 PE=2 SV=1	Uncharacterized protein OS=Solanum tuberosum OX=4113 GN=102600841 PE=3 SV=1	PREDICTED: probable 2-oxoglutarate/Fe(II)-dependent dioxygenase [Solanum tuberosum]
Soltu.DM.08G021780	146	122	110	428	267	258	5.02192	4.14106	3.91855	16.8482	10.3502	9.95477	2.35601e-05	0.000211868	1.31403	up	[RTKL]	--	Molecular Function: protein serine/threonine kinase activity (GO:0004674);; Molecular Function: ATP binding (GO:0005524);; Biological Process: protein phosphorylation (GO:0006468);; Cellular Component: integral component of membrane (GO:0016021);;	K04733|2.84355e-153|mdm:103452585|(RefSeq) G-type lectin S-receptor-like serine/threonine-protein kinase CES101	--	--	Protein kinase domain;; Protein tyrosine kinase;; D-mannose binding lectin;; Domain of unknown function (DUF3403);; PAN-like domain	G-type lectin S-receptor-like serine/threonine-protein kinase CES101 OS=Arabidopsis thaliana OX=3702 GN=CES101 PE=2 SV=2	Uncharacterized protein OS=Solanum lycopersicum OX=4081 PE=4 SV=1	PREDICTED: LOW QUALITY PROTEIN: G-type lectin S-receptor-like serine/threonine-protein kinase At1g67520 [Solanum tuberosum]
Soltu.DM.08G016760	21	16	21	104	61	87	2.05361	1.59888	2.06327	9.87053	5.78511	8.34241	9.05364e-07	1.30599e-05	2.02622	up	--	--	--	K19613|1.43149e-55|cic:CICLE_v10020552mg|(RefSeq) hypothetical protein	[R]	General function prediction only	Leucine rich repeat;; Leucine Rich repeats (2 copies);; Leucine Rich Repeat;; Leucine Rich repeat	Receptor-like protein Cf-9 homolog OS=Solanum lycopersicum OX=4081 GN=HCR9-0 PE=2 SV=2	Uncharacterized protein OS=Solanum tuberosum OX=4113 PE=4 SV=1	PREDICTED: receptor-like protein 12 [Solanum tuberosum]
Soltu.DM.01G035400	256	270	322	78	44	52	24.2347	24.7728	31.4246	7.92485	4.58804	5.31482	3.28454e-12	1.74502e-10	-2.20029	down	--	--	--	--	--	--	--	--	Uncharacterized protein OS=Solanum tuberosum OX=4113 GN=102594611 PE=4 SV=1	PREDICTED: uncharacterized protein LOC102594611 [Solanum tuberosum]
Soltu.DM.06G020360	65	34	44	160	92	191	4.27145	2.44982	3.66881	14.1243	6.64255	13.5702	0.00018612	0.00122818	1.56385	up	--	--	--	K19613|6.26932e-150|nnu:104601536|(RefSeq) TMV resistance protein N-like	--	--	NB-ARC domain;; Leucine Rich repeats (2 copies);; Leucine rich repeat	TMV resistance protein N OS=Nicotiana glutinosa OX=35889 GN=N PE=1 SV=1	TMV resistance protein N-like OS=Capsicum annuum OX=4072 GN=LOC107855834 PE=4 SV=1	TMV resistance protein N-like [Solanum pennellii]
Soltu.DM.06G007770	272	73	143	29	24	29	10.8158	2.91715	5.96999	1.26662	1.05153	1.37912	2.83564e-06	3.52326e-05	-2.34569	down	[M]	Cell wall/membrane/envelope biogenesis	Cellular Component: integral component of membrane (GO:0016021);; Biological Process: transmembrane transport (GO:0055085);;	--	[M]	Cell wall/membrane/envelope biogenesis	Mechanosensitive ion channel	Mechanosensitive ion channel protein 10 OS=Arabidopsis thaliana OX=3702 GN=MSL10 PE=1 SV=1	Mechanosensitive ion channel protein OS=Solanum tuberosum OX=4113 PE=3 SV=1	PREDICTED: mechanosensitive ion channel protein 10-like [Solanum tuberosum]
Soltu.DM.04G008710	29	55	33	187	648	164	6.68176	10.9607	5.4357	43.8146	142.919	33.7044	3.96992e-07	6.3745e-06	2.79698	up	--	--	Cellular Component: integral component of membrane (GO:0016021);;	K10703|2.1223e-139|sot:102591777|(RefSeq) very-long-chain (3R)-3-hydroxyacyl-CoA dehydratase PASTICCINO 2; K10703 very-long-chain (3R)-3-hydroxyacyl-CoA dehydratase [EC:4.2.1.134]	[R]	General function prediction only	Protein tyrosine phosphatase-like protein, PTPLA	Very-long-chain (3R)-3-hydroxyacyl-CoA dehydratase PASTICCINO 2 OS=Arabidopsis thaliana OX=3702 GN=PAS2 PE=1 SV=1	Very-long-chain (3R)-3-hydroxyacyl-CoA dehydratase OS=Solanum tuberosum OX=4113 GN=102591777 PE=3 SV=1	PREDICTED: very-long-chain (3R)-3-hydroxyacyl-CoA dehydratase PASTICCINO 2 [Solanum tuberosum]
Soltu.DM.03G035660	106	72	39	453	204	158	11.3212	7.61705	4.27322	46.3332	20.9056	16.1294	0.000402148	0.00234546	1.77802	up	--	--	--	K03350|1.18901e-17|aly:ARALYDRAFT_902934|(RefSeq) hypothetical protein; K03350 anaphase-promoting complex subunit 3	--	--	Cotton fibre expressed protein	--	Uncharacterized protein OS=Solanum tuberosum OX=4113 GN=102580149 PE=4 SV=1	PREDICTED: uncharacterized protein LOC102580149 [Solanum tuberosum]
Soltu.DM.07G019960	123	14	56	362	404	313	7.52416	0.880342	3.531	23.3908	26.2459	20.2045	9.71875e-05	0.000708857	2.24098	up	--	--	Molecular Function: diacylglycerol O-acyltransferase activity (GO:0004144);; Biological Process: glycerolipid biosynthetic process (GO:0045017);;	K20098|1.2931e-73|mtr:MTR_4g078460|(RefSeq) DNA repair and recombination RAD26-like protein, putative; K20098 DNA excision repair protein ERCC-6-like 2 [EC:3.6.4.-]	--	--	Protein of unknown function (DUF1298);; Wax ester synthase-like Acyl-CoA acyltransferase domain;; Protein of unknown function (DUF1298)	O-acyltransferase WSD1 OS=Arabidopsis thaliana OX=3702 GN=WSD1 PE=2 SV=1	Uncharacterized protein OS=Solanum tuberosum OX=4113 GN=102602717 PE=4 SV=1	PREDICTED: O-acyltransferase WSD1-like [Solanum tuberosum]
Soltu.DM.07G018580	19	55	25	273	72	190	0.914811	2.64999	1.14911	12.7815	2.95146	9.44942	0.000115584	0.000819966	2.18936	up	[RTKL]	--	Molecular Function: protein serine/threonine kinase activity (GO:0004674);; Molecular Function: ATP binding (GO:0005524);; Biological Process: protein phosphorylation (GO:0006468);; Cellular Component: integral component of membrane (GO:0016021);; Biological Process: recognition of pollen (GO:0048544);;	K04730|6.11175e-123|jcu:105635745|(RefSeq) G-type lectin S-receptor-like serine/threonine-protein kinase SD1-1	--	--	S-locus glycoprotein domain;; D-mannose binding lectin;; PAN-like domain;; Protein kinase domain;; Protein tyrosine kinase	G-type lectin S-receptor-like serine/threonine-protein kinase At4g03230 OS=Arabidopsis thaliana OX=3702 GN=At4g03230 PE=3 SV=3	Uncharacterized protein OS=Solanum tuberosum OX=4113 GN=107063255 PE=4 SV=1	PREDICTED: G-type lectin S-receptor-like serine/threonine-protein kinase At4g03230 [Solanum tuberosum]
Soltu.DM.06G034460	64	219	110	5	25	3	11.6121	38.6452	19.7903	1.04764	4.57523	0.654216	1.86418e-05	0.000173003	-2.96302	down	--	--	Cellular Component: chloroplast (GO:0009507);; Cellular Component: photosystem II (GO:0009523);; Biological Process: photosynthesis (GO:0015979);; Cellular Component: integral component of membrane (GO:0016021);;	K02721|1.84295e-89|sot:102590010|(RefSeq) photosystem II reaction center W protein, chloroplastic-like; K02721 photosystem II PsbW protein	--	--	Photosystem II reaction centre W protein (PsbW)	Photosystem II reaction center W protein, chloroplastic OS=Arabidopsis thaliana OX=3702 GN=PSBW PE=1 SV=2	Uncharacterized protein OS=Solanum tuberosum OX=4113 GN=102590010 PE=4 SV=1	PREDICTED: photosystem II reaction center W protein, chloroplastic-like [Solanum tuberosum]
Soltu.DM.01G050620	42	45	71	132	117	139	2.55089	2.79907	4.6912	7.96354	7.31171	8.74967	0.000177553	0.00117874	1.26697	up	[R]	General function prediction only	Biological Process: maturation of LSU-rRNA from tricistronic rRNA transcript (SSU-rRNA, 5.8S rRNA, LSU-rRNA) (GO:0000463);; Biological Process: maturation of 5.8S rRNA from tricistronic rRNA transcript (SSU-rRNA, 5.8S rRNA, LSU-rRNA) (GO:0000466);; Cellular Component: nucleoplasm (GO:0005654);; Cellular Component: nucleolus (GO:0005730);; Cellular Component: plasmodesma (GO:0009506);; Cellular Co…	K14863|0|sot:102580335|(RefSeq) ribosome biogenesis protein WDR12 homolog; K14863 ribosome biogenesis protein	[Z]	Cytoskeleton	WD domain, G-beta repeat;; NLE (NUC135) domain	Ribosome biogenesis protein WDR12 homolog OS=Arabidopsis thaliana OX=3702 GN=WDR12 PE=1 SV=1	Ribosome biogenesis protein WDR12 homolog OS=Solanum tuberosum OX=4113 PE=3 SV=1	PREDICTED: ribosome biogenesis protein WDR12 homolog [Solanum tuberosum]
Soltu.DM.07G001070	560	707	748	241	315	225	15.6097	19.2281	21.0051	6.91053	9.01448	6.54473	6.82501e-08	1.36958e-06	-1.3295	down	--	--	Cellular Component: nucleus (GO:0005634);; Biological Process: cell cycle (GO:0007049);;	K17964|4.27461e-53|pda:103707812|(RefSeq) LOW QUALITY PROTEIN: pentatricopeptide repeat-containing protein At5g61990, mitochondrial-like; K17964 leucine-rich PPR motif-containing protein, mitochondrial	[R]	General function prediction only	PPR repeat family;; PPR repeat;; PPR repeat;; Pentatricopeptide repeat domain;; Pentacotripeptide-repeat region of PRORP;; Tetratricopeptide repeat	Pentatricopeptide repeat-containing protein At4g30825, chloroplastic OS=Arabidopsis thaliana OX=3702 GN=At4g30825 PE=2 SV=2	Uncharacterized protein OS=Solanum tuberosum OX=4113 GN=102600654 PE=4 SV=1	PREDICTED: pentatricopeptide repeat-containing protein At4g30825, chloroplastic [Solanum tuberosum]
Soltu.DM.02G025640	2179	1960	1538	799	836	893	91.0542	83.8749	66.4337	34.0059	36.3676	38.7724	1.62556e-08	3.85477e-07	-1.13688	down	[DZ]	--	--	K10615|9.42717e-43|atr:18446390|(RefSeq) ubiquitin-protein ligase E3A isoform X1; K10587 ubiquitin-protein ligase E3 A [EC:2.3.2.26]	[S]	Function unknown	Regulator of chromosome condensation (RCC1) repeat;; Regulator of chromosome condensation (RCC1) repeat	Ultraviolet-B receptor UVR8 OS=Arabidopsis thaliana OX=3702 GN=UVR8 PE=1 SV=1	Uncharacterized protein OS=Solanum tuberosum OX=4113 GN=102578177 PE=4 SV=1	PREDICTED: ultraviolet-B receptor UVR8-like [Solanum tuberosum]
Soltu.DM.09G024350	157	239	149	30	30	10	10.9668	16.5862	10.6489	2.18682	2.25558	0.796264	3.43502e-09	9.51481e-08	-2.74837	down	--	--	Cellular Component: chloroplast thylakoid lumen (GO:0009543);; Biological Process: photosystem II repair (GO:0010206);; Biological Process: photosystem II assembly (GO:0010207);;	--	--	--	Photosystem II Pbs27	Photosystem II D1 precursor processing protein PSB27-H2, chloroplastic OS=Arabidopsis thaliana OX=3702 GN=PSB27-2 PE=1 SV=1	Uncharacterized protein OS=Solanum tuberosum OX=4113 GN=102580023 PE=3 SV=1	PREDICTED: photosystem II D1 precursor processing protein PSB27-H2, chloroplastic [Solanum tuberosum]
Soltu.DM.04G006180	47	43	68	473	200	231	2.09436	1.86053	3.00202	21.0697	8.97303	10.4027	1.61653e-08	3.83804e-07	2.39558	up	[RTKL]	--	Molecular Function: protein serine/threonine kinase activity (GO:0004674);; Molecular Function: ATP binding (GO:0005524);; Biological Process: protein phosphorylation (GO:0006468);; Cellular Component: integral component of membrane (GO:0016021);;	K13420|0|sot:102586695|(RefSeq) probable LRR receptor-like serine/threonine-protein kinase At3g47570; K13420 LRR receptor-like serine/threonine-protein kinase FLS2 [EC:2.7.11.1]	--	--	Protein kinase domain;; Protein tyrosine kinase;; Leucine rich repeat;; Leucine Rich repeats (2 copies);; Leucine Rich Repeat	Receptor kinase-like protein Xa21 OS=Oryza sativa subsp. indica OX=39946 GN=XA21 PE=1 SV=1	Uncharacterized protein OS=Solanum tuberosum OX=4113 PE=3 SV=1	PREDICTED: probable LRR receptor-like serine/threonine-protein kinase At3g47570 [Solanum tuberosum]
Soltu.DM.03G017800	0	0	3	56	46	15	0	0	0.184051	3.32424	2.67244	0.741096	4.32973e-06	5.05352e-05	3.72682	up	[Q]	Secondary metabolites biosynthesis, transport and catabolism	Molecular Function: monooxygenase activity (GO:0004497);; Molecular Function: iron ion binding (GO:0005506);; Cellular Component: integral component of membrane (GO:0016021);; Molecular Function: oxidoreductase activity, acting on paired donors, with incorporation or reduction of molecular oxygen (GO:0016705);; Molecular Function: heme binding (GO:0020037);; Biological Process: oxidation-reductio…	K07426|0|mus:103979509|(RefSeq) cytokinin hydroxylase-like; K07426 cytochrome P450 family 4 subfamily B polypeptide 1 [EC:1.14.14.1]	[QI]	--	Cytochrome P450	Cytochrome P450 714C2 OS=Oryza sativa subsp. japonica OX=39947 GN=CYP714C2 PE=2 SV=1	Uncharacterized protein OS=Solanum tuberosum OX=4113 PE=3 SV=1	PREDICTED: cytokinin hydroxylase-like [Solanum tuberosum]
Soltu.DM.02G007060	29	12	35	179	40	171	1.82816	1.14712	2.29503	11.9489	3.23102	9.94996	0.000504422	0.00284139	2.09636	up	[M]	Cell wall/membrane/envelope biogenesis	Molecular Function: UDP-N-acetylmuramate dehydrogenase activity (GO:0008762);; Molecular Function: flavin adenine dinucleotide binding (GO:0050660);; Biological Process: oxidation-reduction process (GO:0055114);;	--	--	--	Domain of unknown function (DUF4281);; UDP-N-acetylenolpyruvoylglucosamine reductase, C-terminal domain	Protein ABA DEFICIENT 4, chloroplastic OS=Arabidopsis thaliana OX=3702 GN=ABA4 PE=2 SV=1	Uncharacterized protein OS=Solanum tuberosum OX=4113 PE=4 SV=1	PREDICTED: uncharacterized protein LOC102604285 [Solanum tuberosum]
Soltu.DM.07G010910	36	164	115	2	5	9	2.80937	12.4051	9.33829	0.259374	0.452961	1.23567	3.56279e-08	7.83693e-07	-3.63286	down	--	--	Molecular Function: DNA binding (GO:0003677);; Cellular Component: nucleus (GO:0005634);; Biological Process: regulation of transcription, DNA-templated (GO:0006355);; Molecular Function: zinc ion binding (GO:0008270);;	K08869|4.84129e-24|cre:CHLREDRAFT_165812|(RefSeq) predicted protein; K08869 aarF domain-containing kinase	--	--	Myb-like DNA-binding domain	Transcription factor MYBS3 OS=Oryza sativa subsp. japonica OX=39947 GN=MYBS3 PE=2 SV=1	Uncharacterized protein OS=Solanum tuberosum OX=4113 GN=102594971 PE=4 SV=1	PREDICTED: myb-like protein J [Solanum tuberosum]
Soltu.DM.09G003010	0	0	0	18	15	8	0	0.0678047	0	0.995367	0.846243	0.431499	5.1125e-05	0.000413358	3.61677	up	[O]	Posttranslational modification, protein turnover, chaperones	Biological Process: ubiquitin-dependent protein catabolic process (GO:0006511);; Cellular Component: cullin-RING ubiquitin ligase complex (GO:0031461);; Molecular Function: ubiquitin protein ligase binding (GO:0031625);;	K03347|0|sot:102598676|(RefSeq) cullin-1-like; K03347 cullin 1	[D]	Cell cycle control, cell division, chromosome partitioning	Cullin family;; Cullin protein neddylation domain	Cullin-1 OS=Arabidopsis thaliana OX=3702 GN=CUL1 PE=1 SV=1	Uncharacterized protein OS=Solanum tuberosum OX=4113 GN=102598676 PE=3 SV=1	PREDICTED: cullin-1-like [Solanum tuberosum]
Soltu.DM.10G025930	181	271	150	26	37	34	8.97906	12.9664	7.34781	1.31172	1.89243	1.72683	1.45917e-11	6.67769e-10	-2.51175	down	--	--	Molecular Function: protein kinase activity (GO:0004672);; Molecular Function: ATP binding (GO:0005524);; Biological Process: protein phosphorylation (GO:0006468);; Cellular Component: integral component of membrane (GO:0016021);;	K13415|3.23462e-33|bvg:104895495|(RefSeq) systemin receptor SR160; K13415 protein brassinosteroid insensitive 1 [EC:2.7.11.1]	--	--	Leucine rich repeat;; Protein tyrosine kinase;; Leucine Rich repeats (2 copies);; Protein kinase domain;; Leucine Rich Repeat	Probable inactive leucine-rich repeat receptor-like protein kinase At3g03770 OS=Arabidopsis thaliana OX=3702 GN=At3g03770 PE=1 SV=1	Uncharacterized protein OS=Solanum tuberosum OX=4113 GN=102599316 PE=4 SV=1	PREDICTED: probable inactive leucine-rich repeat receptor-like protein kinase At3g03770 [Solanum tuberosum]
Soltu.DM.04G037850	2280	3033	2542	696	1431	400	165.59	216.072	179.248	49.168	99.0753	27.1214	0.000357974	0.00212091	-1.53249	down	[G]	Carbohydrate transport and metabolism	Biological Process: glucose metabolic process (GO:0006006);; Cellular Component: chloroplast (GO:0009507);; Biological Process: reductive pentose-phosphate cycle (GO:0019253);; Molecular Function: glyceraldehyde-3-phosphate dehydrogenase (NADP+) (phosphorylating) activity (GO:0047100);; Molecular Function: NADP binding (GO:0050661);; Molecular Function: NAD binding (GO:0051287);; Biological Proce…	K05298|0|sot:102605252|(RefSeq) glyceraldehyde-3-phosphate dehydrogenase B, chloroplastic; K05298 glyceraldehyde-3-phosphate dehydrogenase (NADP+) (phosphorylating) [EC:1.2.1.13]	[G]	Carbohydrate transport and metabolism	Glyceraldehyde 3-phosphate dehydrogenase, C-terminal domain;; Glyceraldehyde 3-phosphate dehydrogenase, NAD binding domain;; CP12 domain	Glyceraldehyde-3-phosphate dehydrogenase B, chloroplastic (Fragment) OS=Nicotiana tabacum OX=4097 GN=GAPB PE=2 SV=1	Glyceraldehyde-3-phosphate dehydrogenase OS=Solanum tuberosum OX=4113 PE=3 SV=1	PREDICTED: glyceraldehyde-3-phosphate dehydrogenase B, chloroplastic [Solanum tuberosum]
Soltu.DM.06G031940	702	281	354	82	198	79	64.2804	26.6615	33.417	7.48262	18.1268	7.36938	0.000241791	0.00153147	-1.74413	down	--	--	Molecular Function: peroxidase activity (GO:0004601);; Cellular Component: extracellular region (GO:0005576);; Biological Process: response to oxidative stress (GO:0006979);; Cellular Component: integral component of membrane (GO:0016021);; Molecular Function: heme binding (GO:0020037);; Biological Process: hydrogen peroxide catabolic process (GO:0042744);; Molecular Function: metal ion binding (…	K00430|0|sot:102580868|(RefSeq) peroxidase 47; K00430 peroxidase [EC:1.11.1.7]	--	--	Peroxidase	Peroxidase 47 OS=Arabidopsis thaliana OX=3702 GN=PER47 PE=2 SV=2	Peroxidase OS=Solanum tuberosum OX=4113 PE=3 SV=1	PREDICTED: peroxidase 47 [Solanum tuberosum]
Soltu.DM.01G001840	2489	3159	438	217	357	70	547.716	678.582	95.2328	47.7907	78.6886	15.6922	1.02132e-05	0.000104359	-2.7928	down	--	--	Molecular Function: peroxidase activity (GO:0004601);; Cellular Component: extracellular region (GO:0005576);; Biological Process: response to oxidative stress (GO:0006979);; Molecular Function: heme binding (GO:0020037);; Biological Process: hydrogen peroxide catabolic process (GO:0042744);; Molecular Function: metal ion binding (GO:0046872);; Biological Process: oxidation-reduction process (GO:…	K00430|1.17886e-139|sot:102588050|(RefSeq) lignin-forming anionic peroxidase-like; K00430 peroxidase [EC:1.11.1.7]	--	--	Peroxidase	Lignin-forming anionic peroxidase OS=Nicotiana tabacum OX=4097 PE=2 SV=1	Peroxidase OS=Solanum tuberosum OX=4113 PE=3 SV=1	PREDICTED: lignin-forming anionic peroxidase-like [Solanum tuberosum]
Soltu.DM.11G016910	1167	722	980	2254	1391	2883	54.1076	34.2051	44.3009	101.229	62.8751	128.141	0.000379202	0.00222992	1.16737	up	--	--	Molecular Function: DNA-binding transcription factor activity (GO:0003700);; Biological Process: regulation of transcription, DNA-templated (GO:0006355);; Molecular Function: sequence-specific DNA binding (GO:0043565);;	K14432|0|sot:102581652|(RefSeq) ABSCISIC ACID-INSENSITIVE 5-like protein 7; K14432 ABA responsive element binding factor	--	--	bZIP transcription factor;; Basic region leucine zipper	ABSCISIC ACID-INSENSITIVE 5-like protein 4 OS=Arabidopsis thaliana OX=3702 GN=ABF1 PE=1 SV=1	Uncharacterized protein OS=Solanum tuberosum OX=4113 GN=102581652 PE=4 SV=1	PREDICTED: ABSCISIC ACID-INSENSITIVE 5-like protein 7 [Solanum tuberosum]
Soltu.DM.03G020900	274	310	450	153	198	108	14.9237	17.0081	25.492	8.80269	11.5769	6.09415	0.00100341	0.00499906	-1.11702	down	[Q]	Secondary metabolites biosynthesis, transport and catabolism	Cellular Component: membrane (GO:0016020);; Molecular Function: oxidoreductase activity (GO:0016491);; Molecular Function: metal ion binding (GO:0046872);;	K07408|0|sly:101258238|(RefSeq) cytochrome P450 89A2	[Q]	Secondary metabolites biosynthesis, transport and catabolism	Cytochrome P450	Cytochrome P450 89A2 OS=Arabidopsis thaliana OX=3702 GN=CYP89A2 PE=2 SV=2	Uncharacterized protein OS=Solanum tuberosum OX=4113 PE=4 SV=1	cytochrome P450 89A2-like [Solanum pennellii]
Soltu.DM.06G014820	1897	2468	2684	713	887	539	76.4468	99.6536	112.622	30.6829	38.8226	23.3614	5.60392e-10	1.84379e-08	-1.67022	down	--	--	Molecular Function: ATP binding (GO:0005524);; Cellular Component: integral component of membrane (GO:0016021);; Molecular Function: kinase activity (GO:0016301);; Biological Process: phosphorylation (GO:0016310);;	--	--	--	Zeta toxin	--	Uncharacterized protein OS=Solanum tuberosum OX=4113 GN=102587392 PE=4 SV=1	PREDICTED: uncharacterized protein LOC102587392 [Solanum tuberosum]
Soltu.DM.11G011130	6	10	8	65	37	24	0.9092	1.49998	1.30278	9.9775	5.53653	3.71122	0.000302648	0.00185063	2.13062	up	--	--	Molecular Function: DNA binding (GO:0003677);; Molecular Function: DNA-binding transcription factor activity (GO:0003700);; Cellular Component: nucleus (GO:0005634);; Biological Process: regulation of transcription, DNA-templated (GO:0006355);;	K09286|5.25395e-17|vvi:100245542|(RefSeq) ethylene-responsive transcription factor ERF011-like; K09286 EREBP-like factor	--	--	AP2 domain	Ethylene-responsive transcription factor ERF012 OS=Arabidopsis thaliana OX=3702 GN=ERF012 PE=2 SV=1	Uncharacterized protein OS=Solanum tuberosum OX=4113 GN=102591018 PE=4 SV=1	PREDICTED: ethylene-responsive transcription factor ERF014 [Solanum tuberosum]
Soltu.DM.03G002800	27	5	20	53	84	69	1.35844	0.296105	1.04715	2.8832	4.32668	3.56152	0.00163838	0.0074697	1.79617	up	[G]	Carbohydrate transport and metabolism	--	K05350|0|sot:102591084|(RefSeq) beta-glucosidase 46-like; K05350 beta-glucosidase [EC:3.2.1.21]	[G]	Carbohydrate transport and metabolism	Glycosyl hydrolase family 1;; Cellulase (glycosyl hydrolase family 5)	Beta-glucosidase 47 OS=Arabidopsis thaliana OX=3702 GN=BGLU47 PE=3 SV=2	beta-glucosidase 18-like OS=Capsicum annuum OX=4072 GN=LOC107869182 PE=3 SV=1	PREDICTED: beta-glucosidase 46-like [Solanum tuberosum]
Soltu.DM.12G024050	1028	3022	639	240	667	153	56.1288	160.016	35.5344	14.1822	39.3767	9.02538	0.00182759	0.00817706	-1.88383	down	[H]	Coenzyme transport and metabolism	Molecular Function: 4-aminobutyrate transaminase activity (GO:0003867);; Cellular Component: cytoplasm (GO:0005737);; Biological Process: gamma-aminobutyric acid metabolic process (GO:0009448);; Molecular Function: pyridoxal phosphate binding (GO:0030170);; Molecular Function: identical protein binding (GO:0042802);;	K16871|0|sot:102595558|(RefSeq) gamma aminobutyrate transaminase 2; K16871 4-aminobutyrate---pyruvate transaminase [EC:2.6.1.96]	[E]	Amino acid transport and metabolism	Aminotransferase class-III	Gamma aminobutyrate transaminase 2 OS=Solanum lycopersicum OX=4081 GN=GABA-TP2 PE=1 SV=1	Putative gamma aminobutyrate transaminase 2-like OS=Solanum chacoense OX=4108 PE=3 SV=1	PREDICTED: gamma aminobutyrate transaminase 2 [Solanum tuberosum]
Soltu.DM.07G028580	8165	17089	9232	4181	6682	3405	472.722	1018.82	535.568	232.82	394.232	197.494	0.00142673	0.00667055	-1.20943	down	[G]	Carbohydrate transport and metabolism	Molecular Function: phosphoglycerate kinase activity (GO:0004618);; Molecular Function: ATP binding (GO:0005524);; Cellular Component: cytoplasm (GO:0005737);; Biological Process: glycolytic process (GO:0006096);;	K00927|0|sot:102606065|(RefSeq) phosphoglycerate kinase, cytosolic-like; K00927 phosphoglycerate kinase [EC:2.7.2.3]	[G]	Carbohydrate transport and metabolism	Phosphoglycerate kinase	Phosphoglycerate kinase, cytosolic OS=Nicotiana tabacum OX=4097 PE=2 SV=1	Phosphoglycerate kinase OS=Solanum tuberosum OX=4113 PE=3 SV=1	phosphoglycerate kinase, cytosolic-like [Solanum tuberosum]
Soltu.DM.07G000650	1002	1078	879	2186	1920	2254	47.0704	50.421	41.2245	102.97	90.2658	107.448	4.89549e-10	1.63562e-08	1.10916	up	--	--	Cellular Component: integral component of membrane (GO:0016021);;	K17086|0|sot:102587236|(RefSeq) transmembrane 9 superfamily member 9; K17086 transmembrane 9 superfamily member 2/4	[U]	Intracellular trafficking, secretion, and vesicular transport	Endomembrane protein 70	Transmembrane 9 superfamily member 9 OS=Arabidopsis thaliana OX=3702 GN=TMN9 PE=2 SV=1	Transmembrane 9 superfamily member OS=Solanum chacoense OX=4108 PE=3 SV=1	PREDICTED: transmembrane 9 superfamily member 9 [Solanum tuberosum]
Soltu.DM.01G050650	0	0	2	47	29	22	0	0.0867631	0.23277	4.27057	2.64506	2.05962	2.80617e-07	4.67976e-06	4.02996	up	--	--	Cellular Component: endoplasmic reticulum (GO:0005783);; Biological Process: polyketide biosynthetic process (GO:0030639);; Biological Process: sporopollenin biosynthetic process (GO:0080110);; Molecular Function: tetraketide alpha-pyrone synthase activity (GO:0090439);;	K08176|2.55905e-148|bdi:100830237|(RefSeq) type III polyketide synthase B	--	--	Chalcone and stilbene synthases, N-terminal domain;; Chalcone and stilbene synthases, C-terminal domain;; 3-Oxoacyl-[acyl-carrier-protein (ACP)] synthase III	Type III polyketide synthase B OS=Arabidopsis thaliana OX=3702 GN=PKSB PE=1 SV=1	Uncharacterized protein OS=Solanum tuberosum OX=4113 GN=102581805 PE=3 SV=1	PREDICTED: type III polyketide synthase B [Solanum tuberosum]
Soltu.DM.08G030260	200	579	376	72	150	42	20.1339	58.6745	37.5015	7.20929	14.9973	4.51799	0.000216972	0.00139779	-1.9376	down	[J]	Translation, ribosomal structure and biogenesis	Molecular Function: structural constituent of ribosome (GO:0003735);; Cellular Component: ribosome (GO:0005840);; Biological Process: translation (GO:0006412);;	K02867|2.21055e-132|sot:102582361|(RefSeq) 50S ribosomal protein L11; K02867 large subunit ribosomal protein L11	[J]	Translation, ribosomal structure and biogenesis	Ribosomal protein L11, N-terminal domain;; Ribosomal protein L11, RNA binding domain	50S ribosomal protein L11, chloroplastic OS=Arabidopsis thaliana OX=3702 GN=RPL11 PE=2 SV=1	Uncharacterized protein OS=Solanum tuberosum OX=4113 GN=102582361 PE=3 SV=1	PREDICTED: 50S ribosomal protein L11 [Solanum tuberosum]
Soltu.DM.09G019700	1	3	1	43	20	8	0.128151	0.403876	0.133444	4.56328	2.1847	0.870524	0.000410884	0.00238925	2.82414	up	--	--	--	K09528|1.60018e-11|gmx:100783331|(RefSeq) J domain-containing protein spf31; K09528 DnaJ homolog subfamily C member 8	--	--	Fantastic Four meristem regulator	Protein FANTASTIC FOUR 3 OS=Arabidopsis thaliana OX=3702 GN=FAF3 PE=2 SV=1	Uncharacterized protein OS=Solanum tuberosum OX=4113 GN=107061013 PE=4 SV=1	PREDICTED: protein FANTASTIC FOUR 3-like [Solanum tuberosum]
Soltu.DM.04G026360	87	81	86	172	150	210	6.43037	6.06633	5.78769	11.4387	10.8955	16.118	7.46116e-05	0.000565843	1.06014	up	--	--	Molecular Function: nucleotide binding (GO:0000166);; Biological Process: mRNA splicing, via spliceosome (GO:0000398);; Molecular Function: snRNA binding (GO:0017069);;	K11091|1.52309e-06|rcu:8259885|(RefSeq) U1 small nuclear ribonucleoprotein A; K11091 U1 small nuclear ribonucleoprotein A	--	--	RNA recognition motif. (a.k.a. RRM, RBD, or RNP domain)	RNA-binding protein 2 OS=Medicago truncatula OX=3880 GN=RBP2 PE=2 SV=1	Uncharacterized protein OS=Solanum tuberosum OX=4113 GN=102604584 PE=4 SV=1	PREDICTED: RNA-binding protein 2 isoform X1 [Solanum tuberosum]
Soltu.DM.12G029330	187	234	513	5597	2838	4847	11.6443	14.3087	32.5701	344.118	175.692	297.597	1.5396e-17	2.15378e-15	3.63182	up	--	--	Molecular Function: (R,R)-butanediol dehydrogenase activity (GO:0000721);; Molecular Function: DNA binding (GO:0003677);; Cellular Component: nucleus (GO:0005634);; Biological Process: regulation of transcription, DNA-templated (GO:0006355);; Biological Process: oxidation-reduction process (GO:0055114);;	K12581|2.09998e-21|bna:106383523|(RefSeq) NAC domain-containing protein 89-like	--	--	No apical meristem (NAM) protein	NAC domain-containing protein 72 OS=Arabidopsis thaliana OX=3702 GN=NAC072 PE=2 SV=1	Uncharacterized protein OS=Solanum tuberosum OX=4113 PE=4 SV=1	jasmonic acid 2 [Solanum lycopersicum]
Soltu.DM.05G000210	65	141	119	476	178	477	2.41323	5.04539	4.26704	17.4873	6.59391	17.7186	0.000255304	0.00160608	1.69151	up	--	--	Biological Process: defense response (GO:0006952);; Molecular Function: ADP binding (GO:0043531);;	K13457|3.30573e-121|sind:105161218|(RefSeq) putative late blight resistance protein homolog R1B-14; K13457 disease resistance protein RPM1	[T]	Signal transduction mechanisms	NB-ARC domain;; AAA domain	Putative late blight resistance protein homolog R1B-12 OS=Solanum demissum OX=50514 GN=R1B-12 PE=3 SV=2	Uncharacterized protein OS=Solanum tuberosum OX=4113 GN=102581752 PE=3 SV=1	PREDICTED: putative late blight resistance protein homolog R1B-23 [Solanum tuberosum]
Soltu.DM.08G021730	39	27	30	146	56	145	1.13089	0.784567	0.900517	4.4061	1.70534	4.36418	0.000201771	0.00131482	1.7453	up	--	--	Molecular Function: ATP binding (GO:0005524);; Biological Process: defense response (GO:0006952);; Molecular Function: ADP binding (GO:0043531);;	K19613|0|sot:102597877|(RefSeq) putative disease resistance protein RGA4; K19613 leucine-rich repeat protein SHOC2	[T]	Signal transduction mechanisms	NB-ARC domain;; Leucine rich repeat;; Leucine Rich repeats (2 copies);; Rx N-terminal domain	Putative disease resistance protein RGA4 OS=Solanum bulbocastanum OX=147425 GN=RGA4 PE=2 SV=1	Uncharacterized protein OS=Solanum tuberosum OX=4113 GN=102597877 PE=3 SV=1	PREDICTED: putative disease resistance protein RGA4 [Solanum tuberosum]
Soltu.DM.12G027900	593	537	553	2205	1758	2327	27.827	24.7796	26.3644	106.789	84.8532	113.306	1.49972e-23	5.11616e-21	1.8989	up	[J]	Translation, ribosomal structure and biogenesis	Cellular Component: cytoplasm (GO:0005737);; Biological Process: translational termination (GO:0006415);; Molecular Function: translation release factor activity, codon specific (GO:0016149);;	K03265|0|sot:102583208|(RefSeq) eukaryotic peptide chain release factor subunit 1-3; K03265 peptide chain release factor subunit 1	[J]	Translation, ribosomal structure and biogenesis	eRF1 domain 2;; eRF1 domain 3;; eRF1 domain 1;; Actinobacteria/chloroflexi VLRF1 release factor	Eukaryotic peptide chain release factor subunit 1-3 OS=Arabidopsis thaliana OX=3702 GN=ERF1-3 PE=1 SV=1	Putative eukaryotic peptide chain release factor subunit 1-3-like OS=Solanum chacoense OX=4108 PE=4 SV=1	PREDICTED: eukaryotic peptide chain release factor subunit 1-3 [Solanum tuberosum]
Soltu.DM.01G018200	72	50	55	118	133	193	40.7167	28.797	29.828	55.7506	63.246	94.7618	0.000139553	0.000962955	1.29766	up	--	--	--	--	--	--	--	--	Uncharacterized protein OS=Solanum tuberosum OX=4113 PE=4 SV=1	PREDICTED: uncharacterized protein LOC102603138 [Solanum tuberosum]
Soltu.DM.06G034620	2	4	2	350	1402	200	0.672189	1.30131	0.654425	85.2719	336.388	48.467	2.45226e-22	7.33604e-20	6.5325	up	--	--	Biological Process: lipid transport (GO:0006869);; Molecular Function: lipid binding (GO:0008289);;	--	--	--	Probable lipid transfer;; Protease inhibitor/seed storage/LTP family	--	Uncharacterized protein OS=Solanum tuberosum OX=4113 GN=102594346 PE=3 SV=1	PREDICTED: non-specific lipid-transfer protein-like protein At2g13820 [Solanum tuberosum]
Soltu.DM.03G006180	292	360	404	154	148	87	37.4548	45.4563	51.8297	19.5841	19.0068	11.3764	1.19443e-05	0.000119106	-1.38333	down	--	--	--	--	--	--	--	--	Uncharacterized protein OS=Solanum tuberosum OX=4113 GN=102599255 PE=4 SV=1	PREDICTED: uncharacterized protein LOC102599255 [Solanum tuberosum]
Soltu.DM.03G031480	18	35	14	258	87	194	1.33866	2.63687	1.08184	19.1929	6.57396	14.2138	1.28048e-07	2.37133e-06	2.75837	up	--	--	--	--	--	--	--	--	Uncharacterized protein OS=Solanum tuberosum OX=4113 PE=4 SV=1	PREDICTED: uncharacterized protein LOC102606030 [Solanum tuberosum]
Soltu.DM.08G004020	52	88	118	337	186	229	3.12698	5.43798	7.88964	21.3262	12.1828	14.3934	0.000248571	0.0015688	1.48055	up	--	--	--	--	--	--	--	--	Uncharacterized protein OS=Solanum tuberosum OX=4113 PE=4 SV=1	uncharacterized protein LOC107027970 [Solanum pennellii]
Soltu.DM.09G023470	772	913	516	2624	1487	1884	40.1733	47.7462	27.4723	137.473	77.86	98.9148	1.09711e-05	0.00011088	1.41649	up	[MG]	--	Cellular Component: integral component of membrane (GO:0016021);; Molecular Function: UDP-glucuronate decarboxylase activity (GO:0048040);;	K08678|0|sot:102592280|(RefSeq) UDP-glucuronic acid decarboxylase 2; K08678 UDP-glucuronate decarboxylase [EC:4.1.1.35]	[GM]	--	GDP-mannose 4,6 dehydratase;; NAD dependent epimerase/dehydratase family;; 3-beta hydroxysteroid dehydrogenase/isomerase family;; RmlD substrate binding domain;; Male sterility protein;; Polysaccharide biosynthesis protein	UDP-glucuronic acid decarboxylase 2 OS=Arabidopsis thaliana OX=3702 GN=UXS2 PE=1 SV=1	Uncharacterized protein OS=Solanum tuberosum OX=4113 GN=102592280 PE=4 SV=1	PREDICTED: UDP-glucuronic acid decarboxylase 2 [Solanum tuberosum]
Soltu.DM.04G024100	0	0	0	60	24	22	0	0	0	4.62366	1.92635	1.75252	1.30537e-08	3.15708e-07	4.78376	up	--	--	Molecular Function: DNA binding (GO:0003677);; Molecular Function: DNA-binding transcription factor activity (GO:0003700);; Cellular Component: nucleus (GO:0005634);; Biological Process: regulation of transcription, DNA-templated (GO:0006355);;	K09286|7.22446e-18|ath:AT1G43160|(RefSeq) related to AP2 6; K09286 EREBP-like factor	--	--	AP2 domain	Ethylene-responsive transcription factor ABR1 OS=Arabidopsis thaliana OX=3702 GN=ABR1 PE=2 SV=1	Uncharacterized protein OS=Solanum tuberosum OX=4113 GN=102602417 PE=4 SV=1	PREDICTED: ethylene-responsive transcription factor ABR1-like [Solanum tuberosum]
Soltu.DM.06G024610	381	537	434	1292	1177	1342	15.7123	22.2538	18.5333	55.2145	51.6445	59.1208	5.62681e-12	2.83454e-10	1.48802	up	--	--	Molecular Function: calcium ion binding (GO:0005509);; Cellular Component: integral component of membrane (GO:0016021);; Biological Process: transmembrane transport (GO:0055085);;	K14684|0|sly:101248785|(RefSeq) calcium-binding mitochondrial carrier protein SCaMC-1-B isoform X1; K14684 solute carrier family 25 (mitochondrial phosphate transporter), member 23/24/25/41	[F]	Nucleotide transport and metabolism	Mitochondrial carrier protein;; EF-hand domain pair;; EF hand;; EF-hand domain;; EF-hand domain pair;; EF hand;; Secreted protein acidic and rich in cysteine Ca binding region;; Mitochondrial carrier protein	Calcium-binding mitochondrial carrier protein SCaMC-1-A OS=Xenopus laevis OX=8355 GN=slc25a24-a PE=2 SV=2	Uncharacterized protein OS=Solanum lycopersicum OX=4081 GN=101248785 PE=3 SV=1	calcium-binding mitochondrial carrier protein SCaMC-1-B isoform X1 [Solanum lycopersicum]
Soltu.DM.08G023830	774	1307	1446	407	567	513	52.3081	92.6199	112.642	28.2118	40.9066	38.7065	9.00616e-05	0.000663351	-1.20004	down	[OU]	--	Biological Process: response to reactive oxygen species (GO:0000302);; Molecular Function: serine-type endopeptidase activity (GO:0004252);; Biological Process: proteolysis (GO:0006508);; Cellular Component: chloroplast stroma (GO:0009570);; Cellular Component: chloroplast envelope (GO:0009941);; Biological Process: regulation of gene expression (GO:0010468);;	K01358|0|sot:102591717|(RefSeq) ATP-dependent Clp protease proteolytic subunit-related protein 4, chloroplastic; K01358 ATP-dependent Clp protease, protease subunit [EC:3.4.21.92]	[O]	Posttranslational modification, protein turnover, chaperones	Clp protease	ATP-dependent Clp protease proteolytic subunit-related protein 4, chloroplastic OS=Arabidopsis thaliana OX=3702 GN=CLPR4 PE=1 SV=1	ATP-dependent Clp protease proteolytic subunit OS=Solanum tuberosum OX=4113 GN=102591717 PE=3 SV=1	PREDICTED: ATP-dependent Clp protease proteolytic subunit-related protein 4, chloroplastic [Solanum tuberosum]
Soltu.DM.04G038230	189	204	143	39	55	35	10.2829	10.5391	8.04995	1.98261	2.78658	1.8633	3.02028e-09	8.51151e-08	-1.97247	down	--	--	--	K12600|2.43885e-58|sot:102592859|(RefSeq) tetratricopeptide repeat protein SKI3; K12600 superkiller protein 3	--	--	Protein of unknown function, DUF547;; Leucine-zipper of ternary complex factor MIP1	Tetratricopeptide repeat protein SKI3 OS=Arabidopsis thaliana OX=3702 GN=SKI3 PE=1 SV=1	Uncharacterized protein OS=Solanum tuberosum OX=4113 PE=4 SV=1	PREDICTED: uncharacterized protein LOC102591970 isoform X1 [Solanum tuberosum]
Soltu.DM.04G002630	1065	2156	2099	502	563	406	42.84	84.9136	83.1025	19.2846	21.9944	15.7518	7.33973e-08	1.45189e-06	-1.78303	down	--	--	Molecular Function: ubiquitin-protein transferase activity (GO:0004842);; Biological Process: protein ubiquitination (GO:0016567);;	K08332|2.39055e-114|gmx:100798797|(RefSeq) U-box domain-containing protein 14; K08332 vacuolar protein 8	[S]	Function unknown	Armadillo/beta-catenin-like repeat;; U-box domain;; HEAT repeats;; Kinesin-associated protein (KAP)	U-box domain-containing protein 10 OS=Arabidopsis thaliana OX=3702 GN=PUB10 PE=2 SV=1	RING-type E3 ubiquitin transferase OS=Solanum tuberosum OX=4113 GN=102580806 PE=4 SV=1	PREDICTED: U-box domain-containing protein 11-like [Solanum tuberosum]
Soltu.DM.06G025650	298	424	236	1222	553	1216	13.5841	19.3918	11.5	59.703	27.7969	58.7692	4.06755e-05	0.000341952	1.58246	up	--	--	--	K18211|0|sot:102580205|(RefSeq) SNAP25 homologous protein SNAP33-like; K18211 synaptosomal-associated protein 25	[U]	Intracellular trafficking, secretion, and vesicular transport	--	SNAP25 homologous protein SNAP33 OS=Arabidopsis thaliana OX=3702 GN=SNAP33 PE=1 SV=1	Uncharacterized protein OS=Solanum tuberosum OX=4113 GN=102580205 PE=4 SV=1	PREDICTED: SNAP25 homologous protein SNAP33-like [Solanum tuberosum]
Soltu.DM.09G008790	68	33	35	382	96	237	2.49009	1.1811	1.23603	13.4632	3.38307	8.39662	2.80749e-05	0.000247806	2.20551	up	[S]	Function unknown	Cellular Component: integral component of membrane (GO:0016021);;	K19613|2.0442e-120|sind:105174730|(RefSeq) receptor like protein 30-like	[R]	General function prediction only	Leucine rich repeat;; Leucine Rich repeats (2 copies);; Leucine Rich Repeat;; Leucine Rich repeat;; Leucine Rich Repeat	Receptor-like protein 7 OS=Arabidopsis thaliana OX=3702 GN=RLP7 PE=3 SV=2	Uncharacterized protein OS=Solanum tuberosum OX=4113 GN=102605363 PE=4 SV=1	PREDICTED: receptor-like protein 12 [Solanum tuberosum]
Soltu.DM.01G028280	0	4	3	90	20	89	0	0.415007	0.345934	8.01752	1.86867	7.94829	4.3223e-07	6.80544e-06	3.773	up	--	--	--	K03283|1.03834e-09|cit:107178023|(RefSeq) heat shock 70 kDa protein 18-like; K03283 heat shock 70kDa protein 1/2/6/8	--	--	C1 domain	--	Uncharacterized protein OS=Solanum tuberosum OX=4113 GN=102598002 PE=4 SV=1	PREDICTED: uncharacterized protein LOC102598002 [Solanum tuberosum]
Soltu.DM.09G020360	8	30	24	4	2	1	0.409312	1.47287	1.17069	0.231846	0.122023	0.0860298	0.00182829	0.00817808	-2.40607	down	--	--	--	K12309|1.24939e-100|vvi:100251499|(RefSeq) beta-galactosidase 17; K12309 beta-galactosidase [EC:3.2.1.23]	[R]	General function prediction only	Zinc-finger double-stranded RNA-binding	Protein indeterminate-domain 12 OS=Arabidopsis thaliana OX=3702 GN=IDD12 PE=2 SV=2	Uncharacterized protein OS=Solanum lycopersicum OX=4081 PE=4 SV=1	PREDICTED: protein indeterminate-domain 9 [Solanum tuberosum]
Soltu.DM.08G016740	655	752	869	1580	1743	1951	14.5311	16.4545	19.4075	34.9447	38.8494	42.4865	1.70742e-09	5.09596e-08	1.21239	up	[K]	Transcription	--	K03145|3.01961e-13|cre:CHLREDRAFT_138155|(RefSeq) predicted protein; K03145 transcription elongation factor S-II	[K]	Transcription	Transcription factor S-II (TFIIS), central domain;; SPOC domain	PHD finger protein 3 OS=Homo sapiens OX=9606 GN=PHF3 PE=1 SV=3	Uncharacterized protein OS=Solanum tuberosum OX=4113 PE=4 SV=1	PREDICTED: death-inducer obliterator 1-like [Solanum tuberosum]
Soltu.DM.08G011970	222	44	137	36	37	21	27.9143	5.27472	16.8219	4.71415	4.75722	2.72514	0.000992518	0.00495622	-1.85959	down	--	--	--	--	[K]	Transcription	--	--	Uncharacterized protein OS=Solanum tuberosum OX=4113 GN=102595245 PE=4 SV=1	PREDICTED: uncharacterized protein LOC102595245 [Solanum tuberosum]
Soltu.DM.12G011280	552	545	390	246	280	196	26.9211	25.4741	18.6008	11.8459	12.733	10.0004	0.000125901	0.000880625	-1.00561	down	--	--	--	--	--	--	Frigida-like protein	Inactive protein FRIGIDA OS=Arabidopsis thaliana OX=3702 GN=FRI PE=2 SV=1	FRIGIDA-like protein OS=Solanum tuberosum OX=4113 GN=102589537 PE=3 SV=1	PREDICTED: protein FRIGIDA-like [Solanum tuberosum]
Soltu.DM.11G021350	62	123	57	14	26	2	20.6885	38.5953	18.7222	4.99222	8.99161	0.935922	0.00186147	0.00829241	-2.11338	down	--	--	--	--	--	--	Stress responsive A/B Barrel Domain	Stress-response A/B barrel domain-containing protein At5g22580 OS=Arabidopsis thaliana OX=3702 GN=At5g22580 PE=1 SV=1	Uncharacterized protein OS=Solanum tuberosum OX=4113 GN=102593897 PE=4 SV=1	PREDICTED: uncharacterized protein At5g22580-like [Solanum tuberosum]
Soltu.DM.05G025440	26	9	14	399	1150	267	0.996379	0.387941	0.508681	13.7718	40.3321	9.22677	1.39773e-16	1.6777e-14	4.67718	up	[V]	Defense mechanisms	Molecular Function: ATP binding (GO:0005524);; Cellular Component: integral component of membrane (GO:0016021);; Molecular Function: ATPase activity (GO:0016887);;	K05681|0|sot:102580570|(RefSeq) ABC transporter G family member 6-like; K05681 ATP-binding cassette, subfamily G (WHITE), member 2	[Q]	Secondary metabolites biosynthesis, transport and catabolism	ABC-2 type transporter;; ABC transporter	ABC transporter G family member 1 OS=Arabidopsis thaliana OX=3702 GN=ABCG1 PE=2 SV=1	Uncharacterized protein OS=Solanum lycopersicum OX=4081 PE=4 SV=1	PREDICTED: ABC transporter G family member 1 [Solanum tuberosum]
Soltu.DM.03G007190	64	79	73	26	19	31	8.14106	8.55392	8.01011	4.06754	2.66702	3.50627	0.000223135	0.00143372	-1.42452	down	--	--	--	--	--	--	--	--	Putative ovule protein OS=Solanum chacoense OX=4108 PE=4 SV=1	uncharacterized protein LOC107012649 isoform X3 [Solanum pennellii]
Soltu.DM.04G027770	13	114	95	2697	1239	808	1.77548	12.7629	10.985	319.08	147.138	97.0017	6.92165e-10	2.24694e-08	3.84626	up	--	--	Molecular Function: chitinase activity (GO:0004568);; Biological Process: carbohydrate metabolic process (GO:0005975);; Biological Process: chitin catabolic process (GO:0006032);; Molecular Function: chitin binding (GO:0008061);; Biological Process: cell wall macromolecule catabolic process (GO:0016998);;	K01183|0|sot:102583127|(RefSeq) endochitinase EP3; K01183 chitinase [EC:3.2.1.14]	[R]	General function prediction only	Chitinase class I;; Chitin recognition protein	Endochitinase EP3 OS=Arabidopsis thaliana OX=3702 GN=EP3 PE=1 SV=1	Uncharacterized protein OS=Solanum tuberosum OX=4113 GN=102583127 PE=4 SV=1	PREDICTED: endochitinase EP3 [Solanum tuberosum]
Soltu.DM.02G004480	6205	8290	6822	1703	2063	1845	438.977	581.731	490.409	117.507	143.323	129.419	3.43127e-21	8.66507e-19	-1.89014	down	[R]	General function prediction only	Biological Process: ethylene biosynthetic process (GO:0009693);; Molecular Function: 1-aminocyclopropane-1-carboxylate oxidase activity (GO:0009815);; Biological Process: fruit ripening (GO:0009835);; Molecular Function: L-ascorbic acid binding (GO:0031418);; Molecular Function: metal ion binding (GO:0046872);; Molecular Function: dioxygenase activity (GO:0051213);; Biological Process: oxidation-…	K05933|0|sot:102577821|(RefSeq) 1-aminocyclopropane-1-carboxylate oxidase; K05933 aminocyclopropanecarboxylate oxidase [EC:1.14.17.4]	[QR]	--	2OG-Fe(II) oxygenase superfamily;; non-haem dioxygenase in morphine synthesis N-terminal	1-aminocyclopropane-1-carboxylate oxidase OS=Actinidia deliciosa OX=3627 GN=ACO PE=2 SV=1	1-aminocyclopropane-1-carboxylate oxidase OS=Solanum tuberosum OX=4113 GN=ACO2 PE=2 SV=1	1-aminocyclopropane-1-carboxylate oxidase [Solanum tuberosum]
Soltu.DM.06G000500	271	419	354	1325	799	1685	23.2111	34.0826	32.1622	113.97	68.8203	144.667	9.21855e-08	1.77656e-06	1.81565	up	--	--	Molecular Function: aspartic-type endopeptidase activity (GO:0004190);; Biological Process: proteolysis (GO:0006508);;	K00924|3.43411e-33|aly:ARALYDRAFT_489138|(RefSeq) aspartyl protease family protein; K00924 kinase [EC:2.7.1.-]	[O]	Posttranslational modification, protein turnover, chaperones	Xylanase inhibitor N-terminal;; Xylanase inhibitor C-terminal;; Eukaryotic aspartyl protease	Aspartic proteinase Asp1 OS=Oryza sativa subsp. japonica OX=39947 GN=ASP1 PE=2 SV=1	Uncharacterized protein OS=Solanum tuberosum OX=4113 GN=102584763 PE=3 SV=1	PREDICTED: aspartic proteinase Asp1-like isoform X1 [Solanum tuberosum]
Soltu.DM.10G001650	5851	4407	5081	20041	15715	18095	224.403	177.23	195.79	728.202	597.474	679.083	7.04445e-21	1.71224e-18	1.81054	up	--	--	Cellular Component: cytoplasm (GO:0005737);;	K08770|0|bdi:104585556|(RefSeq) LOW QUALITY PROTEIN: polyubiquitin; K08770 ubiquitin C	[OR]	--	Ubiquitin family;; Ubiquitin-2 like Rad60 SUMO-like;; Ubiquitin-like domain;; TANK binding kinase 1 ubiquitin-like domain;; Ubiquitin-like domain;; Ubiquitin-2 like Rad60 SUMO-like;; DUF2407 ubiquitin-like domain;; Silencing defective 2 N-terminal ubiquitin domain;; RNA methyltransferase;; Bacterial Ig domain;; Domain of Unknown Function with PDB structure (DUF3861);; Toluene-4-monooxygenase syst…	Polyubiquitin 4 OS=Arabidopsis thaliana OX=3702 GN=UBQ4 PE=3 SV=1	Uncharacterized protein OS=Malus domestica OX=3750 GN=DVH24_004244 PE=4 SV=1	hypothetical protein DVH24_004244 [Malus domestica]
Soltu.DM.09G000620	135	130	89	237	273	207	8.00736	7.78871	5.51179	14.2865	16.3564	12.5421	0.00035358	0.00209807	1.0097	up	--	--	--	K02470|1.76201e-43|bna:106372518|(RefSeq) DNA gyrase subunit B-like isoform X2; K02470 DNA gyrase subunit B [EC:5.6.2.2]	--	--	ELM2 domain	AT-rich interactive domain-containing protein 2 OS=Arabidopsis thaliana OX=3702 GN=ARID2 PE=1 SV=1	Uncharacterized protein OS=Solanum tuberosum OX=4113 GN=102579385 PE=4 SV=1	PREDICTED: AT-rich interactive domain-containing protein 2-like [Solanum tuberosum]
Soltu.DM.04G021440	18	34	39	277	127	217	1.62002	2.74651	3.252	21.7369	9.84639	17.7905	3.66313e-09	1.00182e-07	2.61558	up	[GEPR]	--	Cellular Component: integral component of membrane (GO:0016021);; Biological Process: transmembrane transport (GO:0055085);;	--	[G]	Carbohydrate transport and metabolism	Major Facilitator Superfamily;; Sugar (and other) transporter	--	Uncharacterized protein OS=Solanum tuberosum OX=4113 PE=4 SV=1	PREDICTED: uncharacterized protein LOC102588816 [Solanum tuberosum]
Soltu.DM.08G012870	157	220	300	2714	2233	2190	7.24904	9.95354	14.5602	141.492	116.27	115.007	1.03734e-30	1.06164e-27	3.32804	up	--	--	--	K14861|2.70825e-13|brp:103860367|(RefSeq) uncharacterized LOC103860367	[L]	Replication, recombination and repair	DDE superfamily endonuclease	Protein ALP1-like OS=Arabidopsis thaliana OX=3702 GN=At3g55350 PE=2 SV=1	uncharacterized protein LOC107788979 OS=Nicotiana tabacum OX=4097 GN=LOC107788979 PE=4 SV=1	PREDICTED: uncharacterized protein LOC102599607 [Solanum tuberosum]
Soltu.DM.03G032020	74	91	57	793	1357	619	5.24439	5.83313	3.55904	48.8815	83.7717	38.6973	1.49111e-21	3.97186e-19	3.5043	up	[I]	Lipid transport and metabolism	Molecular Function: iron ion binding (GO:0005506);; Biological Process: fatty acid biosynthetic process (GO:0006633);; Cellular Component: integral component of membrane (GO:0016021);; Molecular Function: oxidoreductase activity (GO:0016491);; Biological Process: oxidation-reduction process (GO:0055114);;	K15404|1.17053e-144|smo:SELMODRAFT_230422|(RefSeq) hypothetical protein; K15404 aldehyde decarbonylase [EC:4.1.99.5]	--	--	WAX2 C-terminal domain;; Fatty acid hydroxylase superfamily	Very-long-chain aldehyde decarbonylase CER3 OS=Arabidopsis thaliana OX=3702 GN=CER3 PE=1 SV=1	Uncharacterized protein OS=Solanum tuberosum OX=4113 GN=102594285 PE=3 SV=1	PREDICTED: protein ECERIFERUM 3-like isoform X2 [Solanum tuberosum]
Soltu.DM.03G002260	581	451	499	1272	1032	1570	37.2952	14.9534	24.8573	36.7508	40.3461	55.2565	1.77366e-08	4.16029e-07	1.33497	up	[KL]	--	--	K15173|5.77303e-115|brp:103829491|(RefSeq) helicase-like transcription factor CHR28; K15173 transcription termination factor 2 [EC:3.6.4.-]	[KL]	--	SNF2 family N-terminal domain;; Helicase conserved C-terminal domain;; Zinc finger, C3HC4 type (RING finger);; Zinc finger, C3HC4 type (RING finger);; zinc-RING finger domain;; Zinc finger, C3HC4 type (RING finger)	Helicase-like transcription factor CHR28 OS=Arabidopsis thaliana OX=3702 GN=CHR28 PE=1 SV=1	Uncharacterized protein OS=Solanum lycopersicum OX=4081 PE=4 SV=1	PREDICTED: putative SWI/SNF-related matrix-associated actin-dependent regulator of chromatin subfamily A member 3-like 1 isoform X1 [Solanum tuberosum]
Soltu.DM.10G005890	9	45	52	190	110	264	0.576451	2.73887	3.29002	11.4117	6.71729	15.4648	0.000220133	0.00141598	2.15233	up	--	--	--	K13425|0|sot:107062867|(RefSeq) WRKY transcription factor 22-like; K13425 WRKY transcription factor 22	--	--	WRKY DNA -binding domain	WRKY transcription factor 22 OS=Arabidopsis thaliana OX=3702 GN=WRKY22 PE=2 SV=1	Uncharacterized protein OS=Solanum lycopersicum OX=4081 GN=101258194 PE=4 SV=1	PREDICTED: WRKY transcription factor 22-like [Solanum tuberosum]
Soltu.DM.10G024410	596	897	336	5876	4073	3497	22.8945	34.4394	12.9991	218.669	155.432	130.932	1.15429e-12	6.56291e-11	2.75949	up	[H]	Coenzyme transport and metabolism	Molecular Function: methionine adenosyltransferase activity (GO:0004478);; Molecular Function: ATP binding (GO:0005524);; Cellular Component: cytosol (GO:0005829);; Biological Process: S-adenosylmethionine biosynthetic process (GO:0006556);; Biological Process: one-carbon metabolic process (GO:0006730);; Molecular Function: metal ion binding (GO:0046872);;	K00789|0|sot:102586863|(RefSeq) S-adenosylmethionine synthase 3-like; K00789 S-adenosylmethionine synthetase [EC:2.5.1.6]	[H]	Coenzyme transport and metabolism	S-adenosylmethionine synthetase, C-terminal domain;; S-adenosylmethionine synthetase, central domain;; S-adenosylmethionine synthetase, N-terminal domain;; 2OG-Fe(II) oxygenase superfamily;; non-haem dioxygenase in morphine synthesis N-terminal	S-adenosylmethionine synthase 2 OS=Nicotiana tabacum OX=4097 GN=SAMS2 PE=2 SV=1	S-adenosylmethionine synthase OS=Solanum tuberosum OX=4113 GN=102586863 PE=3 SV=1	PREDICTED: S-adenosylmethionine synthase 3-like [Solanum tuberosum]
Soltu.DM.03G024500	70	70	68	3	20	3	3.54651	3.43808	3.35591	0.198037	1.00821	0.183834	0.000131358	0.000914851	-2.53328	down	--	--	--	--	--	--	--	--	Uncharacterized protein OS=Capsicum chinense OX=80379 GN=BC332_27118 PE=4 SV=1	hypothetical protein BC332_27118 [Capsicum chinense]
Soltu.DM.03G000820	856	2718	1952	477	711	305	98.3058	316.69	218.918	50.8524	75.4118	33.1915	0.00012017	0.000846634	-1.75892	down	--	--	Biological Process: response to light stimulus (GO:0009416);; Cellular Component: photosystem I (GO:0009522);; Cellular Component: photosystem II (GO:0009523);; Cellular Component: chloroplast thylakoid membrane (GO:0009535);; Biological Process: photosynthesis, light harvesting in photosystem I (GO:0009768);; Cellular Component: chloroplast envelope (GO:0009941);; Cellular Component: plastoglobu…	K08912|0|spen:107014212|(RefSeq) chlorophyll a-b binding protein 3C, chloroplastic; K08912 light-harvesting complex II chlorophyll a/b binding protein 1	--	--	Chlorophyll A-B binding protein	Chlorophyll a-b binding protein 3C, chloroplastic OS=Solanum lycopersicum OX=4081 GN=CAB3C PE=3 SV=1	Chlorophyll a-b binding protein, chloroplastic OS=Solanum chacoense OX=4108 PE=3 SV=1	chlorophyll a-b binding protein 3C-like [Solanum tuberosum]
Soltu.DM.02G023110	5	0	0	187	107	39	0.174293	0.000421129	0.00888897	6.63154	3.886	1.40328	5.12503e-09	1.35035e-07	4.52763	up	--	--	Biological Process: response to red or far red light (GO:0009639);; Biological Process: negative gravitropism (GO:0009959);;	--	--	--	Plant protein of unknown function (DUF641)	Protein GRAVITROPIC IN THE LIGHT 1 OS=Arabidopsis thaliana OX=3702 GN=GIL1 PE=2 SV=1	Putative DUF641 family protein-like OS=Solanum chacoense OX=4108 PE=4 SV=1	PREDICTED: IRK-interacting protein [Solanum tuberosum]
Soltu.DM.12G027820	64	81	73	454	189	307	3.40584	4.12072	3.74488	23.6773	9.86607	16.2712	9.67724e-08	1.85576e-06	2.04485	up	[G]	Carbohydrate transport and metabolism	Molecular Function: transporter activity (GO:0005215);; Cellular Component: integral component of membrane (GO:0016021);; Biological Process: transmembrane transport (GO:0055085);;	K13783|0|sot:102584176|(RefSeq) putative glycerol-3-phosphate transporter 5; K13783 MFS transporter, OPA family, solute carrier family 37 (glycerol-3-phosphate transporter), member 1/2	[G]	Carbohydrate transport and metabolism	Major Facilitator Superfamily	Putative glycerol-3-phosphate transporter 5 OS=Arabidopsis thaliana OX=3702 GN=At2g13100 PE=2 SV=2	Uncharacterized protein OS=Solanum tuberosum OX=4113 GN=102584176 PE=4 SV=1	PREDICTED: putative glycerol-3-phosphate transporter 5 [Solanum tuberosum]
Soltu.DM.03G018870	552	547	466	156	198	156	54.453	51.674	45.6469	16.0118	19.6989	16.2553	3.15639e-13	2.00575e-11	-1.58002	down	--	--	--	--	--	--	Tetratricopeptide repeat;; Tetratricopeptide repeat;; TPR repeat	--	Putative TPR domain containing protein, identical OS=Solanum demissum OX=50514 GN=SDM1_56t00002 PE=4 SV=1	PREDICTED: uncharacterized protein LOC102602076 [Solanum tuberosum]
Soltu.DM.10G015880	7	18	15	0	0	0	1.18868	2.90636	2.46066	0.155418	0	0	8.6931e-05	0.000643348	-3.52343	down	--	--	Biological Process: response to auxin (GO:0009733);;	K14488|1.09481e-13|cic:CICLE_v10029881mg|(RefSeq) hypothetical protein; K14488 SAUR family protein	--	--	Auxin responsive protein	Auxin-responsive protein SAUR66 OS=Arabidopsis thaliana OX=3702 GN=SAUR66 PE=2 SV=1	Uncharacterized protein OS=Solanum tuberosum OX=4113 GN=102585491 PE=4 SV=1	PREDICTED: auxin-responsive protein SAUR68-like [Solanum tuberosum]
Soltu.DM.09G026670	486	966	616	2294	2724	2143	28.8481	56.9041	36.1794	130.112	154.493	123.906	1.27577e-08	3.09318e-07	1.75131	up	[GEPR]	--	Molecular Function: inorganic phosphate transmembrane transporter activity (GO:0005315);; Cellular Component: integral component of plasma membrane (GO:0005887);; Biological Process: phosphate ion transport (GO:0006817);; Molecular Function: transmembrane transporter activity (GO:0022891);; Biological Process: transmembrane transport (GO:0055085);;	K08176|0|sot:102577563|(RefSeq) inorganic phosphate transporter; K08176 MFS transporter, PHS family, inorganic phosphate transporter	[P]	Inorganic ion transport and metabolism	Sugar (and other) transporter;; Major Facilitator Superfamily	Inorganic phosphate transporter 1-4 OS=Arabidopsis thaliana OX=3702 GN=PHT1-4 PE=1 SV=1	Uncharacterized protein OS=Solanum tuberosum OX=4113 GN=102577563 PE=4 SV=1	PREDICTED: inorganic phosphate transporter isoform X1 [Solanum tuberosum]
Soltu.DM.05G002490	49	88	100	17	33	19	2.58898	4.48069	5.29477	1.02828	1.80276	1.06456	0.000588981	0.00321616	-1.64285	down	[P]	Inorganic ion transport and metabolism	--	K01551|0|sot:102581371|(RefSeq) uncharacterized protein At1g26090, chloroplastic	--	--	Anion-transporting ATPase;; HSP20-like domain found in ArsA	Uncharacterized protein At1g26090, chloroplastic OS=Arabidopsis thaliana OX=3702 GN=At1g26090 PE=1 SV=1	Uncharacterized protein OS=Solanum lycopersicum OX=4081 GN=101267705 PE=4 SV=1	PREDICTED: uncharacterized protein At1g26090, chloroplastic [Solanum tuberosum]
Soltu.DM.07G025150	50	8	48	535	175	820	1.7482	0.302216	1.69367	19.6733	6.4967	29.9285	7.224e-08	1.43191e-06	3.36643	up	--	--	Molecular Function: protein dimerization activity (GO:0046983);;	K05765|1.60748e-16|fve:101301142|(RefSeq) uncharacterized LOC101301142; K05765 cofilin	--	--	--	Transcription factor bHLH123 OS=Arabidopsis thaliana OX=3702 GN=BHLH123 PE=1 SV=1	Uncharacterized protein OS=Solanum tuberosum OX=4113 GN=102581143 PE=4 SV=1	PREDICTED: transcription factor bHLH123-like [Solanum tuberosum]
Trans_newGene_4120	66	50	172	389	201	535	5.0399	2.52559	8.71646	24.113	13.9064	34.5914	0.000493951	0.0027913	1.81334	up	--	--	--	--	--	--	--	--	--	PREDICTED: uncharacterized protein LOC102583313 [Solanum tuberosum]
Soltu.DM.01G034690	570	883	858	397	319	234	26.5486	39.9833	39.7403	18.4044	14.87	11.0688	6.21862e-05	0.000486408	-1.23286	down	--	--	--	K14506|0|sot:102600861|(RefSeq) probable indole-3-acetic acid-amido synthetase GH3.5; K14506 jasmonic acid-amino synthetase [EC:6.3.2.52]	--	--	GH3 auxin-responsive promoter	Jasmonoyl--L-amino acid synthetase JAR4 OS=Nicotiana attenuata OX=49451 GN=JAR4 PE=1 SV=1	Uncharacterized protein OS=Solanum tuberosum OX=4113 PE=4 SV=1	PREDICTED: probable indole-3-acetic acid-amido synthetase GH3.5 [Solanum tuberosum]
Soltu.DM.05G013710	36	81	75	4	18	11	6.57591	14.654	14.2831	0.96525	3.57955	2.33607	0.000195257	0.00127917	-2.23107	down	--	--	Cellular Component: chloroplast (GO:0009507);; Cellular Component: integral component of membrane (GO:0016021);;	--	--	--	--	Probable NAD(P)H dehydrogenase subunit CRR3, chloroplastic OS=Arabidopsis thaliana OX=3702 GN=CRR3 PE=2 SV=1	Uncharacterized protein OS=Solanum tuberosum OX=4113 GN=102601753 PE=4 SV=1	PREDICTED: probable NAD(P)H dehydrogenase subunit CRR3, chloroplastic [Solanum tuberosum]
Soltu.DM.09G025820	266	311	172	129	114	111	19.735	22.7716	12.6158	9.27459	8.29497	8.15555	0.000944005	0.00476165	-1.03504	down	[E]	Amino acid transport and metabolism	Biological Process: metabolic process (GO:0008152);; Molecular Function: hydrolase activity, acting on carbon-nitrogen (but not peptide) bonds, in linear amidines (GO:0016813);;	K18151|0|sly:101246378|(RefSeq) ureidoglycolate hydrolase; K18151 ureidoglycolate amidohydrolase [EC:3.5.1.116]	--	--	Peptidase family M20/M25/M40;; Peptidase family M28	Ureidoglycolate hydrolase OS=Arabidopsis thaliana OX=3702 GN=UAH PE=1 SV=1	Uncharacterized protein OS=Solanum lycopersicum OX=4081 PE=4 SV=1	ureidoglycolate hydrolase [Solanum lycopersicum]
Soltu.DM.08G021660	463	465	418	231	231	197	22.7677	23.3803	27.8907	12.979	10.7242	13.1834	2.09668e-07	3.63692e-06	-1.00324	down	[S]	Function unknown	Molecular Function: ATP binding (GO:0005524);; Biological Process: defense response (GO:0006952);; Molecular Function: ADP binding (GO:0043531);;	K19613|6.83601e-134|sot:102597877|(RefSeq) putative disease resistance protein RGA4; K19613 leucine-rich repeat protein SHOC2	[T]	Signal transduction mechanisms	Leucine rich repeat;; Leucine Rich repeats (2 copies)	Disease resistance protein RGA2 OS=Solanum bulbocastanum OX=147425 GN=RGA2 PE=1 SV=1	Blight resistance protein T118 (Fragment) OS=Solanum tarijense OX=257458 PE=4 SV=1	blight resistance protein T118, partial [Solanum tarijense]
Soltu.DM.01G027800	657	1054	389	127	233	84	60.9595	99.7085	36.6793	10.6765	19.994	7.05977	9.32509e-06	9.65015e-05	-2.0789	down	--	--	--	K13420|2.33154e-39|gra:105776945|(RefSeq) LRR receptor-like serine/threonine-protein kinase EFR; K13420 LRR receptor-like serine/threonine-protein kinase FLS2 [EC:2.7.11.1]	[R]	General function prediction only	Leucine rich repeat;; Leucine Rich repeats (2 copies);; Leucine Rich repeat;; Leucine Rich Repeat;; Leucine rich repeat N-terminal domain	DNA damage-repair/toleration protein DRT100 OS=Arabidopsis thaliana OX=3702 GN=DRT100 PE=2 SV=2	Putative DNA-damage-repair/toleration protein-like OS=Solanum chacoense OX=4108 PE=4 SV=1	DNA damage-repair/toleration protein DRT100 [Solanum lycopersicum]
Soltu.DM.09G002110	85	280	111	432	939	401	6.12195	20.1548	8.11354	30.4969	66.7489	27.7862	0.000610321	0.0033113	1.74534	up	--	--	Cellular Component: extracellular region (GO:0005576);; Cellular Component: cell wall (GO:0005618);; Biological Process: plant-type cell wall organization (GO:0009664);; Cellular Component: membrane (GO:0016020);;	K20628|2.1525e-113|vvi:100267326|(RefSeq) uncharacterized LOC100267326	--	--	Pollen allergen;; Lytic transglycolase	Expansin-A3 OS=Arabidopsis thaliana OX=3702 GN=EXPA3 PE=2 SV=1	Expansin OS=Solanum lycopersicum OX=4081 GN=EXPA4 PE=2 SV=1	PREDICTED: expansin-A3 [Solanum tuberosum]
Soltu.DM.06G005290	55	28	42	14	7	9	4.00426	2.02197	3.08242	1.13523	0.597142	0.706841	0.000637602	0.00342774	-1.84544	down	--	--	--	K16222|1.18851e-19|brp:103855006|(RefSeq) cyclic dof factor 1-like; K16222 Dof zinc finger protein DOF5.5	--	--	Dof domain, zinc finger	Dof zinc finger protein DOF5.3 OS=Arabidopsis thaliana OX=3702 GN=DOF5.3 PE=2 SV=1	Uncharacterized protein OS=Solanum tuberosum OX=4113 PE=4 SV=1	PREDICTED: dof zinc finger protein DOF2.1-like [Solanum tuberosum]
Soltu.DM.10G027680	154	79	191	23	56	44	9.35084	4.79121	12.1527	1.77356	3.88794	3.26979	0.000514866	0.00289014	-1.64421	down	[T]	Signal transduction mechanisms	Biological Process: phosphorelay signal transduction system (GO:0000160);; Cellular Component: intracellular (GO:0005622);;	K14492|3.78305e-152|sot:102601166|(RefSeq) two-component response regulator ORR9-like; K14492 two-component response regulator ARR-A family	[K]	Transcription	Response regulator receiver domain	Two-component response regulator ARR9 OS=Arabidopsis thaliana OX=3702 GN=ARR9 PE=1 SV=1	Uncharacterized protein OS=Solanum tuberosum OX=4113 GN=102601166 PE=4 SV=1	PREDICTED: two-component response regulator ORR9-like [Solanum tuberosum]
Soltu.DM.02G009450	1932	4080	6212	205	601	187	159.992	336.674	530.984	16.5134	48.7808	15.0933	1.95779e-10	7.10246e-09	-3.30367	down	[K]	Transcription	Cellular Component: chloroplast (GO:0009507);;	K07735|0|sot:102605491|(RefSeq) UPF0301 protein CHU_1773; K07735 putative transcriptional regulator	--	--	Uncharacterized ACR, COG1678	UPF0301 protein CHU_1773 OS=Cytophaga hutchinsonii (strain ATCC 33406 / NCIMB 9469) OX=269798 GN=CHU_1773 PE=3 SV=1	Uncharacterized protein OS=Solanum tuberosum OX=4113 GN=102605491 PE=4 SV=1	PREDICTED: UPF0301 protein CHU_1773 [Solanum tuberosum]
Soltu.DM.08G026280	664	599	818	136	272	244	29.6129	26.3437	36.0547	5.90691	11.8764	10.8427	3.78792e-07	6.10241e-06	-1.60986	down	[E]	Amino acid transport and metabolism	Molecular Function: catalytic activity (GO:0003824);; Biological Process: biosynthetic process (GO:0009058);; Cellular Component: integral component of membrane (GO:0016021);; Molecular Function: pyridoxal phosphate binding (GO:0030170);;	K14270|0|sot:102600659|(RefSeq) probable aminotransferase ACS10; K14270 aminotransferase	[T]	Signal transduction mechanisms	Aminotransferase class I and II	Probable aminotransferase ACS10 OS=Arabidopsis thaliana OX=3702 GN=ACS10 PE=1 SV=1	Uncharacterized protein OS=Solanum tuberosum OX=4113 GN=102600659 PE=4 SV=1	PREDICTED: probable aminotransferase ACS10 [Solanum tuberosum]
Soltu.DM.02G022380	23	26	8	88	63	47	2.56021	2.91481	0.975572	8.69368	6.36471	4.74854	0.00205819	0.00899358	1.64719	up	--	--	Molecular Function: zinc ion binding (GO:0008270);; Cellular Component: integral component of membrane (GO:0016021);; Molecular Function: ligase activity (GO:0016874);;	K19040|4.85553e-23|bna:106389231|(RefSeq) RING-H2 finger protein ATL77-like; K19040 E3 ubiquitin-protein ligase ATL10/75/76/77/78 [EC:2.3.2.27]	[O]	Posttranslational modification, protein turnover, chaperones	Ring finger domain;; RING-like zinc finger;; Zinc finger, C3HC4 type (RING finger);; RING-H2 zinc finger domain;; Anaphase-promoting complex subunit 11 RING-H2 finger;; RING-type zinc-finger;; Zinc finger, C3HC4 type (RING finger)	RING-H2 finger protein ATL8 OS=Arabidopsis thaliana OX=3702 GN=ATL8 PE=2 SV=2	Uncharacterized protein OS=Solanum tuberosum OX=4113 PE=4 SV=1	E3 ubiquitin ligase [Solanum tuberosum]
Soltu.DM.09G030430	54	3	10	187	1877	105	3.4426	0.349164	0.9475	12.5869	138.019	6.75476	0.00148369	0.0068806	2.87888	up	--	--	--	K03006|1.18437e-08|sot:107063207|(RefSeq) DNA-directed RNA polymerase II subunit RPB1-like; K03006 DNA-directed RNA polymerase II subunit RPB1 [EC:2.7.7.6]	--	--	Glycine rich protein family	Glycine-rich protein OS=Nicotiana tabacum OX=4097 GN=GRP PE=2 SV=1	Uncharacterized protein OS=Solanum tuberosum OX=4113 PE=4 SV=1	PREDICTED: metacaspase-1-like isoform X1 [Solanum tuberosum]
Soltu.DM.09G009900	484	317	147	76	75	45	53.7607	34.5191	16.4406	8.00892	8.38774	5.16311	5.14252e-06	5.85459e-05	-2.1045	down	--	--	Molecular Function: peroxidase activity (GO:0004601);; Cellular Component: extracellular region (GO:0005576);; Biological Process: response to oxidative stress (GO:0006979);; Molecular Function: heme binding (GO:0020037);; Biological Process: hydrogen peroxide catabolic process (GO:0042744);; Molecular Function: metal ion binding (GO:0046872);; Biological Process: oxidation-reduction process (GO:…	K00430|0|sot:102601606|(RefSeq) cationic peroxidase 1-like; K00430 peroxidase [EC:1.11.1.7]	--	--	Peroxidase	Cationic peroxidase 1 OS=Arachis hypogaea OX=3818 GN=PNC1 PE=1 SV=2	Peroxidase OS=Solanum tuberosum OX=4113 GN=102601606 PE=3 SV=1	PREDICTED: cationic peroxidase 1-like [Solanum tuberosum]
Soltu.DM.12G027780	205	123	71	432	326	261	12.8576	9.6514	3.83379	25.2416	22.5118	15.6908	0.0018764	0.00834744	1.30073	up	--	--	--	--	--	--	--	--	Putative ovule protein OS=Solanum chacoense OX=4108 PE=4 SV=1	PREDICTED: uncharacterized protein LOC107061101 isoform X1 [Solanum tuberosum]
Soltu.DM.08G015880	397	530	285	69	87	111	16.7505	22.1812	12.4135	3.15585	3.99858	5.07759	9.00034e-10	2.8411e-08	-2.09369	down	[RTKL]	--	Molecular Function: protein serine/threonine kinase activity (GO:0004674);; Molecular Function: ATP binding (GO:0005524);; Biological Process: protein phosphorylation (GO:0006468);; Biological Process: signal transduction (GO:0007165);;	K07198|0|sot:102598235|(RefSeq) CBL-interacting serine/threonine-protein kinase 5-like; K07198 5'-AMP-activated protein kinase, catalytic alpha subunit [EC:2.7.11.11]	[T]	Signal transduction mechanisms	Protein kinase domain;; Protein tyrosine kinase;; NAF domain;; Kinase-like	CBL-interacting serine/threonine-protein kinase 5 OS=Arabidopsis thaliana OX=3702 GN=CIPK5 PE=2 SV=1	Non-specific serine/threonine protein kinase OS=Solanum tuberosum OX=4113 GN=102598235 PE=3 SV=1	PREDICTED: CBL-interacting serine/threonine-protein kinase 5-like [Solanum tuberosum]
Soltu.DM.03G000310	1718	3046	2203	521	985	571	254.039	385.715	305.108	70.3915	132.29	84.3326	1.1804e-06	1.6501e-05	-1.67435	down	--	--	Molecular Function: methyltransferase activity (GO:0008168);; Cellular Component: integral component of membrane (GO:0016021);; Biological Process: methylation (GO:0032259);;	K12502|0|sot:102592709|(RefSeq) 2-methyl-6-phytyl-1,4-hydroquinone methyltransferase, chloroplastic-like; K12502 MPBQ/MSBQ methyltransferase [EC:2.1.1.295]	[H]	Coenzyme transport and metabolism	Methyltransferase domain;; Methyltransferase domain;; ubiE/COQ5 methyltransferase family;; Methyltransferase domain;; Methyltransferase domain;; Methyltransferase domain;; Ribosomal RNA adenine dimethylase	2-methyl-6-phytyl-1,4-hydroquinone methyltransferase, chloroplastic OS=Spinacia oleracea OX=3562 PE=1 SV=1	Uncharacterized protein OS=Solanum tuberosum OX=4113 GN=102592709 PE=3 SV=1	PREDICTED: 2-methyl-6-phytyl-1,4-hydroquinone methyltransferase, chloroplastic-like [Solanum tuberosum]
Soltu.DM.06G027770	140	153	106	208	639	276	5.2833	5.90471	4.22946	8.52708	26.3872	11.397	0.00144566	0.00674285	1.41367	up	--	--	Molecular Function: chaperone binding (GO:0051087);;	K01555|1.84384e-18|pxb:103948258|(RefSeq) fumarylacetoacetase; K01555 fumarylacetoacetase [EC:3.7.1.2]	--	--	BAG domain;; IQ calmodulin-binding motif	BAG family molecular chaperone regulator 5, mitochondrial OS=Arabidopsis thaliana OX=3702 GN=BAG5 PE=1 SV=1	Uncharacterized protein OS=Solanum tuberosum OX=4113 GN=107060638 PE=4 SV=1	PREDICTED: uncharacterized protein LOC107060638 [Solanum tuberosum]
Soltu.DM.09G020710	534	504	377	1509	938	1769	57.9325	53.7564	39.9166	162.134	104.156	189.853	3.72288e-07	6.01166e-06	1.54834	up	--	--	Cellular Component: integral component of membrane (GO:0016021);;	--	--	--	--	--	Uncharacterized protein OS=Solanum tuberosum OX=4113 GN=102583855 PE=4 SV=1	PREDICTED: uncharacterized protein LOC102583855 [Solanum tuberosum]
Soltu.DM.07G018040	96	108	50	173	202	293	9.80538	10.3897	4.8421	15.7358	18.5175	27.7784	0.000590731	0.00322272	1.34375	up	--	--	--	K03509|7.02487e-10|zma:103640146|(RefSeq) DNA polymerase eta; K03509 DNA polymerase eta [EC:2.7.7.7]	[G]	Carbohydrate transport and metabolism	Protein of unknown function, DUF604;; Fringe-like	--	Uncharacterized protein OS=Solanum tuberosum OX=4113 PE=4 SV=1	PREDICTED: uncharacterized protein LOC102586004 [Solanum tuberosum]
Soltu.DM.02G023240	184	834	2045	38	85	38	23.1465	101.084	251.929	4.90359	10.8614	4.72056	1.16944e-08	2.86755e-07	-3.64968	down	--	--	Molecular Function: protein binding (GO:0005515);;	K15692|5.53133e-20|nnu:104590046|(RefSeq) receptor homology region, transmembrane domain- and RING domain-containing protein 1; K15692 E3 ubiquitin-protein ligase RNF13 [EC:2.3.2.27]	[P]	Inorganic ion transport and metabolism	Rhodanese-like domain	Rhodanese-like domain-containing protein 15, chloroplastic OS=Arabidopsis thaliana OX=3702 GN=STR15 PE=2 SV=1	Uncharacterized protein OS=Solanum tuberosum OX=4113 GN=102580341 PE=4 SV=1	PREDICTED: thiosulfate sulfurtransferase 16, chloroplastic isoform X2 [Solanum tuberosum]
Soltu.DM.01G010690	107	7621	373	1	1	0	6.23595	391.659	14.9109	0.383719	0.352181	0.0157508	0.000505724	0.0028479	-3.22646	down	--	--	--	--	--	--	--	--	Uncharacterized protein OS=Solanum tuberosum OX=4113 PE=4 SV=1	PREDICTED: uncharacterized protein LOC107060180 [Solanum tuberosum]
Soltu.DM.01G045770	0	0	2	86	114	37	0	0.0891584	0.241589	8.08401	9.78298	3.5068	3.47354e-12	1.83043e-10	5.14729	up	--	--	Molecular Function: protein dimerization activity (GO:0046983);;	K13422|7.72409e-17|vra:106777770|(RefSeq) transcription factor MYC2; K13422 transcription factor MYC2	--	--	Helix-loop-helix DNA-binding domain	Transcription factor bHLH25 OS=Arabidopsis thaliana OX=3702 GN=BHLH25 PE=2 SV=2	Uncharacterized protein OS=Solanum tuberosum OX=4113 GN=102585595 PE=4 SV=1	PREDICTED: transcription factor bHLH18-like [Solanum tuberosum]
Soltu.DM.01G034240	305	246	358	6297	4346	4524	22.887	19.0795	44.921	797.24	572.521	560.471	2.08052e-56	1.34852e-52	4.00204	up	--	--	Biological Process: response to desiccation (GO:0009269);;	--	--	--	Late embryogenesis abundant protein	Desiccation protectant protein Lea14 homolog OS=Glycine max OX=3847 PE=2 SV=1	Uncharacterized protein OS=Solanum tuberosum OX=4113 GN=102586330 PE=4 SV=1	PREDICTED: desiccation protectant protein Lea14 homolog [Solanum tuberosum]
Soltu.DM.06G024530	0	0	2	35	13	15	2.41261e-05	1.25829e-05	0.254706	3.52922	1.36294	1.53391	9.72776e-05	0.000709248	3.28645	up	--	--	Molecular Function: ubiquitin-protein transferase activity (GO:0004842);; Molecular Function: zinc ion binding (GO:0008270);; Biological Process: protein ubiquitination (GO:0016567);;	K11975|0|sot:102584264|(RefSeq) E3 ubiquitin-protein ligase RNF144B-like; K11975 E3 ubiquitin-protein ligase RNF144 [EC:2.3.2.31]	[O]	Posttranslational modification, protein turnover, chaperones	IBR domain, a half RING-finger domain	E3 ubiquitin-protein ligase RNF144B OS=Homo sapiens OX=9606 GN=RNF144B PE=1 SV=1	RBR-type E3 ubiquitin transferase OS=Solanum tuberosum OX=4113 GN=102584264 PE=3 SV=1	PREDICTED: E3 ubiquitin-protein ligase RNF144B-like [Solanum tuberosum]
Soltu.DM.03G024950	138	284	219	418	1448	364	13.1084	31.4787	27.1985	45.3652	146.269	37.864	0.00179884	0.00807258	1.64628	up	--	--	Molecular Function: hydrolase activity, acting on ester bonds (GO:0016788);;	K10396|1.243e-42|cic:CICLE_v10000365mg|(RefSeq) hypothetical protein; K10396 kinesin family member 5	--	--	GDSL-like Lipase/Acylhydrolase	GDSL esterase/lipase At3g48460 OS=Arabidopsis thaliana OX=3702 GN=At3g48460 PE=2 SV=1	Uncharacterized protein OS=Solanum tuberosum OX=4113 GN=102578790 PE=3 SV=1	PREDICTED: GDSL esterase/lipase At3g48460 [Solanum tuberosum]
Soltu.DM.06G023080	6	44	71	0	2	0	0.580714	4.0503	6.95266	0	0.273257	0	2.12653e-05	0.00019386	-3.66637	down	--	--	--	--	--	--	Protein of unknown function (DUF1677)	--	Uncharacterized protein OS=Solanum tuberosum OX=4113 GN=107062285 PE=4 SV=1	PREDICTED: uncharacterized protein LOC107062285 [Solanum tuberosum]
Soltu.DM.03G035600	11	29	20	106	82	94	0.961531	2.62514	1.79109	9.08677	7.06469	8.32244	2.24768e-06	2.86974e-05	2.10622	up	[R]	General function prediction only	--	K14004|0|sly:101257847|(RefSeq) protein transport protein SEC13 homolog B; K14004 protein transport protein SEC13	[U]	Intracellular trafficking, secretion, and vesicular transport	WD domain, G-beta repeat;; Anaphase-promoting complex subunit 4 WD40 domain	Protein transport protein SEC13 homolog B OS=Arabidopsis thaliana OX=3702 GN=SEC13B PE=1 SV=1	Uncharacterized protein OS=Solanum tuberosum OX=4113 GN=102581372 PE=3 SV=1	PREDICTED: protein transport protein SEC13 homolog B-like [Solanum tuberosum]
Soltu.DM.06G000150	2109	3037	2133	500	794	395	262.983	390.104	279.868	65.6071	105.585	51.621	4.185e-10	1.4202e-08	-2.02959	down	--	--	--	--	--	--	CP12 domain	Calvin cycle protein CP12-2, chloroplastic OS=Arabidopsis thaliana OX=3702 GN=CP12-2 PE=1 SV=1	Uncharacterized protein OS=Solanum tuberosum OX=4113 GN=102594918 PE=4 SV=1	PREDICTED: calvin cycle protein CP12-1, chloroplastic [Solanum tuberosum]
Soltu.DM.09G005600	286	254	277	847	558	754	11.567	9.98375	11.6801	40.7519	24.6139	34.3931	4.98074e-09	1.32094e-07	1.39597	up	[RTKL]	--	Molecular Function: protein kinase activity (GO:0004672);; Molecular Function: ATP binding (GO:0005524);; Biological Process: protein phosphorylation (GO:0006468);;	K04733|0|spen:107029427|(RefSeq) probable receptor-like protein kinase At5g47070	[T]	Signal transduction mechanisms	Protein tyrosine kinase;; Protein kinase domain	Serine/threonine-protein kinase PCRK1 OS=Arabidopsis thaliana OX=3702 GN=PCRK1 PE=1 SV=1	Uncharacterized protein OS=Solanum tuberosum OX=4113 GN=102597976 PE=4 SV=1	PREDICTED: probable receptor-like protein kinase At5g15080 isoform X1 [Solanum tuberosum]
Soltu.DM.09G022590	89	41	68	177	206	222	4.14199	1.91412	3.24694	8.26297	9.75464	10.4727	5.94871e-06	6.63183e-05	1.57245	up	[RTKL]	--	Molecular Function: protein serine/threonine kinase activity (GO:0004674);; Molecular Function: ATP binding (GO:0005524);; Biological Process: protein phosphorylation (GO:0006468);;	K04733|1.45552e-128|spen:107006232|(RefSeq) receptor-like cytosolic serine/threonine-protein kinase RBK2	[T]	Signal transduction mechanisms	Protein tyrosine kinase;; Protein kinase domain	Receptor-like cytosolic serine/threonine-protein kinase RBK2 OS=Arabidopsis thaliana OX=3702 GN=RBK2 PE=1 SV=1	Uncharacterized protein OS=Solanum tuberosum OX=4113 GN=102578687 PE=3 SV=1	PREDICTED: receptor-like cytosolic serine/threonine-protein kinase RBK2 [Solanum tuberosum]
Soltu.DM.06G034660	1387	1520	1104	2643	2819	3070	41.9491	44.187	32.6274	83.5865	81.1488	94.0777	4.11944e-08	8.94002e-07	1.09103	up	[U]	Intracellular trafficking, secretion, and vesicular transport	Biological Process: intracellular protein transport (GO:0006886);; Biological Process: endoplasmic reticulum to Golgi vesicle-mediated transport (GO:0006888);; Molecular Function: zinc ion binding (GO:0008270);; Cellular Component: COPII vesicle coat (GO:0030127);;	K14007|0|sot:102595564|(RefSeq) protein transport protein Sec24-like CEF; K14007 protein transport protein SEC24	[U]	Intracellular trafficking, secretion, and vesicular transport	Sec23/Sec24 trunk domain;; Sec23/Sec24 helical domain;; Sec23/Sec24 beta-sandwich domain;; Sec23/Sec24 zinc finger;; Gelsolin repeat	Protein transport protein Sec24-like At4g32640 OS=Arabidopsis thaliana OX=3702 GN=At4g32640 PE=3 SV=3	Uncharacterized protein OS=Solanum lycopersicum OX=4081 GN=101253501 PE=4 SV=1	PREDICTED: protein transport protein Sec24-like CEF [Solanum tuberosum]
Soltu.DM.02G014130	100	34	132	21	21	24	12.6342	4.16932	20.7743	3.80473	3.44398	4.38192	0.000752579	0.00393141	-1.80658	down	--	--	Molecular Function: transporter activity (GO:0005215);; Biological Process: transport (GO:0006810);; Cellular Component: integral component of membrane (GO:0016021);;	--	--	--	Purine nucleobase transmembrane transport	Purine permease 21 OS=Arabidopsis thaliana OX=3702 GN=PUP21 PE=2 SV=2	probable purine permease 9 isoform X3 OS=Nicotiana tabacum OX=4097 GN=LOC107820805 PE=4 SV=1	PREDICTED: probable purine permease 9 isoform X2 [Nicotiana attenuata]
Soltu.DM.04G037910	90	39	53	376	139	210	19.3239	8.79334	11.5372	68.8339	25.8869	39.2347	6.64129e-05	0.000512256	1.87928	up	[O]	Posttranslational modification, protein turnover, chaperones	Molecular Function: zinc ion binding (GO:0008270);; Cellular Component: integral component of membrane (GO:0016021);; Molecular Function: ligase activity (GO:0016874);;	K19040|1.13032e-26|sot:102600048|(RefSeq) RING-H2 finger protein ATL78-like; K19040 E3 ubiquitin-protein ligase ATL10/75/76/77/78 [EC:2.3.2.27]	[O]	Posttranslational modification, protein turnover, chaperones	Ring finger domain;; RING-like zinc finger;; Zinc finger, C3HC4 type (RING finger);; RING-H2 zinc finger domain;; Zinc finger, C3HC4 type (RING finger);; Anaphase-promoting complex subunit 11 RING-H2 finger	RING-H2 finger protein ATL8 OS=Arabidopsis thaliana OX=3702 GN=ATL8 PE=2 SV=2	Uncharacterized protein OS=Solanum tuberosum OX=4113 GN=102579592 PE=4 SV=1	PREDICTED: RING-H2 finger protein ATL80 [Solanum tuberosum]
Soltu.DM.01G048810	266	311	262	523	669	580	64.4629	76.4803	70.3078	135.576	171.958	151.65	2.11885e-07	3.65907e-06	1.07894	up	--	--	Cellular Component: integral component of membrane (GO:0016021);;	K12189|1.40876e-16|adu:107487508|(RefSeq) vacuolar protein sorting-associated protein 25-like isoform X3; K12189 ESCRT-II complex subunit VPS25	--	--	Cold acclimation protein WCOR413;; Cold acclimation protein WCOR413	Cold-regulated 413 plasma membrane protein 1 OS=Arabidopsis thaliana OX=3702 GN=COR413PM1 PE=2 SV=1	Uncharacterized protein OS=Handroanthus impetiginosus OX=429701 GN=CDL12_15016 PE=4 SV=1	hypothetical protein CDL12_15016 [Handroanthus impetiginosus]
Soltu.DM.03G024460	1323	1235	1541	3314	2342	3808	26.7148	25.1838	33.6435	71.7567	51.3514	83.3772	1.22736e-06	1.70593e-05	1.20205	up	[BK]	--	Cellular Component: nucleus (GO:0005634);; Biological Process: negative regulation of transcription, DNA-templated (GO:0045892);;	K11724|1.76248e-62|smo:SELMODRAFT_406866|(RefSeq) hypothetical protein; K11724 bromodomain testis-specific protein	[K]	Transcription	Bromodomain;; Bromodomain extra-terminal - transcription regulation	Transcription factor GTE10 OS=Arabidopsis thaliana OX=3702 GN=GTE10 PE=1 SV=2	Uncharacterized protein OS=Solanum tuberosum OX=4113 GN=102591138 PE=4 SV=1	PREDICTED: transcription factor GTE10-like isoform X1 [Solanum tuberosum]
Soltu.DM.08G008260	237	582	386	135	180	93	25.8725	62.0798	43.5998	15.1796	20.6997	10.721	0.000379241	0.00222992	-1.47205	down	[C]	Energy production and conversion	Molecular Function: electron transfer activity (GO:0009055);; Molecular Function: metal ion binding (GO:0046872);; Molecular Function: iron-sulfur cluster binding (GO:0051536);;	--	--	--	2Fe-2S iron-sulfur cluster binding domain	Photosynthetic NDH subunit of subcomplex B 3, chloroplastic OS=Arabidopsis thaliana OX=3702 GN=PNSB3 PE=2 SV=1	Uncharacterized protein OS=Solanum tuberosum OX=4113 PE=4 SV=1	photosynthetic NDH subunit of subcomplex B 3, chloroplastic [Solanum pennellii]
Soltu.DM.01G002480	49	35	32	12	11	4	13.4298	10.4994	9.45851	3.31005	2.98559	1.18562	0.000937832	0.00473789	-1.86754	down	--	--	--	--	--	--	--	--	Uncharacterized protein OS=Solanum tuberosum OX=4113 GN=102594000 PE=4 SV=1	PREDICTED: uncharacterized protein LOC102594000 [Solanum tuberosum]
Soltu.DM.03G005930	47	65	35	12	7	10	3.94909	5.54344	3.26733	1.16725	0.722865	0.99754	3.95141e-05	0.000333486	-2.12779	down	--	--	--	--	--	--	Cyclin-dependent kinase inhibitor	--	Putative ovule protein (Fragment) OS=Solanum chacoense OX=4108 PE=4 SV=1	PREDICTED: cyclin-dependent kinase inhibitor 1-like [Solanum tuberosum]
Soltu.DM.01G045020	56	34	23	665	4877	478	4.83255	3.03026	2.07742	51.2666	378.561	35.7404	9.92573e-13	5.69339e-11	4.81862	up	--	--	--	--	--	--	--	Protein PELPK1 OS=Arabidopsis thaliana OX=3702 GN=PELPK1 PE=2 SV=1	Uncharacterized protein OS=Solanum tuberosum OX=4113 PE=4 SV=1	hypothetical protein CQW23_30380 [Capsicum baccatum]
Soltu.DM.10G021830	95	78	123	253	155	251	2.78407	2.26653	4.90343	7.99645	5.00121	7.83051	0.000712218	0.00375009	1.13343	up	[RTKL]	--	Molecular Function: protein serine/threonine kinase activity (GO:0004674);; Molecular Function: ATP binding (GO:0005524);; Biological Process: protein phosphorylation (GO:0006468);;	K08832|0|sot:102588730|(RefSeq) SRSF protein kinase 1-like; K08832 serine/threonine-protein kinase SRPK3 [EC:2.7.11.1]	[T]	Signal transduction mechanisms	Protein kinase domain;; Protein tyrosine kinase	Protein kinase dsk1 OS=Schizosaccharomyces pombe (strain 972 / ATCC 24843) OX=284812 GN=dsk1 PE=3 SV=2	Uncharacterized protein OS=Solanum tuberosum OX=4113 GN=102588730 PE=4 SV=1	PREDICTED: SRSF protein kinase 1-like [Solanum tuberosum]
Soltu.DM.06G004480	0	0	1	3	30	17	0	0.158284	0.210971	0.669095	5.24457	2.98467	0.00068953	0.00364544	3.04603	up	--	--	--	--	--	--	Protein of unknown function (DUF1635)	--	Uncharacterized protein OS=Solanum tuberosum OX=4113 GN=102578640 PE=4 SV=1	PREDICTED: uncharacterized protein LOC102578640 [Solanum tuberosum]
Soltu.DM.10G000040	514	392	566	1230	937	1157	23.6963	17.4742	25.8538	56.9394	40.5813	50.3591	4.20771e-07	6.69549e-06	1.17465	up	[T]	Signal transduction mechanisms	Biological Process: phosphorelay signal transduction system (GO:0000160);; Molecular Function: DNA binding (GO:0003677);; Cellular Component: intracellular (GO:0005622);; Biological Process: circadian rhythm (GO:0007623);; Biological Process: red or far-red light signaling pathway (GO:0010017);; Biological Process: negative regulation of transcription, DNA-templated (GO:0045892);;	K12130|0|sot:102603187|(RefSeq) two-component response regulator-like APRR5; K12130 pseudo-response regulator 5	[K]	Transcription	CCT motif	Two-component response regulator-like PRR95 OS=Oryza sativa subsp. japonica OX=39947 GN=PRR95 PE=2 SV=1	Uncharacterized protein OS=Solanum tuberosum OX=4113 GN=102603187 PE=4 SV=1	PREDICTED: two-component response regulator-like APRR5 [Solanum tuberosum]
Soltu.DM.05G006390	472	674	797	282	252	241	20.6012	29.6095	36.8142	13.3096	12.5131	12.2792	2.50773e-06	3.17259e-05	-1.28321	down	[T]	Signal transduction mechanisms	Molecular Function: phosphorelay sensor kinase activity (GO:0000155);; Biological Process: phosphorelay signal transduction system (GO:0000160);; Molecular Function: protein serine/threonine kinase activity (GO:0004674);; Cellular Component: nucleus (GO:0005634);; Cellular Component: cytoplasm (GO:0005737);; Biological Process: signal transduction by protein phosphorylation (GO:0023014);;	K08282|4.54653e-48|olu:OSTLU_40751|(RefSeq) predicted protein; K20715 phototropin [EC:2.7.11.1]	--	--	PAS domain;; PAS fold;; PAS fold;; PAS fold	Protein TWIN LOV 1 OS=Arabidopsis thaliana OX=3702 GN=TLP1 PE=1 SV=2	Uncharacterized protein OS=Solanum tuberosum OX=4113 GN=102598309 PE=4 SV=1	PREDICTED: protein TWIN LOV 1 [Solanum tuberosum]
Soltu.DM.04G027670	39	54	32	7	12	10	8.09145	10.5956	6.78587	1.85122	2.98826	2.55131	0.00022423	0.00143899	-1.91497	down	--	--	--	--	--	--	Domain of unknown function (DUF3511)	--	Uncharacterized protein OS=Capsicum baccatum OX=33114 GN=CQW23_10313 PE=4 SV=1	hypothetical protein CQW23_10313 [Capsicum baccatum]
Soltu.DM.03G028660	114	104	65	215	210	291	8.18992	7.43708	4.67211	14.5776	14.4044	19.8921	4.8884e-05	0.000398034	1.31324	up	[RTKL]	--	Molecular Function: protein serine/threonine kinase activity (GO:0004674);; Molecular Function: ATP binding (GO:0005524);; Biological Process: protein phosphorylation (GO:0006468);;	K08856|0|sot:102604374|(RefSeq) serine/threonine-protein kinase 16-like; K08856 serine/threonine kinase 16 [EC:2.7.11.1]	[KIT]	--	Protein kinase domain;; Protein tyrosine kinase	Serine/threonine-protein kinase 16 OS=Rattus norvegicus OX=10116 GN=Stk16 PE=2 SV=2	Uncharacterized protein OS=Solanum tuberosum OX=4113 GN=102604374 PE=4 SV=1	PREDICTED: serine/threonine-protein kinase 16-like [Solanum tuberosum]
Soltu.DM.08G010310	135	190	75	50	51	46	6.77517	9.67577	3.83705	2.43706	2.51589	2.27166	0.00127273	0.00606575	-1.35381	down	--	--	--	K03695|1.53235e-39|bna:106363681|(RefSeq) uncharacterized protein LOC106363681; K03695 ATP-dependent Clp protease ATP-binding subunit ClpB	[S]	Function unknown	Armadillo/beta-catenin-like repeat	U-box domain-containing protein 7 OS=Arabidopsis thaliana OX=3702 GN=PUB7 PE=2 SV=1	Uncharacterized protein OS=Solanum tuberosum OX=4113 GN=102587079 PE=4 SV=1	PREDICTED: U-box domain-containing protein 12-like [Solanum tuberosum]
Soltu.DM.11G009040	157	68	122	828	206	563	19.0765	8.18546	15.5304	137.792	32.1186	92.7242	4.64972e-05	0.000381654	2.04956	up	[O]	Posttranslational modification, protein turnover, chaperones	Molecular Function: zinc ion binding (GO:0008270);; Cellular Component: integral component of membrane (GO:0016021);;	K19040|1.02223e-144|sot:102599929|(RefSeq) RING-H2 finger protein ATL78-like; K19040 E3 ubiquitin-protein ligase ATL10/75/76/77/78 [EC:2.3.2.27]	[O]	Posttranslational modification, protein turnover, chaperones	Ring finger domain;; RING-like zinc finger;; Zinc finger, C3HC4 type (RING finger);; RING-H2 zinc finger domain;; Zinc finger, C3HC4 type (RING finger)	RING-H2 finger protein ATL78 OS=Arabidopsis thaliana OX=3702 GN=ATL78 PE=2 SV=1	Uncharacterized protein OS=Solanum tuberosum OX=4113 GN=102599929 PE=4 SV=1	PREDICTED: RING-H2 finger protein ATL78-like [Solanum tuberosum]
Soltu.DM.05G025910	320	40	348	1321	1588	1411	6.38556	0.787572	7.15382	27.4085	33.2135	29.4093	3.90491e-05	0.000330102	2.35351	up	[V]	Defense mechanisms	Molecular Function: ATP binding (GO:0005524);; Biological Process: transport (GO:0006810);; Cellular Component: integral component of membrane (GO:0016021);; Molecular Function: ATPase activity (GO:0016887);;	K05681|4.34661e-50|vcn:VOLCADRAFT_73319|(RefSeq) hypothetical protein; K05681 ATP-binding cassette, subfamily G (WHITE), member 2	[Q]	Secondary metabolites biosynthesis, transport and catabolism	ABC-2 type transporter;; ABC transporter;; Plant PDR ABC transporter associated;; ABC-transporter N-terminal;; AAA domain, putative AbiEii toxin, Type IV TA system;; ATPase family associated with various cellular activities (AAA)	Pleiotropic drug resistance protein 2 OS=Nicotiana plumbaginifolia OX=4092 GN=PDR2 PE=2 SV=1	Uncharacterized protein OS=Solanum tuberosum OX=4113 GN=102580487 PE=3 SV=1	PREDICTED: pleiotropic drug resistance protein 2-like [Solanum tuberosum]
Soltu.DM.08G017990	12	53	35	354	67	113	1.40728	6.47421	4.0625	41.2896	7.79357	13.4238	0.00137791	0.00648282	2.08003	up	[KR]	--	Molecular Function: N-acetyltransferase activity (GO:0008080);; Biological Process: sulfate transport (GO:0008272);; Molecular Function: sulfate transmembrane transporter activity (GO:0015116);; Cellular Component: plasma membrane part (GO:0044459);; Molecular Function: tyramine N-feruloyltransferase activity (GO:0050366);;	--	[E]	Amino acid transport and metabolism	Acetyltransferase (GNAT) family	Tyramine N-feruloyltransferase 4/11 OS=Nicotiana tabacum OX=4097 GN=THT4 PE=2 SV=1	Uncharacterized protein OS=Solanum tuberosum OX=4113 GN=102579407 PE=4 SV=1	PREDICTED: tyramine N-feruloyltransferase 4/11-like [Solanum tuberosum]
Soltu.DM.07G001430	284	104	214	32	30	9	13.5928	4.85219	10.4477	1.55567	1.51825	0.429876	1.77898e-07	3.17652e-06	-2.78158	down	--	--	--	--	--	--	Auxin canalisation;; Plant pleckstrin homology-like region	--	Uncharacterized protein OS=Solanum tuberosum OX=4113 GN=102588858 PE=4 SV=1	PREDICTED: VAN3-binding protein [Solanum tuberosum]
Soltu.DM.03G021080	96	186	156	55	64	56	5.16397	9.90726	8.29711	2.85148	3.29476	2.93474	0.000526478	0.00294431	-1.2601	down	[R]	General function prediction only	Molecular Function: anaphase-promoting complex binding (GO:0010997);; Biological Process: regulation of catalytic activity (GO:0050790);; Molecular Function: ubiquitin-protein transferase activator activity (GO:0097027);;	K03363|0|sot:102602712|(RefSeq) cell division cycle 20.2, cofactor of APC complex-like; K03363 cell division cycle 20, cofactor of APC complex	[DO]	--	WD domain, G-beta repeat;; Anaphase-promoting complex subunit 4 WD40 domain;; Eukaryotic translation initiation factor eIF2A	Cell division cycle 20.1, cofactor of APC complex OS=Arabidopsis thaliana OX=3702 GN=CDC20-1 PE=1 SV=1	Putative cell division cycle 20.1, cofactor of APC complex-like OS=Solanum chacoense OX=4108 PE=4 SV=1	PREDICTED: cell division cycle 20.2, cofactor of APC complex-like [Solanum tuberosum]
Soltu.DM.01G033480	309	330	385	193	164	115	19.6106	20.1347	22.6843	11.9758	10.3276	7.40336	0.000145995	0.00100136	-1.07495	down	[H]	Coenzyme transport and metabolism	Molecular Function: zinc ion binding (GO:0008270);; Molecular Function: 5-amino-6-(5-phosphoribosylamino)uracil reductase activity (GO:0008703);; Molecular Function: diaminohydroxyphosphoribosylaminopyrimidine deaminase activity (GO:0008835);; Biological Process: riboflavin biosynthetic process (GO:0009231);; Biological Process: oxidation-reduction process (GO:0055114);;	K11752|0|sot:102589820|(RefSeq) riboflavin biosynthesis protein PYRD, chloroplastic; K11752 diaminohydroxyphosphoribosylaminopyrimidine deaminase / 5-amino-6-(5-phosphoribosylamino)uracil reductase [EC:1.1.1.193]	[F]	Nucleotide transport and metabolism	Cytidine and deoxycytidylate deaminase zinc-binding region;; MafB19-like deaminase;; RibD C-terminal domain	Riboflavin biosynthesis protein PYRD, chloroplastic OS=Arabidopsis thaliana OX=3702 GN=PYRD PE=1 SV=1	Uncharacterized protein OS=Solanum tuberosum OX=4113 GN=102589820 PE=4 SV=1	PREDICTED: riboflavin biosynthesis protein PYRD, chloroplastic [Solanum tuberosum]
Soltu.DM.10G019460	13	50	25	168	63	139	0.614836	3.56746	1.47739	6.0029	2.5622	5.19552	0.000958841	0.00482174	1.86609	up	[RTKL]	--	--	K04733|1.34915e-146|mdm:103421340|(RefSeq) wall-associated receptor kinase 2-like	--	--	Protein kinase domain;; Protein tyrosine kinase;; Wall-associated receptor kinase galacturonan-binding;; Coagulation Factor Xa inhibitory site;; Calcium-binding EGF domain;; Complement Clr-like EGF-like;; EGF-like domain	Wall-associated receptor kinase 2 OS=Arabidopsis thaliana OX=3702 GN=WAK2 PE=1 SV=1	Uncharacterized protein OS=Solanum tuberosum OX=4113 PE=4 SV=1	PREDICTED: wall-associated receptor kinase 2-like [Solanum tuberosum]
Soltu.DM.01G039100	266	148	156	1699	1096	1224	19.1469	10.778	11.7307	121.821	80.0023	87.8111	4.91084e-18	7.6393e-16	2.75376	up	--	--	--	--	--	--	C2 domain	Protein SRC2 homolog OS=Arabidopsis thaliana OX=3702 GN=SRC2 PE=1 SV=1	Uncharacterized protein OS=Solanum tuberosum OX=4113 PE=4 SV=1	protein SRC2 homolog [Solanum lycopersicum]
Soltu.DM.05G026760	2538	5953	3954	444	1076	363	266.073	591.811	396.43	41.3857	108.061	44.6397	4.07533e-08	8.86406e-07	-2.53701	down	--	--	--	K03873|2.90442e-46|csv:101217288|(RefSeq) transcription elongation factor B polypeptide 2-like; K03873 elongin-B	[K]	Transcription	Ubiquitin family;; Ubiquitin-2 like Rad60 SUMO-like	--	Uncharacterized protein OS=Solanum tuberosum OX=4113 GN=102586920 PE=4 SV=1	PREDICTED: uncharacterized protein LOC102586920 [Solanum tuberosum]
Soltu.DM.03G018100	2301	4899	2136	874	1636	721	97.3907	210.871	94.877	38.8384	73.5672	31.8828	0.000813716	0.00419589	-1.43688	down	--	--	Cellular Component: cytoplasm (GO:0005737);; Biological Process: trichome morphogenesis (GO:0010090);; Biological Process: cutin biosynthetic process (GO:0010143);; Molecular Function: transferase activity, transferring acyl groups other than amino-acyl groups (GO:0016747);; Biological Process: localization (GO:0051179);;	K19747|0|sot:102581988|(RefSeq) BAHD acyltransferase DCR; K19747 BAHD acyltransferase [EC:2.3.1.-]	--	--	Transferase family	BAHD acyltransferase DCR OS=Arabidopsis thaliana OX=3702 GN=DCR PE=2 SV=1	Alcohol acyl transferase OS=Solanum lycopersicum OX=4081 GN=AAT2 PE=2 SV=1	PREDICTED: BAHD acyltransferase DCR [Solanum tuberosum]
Soltu.DM.12G001810	4	3	1	58	27	22	0.488232	0.370617	0.127097	5.98231	2.81436	2.31556	9.99418e-06	0.000102392	3.08383	up	[KAD]	--	Molecular Function: DNA binding (GO:0003677);;	K09422|2.91737e-177|sot:102587827|(RefSeq) transcription factor MYB108-like; K09422 transcription factor MYB, plant	[K]	Transcription	Myb-like DNA-binding domain;; Myb-like DNA-binding domain	Transcription factor MYB2 OS=Oryza sativa subsp. japonica OX=39947 GN=MYB2 PE=2 SV=1	Uncharacterized protein OS=Solanum tuberosum OX=4113 GN=102587827 PE=4 SV=1	PREDICTED: transcription factor MYB108-like [Solanum tuberosum]
Soltu.DM.08G021330	169	527	259	1684	904	1038	6.01242	18.6993	9.54503	63.373	34.1742	39.0282	5.04097e-05	0.000408423	1.81463	up	--	--	Molecular Function: methyltransferase activity (GO:0008168);; Cellular Component: integral component of membrane (GO:0016021);; Biological Process: methylation (GO:0032259);;	K15449|9.43053e-105|rcu:8288925|(RefSeq) uncharacterized protein LOC8288925	--	--	Putative S-adenosyl-L-methionine-dependent methyltransferase;; Methyltransferase domain;; Methyltransferase domain	Probable methyltransferase PMT21 OS=Arabidopsis thaliana OX=3702 GN=ERD3 PE=2 SV=1	Uncharacterized protein OS=Solanum tuberosum OX=4113 GN=102581285 PE=4 SV=1	PREDICTED: probable methyltransferase PMT21 [Solanum tuberosum]
Soltu.DM.08G024790	11	7	5	27	64	38	0.735828	0.549283	0.36219	1.85167	4.41478	2.57095	0.000140996	0.000971532	2.22205	up	--	--	Molecular Function: metalloendopeptidase activity (GO:0004222);; Biological Process: proteolysis (GO:0006508);; Molecular Function: zinc ion binding (GO:0008270);; Cellular Component: extracellular matrix (GO:0031012);;	K07999|3.35868e-141|vvi:100855190|(RefSeq) metalloendoproteinase 4-MMP; K07999 matrix metalloproteinase-20 (enamelysin) [EC:3.4.24.-]	[OW]	--	Matrixin;; Putative peptidoglycan binding domain	Metalloendoproteinase 4-MMP OS=Arabidopsis thaliana OX=3702 GN=4MMP PE=1 SV=1	Uncharacterized protein OS=Solanum tuberosum OX=4113 GN=102591586 PE=3 SV=1	PREDICTED: metalloendoproteinase 4-MMP [Solanum tuberosum]
Soltu.DM.06G009850	1206	2435	1396	362	670	309	97.4613	192.05	114.694	30.7091	56.9441	25.8949	5.4374e-06	6.15068e-05	-1.80904	down	[J]	Translation, ribosomal structure and biogenesis	Molecular Function: structural constituent of ribosome (GO:0003735);; Cellular Component: ribosome (GO:0005840);; Biological Process: translation (GO:0006412);; Cellular Component: chloroplast (GO:0009507);; Molecular Function: rRNA binding (GO:0019843);;	K02906|8.21107e-176|sot:102592271|(RefSeq) 50S ribosomal protein L3, chloroplastic; K02906 large subunit ribosomal protein L3	[J]	Translation, ribosomal structure and biogenesis	Ribosomal protein L3	50S ribosomal protein L3, chloroplastic (Fragment) OS=Nicotiana tabacum OX=4097 GN=RPL3 PE=2 SV=1	Uncharacterized protein OS=Solanum tuberosum OX=4113 GN=102592271 PE=3 SV=1	PREDICTED: 50S ribosomal protein L3, chloroplastic [Solanum tuberosum]
Soltu.DM.05G022790	1719	1490	1456	920	716	614	78.0155	67.36	66.6218	42.2845	32.7811	29.0949	6.11106e-06	6.75936e-05	-1.01853	down	--	--	Molecular Function: phosphatidylinositol phospholipase C activity (GO:0004435);; Molecular Function: obsolete signal transducer activity (GO:0004871);; Cellular Component: intracellular (GO:0005622);; Biological Process: lipid catabolic process (GO:0016042);; Biological Process: intracellular signal transduction (GO:0035556);;	K05857|0|sot:102588383|(RefSeq) phosphoinositide phospholipase C 2-like; K05857 phosphatidylinositol phospholipase C, delta [EC:3.1.4.11]	[T]	Signal transduction mechanisms	Phosphatidylinositol-specific phospholipase C, X domain;; Phosphatidylinositol-specific phospholipase C, Y domain;; Phosphoinositide-specific phospholipase C, efhand-like;; C2 domain	Phosphoinositide phospholipase C 2 OS=Arabidopsis thaliana OX=3702 GN=PLC2 PE=1 SV=1	Phosphoinositide phospholipase C OS=Solanum tuberosum OX=4113 PE=4 SV=1	phosphoinositide phospholipase C 2-like [Solanum tuberosum]
Soltu.DM.07G026710	244	318	362	132	155	149	17.8146	23.7485	25.4525	9.77713	12.1235	11.465	5.47406e-05	0.000437497	-1.04848	down	--	--	--	K05399|0|sind:105176654|(RefSeq) putative BPI/LBP family protein At1g04970; K05399 lipopolysaccharide-binding protein	[V]	Defense mechanisms	LBP / BPI / CETP family, C-terminal domain;; LBP / BPI / CETP family, N-terminal domain	Putative BPI/LBP family protein At1g04970 OS=Arabidopsis thaliana OX=3702 GN=At1g04970 PE=2 SV=1	Uncharacterized protein OS=Solanum tuberosum OX=4113 PE=4 SV=1	PREDICTED: putative BPI/LBP family protein At1g04970 [Solanum tuberosum]
Soltu.DM.03G034100	701	485	685	1157	1536	1166	24.7547	28.152	32.6135	79.3074	106.455	60.5043	1.24535e-05	0.000123048	1.04429	up	--	--	--	--	[A]	RNA processing and modification	--	--	Uncharacterized protein OS=Solanum tuberosum OX=4113 GN=102598336 PE=4 SV=1	PREDICTED: uncharacterized protein LOC102598336 [Solanum tuberosum]
Soltu.DM.06G028250	7	3	15	109	48	27	0.741592	0.229291	1.1818	6.43069	2.56639	1.70133	0.000347171	0.00207078	2.43168	up	[J]	Translation, ribosomal structure and biogenesis	Molecular Function: DNA binding (GO:0003677);; Cellular Component: nucleus (GO:0005634);;	K18490|2.6885e-28|pda:103701110|(RefSeq) WUSCHEL-related homeobox 6-like; K18490 homeobox protein OTX2	--	--	Homeodomain	WUSCHEL-related homeobox 11 OS=Oryza sativa subsp. japonica OX=39947 GN=WOX11 PE=1 SV=1	Uncharacterized protein OS=Solanum tuberosum OX=4113 GN=102580730 PE=4 SV=1	PREDICTED: WUSCHEL-related homeobox 11-like isoform X1 [Solanum tuberosum]
Soltu.DM.11G020400	9365	11114	7190	33557	35021	28794	294.76	347.713	228.212	1064.22	1116.19	921.5	4.99075e-15	4.75711e-13	1.80122	up	[O]	Posttranslational modification, protein turnover, chaperones	Molecular Function: ATP binding (GO:0005524);;	K03283|0|sot:102593249|(RefSeq) heat shock cognate 70 kDa protein 2-like; K03283 heat shock 70kDa protein 1/2/6/8	[O]	Posttranslational modification, protein turnover, chaperones	Hsp70 protein;; MreB/Mbl protein	Heat shock cognate 70 kDa protein 2 OS=Solanum lycopersicum OX=4081 GN=HSC-2 PE=2 SV=1	Uncharacterized protein OS=Solanum tuberosum OX=4113 GN=102593249 PE=3 SV=1	PREDICTED: heat shock cognate 70 kDa protein 2-like [Solanum tuberosum]
Soltu.DM.12G006380	23	11	50	436	1024	857	1.51626	0.732317	3.22734	28.6049	67.0094	56.0986	4.55764e-18	7.20514e-16	4.40534	up	--	--	Cellular Component: integral component of membrane (GO:0016021);;	K14209|3.6043e-160|adu:107457692|(RefSeq) probable amino acid permease 7	[E]	Amino acid transport and metabolism	Transmembrane amino acid transporter protein	Amino acid permease 6 OS=Arabidopsis thaliana OX=3702 GN=AAP6 PE=1 SV=1	Uncharacterized protein OS=Solanum tuberosum OX=4113 PE=4 SV=1	amino acid permease 6-like [Solanum pennellii]
Soltu.DM.08G017050	70	70	66	15	26	23	2.07162	2.09908	2.07004	0.485787	0.844767	0.725299	5.28625e-05	0.000424932	-1.59258	down	[O]	Posttranslational modification, protein turnover, chaperones	Molecular Function: serine-type endopeptidase activity (GO:0004252);; Biological Process: proteolysis (GO:0006508);;	K13199|1.21783e-21|mtr:MTR_7g081660|(RefSeq) nuclear RNA-binding-like protein; K13199 plasminogen activator inhibitor 1 RNA-binding protein	--	--	Subtilase family;; Fibronectin type-III domain;; Peptidase inhibitor I9;; PA domain	Subtilisin-like protease SBT1.8 OS=Arabidopsis thaliana OX=3702 GN=SBT1.8 PE=1 SV=1	Uncharacterized protein OS=Solanum tuberosum OX=4113 GN=102595790 PE=4 SV=1	PREDICTED: subtilisin-like protease SBT1.7 [Solanum tuberosum]
Soltu.DM.03G029080	138	478	219	46	113	25	11.5296	39.3457	18.8354	4.09894	10.0034	2.24031	0.0010861	0.00533255	-1.92896	down	--	--	Molecular Function: calcium ion binding (GO:0005509);; Cellular Component: chloroplast (GO:0009507);; Cellular Component: photosystem II oxygen evolving complex (GO:0009654);; Biological Process: photosynthesis (GO:0015979);; Cellular Component: extrinsic component of membrane (GO:0019898);; Cellular Component: thylakoid lumen (GO:0031977);;	K02717|0|sot:102585358|(RefSeq) psbP-like protein 1, chloroplastic; K02717 photosystem II oxygen-evolving enhancer protein 2	--	--	PsbP	PsbP-like protein 1, chloroplastic OS=Arabidopsis thaliana OX=3702 GN=PPL1 PE=1 SV=1	Uncharacterized protein OS=Solanum tuberosum OX=4113 GN=102585358 PE=4 SV=1	PREDICTED: psbP-like protein 1, chloroplastic [Solanum tuberosum]
Soltu.DM.04G029040	489	1054	413	268	204	121	14.3129	30.6986	12.3519	8.10642	6.18299	3.61253	0.000324636	0.00196042	-1.6057	down	[G]	Carbohydrate transport and metabolism	Molecular Function: xylan 1,4-beta-xylosidase activity (GO:0009044);; Cellular Component: plant-type cell wall (GO:0009505);; Biological Process: arabinan catabolic process (GO:0031222);; Biological Process: xylan catabolic process (GO:0045493);; Molecular Function: alpha-L-arabinofuranosidase activity (GO:0046556);;	K15920|0|jcu:105640968|(RefSeq) beta-xylosidase/alpha-L-arabinofuranosidase 1; K15920 xylan 1,4-beta-xylosidase [EC:3.2.1.37]	--	--	Glycosyl hydrolase family 3 C-terminal domain;; Glycosyl hydrolase family 3 N terminal domain;; Fibronectin type III-like domain	Probable beta-D-xylosidase 7 OS=Arabidopsis thaliana OX=3702 GN=BXL7 PE=2 SV=2	Uncharacterized protein OS=Solanum tuberosum OX=4113 GN=102605205 PE=4 SV=1	PREDICTED: probable beta-D-xylosidase 7 [Solanum tuberosum]
Soltu.DM.02G028110	64	95	47	3	16	13	3.7953	5.67487	2.89164	0.231074	0.973746	0.866332	6.89386e-05	0.000528176	-2.36375	down	[Q]	Secondary metabolites biosynthesis, transport and catabolism	--	K00517|8.34742e-147|mdm:103432708|(RefSeq) cytochrome P450 81E8-like	[Q]	Secondary metabolites biosynthesis, transport and catabolism	Cytochrome P450;; Cytochrome P450	Cytochrome P450 81Q32 OS=Catharanthus roseus OX=4058 GN=CYP81Q32 PE=2 SV=1	Uncharacterized protein OS=Solanum tuberosum OX=4113 PE=4 SV=1	PREDICTED: isoflavone 2'-hydroxylase-like [Nicotiana tomentosiformis]
Soltu.DM.04G001460	680	745	558	1883	1547	2476	25.911	29.8208	24.7557	70.9652	59.8731	90.4576	1.24027e-09	3.78009e-08	1.55895	up	--	--	--	K13457|0|sly:101264291|(RefSeq) putative late blight resistance protein homolog R1A-3	[T]	Signal transduction mechanisms	NB-ARC domain;; Rx N-terminal domain;; ATPase family associated with various cellular activities (AAA)	Putative late blight resistance protein homolog R1A-6 OS=Solanum demissum OX=50514 GN=R1A-6 PE=3 SV=2	Uncharacterized protein OS=Solanum tuberosum OX=4113 PE=3 SV=1	putative late blight resistance protein homolog R1A-3 [Solanum lycopersicum]
Soltu.DM.01G000220	63	25	59	166	196	227	11.8294	4.2197	11.3845	26.9353	37.3775	39.7895	1.22215e-06	1.70087e-05	1.92576	up	--	--	Cellular Component: integral component of membrane (GO:0016021);; Biological Process: oxidation-reduction process (GO:0055114);;	K08360|8.05356e-89|sot:102598463|(RefSeq) probable ascorbate-specific transmembrane electron transporter 1; K08360 cytochrome b-561 [EC:7.2.1.3]	[C]	Energy production and conversion	Eukaryotic cytochrome b561	Transmembrane ascorbate ferrireductase 1 OS=Arabidopsis thaliana OX=3702 GN=CYB561A PE=1 SV=1	Uncharacterized protein OS=Solanum tuberosum OX=4113 GN=102598463 PE=4 SV=1	PREDICTED: probable ascorbate-specific transmembrane electron transporter 1 [Solanum tuberosum]
Soltu.DM.06G034820	85	72	205	2758	1024	1806	5.59282	4.96962	14.4865	189.168	71.8997	127.048	9.96286e-15	8.92755e-13	3.68612	up	--	--	Cellular Component: nucleus (GO:0005634);; Biological Process: response to water deprivation (GO:0009414);; Biological Process: response to salt stress (GO:0009651);; Biological Process: abscisic acid-activated signaling pathway (GO:0009738);; Biological Process: regulation of seed germination (GO:0010029);; Biological Process: vegetative to reproductive phase transition of meristem (GO:0010228);;	--	[O]	Posttranslational modification, protein turnover, chaperones	--	EID1-like F-box protein 3 OS=Arabidopsis thaliana OX=3702 GN=EDL3 PE=2 SV=1	Uncharacterized protein OS=Solanum tuberosum OX=4113 GN=102600273 PE=4 SV=1	PREDICTED: EID1-like F-box protein 3 [Solanum tuberosum]
Soltu.DM.12G028500	866	1099	999	341	364	180	57.8887	73.0463	69.577	22.7679	25.2582	12.4056	1.31547e-07	2.42228e-06	-1.67727	down	--	--	Biological Process: lipid metabolic process (GO:0006629);; Molecular Function: hydrolase activity (GO:0016787);;	K16818|8.93178e-34|egr:104446339|(RefSeq) phospholipase A(1) DAD1, chloroplastic; K16818 phospholipase A1 [EC:3.1.1.32]	[I]	Lipid transport and metabolism	Lipase (class 3)	Phospholipase A1-IIdelta OS=Arabidopsis thaliana OX=3702 GN=At2g42690 PE=1 SV=1	Uncharacterized protein OS=Solanum tuberosum OX=4113 GN=102598955 PE=4 SV=1	PREDICTED: phospholipase A1-IIdelta-like [Solanum tuberosum]
Soltu.DM.03G012630	171	239	111	5	18	16	26.2114	35.9585	16.8898	0.845649	2.61299	2.3738	1.87694e-11	8.3709e-10	-3.41914	down	--	--	Cellular Component: integral component of membrane (GO:0016021);;	--	--	--	PLAT/LH2 domain;; Embryo-specific protein 3, (ATS3)	PLAT domain-containing protein 1 OS=Arabidopsis thaliana OX=3702 GN=PLAT1 PE=1 SV=1	Uncharacterized protein OS=Solanum tuberosum OX=4113 GN=102600561 PE=4 SV=1	PREDICTED: lipoxygenase homology domain-containing protein 1-like [Solanum tuberosum]
Soltu.DM.12G022230	268	223	205	1630	665	1040	9.8234	8.20266	7.57929	59.1924	24.5225	37.9078	8.79173e-10	2.77976e-08	2.19259	up	--	--	Molecular Function: DNA-binding transcription factor activity (GO:0003700);; Cellular Component: nucleus (GO:0005634);; Biological Process: regulation of transcription, DNA-templated (GO:0006355);; Molecular Function: sequence-specific DNA binding (GO:0043565);;	K14494|2.4126e-67|bna:106426289|(RefSeq) DELLA protein RGL1; K14494 DELLA protein	--	--	GRAS domain family	Chitin-inducible gibberellin-responsive protein 1 OS=Oryza sativa subsp. japonica OX=39947 GN=CIGR1 PE=2 SV=1	Uncharacterized protein OS=Solanum tuberosum OX=4113 GN=102582834 PE=3 SV=1	PREDICTED: scarecrow-like protein 21 [Solanum tuberosum]
Soltu.DM.04G017900	212	196	156	496	288	473	11.8037	9.76531	7.42034	26.3055	13.2205	21.7112	0.000172992	0.00115357	1.14171	up	--	--	--	K12812|1.55673e-82|gra:105771841|(RefSeq) uncharacterized LOC105771841; K12812 ATP-dependent RNA helicase UAP56/SUB2 [EC:3.6.4.13]	--	--	Protein of unknown function (DUF668);; Domain of unknown function (DUF3475)	--	Putative ovule protein OS=Solanum chacoense OX=4108 PE=4 SV=1	PREDICTED: uncharacterized protein LOC102581350 isoform X1 [Solanum tuberosum]
Soltu.DM.09G021510	335	235	142	67	67	94	41.2808	27.4249	17.6754	8.89592	8.82006	12.192	6.61657e-05	0.000511161	-1.54964	down	--	--	--	--	--	--	Cotton fibre expressed protein	--	Uncharacterized protein OS=Solanum tuberosum OX=4113 PE=4 SV=1	uncharacterized protein LOC101252628 [Solanum lycopersicum]
Soltu.DM.06G013670	1120	424	391	169	203	143	52.2025	19.4382	18.762	8.32531	10.1352	7.11906	3.82867e-05	0.000323971	-1.77784	down	[Q]	Secondary metabolites biosynthesis, transport and catabolism	Molecular Function: monooxygenase activity (GO:0004497);; Molecular Function: iron ion binding (GO:0005506);; Cellular Component: integral component of membrane (GO:0016021);; Molecular Function: oxidoreductase activity, acting on paired donors, with incorporation or reduction of molecular oxygen (GO:0016705);; Molecular Function: heme binding (GO:0020037);; Biological Process: oxidation-reductio…	K07428|1.97059e-180|sot:102584840|(RefSeq) cytochrome P450 CYP72A219-like; K07428 cytochrome P450 family 4 subfamily X [EC:1.14.14.1]	[QI]	--	Cytochrome P450;; Cytochrome P450	Cytochrome P450 CYP72A219 OS=Panax ginseng OX=4054 PE=2 SV=1	Uncharacterized protein OS=Solanum tuberosum OX=4113 GN=102603785 PE=3 SV=1	PREDICTED: cytochrome P450 CYP72A219-like [Solanum tuberosum]
Soltu.DM.02G030450	184	1223	219	76	90	12	34.3816	234.33	42.2341	13.9414	16.8948	2.33969	0.000223472	0.00143508	-2.61824	down	--	--	Cellular Component: extracellular region (GO:0005576);;	K03860|5.8827e-37|nnu:104608881|(RefSeq) N-acetylglucosaminyl-phosphatidylinositol biosynthetic protein gpi1-like; K03860 phosphatidylinositol glycan, class Q	--	--	Gibberellin regulated protein	Protein GAST1 OS=Solanum lycopersicum OX=4081 GN=GAST1 PE=2 SV=1	Uncharacterized protein OS=Solanum tuberosum OX=4113 GN=102596260 PE=4 SV=1	PREDICTED: protein GAST1 [Solanum tuberosum]
Soltu.DM.03G016600	6	46	7	313	150	316	3.37073	11.3691	4.34936	162.826	75.279	166.843	1.46644e-06	1.97336e-05	3.16913	up	--	--	Cellular Component: integral component of membrane (GO:0016021);;	K00108|6.5008e-26|aip:107616101|(RefSeq) protein HOTHEAD	--	--	LysM domain	--	Uncharacterized protein OS=Solanum tuberosum OX=4113 GN=107061649 PE=4 SV=1	PREDICTED: uncharacterized protein LOC107061649 [Solanum tuberosum]
Soltu.DM.01G037160	1644	1142	1672	695	737	692	71.8943	48.4638	74.0184	30.8864	34.1291	30.9606	1.32535e-06	1.81245e-05	-1.03712	down	[E]	Amino acid transport and metabolism	Molecular Function: cysteine synthase activity (GO:0004124);; Biological Process: cysteine biosynthetic process from serine (GO:0006535);; Molecular Function: transferase activity (GO:0016740);;	K01738|0|sot:102602714|(RefSeq) cysteine synthase; K01738 cysteine synthase [EC:2.5.1.47]	[E]	Amino acid transport and metabolism	Pyridoxal-phosphate dependent enzyme	Cysteine synthase OS=Spinacia oleracea OX=3562 PE=1 SV=1	Cysteine synthase OS=Solanum lycopersicum OX=4081 PE=3 SV=1	PREDICTED: cysteine synthase [Solanum tuberosum]
Soltu.DM.10G007540	4762	9874	6292	880	2585	751	543.943	1032.24	580.129	75.6307	249.004	72.4295	9.97687e-06	0.000102375	-2.13584	down	[G]	Carbohydrate transport and metabolism	Molecular Function: transketolase activity (GO:0004802);; Cellular Component: chloroplast thylakoid membrane (GO:0009535);; Biological Process: reductive pentose-phosphate cycle (GO:0019253);; Molecular Function: metal ion binding (GO:0046872);;	K00615|0|sot:102591899|(RefSeq) transketolase; K00615 transketolase [EC:2.2.1.1]	[G]	Carbohydrate transport and metabolism	Transketolase, thiamine diphosphate binding domain;; Transketolase, pyrimidine binding domain;; Transketolase, C-terminal domain	Transketolase, chloroplastic OS=Solanum tuberosum OX=4113 PE=2 SV=1	Uncharacterized protein OS=Solanum tuberosum OX=4113 PE=4 SV=1	transketolase, chloroplastic [Solanum tuberosum]
Soltu.DM.09G020330	2604	2064	1266	148	168	68	128.322	97.6716	63.7655	7.31993	9.69685	3.36788	8.99219e-21	2.13236e-18	-3.73962	down	[K]	Transcription	--	K09419|8.3698e-47|sot:102602063|(RefSeq) heat stress transcription factor A-7a-like; K09419 heat shock transcription factor, other eukaryote	[K]	Transcription	HSF-type DNA-binding	Heat stress transcription factor A-7a OS=Arabidopsis thaliana OX=3702 GN=HSFA7A PE=1 SV=1	Uncharacterized protein OS=Solanum tuberosum OX=4113 PE=3 SV=1	PREDICTED: heat stress transcription factor A-7a-like [Solanum tuberosum]
Soltu.DM.04G032170	13	11	6	55	37	41	2.15862	1.85595	0.854547	7.1712	4.85762	5.4964	0.000115111	0.000817206	1.98365	up	--	--	Cellular Component: integral component of membrane (GO:0016021);;	K14207|0|sot:102579786|(RefSeq) sodium-coupled neutral amino acid transporter 5-like; K14207 solute carrier family 38 (sodium-coupled neutral amino acid transporter), member 2	[E]	Amino acid transport and metabolism	Transmembrane amino acid transporter protein;; Tryptophan/tyrosine permease family	Amino acid transporter AVT6A OS=Arabidopsis thaliana OX=3702 GN=AVT6A PE=2 SV=1	Uncharacterized protein OS=Solanum tuberosum OX=4113 GN=102579786 PE=4 SV=1	PREDICTED: sodium-coupled neutral amino acid transporter 5-like [Solanum tuberosum]
[truncated: 2,860 more rows]

## Sheet: AC01_AC02_AC03_vs_AA61_AA62_AA6
#ID	AC01_Count	AC02_Count	AC03_Count	AA61_Count	AA62_Count	AA63_Count	AC01_FPKM	AC02_FPKM	AC03_FPKM	AA61_FPKM	AA62_FPKM	AA63_FPKM	pValue	FDR	log2FC	regulated	COG_class	COG_class_annotation	GO_annotation	KEGG_annotation	KOG_class	KOG_class_annotation	Pfam_annotation	Swissprot_annotation	TrEMBL_annotation	nr_annotation
Soltu.DM.10G026470	67	71	143	9	10	28	19.1159	18.7776	40.3625	2.57161	2.84058	7.52335	8.50648e-05	0.00105621	-2.29002	down	--	--	Molecular Function: DNA binding (GO:0003677);; Cellular Component: nucleus (GO:0005634);;	--	[O]	Posttranslational modification, protein turnover, chaperones	Myb-like DNA-binding domain	Protein RADIALIS-like 1 OS=Arabidopsis thaliana OX=3702 GN=RL1 PE=2 SV=1	Uncharacterized protein OS=Solanum tuberosum OX=4113 GN=102587098 PE=4 SV=1	PREDICTED: protein RADIALIS-like 1 [Solanum tuberosum]
[truncated: 2,384 more rows]

## Sheet: AC01_AC02_AC03_vs_AA121_AA122_A
#ID	AC01_Count	AC02_Count	AC03_Count	AA121_Count	AA122_Count	AA123_Count	AC01_FPKM	AC02_FPKM	AC03_FPKM	AA121_FPKM	AA122_FPKM	AA123_FPKM	pValue	FDR	log2FC	regulated	COG_class	COG_class_annotation	GO_annotation	KEGG_annotation	KOG_class	KOG_class_annotation	Pfam_annotation	Swissprot_annotation	TrEMBL_annotation	nr_annotation
[truncated: 2,577 more rows]

[truncated: 16 more sheets: AA2 vs_AA6 .annotation, AA61_AA62_AA63_vs_AA121_AA122_A, AC01_AC02_AC03_vs_AM21_AM22_AM2, AC01_AC02_AC03_vs_AM61_AM62_AM6, AC01_AC02_AC03_vs_AM121_AM122_A, AM21_AM22_AM23_vs_AM61_AM62_AM6, AM61_AM62_AM63_vs_AM121_AM122_A, AC01_AC02_AC03_vs_AD21_AD22_AD2, AC01_AC02_AC03_vs_AD61_AD62_AD6, AC01_AC02_AC03_vs_AD121_AD122_A, AD21_AD22_AD23_vs_AD61_AD62_AD6, AD61_AD62_AD63_vs_AD121_AD122_A, AM21_AM22_AM23_vs_AD21_AD22_AD2, AM61_AM62_AM63_vs_AD61_AD62_AD6, AM121_AM122_AM123_vs_AD121_AD12, Sheet1]
