# Supplementary material for: Transcriptomics Analysis Reveals a More Refined Regulation Mechanism of Methylation in a Drought-Tolerant Variety of Potato
Source: Genes (Basel). 2022 Nov 30;13(12):2260. doi: 10.3390/genes13122260 (PMC9778648; doi:10.3390/genes13122260)
Supplement: Supplementary file 1 [file genes-13-02260-s001.zip › Supplementary Table S8.xlsx]

## Sheet: QC01_QC02_QC03_vs_QA21_QA22_QA2
#ID	QC01_Count	QC02_Count	QC03_Count	QA21_Count	QA22_Count	QA23_Count	QC01_FPKM	QC02_FPKM	QC03_FPKM	QA21_FPKM	QA22_FPKM	QA23_FPKM	pValue	FDR	log2FC	regulated	COG_class	COG_class_annotation	GO_annotation	KEGG_annotation	KOG_class	KOG_class_annotation	Pfam_annotation	Swissprot_annotation	TrEMBL_annotation	nr_annotation
Soltu.DM.10G026470	99	39	105	12	8	7	27.9065	10.962	30.0548	3.85669	2.49634	2.20295	2.4807e-07	2.71043e-06	-2.85748	down	--	--	Molecular Function: DNA binding (GO:0003677);; Cellular Component: nucleus (GO:0005634);;	--	[O]	Posttranslational modification, protein turnover, chaperones	Myb-like DNA-binding domain	Protein RADIALIS-like 1 OS=Arabidopsis thaliana OX=3702 GN=RL1 PE=2 SV=1	Uncharacterized protein OS=Solanum tuberosum OX=4113 GN=102587098 PE=4 SV=1	PREDICTED: protein RADIALIS-like 1 [Solanum tuberosum]
Soltu.DM.10G000540	8	16	15	96	88	87	1.2643	2.2785	2.18237	14.7863	13.5485	13.3307	4.97293e-10	9.18438e-09	2.67929	up	[KAD]	--	Molecular Function: DNA binding (GO:0003677);;	K09422|3.19597e-180|sot:102591919|(RefSeq) transcription factor MYB3; K09422 transcription factor MYB, plant	[K]	Transcription	Myb-like DNA-binding domain;; Myb-like DNA-binding domain	Transcription factor MYB102 OS=Arabidopsis thaliana OX=3702 GN=MYB102 PE=2 SV=1	Uncharacterized protein OS=Solanum tuberosum OX=4113 GN=102591919 PE=4 SV=1	PREDICTED: transcription factor MYB3 [Solanum tuberosum]
Soltu.DM.09G030170	1	7	0	26	23	31	0.0997217	0.599174	0	2.23589	1.99948	2.59347	0.00162985	0.00652175	2.56637	up	[Q]	Secondary metabolites biosynthesis, transport and catabolism	--	K11818|7.31636e-155|eus:EUTSA_v10004064mg|(RefSeq) hypothetical protein; K11818 aromatic aldoxime N-monooxygenase [EC:1.14.14.45]	[Q]	Secondary metabolites biosynthesis, transport and catabolism	Cytochrome P450	Cytochrome P450 83B1 OS=Arabidopsis thaliana OX=3702 GN=CYP83B1 PE=1 SV=1	Uncharacterized protein OS=Solanum tuberosum OX=4113 PE=3 SV=1	PREDICTED: cytochrome P450 83B1-like [Solanum tuberosum]
Soltu.DM.10G005810	163	97	107	441	460	293	12.9816	7.87158	8.96159	36.0776	37.4516	24.3465	1.56914e-07	1.78028e-06	1.68606	up	--	--	Biological Process: lipid metabolic process (GO:0006629);; Cellular Component: integral component of membrane (GO:0016021);; Molecular Function: oxidoreductase activity (GO:0016491);; Biological Process: oxidation-reduction process (GO:0055114);;	K13076|0|sot:102596480|(RefSeq) delta(8)-fatty-acid desaturase-like; K21734 sphingolipid 8-(E/Z)-desaturase [EC:1.14.19.29]	[I]	Lipid transport and metabolism	Fatty acid desaturase;; Cytochrome b5-like Heme/Steroid binding domain	Delta(8)-fatty-acid desaturase OS=Helianthus annuus OX=4232 GN=sld1 PE=1 SV=1	Uncharacterized protein OS=Solanum tuberosum OX=4113 GN=102596480 PE=4 SV=1	PREDICTED: delta(8)-fatty-acid desaturase-like [Solanum tuberosum]
Soltu.DM.01G000240	1	0	0	46	67	37	0.088978	0	0	3.49311	5.19044	2.94959	4.2142e-11	9.37167e-10	5.17893	up	--	--	Molecular Function: ubiquitin-protein transferase activity (GO:0004842);; Biological Process: protein ubiquitination (GO:0016567);; Biological Process: detection of molecule of fungal origin (GO:0032491);;	K08332|1.77638e-15|smo:SELMODRAFT_61948|(RefSeq) hypothetical protein; K08332 vacuolar protein 8	--	--	U-box domain	U-box domain-containing protein 21 OS=Arabidopsis thaliana OX=3702 GN=PUB21 PE=2 SV=1	RING-type E3 ubiquitin transferase OS=Solanum tuberosum OX=4113 GN=102598134 PE=4 SV=1	PREDICTED: U-box domain-containing protein 21-like [Solanum tuberosum]
Soltu.DM.10G025380	0	0	1	20	11	13	0	0	0.160852	2.79634	1.74347	1.93964	0.000145018	0.000809472	3.40681	up	--	--	Cellular Component: integral component of membrane (GO:0016021);;	K08488|2.87939e-27|ath:AT1G32270|(RefSeq) syntaxin	--	--	Late embryogenesis abundant protein	NDR1/HIN1-like protein 3 OS=Arabidopsis thaliana OX=3702 GN=NHL3 PE=1 SV=1	Uncharacterized protein OS=Solanum tuberosum OX=4113 GN=102584118 PE=4 SV=1	PREDICTED: protein YLS9-like [Solanum tuberosum]
Soltu.DM.01G046670	15	3	26	0	1	1	2.75417	0.590449	4.69726	0	0.237479	0.284696	0.00229975	0.00871508	-2.79203	down	--	--	--	--	--	--	--	--	Uncharacterized protein OS=Solanum lycopersicum OX=4081 GN=104645409 PE=4 SV=1	PREDICTED: uncharacterized protein LOC102592215 [Solanum tuberosum]
Soltu.DM.12G014400	246	232	268	532	481	553	17.2672	16.8287	19.0457	37.6279	34.9523	39.5065	3.06493e-08	4.04434e-07	1.08791	up	--	--	--	--	--	--	BSD domain	--	Uncharacterized protein OS=Solanum tuberosum OX=4113 GN=102580549 PE=4 SV=1	PREDICTED: uncharacterized protein LOC102580549 [Solanum tuberosum]
Soltu.DM.10G028030	2	0	1	38	24	5	0.291715	0	0.132745	4.95777	3.18862	0.748546	0.000371341	0.0018461	3.11528	up	--	--	--	--	--	--	--	--	Uncharacterized protein OS=Solanum tuberosum OX=4113 PE=4 SV=1	uncharacterized protein LOC104644425 [Solanum lycopersicum]
Soltu.DM.07G014240	80	114	82	359	230	222	6.69416	9.88799	6.98682	31.504	20.0701	19.492	2.95194e-06	2.55874e-05	1.53985	up	--	--	Cellular Component: plasma membrane (GO:0005886);;	K16743|6.159e-28|bpg:Bathy17g01040|(RefSeq) abnormal spindle-like microcephaly-associated protein; K16743 abnormal spindle-like microcephaly-associated protein	[TO]	--	OTU-like cysteine protease	OTU domain-containing protein DDB_G0284757 OS=Dictyostelium discoideum OX=44689 GN=DDB_G0284757 PE=4 SV=2	Uncharacterized protein OS=Solanum tuberosum OX=4113 GN=102577725 PE=4 SV=1	PREDICTED: OTU domain-containing protein DDB_G0284757 [Solanum tuberosum]
Soltu.DM.11G011370	102	77	63	546	484	465	4.4439	3.39931	2.76676	24.0601	21.8285	21.0617	1.09725e-22	1.07536e-20	2.60832	up	[RTKL]	--	Molecular Function: protein serine/threonine kinase activity (GO:0004674);; Molecular Function: calcium ion binding (GO:0005509);; Molecular Function: ATP binding (GO:0005524);; Biological Process: protein phosphorylation (GO:0006468);;	K13412|0|sot:102597321|(RefSeq) calcium-dependent protein kinase 11-like; K13412 calcium-dependent protein kinase [EC:2.7.11.1]	[T]	Signal transduction mechanisms	Protein kinase domain;; EF hand;; Protein tyrosine kinase;; EF-hand domain pair;; EF-hand domain;; EF hand;; EF-hand domain pair;; Cytoskeletal-regulatory complex EF hand;; Kinase-like;; Lipopolysaccharide kinase (Kdo/WaaP) family	Calcium-dependent protein kinase 11 OS=Arabidopsis thaliana OX=3702 GN=CPK11 PE=1 SV=2	Uncharacterized protein OS=Solanum tuberosum OX=4113 GN=102597321 PE=4 SV=1	PREDICTED: calcium-dependent protein kinase 11-like [Solanum tuberosum]
Soltu.DM.03G012130	51	63	60	93	116	168	2.81319	4.06556	4.24089	5.02843	7.42269	9.42729	0.00195882	0.00763448	1.10285	up	--	--	Molecular Function: transferase activity, transferring glycosyl groups (GO:0016757);;	K00699|4.78587e-119|spen:107013955|(RefSeq) UDP-glycosyltransferase 76C4-like; K00699 glucuronosyltransferase [EC:2.4.1.17]	[GC]	--	UDP-glucoronosyl and UDP-glucosyl transferase;; UDP-glucoronosyl and UDP-glucosyl transferase;; UDP-glucoronosyl and UDP-glucosyl transferase	7-deoxyloganetic acid glucosyltransferase OS=Catharanthus roseus OX=4058 GN=UGT709C2 PE=1 SV=1	Glycosyltransferase OS=Solanum lycopersicum OX=4081 GN=101259920 PE=3 SV=1	7-deoxyloganetic acid glucosyltransferase [Solanum lycopersicum]
Soltu.DM.06G018170	0	0	0	83	154	42	0	0	0	4.50975	8.59874	2.30011	3.49897e-14	1.29488e-12	6.20073	up	--	--	Biological Process: lipid metabolic process (GO:0006629);; Molecular Function: hydrolase activity (GO:0016787);;	K16818|1.58552e-103|atr:18428292|(RefSeq) phospholipase A(1) DAD1, chloroplastic; K16818 phospholipase A1 [EC:3.1.1.32]	[I]	Lipid transport and metabolism	Lipase (class 3)	Phospholipase A1-Ibeta2, chloroplastic OS=Arabidopsis thaliana OX=3702 GN=At4g16820 PE=1 SV=2	Uncharacterized protein OS=Solanum lycopersicum OX=4081 GN=101249094 PE=4 SV=1	PREDICTED: phospholipase A1-Ibeta2, chloroplastic-like [Solanum tuberosum]
Soltu.DM.12G030170	0	1	0	25	14	17	0	0.0991227	0	2.55172	1.41009	1.74366	1.64638e-05	0.000119677	3.76141	up	--	--	--	--	--	--	Plant protein of unknown function (DUF641)	Protein GRAVITROPIC IN THE LIGHT 1 OS=Arabidopsis thaliana OX=3702 GN=GIL1 PE=2 SV=1	Uncharacterized protein OS=Solanum tuberosum OX=4113 GN=102600297 PE=4 SV=1	PREDICTED: uncharacterized protein LOC102600297 [Solanum tuberosum]
Soltu.DM.03G012480	228	633	391	9227	3835	4120	10.7001	30.5193	18.4333	426.823	181.268	196.69	2.30361e-16	1.14904e-14	3.60655	up	[T]	Signal transduction mechanisms	Molecular Function: protein serine/threonine phosphatase activity (GO:0004722);; Biological Process: protein dephosphorylation (GO:0006470);; Molecular Function: metal ion binding (GO:0046872);;	K14497|0|sot:102599348|(RefSeq) protein phosphatase 2C 37-like; K14497 protein phosphatase 2C [EC:3.1.3.16]	[T]	Signal transduction mechanisms	Protein phosphatase 2C	Protein phosphatase 2C 37 OS=Arabidopsis thaliana OX=3702 GN=PP2CA PE=1 SV=1	Uncharacterized protein OS=Solanum tuberosum OX=4113 GN=102599348 PE=3 SV=1	PREDICTED: protein phosphatase 2C 37-like [Solanum tuberosum]
Soltu.DM.04G004450	263	304	288	850	673	450	8.20835	9.44836	9.11318	33.3706	26.5763	16.3854	3.47296e-05	0.000230542	1.20949	up	--	--	Biological Process: autophagy (GO:0006914);; Cellular Component: integral component of membrane (GO:0016021);;	K17907|0|sot:102586846|(RefSeq) autophagy-related protein 9; K17907 autophagy-related protein 9	[R]	General function prediction only	Autophagy protein Apg9	Autophagy-related protein 9 OS=Arabidopsis thaliana OX=3702 GN=ATG9 PE=2 SV=1	Autophagy-related protein 9 OS=Solanum tuberosum OX=4113 GN=102586846 PE=3 SV=1	PREDICTED: autophagy-related protein 9 [Solanum tuberosum]
Soltu.DM.11G011430	423	423	522	1666	1299	1132	24.6917	24.255	29.6977	101.038	80.7841	76.8209	2.86402e-11	6.55598e-10	1.58869	up	[V]	Defense mechanisms	Molecular Function: ATP binding (GO:0005524);; Cellular Component: plasma membrane (GO:0005886);; Cellular Component: integral component of membrane (GO:0016021);; Molecular Function: ATPase-coupled transmembrane transporter activity (GO:0042626);; Biological Process: transmembrane transport (GO:0055085);;	K05681|1.12856e-98|cme:CYME_CMS467C|(RefSeq) ATP-binding cassette, sub-family G, member 2; K05681 ATP-binding cassette, subfamily G (WHITE), member 2	[Q]	Secondary metabolites biosynthesis, transport and catabolism	ABC-2 type transporter;; ABC transporter;; ABC-2 family transporter protein;; AAA domain, putative AbiEii toxin, Type IV TA system	ABC transporter G family member 25 OS=Arabidopsis thaliana OX=3702 GN=ABCG25 PE=2 SV=1	Putative ABC transporter G family member 25-like OS=Solanum chacoense OX=4108 PE=4 SV=1	PREDICTED: ABC transporter G family member 25 [Solanum tuberosum]
Soltu.DM.02G019240	12	24	19	161	134	244	0.556828	0.79527	0.400411	4.68424	4.63157	9.21408	5.79967e-14	2.08307e-12	3.15706	up	[RTKL]	--	--	K04730|3.13142e-150|jcu:105635745|(RefSeq) G-type lectin S-receptor-like serine/threonine-protein kinase SD1-1	--	--	Protein kinase domain;; Protein tyrosine kinase;; D-mannose binding lectin;; S-locus glycoprotein domain;; PAN-like domain	G-type lectin S-receptor-like serine/threonine-protein kinase B120 OS=Arabidopsis thaliana OX=3702 GN=B120 PE=2 SV=1	Uncharacterized protein OS=Solanum tuberosum OX=4113 PE=4 SV=1	hypothetical protein T459_05745 [Capsicum annuum]
Soltu.DM.07G010610	81	127	168	16	14	21	10.2314	12.771	18.3564	2.00608	2.31112	1.67611	1.07112e-09	1.83246e-08	-2.69978	down	--	--	--	--	[R]	General function prediction only	Major Facilitator Superfamily	--	Uncharacterized protein OS=Solanum lycopersicum OX=4081 PE=4 SV=1	PREDICTED: hippocampus abundant transcript-like protein 1 [Solanum tuberosum]
Soltu.DM.01G018750	374	298	481	147	137	186	11.398	9.28896	14.244	4.35378	4.31936	5.67569	1.48214e-05	0.000108915	-1.23865	down	--	--	--	--	--	--	Agenet domain;; Agenet domain	Protein AGENET DOMAIN (AGD)-CONTAINING P1 OS=Arabidopsis thaliana OX=3702 GN=AGDP1 PE=1 SV=1	Putative ovule protein (Fragment) OS=Solanum chacoense OX=4108 PE=4 SV=1	PREDICTED: uncharacterized protein LOC102593605 isoform X2 [Solanum tuberosum]
Soltu.DM.06G032530	1524	1398	1344	3565	3420	2637	45.4973	46.4598	41.0439	102.518	100.241	80.0107	1.92306e-09	3.16501e-08	1.19173	up	--	--	--	K13098|2.14218e-127|sly:101251999|(RefSeq) transcription initiation factor TFIID subunit 15b; K13098 RNA-binding protein FUS	[R]	General function prediction only	RNA recognition motif. (a.k.a. RRM, RBD, or RNP domain);; Zn-finger in Ran binding protein and others	Transcription initiation factor TFIID subunit 15b OS=Arabidopsis thaliana OX=3702 GN=TAF15B PE=1 SV=1	Uncharacterized protein OS=Solanum tuberosum OX=4113 PE=4 SV=1	transcription initiation factor TFIID subunit 15b [Solanum lycopersicum]
Soltu.DM.11G009790	308	204	242	562	548	446	11.5002	7.13882	9.18359	19.2032	19.1201	17.5338	2.47195e-05	0.000171141	1.05852	up	--	--	--	--	--	--	Protein of unknown function (DUF616);; Protein of unknown function (DUF616)	--	Putative ovule protein OS=Solanum chacoense OX=4108 PE=4 SV=1	PREDICTED: uncharacterized protein LOC102587291 [Solanum tuberosum]
Soltu.DM.04G003430	443	210	251	65	64	93	44.8261	20.7351	23.5373	5.57424	5.6144	8.45131	2.47006e-07	2.70032e-06	-1.91968	down	[S]	Function unknown	Cellular Component: integral component of membrane (GO:0016021);;	--	[S]	Function unknown	VIT family	Vacuolar iron transporter 1 OS=Eucalyptus grandis OX=71139 GN=VIT1 PE=1 SV=1	Uncharacterized protein OS=Solanum tuberosum OX=4113 PE=4 SV=1	PREDICTED: vacuolar iron transporter 1, partial [Solanum tuberosum]
Soltu.DM.02G029720	129	141	93	985	648	580	4.64203	5.37508	3.39768	35.9862	24.7499	22.0823	9.92123e-17	5.15983e-15	2.57244	up	[RTKL]	--	Molecular Function: protein serine/threonine kinase activity (GO:0004674);; Molecular Function: ATP binding (GO:0005524);; Biological Process: protein phosphorylation (GO:0006468);; Cellular Component: integral component of membrane (GO:0016021);;	K04730|3.96795e-102|sot:102596037|(RefSeq) probable LRR receptor-like serine/threonine-protein kinase At3g47570; K04730 interleukin-1 receptor-associated kinase 1 [EC:2.7.11.1]	[T]	Signal transduction mechanisms	Protein kinase domain;; Protein tyrosine kinase	Wall-associated receptor kinase-like 14 OS=Arabidopsis thaliana OX=3702 GN=WAKL14 PE=2 SV=2	Uncharacterized protein OS=Solanum tuberosum OX=4113 GN=102602307 PE=4 SV=1	PREDICTED: wall-associated receptor kinase-like 14 [Solanum tuberosum]
Soltu.DM.10G018350	43	21	31	0	3	2	4.36389	2.57715	3.18567	0	0.466536	0.623336	6.39215e-06	5.14608e-05	-3.39199	down	--	--	Molecular Function: monooxygenase activity (GO:0004497);; Molecular Function: iron ion binding (GO:0005506);; Cellular Component: integral component of membrane (GO:0016021);; Molecular Function: oxidoreductase activity, acting on paired donors, with incorporation or reduction of molecular oxygen (GO:0016705);; Molecular Function: heme binding (GO:0020037);; Biological Process: oxidation-reductio…	K20556|1.00954e-48|vvi:100252376|(RefSeq) geraniol 8-hydroxylase-like	[Q]	Secondary metabolites biosynthesis, transport and catabolism	Cytochrome P450	Geraniol 8-hydroxylase OS=Catharanthus roseus OX=4058 GN=CYP76B6 PE=1 SV=1	Uncharacterized protein OS=Solanum lycopersicum OX=4081 PE=3 SV=1	PREDICTED: geraniol 8-hydroxylase-like isoform X1 [Solanum tuberosum]
Soltu.DM.10G002080	1	1	3	24	18	34	0.035919	0.031171	0.0977262	0.6886	0.556668	1.01581	2.07179e-05	0.000146573	3.1889	up	[RTKL]	--	Molecular Function: protein serine/threonine kinase activity (GO:0004674);; Molecular Function: ATP binding (GO:0005524);; Biological Process: protein phosphorylation (GO:0006468);; Cellular Component: integral component of membrane (GO:0016021);; Biological Process: recognition of pollen (GO:0048544);;	K04730|0|jcu:105635745|(RefSeq) G-type lectin S-receptor-like serine/threonine-protein kinase SD1-1	--	--	Protein tyrosine kinase;; Protein kinase domain;; D-mannose binding lectin;; S-locus glycoprotein domain;; PAN-like domain;; Domain of unknown function (DUF3403)	G-type lectin S-receptor-like serine/threonine-protein kinase At4g27290 OS=Arabidopsis thaliana OX=3702 GN=At4g27290 PE=3 SV=4	Uncharacterized protein OS=Solanum tuberosum OX=4113 GN=102602456 PE=4 SV=1	PREDICTED: G-type lectin S-receptor-like serine/threonine-protein kinase At4g27290 isoform X1 [Solanum tuberosum]
Soltu.DM.04G004400	227	116	116	505	405	347	14.1735	7.36327	7.38415	30.0821	24.0939	21.0589	3.37153e-05	0.000225124	1.4389	up	[C]	Energy production and conversion	Molecular Function: catalytic activity (GO:0003824);; Biological Process: metabolic process (GO:0008152);;	K00162|0|sot:102588815|(RefSeq) pyruvate dehydrogenase E1 component subunit beta-3, chloroplastic; K00162 pyruvate dehydrogenase E1 component beta subunit [EC:1.2.4.1]	[C]	Energy production and conversion	Transketolase, pyrimidine binding domain;; Transketolase, C-terminal domain	Pyruvate dehydrogenase E1 component subunit beta-3, chloroplastic OS=Arabidopsis thaliana OX=3702 GN=E1-BETA-2 PE=2 SV=1	Pyruvate dehydrogenase E1 component subunit beta OS=Solanum tuberosum OX=4113 GN=102588815 PE=4 SV=1	PREDICTED: pyruvate dehydrogenase E1 component subunit beta-3, chloroplastic isoform X1 [Solanum tuberosum]
Soltu.DM.11G017830	6	23	5	559	383	360	0.302542	1.16213	0.308946	28.6591	19.8381	18.5288	2.36382e-23	2.51921e-21	4.91767	up	--	--	--	K03495|8.01798e-68|mdm:103410433|(RefSeq) tRNA uridine 5-carboxymethylaminomethyl modification enzyme MnmG-like; K03495 tRNA uridine 5-carboxymethylaminomethyl modification enzyme	--	--	--	--	Uncharacterized protein OS=Solanum lycopersicum OX=4081 PE=4 SV=1	PREDICTED: uncharacterized protein LOC102583273 [Solanum tuberosum]
Soltu.DM.07G027790	122	108	118	1357	550	606	9.52656	8.01144	8.66505	103.431	40.7497	44.4891	4.18737e-13	1.33007e-11	2.77164	up	--	--	--	K10523|0|sot:102600340|(RefSeq) BTB/POZ domain-containing protein At1g55760; K10523 speckle-type POZ protein	[DR]	--	BTB/POZ domain	BTB/POZ domain-containing protein At1g55760 OS=Arabidopsis thaliana OX=3702 GN=At1g55760 PE=2 SV=1	Uncharacterized protein OS=Solanum tuberosum OX=4113 GN=102600340 PE=4 SV=1	PREDICTED: BTB/POZ domain-containing protein At1g55760 [Solanum tuberosum]
Soltu.DM.11G021530	761	872	915	344	468	389	40.634	47.1262	48.0528	18.0252	25.2014	20.6923	1.02514e-06	9.88297e-06	-1.0446	down	[C]	Energy production and conversion	Cellular Component: plant-type cell wall (GO:0009505);; Cellular Component: chloroplast stroma (GO:0009570);; Cellular Component: chloroplast envelope (GO:0009941);;	--	[C]	Energy production and conversion	Aldo/keto reductase family;; Aldo/keto reductase family	Flagellar radial spoke protein 5 OS=Chlamydomonas reinhardtii OX=3055 GN=RSP5 PE=1 SV=1	Uncharacterized protein OS=Solanum tuberosum OX=4113 GN=102580291 PE=4 SV=1	PREDICTED: flagellar radial spoke protein 5 [Solanum tuberosum]
Soltu.DM.01G051950	1059	1108	1041	2404	2539	2340	46.8813	51.5991	46.6532	107.917	117.82	109.558	2.81503e-16	1.39699e-14	1.20521	up	[RTKL]	--	Molecular Function: protein serine/threonine kinase activity (GO:0004674);; Molecular Function: calcium ion binding (GO:0005509);; Molecular Function: ATP binding (GO:0005524);; Cellular Component: plasma membrane (GO:0005886);; Biological Process: protein phosphorylation (GO:0006468);;	K13412|0|sot:102594309|(RefSeq) calcium-dependent protein kinase 5-like; K13412 calcium-dependent protein kinase [EC:2.7.11.1]	[T]	Signal transduction mechanisms	Protein kinase domain;; EF hand;; EF-hand domain;; EF-hand domain pair;; Protein tyrosine kinase;; EF hand;; EF-hand domain pair;; Cytoskeletal-regulatory complex EF hand;; Lipopolysaccharide kinase (Kdo/WaaP) family	Calcium-dependent protein kinase 5 OS=Solanum tuberosum OX=4113 GN=CPK5 PE=2 SV=1	Uncharacterized protein OS=Solanum lycopersicum OX=4081 PE=4 SV=1	calcium-dependent protein kinase 5 [Solanum tuberosum]
Soltu.DM.08G002290	437	436	558	2007	2257	1331	24.9213	25.3846	31.0525	119.654	138.837	80.4127	3.47191e-13	1.11737e-11	1.95822	up	--	--	Molecular Function: DNA-binding transcription factor activity (GO:0003700);; Biological Process: regulation of transcription, DNA-templated (GO:0006355);; Molecular Function: sequence-specific DNA binding (GO:0043565);;	K13425|1.71696e-17|vra:106762383|(RefSeq) probable WRKY transcription factor 27; K13425 WRKY transcription factor 22	--	--	Plant zinc cluster domain;; WRKY DNA -binding domain;; WRKY DNA -binding domain	Probable WRKY transcription factor 11 OS=Arabidopsis thaliana OX=3702 GN=WRKY11 PE=2 SV=2	Uncharacterized protein OS=Solanum tuberosum OX=4113 GN=102579016 PE=4 SV=1	PREDICTED: probable WRKY transcription factor 11 [Solanum tuberosum]
Soltu.DM.11G011280	250	309	379	152	133	155	23.4976	24.8091	32.7123	13.6994	12.104	12.608	9.66885e-05	0.000572123	-1.04359	down	--	--	Cellular Component: Cul3-RING ubiquitin ligase complex (GO:0031463);;	K10523|0|sot:102594789|(RefSeq) BTB/POZ domain-containing protein At1g21780; K10523 speckle-type POZ protein	[DR]	--	BTB/POZ domain	BTB/POZ domain-containing protein At1g21780 OS=Arabidopsis thaliana OX=3702 GN=At1g21780 PE=1 SV=1	Uncharacterized protein OS=Solanum tuberosum OX=4113 GN=102594789 PE=4 SV=1	PREDICTED: BTB/POZ domain-containing protein At1g21780 [Solanum tuberosum]
Soltu.DM.02G024150	5217	6712	7181	2921	1214	2401	342.559	456.881	469.296	187.175	79.1014	156.988	1.32496e-05	9.86285e-05	-1.47081	down	--	--	Cellular Component: nucleosome (GO:0000786);; Molecular Function: DNA binding (GO:0003677);; Cellular Component: nucleus (GO:0005634);; Biological Process: nucleosome assembly (GO:0006334);;	K11275|8.20817e-66|spen:107011975|(RefSeq) histone H1; K11275 histone H1/5	--	--	linker histone H1 and H5 family	Histone H1 OS=Solanum pennellii OX=28526 PE=2 SV=1	Uncharacterized protein OS=Solanum lycopersicum OX=4081 PE=3 SV=1	histone H1 [Solanum pennellii]
Soltu.DM.04G001110	296	531	444	218	158	197	33.2491	60.0365	51.1372	27.1776	19.0104	24.2646	0.000362538	0.00180649	-1.09272	down	--	--	Molecular Function: DNA-binding transcription factor activity (GO:0003700);; Cellular Component: nucleus (GO:0005634);; Biological Process: regulation of transcription, DNA-templated (GO:0006355);; Molecular Function: sequence-specific DNA binding (GO:0043565);;	K09338|0|sot:102598460|(RefSeq) homeobox-leucine zipper protein HAT5-like	[K]	Transcription	Homeobox associated leucine zipper;; Homeodomain;; Homeobox KN domain	Homeobox-leucine zipper protein HAT5 OS=Arabidopsis thaliana OX=3702 GN=HAT5 PE=1 SV=1	Uncharacterized protein OS=Solanum tuberosum OX=4113 GN=102598460 PE=4 SV=1	PREDICTED: homeobox-leucine zipper protein HAT5-like [Solanum tuberosum]
Soltu.DM.09G023490	96	256	273	83	60	42	6.78967	18.9703	24.2522	4.89192	3.81862	2.13988	0.000516325	0.00244771	-1.62265	down	--	--	--	--	--	--	--	--	Uncharacterized protein OS=Nicotiana attenuata OX=49451 GN=A4A49_18114 PE=4 SV=1	hypothetical protein A4A49_18114 [Nicotiana attenuata]
Soltu.DM.05G002980	47	6	25	1590	1791	497	4.84976	0.69275	2.594	175.891	209.538	56.4784	1.26984e-18	8.45248e-17	5.10873	up	--	--	Biological Process: regulation of systemic acquired resistance (GO:0010112);;	--	--	--	NPR1 interacting	--	Uncharacterized protein OS=Solanum tuberosum OX=4113 GN=102602124 PE=4 SV=1	PREDICTED: uncharacterized protein LOC102602124 [Solanum tuberosum]
Soltu.DM.04G000320	1565	1361	1535	8622	7799	6873	131.674	118.009	131.861	690.79	621.014	556.042	6.05558e-41	3.93673e-38	2.39474	up	--	--	Cellular Component: extracellular region (GO:0005576);; Cellular Component: cell wall (GO:0005618);; Cellular Component: Golgi apparatus (GO:0005794);; Cellular Component: cytosol (GO:0005829);; Cellular Component: plasmodesma (GO:0009506);; Biological Process: plant-type cell wall biogenesis (GO:0009832);; Molecular Function: transferase activity, transferring glycosyl groups (GO:0016757);; Biol…	K13379|0|sot:102601908|(RefSeq) alpha-1,4-glucan-protein synthase [UDP-forming] 2-like; K13379 reversibly glycosylated polypeptide / UDP-arabinopyranose mutase [EC:2.4.1.- 5.4.99.30]	--	--	Reversibly glycosylated polypeptide	Probable UDP-arabinopyranose mutase 2 OS=Solanum tuberosum OX=4113 GN=UPTG2 PE=1 SV=1	UDP-glucose:protein transglucosylase-like OS=Solanum tuberosum OX=4113 GN=102601908 PE=2 SV=1	probable UDP-arabinopyranose mutase 2 [Solanum tuberosum]
Soltu.DM.11G008640	234	277	297	87	70	52	12.6219	10.9707	11.0405	4.7546	2.27044	1.98539	7.46322e-10	1.3317e-08	-1.87296	down	--	--	--	--	--	--	Agenet domain	Protein AGENET DOMAIN (AGD)-CONTAINING P1 OS=Arabidopsis thaliana OX=3702 GN=AGDP1 PE=1 SV=1	Uncharacterized protein OS=Solanum tuberosum OX=4113 GN=102593257 PE=4 SV=1	PREDICTED: uncharacterized protein LOC102593257 [Solanum tuberosum]
Soltu.DM.08G029020	810	960	703	2966	2099	1849	29.3953	35.3571	25.8369	109.959	78.5999	69.7014	1.24601e-08	1.76734e-07	1.48737	up	[I]	Lipid transport and metabolism	Molecular Function: catalytic activity (GO:0003824);; Biological Process: metabolic process (GO:0008152);;	K01897|0|sot:102588862|(RefSeq) long chain acyl-CoA synthetase 4-like; K01897 long-chain acyl-CoA synthetase [EC:6.2.1.3]	[I]	Lipid transport and metabolism	AMP-binding enzyme	Long chain acyl-CoA synthetase 4 OS=Arabidopsis thaliana OX=3702 GN=LACS4 PE=2 SV=1	Uncharacterized protein OS=Solanum lycopersicum OX=4081 PE=3 SV=1	PREDICTED: long chain acyl-CoA synthetase 4-like [Solanum tuberosum]
Soltu.DM.08G027150	274	217	286	2689	1519	1615	19.8924	15.3817	19.3553	203.349	115.381	118.921	2.30222e-22	2.14834e-20	2.86987	up	--	--	Molecular Function: serine-type endopeptidase activity (GO:0004252);; Biological Process: proteolysis (GO:0006508);; Cellular Component: integral component of membrane (GO:0016021);;	--	[T]	Signal transduction mechanisms	Rhomboid family	RHOMBOID-like protein 2 OS=Arabidopsis thaliana OX=3702 GN=RBL2 PE=1 SV=1	RHOMBOID-like protein OS=Solanum chacoense OX=4108 PE=3 SV=1	PREDICTED: RHOMBOID-like protein 2 [Solanum tuberosum]
Soltu.DM.02G013370	90	116	70	321	334	566	5.4143	7.09849	4.4578	18.7237	19.8909	33.2289	7.91193e-10	1.40033e-08	2.10396	up	[E]	Amino acid transport and metabolism	Molecular Function: L-glutamate transmembrane transporter activity (GO:0005313);; Cellular Component: integral component of plasma membrane (GO:0005887);; Molecular Function: L-lysine transmembrane transporter activity (GO:0015189);; Molecular Function: antiporter activity (GO:0015297);; Biological Process: L-arginine transport (GO:0043091);; Biological Process: L-glutamate import (GO:0051938);; …	K03294|0|sot:102590537|(RefSeq) cationic amino acid transporter 1-like; K03294 basic amino acid/polyamine antiporter, APA family	[E]	Amino acid transport and metabolism	Amino acid permease;; Amino acid permease;; C-terminus of AA_permease	Cationic amino acid transporter 1 OS=Arabidopsis thaliana OX=3702 GN=CAT1 PE=1 SV=1	Uncharacterized protein OS=Solanum tuberosum OX=4113 GN=102590537 PE=4 SV=1	PREDICTED: cationic amino acid transporter 1-like [Solanum tuberosum]
Soltu.DM.07G006480	360	363	200	2728	1618	1197	11.7133	12.0582	7.28674	80.929	52.6631	37.3518	1.12457e-11	2.745e-10	2.52246	up	[E]	Amino acid transport and metabolism	--	K14157|0|sot:102586908|(RefSeq) alpha-aminoadipic semialdehyde synthase-like; K14157 alpha-aminoadipic semialdehyde synthase [EC:1.5.1.9]	[E]	Amino acid transport and metabolism	Saccharopine dehydrogenase C-terminal domain;; Alanine dehydrogenase/PNT, N-terminal domain;; LOR/SDH bifunctional enzyme conserved region;; Saccharopine dehydrogenase NADP binding domain;; Alanine dehydrogenase/PNT, C-terminal domain	Alpha-aminoadipic semialdehyde synthase OS=Arabidopsis thaliana OX=3702 GN=LKR/SDH PE=1 SV=1	Uncharacterized protein OS=Solanum lycopersicum OX=4081 GN=101261722 PE=4 SV=1	PREDICTED: alpha-aminoadipic semialdehyde synthase-like isoform X1 [Solanum tuberosum]
Soltu.DM.07G028310	67	54	117	21	20	23	2.84463	2.47104	5.49814	0.965438	0.897123	1.08095	0.000142486	0.000796704	-1.756	down	--	--	--	K18213|1.55869e-09|vvi:100242208|(RefSeq) proteinaceous RNase P 1, chloroplastic/mitochondrial; K18213 proteinaceous RNase P [EC:3.1.26.5]	[A]	RNA processing and modification	Methyltransferase domain	Protein RRNAD1 OS=Bos taurus OX=9913 GN=RRNAD1 PE=2 SV=1	Uncharacterized protein OS=Solanum tuberosum OX=4113 GN=102585032 PE=4 SV=1	PREDICTED: protein RRNAD1 isoform X2 [Solanum tuberosum]
Soltu.DM.09G002620	313	325	1008	102	90	248	18.7816	19.1471	61.0415	5.90355	5.66415	14.4801	0.000984138	0.00424169	-1.73274	down	--	--	Cellular Component: integral component of membrane (GO:0016021);; Molecular Function: transmembrane transporter activity (GO:0022857);; Biological Process: transmembrane transport (GO:0055085);;	K01623|5.93221e-37|pda:103722777|(RefSeq) WAT1-related protein At3g18200	--	--	EamA-like transporter family	WAT1-related protein At2g37460 OS=Arabidopsis thaliana OX=3702 GN=At2g37460 PE=2 SV=1	WAT1-related protein OS=Solanum chacoense OX=4108 PE=3 SV=1	PREDICTED: WAT1-related protein At2g37460-like [Solanum tuberosum]
Soltu.DM.02G011800	31	52	12	108	101	155	1.19169	1.97833	0.476778	4.20001	3.89486	6.02805	0.00037336	0.00185331	1.82079	up	[S]	Function unknown	Molecular Function: kinase activity (GO:0016301);;	K13420|0|sot:102583440|(RefSeq) putative receptor-like protein kinase At3g47110; K13420 LRR receptor-like serine/threonine-protein kinase FLS2 [EC:2.7.11.1]	--	--	Leucine rich repeat;; Leucine Rich repeats (2 copies);; Leucine Rich Repeat;; Leucine rich repeat N-terminal domain;; Leucine Rich repeat;; Protein tyrosine kinase	Probable LRR receptor-like serine/threonine-protein kinase At3g47570 OS=Arabidopsis thaliana OX=3702 GN=At3g47570 PE=2 SV=1	probable LRR receptor-like serine/threonine-protein kinase At3g47570 OS=Nicotiana sylvestris OX=4096 GN=LOC104224979 PE=3 SV=1	PREDICTED: probable LRR receptor-like serine/threonine-protein kinase At3g47570 [Nicotiana sylvestris]
Soltu.DM.03G033840	678	791	872	97	71	191	54.1372	63.7888	69.0922	8.6147	6.48456	17.5028	3.95133e-12	1.04197e-10	-2.57816	down	--	--	Molecular Function: DNA-binding transcription factor activity (GO:0003700);; Cellular Component: nucleus (GO:0005634);; Biological Process: regulation of transcription, DNA-templated (GO:0006355);; Molecular Function: protein dimerization activity (GO:0046983);;	K12126|7.6428e-13|brp:103871725|(RefSeq) transcription factor PIF3; K12126 phytochrome-interacting factor 3	--	--	Helix-loop-helix DNA-binding domain	Transcription factor BEE 1 OS=Arabidopsis thaliana OX=3702 GN=BEE1 PE=2 SV=1	Uncharacterized protein OS=Solanum tuberosum OX=4113 GN=102591506 PE=4 SV=1	PREDICTED: transcription factor BEE 3 [Solanum tuberosum]
Soltu.DM.06G003060	5	10	4	476	677	247	0.36117	0.785321	0.338537	33.5116	48.8363	17.9982	1.29059e-30	3.03258e-28	5.76926	up	[T]	Signal transduction mechanisms	Molecular Function: protein serine/threonine phosphatase activity (GO:0004722);; Biological Process: protein dephosphorylation (GO:0006470);; Molecular Function: metal ion binding (GO:0046872);;	K17506|0|spen:107021832|(RefSeq) probable protein phosphatase 2C 2; K17506 protein phosphatase 1L [EC:3.1.3.16]	[T]	Signal transduction mechanisms	Protein phosphatase 2C	Probable protein phosphatase 2C 2 OS=Arabidopsis thaliana OX=3702 GN=At1g07160 PE=2 SV=1	Uncharacterized protein OS=Solanum tuberosum OX=4113 GN=102599567 PE=3 SV=1	PREDICTED: putative protein phosphatase 2C 53 [Solanum tuberosum]
Trans_newGene_4683	53	63	37	102	254	289	43.24	51.9918	30.5845	72.5172	183.397	211.053	8.2627e-06	6.47959e-05	1.98592	up	--	--	--	--	--	--	--	--	--	Casein kinase I isoform delta [Capsicum chinense]
Soltu.DM.02G017150	272	314	284	966	885	662	11.6149	13.4748	12.1477	41.1426	38.1921	28.315	6.2116e-11	1.33862e-09	1.53777	up	--	--	--	K01183|3.57138e-155|mtr:MTR_7g116350|(RefSeq) class III chitinase; K01183 chitinase [EC:3.2.1.14]	--	--	MAC/Perforin domain	MACPF domain-containing protein NSL1 OS=Arabidopsis thaliana OX=3702 GN=NSL1 PE=2 SV=1	Uncharacterized protein OS=Solanum tuberosum OX=4113 GN=102602691 PE=4 SV=1	PREDICTED: MACPF domain-containing protein NSL1 [Solanum tuberosum]
Soltu.DM.10G021400	254	631	467	47	162	91	9.46158	23.5818	14.9157	1.50839	7.39042	4.34283	2.35451e-05	0.000164	-2.01288	down	--	--	Biological Process: metabolic process (GO:0008152);; Molecular Function: transferase activity, transferring hexosyl groups (GO:0016758);;	K13496|0|sot:102603508|(RefSeq) UDP-glycosyltransferase 73C3-like; K13496 UDP-glucosyl transferase 73C [EC:2.4.1.-]	[GC]	--	UDP-glucoronosyl and UDP-glucosyl transferase;; UDP-glucoronosyl and UDP-glucosyl transferase	UDP-glycosyltransferase 73C4 OS=Solanum lycopersicum OX=4081 GN=UGT73C4 PE=2 SV=1	Uncharacterized protein OS=Solanum tuberosum OX=4113 GN=102603508 PE=4 SV=1	PREDICTED: UDP-glycosyltransferase 73C3-like [Solanum tuberosum]
Soltu.DM.05G026560	273	192	165	62	110	111	22.6537	15.4619	14.3607	5.41576	9.61974	10.4725	0.00220046	0.00840822	-1.08739	down	--	--	Cellular Component: integral component of membrane (GO:0016021);;	--	--	--	--	Protein RESISTANCE TO PHYTOPHTHORA 1, chloroplastic OS=Solanum tuberosum OX=4113 GN=RPH1 PE=2 SV=1	Putative tetraspanin-31-B-like OS=Solanum chacoense OX=4108 PE=4 SV=1	PREDICTED: uncharacterized protein LOC102592434 [Solanum tuberosum]
Soltu.DM.08G022700	1225	1684	1805	145	138	234	183.605	251.368	272.432	20.0268	19.7233	34.0177	6.8245e-26	9.7152e-24	-3.08935	down	--	--	--	--	--	--	--	--	Uncharacterized protein OS=Solanum tuberosum OX=4113 GN=102598964 PE=4 SV=1	PREDICTED: uncharacterized protein LOC102598964 [Solanum tuberosum]
Soltu.DM.01G015210	258	223	229	48	88	149	20.8854	17.9659	18.5812	4.10939	7.17945	12.0944	0.0026207	0.00974852	-1.23175	down	--	--	--	--	--	--	NusB family	Transcription antitermination protein NusB OS=Peptoclostridium difficile (strain 630) OX=272563 GN=nusB PE=3 SV=1	Putative antitermination NusB domain-containing protein-like OS=Solanum chacoense OX=4108 PE=4 SV=1	PREDICTED: uncharacterized protein LOC102583345 [Solanum tuberosum]
Soltu.DM.10G022810	135	142	134	14	63	47	10.4906	11.3472	10.5581	1.03768	5.15168	3.74558	0.00131249	0.00544745	-1.58717	down	--	--	Cellular Component: integral component of membrane (GO:0016021);;	--	--	--	--	--	Uncharacterized protein OS=Solanum tuberosum OX=4113 GN=102583453 PE=4 SV=1	PREDICTED: uncharacterized protein LOC102583453 [Solanum tuberosum]
Soltu.DM.02G019440	104	275	112	28	20	53	23.7259	63.2278	25.3381	6.43201	4.64354	12.2871	6.41353e-05	0.00039772	-2.08196	down	--	--	--	--	--	--	--	--	Uncharacterized protein OS=Solanum lycopersicum OX=4081 PE=4 SV=1	PREDICTED: uncharacterized protein LOC102599690 [Solanum tuberosum]
Soltu.DM.12G000120	26	64	23	209	343	188	1.62633	3.01956	1.12479	12.8215	20.3885	10.9097	2.50112e-08	3.35715e-07	2.5754	up	--	--	--	K19613|2.69159e-115|cic:CICLE_v10020552mg|(RefSeq) hypothetical protein	[R]	General function prediction only	Leucine rich repeat;; Leucine Rich repeats (2 copies);; Leucine Rich Repeat	Receptor-like protein Cf-9 homolog OS=Solanum lycopersicum OX=4081 GN=HCR9-0 PE=2 SV=2	Uncharacterized protein OS=Solanum tuberosum OX=4113 PE=4 SV=1	hypothetical protein BC332_33052 [Capsicum chinense]
Soltu.DM.11G026360	28	7	10	83	64	159	1.67904	0.449439	0.612863	5.13019	4.03251	9.88722	1.59588e-05	0.00011631	2.51845	up	--	--	Cellular Component: integral component of membrane (GO:0016021);;	K16224|5.76991e-67|eus:EUTSA_v10023115mg|(RefSeq) hypothetical protein; K16224 senescence-induced receptor-like serine/threonine-protein kinase	--	--	Malectin-like domain;; Leucine Rich repeats (2 copies);; Leucine rich repeat	Putative leucine-rich repeat receptor-like protein kinase At2g19210 OS=Arabidopsis thaliana OX=3702 GN=At2g19210 PE=1 SV=1	Uncharacterized protein OS=Solanum tuberosum OX=4113 GN=102578733 PE=4 SV=1	PREDICTED: putative leucine-rich repeat receptor-like protein kinase At2g19210 [Solanum tuberosum]
Soltu.DM.06G001220	143	166	156	49	58	71	5.00518	5.97664	6.11076	2.43101	2.70026	2.58603	8.71878e-06	6.80226e-05	-1.32535	down	--	--	Molecular Function: zinc ion binding (GO:0008270);;	K15688|2.23014e-07|thj:104823098|(RefSeq) E3 ubiquitin-protein ligase SP1; K15688 E3 ubiquitin-protein ligase MUL1 [EC:2.3.2.27]	--	--	Ankyrin repeats (3 copies);; Zinc finger, C3HC4 type (RING finger);; Ankyrin repeats (many copies);; Ankyrin repeats (many copies);; Ankyrin repeat;; Ankyrin repeat;; Prokaryotic RING finger family 4	Putative E3 ubiquitin-protein ligase XBAT35 OS=Arabidopsis thaliana OX=3702 GN=XBAT35 PE=2 SV=1	Uncharacterized protein OS=Solanum tuberosum OX=4113 GN=102580723 PE=4 SV=1	PREDICTED: putative E3 ubiquitin-protein ligase XBAT35 [Solanum tuberosum]
Soltu.DM.10G020030	143	109	133	33	40	69	13.0054	10.1255	12.4428	3.02606	3.68778	6.43646	0.000445914	0.00215697	-1.35417	down	--	--	--	K15026|1.70831e-25|cre:CHLREDRAFT_148563|(RefSeq) eukaryotic initiation factor; K15026 translation initiation factor 2A	--	--	SnoaL-like domain;; Domain of unknown function (DUF4440);; UvrB/uvrC motif	F-box protein SKIP8 OS=Arabidopsis thaliana OX=3702 GN=SKIP8 PE=1 SV=1	Uncharacterized protein OS=Solanum tuberosum OX=4113 GN=102592462 PE=4 SV=1	PREDICTED: uncharacterized protein LOC102592462 isoform X1 [Solanum tuberosum]
Soltu.DM.08G028460	8	6	0	46	31	24	1.29293	0.878178	1.15203e-05	7.51475	5.21605	3.9837	0.00191975	0.00751373	2.34558	up	--	--	--	--	--	--	--	Late embryogenesis abundant protein At1g64065 OS=Arabidopsis thaliana OX=3702 GN=At1g64065 PE=2 SV=1	Uncharacterized protein OS=Solanum tuberosum OX=4113 PE=4 SV=1	PREDICTED: late embryogenesis abundant protein At1g64065 [Capsicum annuum]
Soltu.DM.10G012780	556	805	784	1893	1449	1416	26.8812	40.0767	38.0003	94.023	73.8237	72.1142	3.093e-06	2.67152e-05	1.1595	up	[T]	Signal transduction mechanisms	Molecular Function: protein serine/threonine phosphatase activity (GO:0004722);; Biological Process: protein dephosphorylation (GO:0006470);;	K17506|0|sot:102596715|(RefSeq) probable protein phosphatase 2C 10; K17506 protein phosphatase 1L [EC:3.1.3.16]	[T]	Signal transduction mechanisms	Protein phosphatase 2C;; Stage II sporulation protein E (SpoIIE)	Probable protein phosphatase 2C 10 OS=Arabidopsis thaliana OX=3702 GN=At1g34750 PE=2 SV=1	Uncharacterized protein OS=Solanum chacoense OX=4108 PE=4 SV=1	PREDICTED: probable protein phosphatase 2C 10 [Solanum tuberosum]
Soltu.DM.10G016480	1238	1271	1724	326	380	226	40.4791	43.6179	56.0917	12.8189	13.1276	7.49619	2.94491e-14	1.10028e-12	-2.10989	down	[RTKL]	--	--	K04730|2.31113e-170|dosa:Os01t0818600-01|(RAP-DB) Similar to Leucine-rich repeat transmembrane protein kinase.	--	--	Protein kinase domain;; Protein tyrosine kinase;; Leucine rich repeat;; Leucine Rich repeats (2 copies)	Probable LRR receptor-like serine/threonine-protein kinase At1g06840 OS=Arabidopsis thaliana OX=3702 GN=At1g06840 PE=1 SV=2	Putative LRR receptor-like serine/threonine-protein kinase OS=Capsicum baccatum OX=33114 GN=CQW23_23851 PE=3 SV=1	PREDICTED: probable LRR receptor-like serine/threonine-protein kinase At1g06840 isoform X1 [Solanum tuberosum]
Soltu.DM.03G006240	17	37	34	166	186	232	3.77764	8.11879	7.40058	39.1325	44.8925	56.0437	3.75224e-12	9.99727e-11	2.64714	up	[TZDR]	--	Molecular Function: calcium ion binding (GO:0005509);;	K13448|1.18008e-104|sot:102601367|(RefSeq) probable calcium-binding protein CML41; K13448 calcium-binding protein CML	[T]	Signal transduction mechanisms	EF-hand domain pair;; EF hand;; EF-hand domain pair;; EF-hand domain;; EF hand	Probable calcium-binding protein CML41 OS=Arabidopsis thaliana OX=3702 GN=CML41 PE=2 SV=2	Uncharacterized protein OS=Solanum tuberosum OX=4113 GN=102601367 PE=4 SV=1	PREDICTED: probable calcium-binding protein CML41 [Solanum tuberosum]
Soltu.DM.06G034470	263	152	135	341	465	337	18.1334	10.6559	8.26742	22.7824	31.8199	19.4159	0.00143432	0.00586325	1.05467	up	--	--	--	--	--	--	F-box domain	F-box/LRR-repeat protein 17 OS=Arabidopsis thaliana OX=3702 GN=FBL17 PE=1 SV=1	Uncharacterized protein OS=Solanum tuberosum OX=4113 GN=102590325 PE=4 SV=1	PREDICTED: F-box/LRR-repeat protein 17-like [Solanum tuberosum]
Soltu.DM.11G004280	318	300	302	865	605	619	43.1029	40.7178	41.4872	117.528	80.5531	86.1432	4.06705e-07	4.28987e-06	1.19649	up	--	--	--	--	--	--	--	--	Uncharacterized protein OS=Solanum tuberosum OX=4113 PE=4 SV=1	hypothetical protein A4A49_08619 [Nicotiana attenuata]
Soltu.DM.02G009190	40	28	3	225	180	129	3.93267	2.84801	0.339292	23.0309	18.6948	13.4686	2.40796e-05	0.000167365	2.61218	up	--	--	--	--	--	--	TCP family transcription factor	Transcription factor TCP5 OS=Arabidopsis thaliana OX=3702 GN=TCP5 PE=1 SV=1	Uncharacterized protein OS=Solanum tuberosum OX=4113 PE=4 SV=1	PREDICTED: transcription factor TCP13-like [Solanum tuberosum]
Soltu.DM.08G029180	222	194	242	126	57	91	114.352	103.359	124.291	66.3502	31.4567	49.9831	0.000805547	0.00357302	-1.19014	down	--	--	--	--	--	--	--	--	Uncharacterized protein OS=Solanum tuberosum OX=4113 PE=4 SV=1	PREDICTED: uncharacterized protein LOC109220985 [Nicotiana attenuata]
Soltu.DM.07G007140	270	181	309	62	73	104	11.5216	10.6582	12.3874	2.55551	3.69084	6.71418	3.61645e-06	3.07461e-05	-1.58906	down	--	--	--	K09285|0|sot:102589729|(RefSeq) AP2-like ethylene-responsive transcription factor AIL5; K09285 AP2-like factor, ANT lineage	--	--	AP2 domain	AP2-like ethylene-responsive transcription factor AIL5 OS=Arabidopsis thaliana OX=3702 GN=AIL5 PE=2 SV=2	Uncharacterized protein OS=Solanum tuberosum OX=4113 PE=4 SV=1	PREDICTED: AP2-like ethylene-responsive transcription factor AIL5 [Solanum tuberosum]
Soltu.DM.09G030720	434	354	409	160	221	157	21.8374	18.048	20.9439	8.26146	11.5034	8.31568	9.02935e-06	7.00475e-05	-1.10595	down	[J]	Translation, ribosomal structure and biogenesis	Molecular Function: nucleic acid binding (GO:0003676);;	K02945|7.20583e-22|adu:107462616|(RefSeq) 30S ribosomal protein S1, chloroplastic; K02945 small subunit ribosomal protein S1	--	--	S1 RNA binding domain	30S ribosomal protein S1, chloroplastic OS=Spinacia oleracea OX=3562 GN=RPS1 PE=1 SV=1	Uncharacterized protein OS=Solanum tuberosum OX=4113 GN=102601873 PE=4 SV=1	PREDICTED: 30S ribosomal protein S1 isoform X1 [Solanum tuberosum]
Trans_newGene_2557	104	170	196	43	45	63	4.57045	7.75998	8.87189	5.1336	4.30577	2.37224	4.26391e-05	0.000276276	-1.54918	down	[RTKL]	--	--	K17545|6.04715e-94|gra:105796806|(RefSeq) serine/threonine-protein kinase ULK4-like; K17545 serine/threonine-protein kinase ULK4 [EC:2.7.11.1]	[R]	General function prediction only	--	Serine/threonine-protein kinase RUNKEL OS=Arabidopsis thaliana OX=3702 GN=RUK PE=1 SV=1	--	hypothetical protein CQW23_31642 [Capsicum baccatum]
Soltu.DM.03G021710	65	58	34	3	3	8	3.40961	2.54169	1.44309	0.21502	0.14642	0.495061	4.75059e-07	4.94138e-06	-3.06931	down	--	--	--	--	--	--	WRC;; QLQ	Growth-regulating factor 7 OS=Arabidopsis thaliana OX=3702 GN=GRF7 PE=2 SV=1	Uncharacterized protein OS=Solanum tuberosum OX=4113 PE=4 SV=1	PREDICTED: growth-regulating factor 3 [Solanum tuberosum]
Soltu.DM.08G028170	336	180	162	1269	782	642	17.3372	9.22766	9.60647	69.5327	44.7263	35.6433	2.71742e-07	2.94759e-06	1.94656	up	--	--	--	K03509|1.94138e-40|zma:103640146|(RefSeq) DNA polymerase eta; K03509 DNA polymerase eta [EC:2.7.7.7]	[G]	Carbohydrate transport and metabolism	Protein of unknown function, DUF604;; Fringe-like	--	Uncharacterized protein OS=Solanum tuberosum OX=4113 PE=4 SV=1	PREDICTED: uncharacterized protein LOC102586899 [Solanum tuberosum]
Soltu.DM.11G004350	149	183	164	448	266	283	10.1213	14.0905	10.7181	31.904	24.9058	21.9864	0.000824227	0.00364427	1.01308	up	[C]	Energy production and conversion	Biological Process: glycerol-3-phosphate metabolic process (GO:0006072);; Cellular Component: glycerol-3-phosphate dehydrogenase complex (GO:0009331);; Molecular Function: sn-glycerol-3-phosphate:ubiquinone-8 oxidoreductase activity (GO:0052591);; Biological Process: oxidation-reduction process (GO:0055114);;	K00111|0|sot:102601220|(RefSeq) glycerol-3-phosphate dehydrogenase SDP6, mitochondrial; K00111 glycerol-3-phosphate dehydrogenase [EC:1.1.5.3]	[C]	Energy production and conversion	FAD dependent oxidoreductase;; C-terminal domain of alpha-glycerophosphate oxidase;; FAD binding domain;; FAD dependent oxidoreductase	Glycerol-3-phosphate dehydrogenase SDP6, mitochondrial OS=Arabidopsis thaliana OX=3702 GN=SDP6 PE=1 SV=1	Glycerol-3-phosphate dehydrogenase OS=Solanum chacoense OX=4108 PE=3 SV=1	PREDICTED: glycerol-3-phosphate dehydrogenase SDP6, mitochondrial, partial [Solanum tuberosum]
Soltu.DM.02G017060	1103	2059	2461	978	766	668	55.9028	105.856	124.111	50.8214	40.7464	35.755	0.000551557	0.00258894	-1.1567	down	[O]	Posttranslational modification, protein turnover, chaperones	Biological Process: protein folding (GO:0006457);; Molecular Function: unfolded protein binding (GO:0051082);;	K09510|0|sot:102578742|(RefSeq) dnaJ protein homolog 1-like; K09510 DnaJ homolog subfamily B member 4	[O]	Posttranslational modification, protein turnover, chaperones	DnaJ C terminal domain;; DnaJ domain	DnaJ homolog subfamily B member 13 OS=Mus musculus OX=10090 GN=Dnajb13 PE=1 SV=1	Putative dnaJ subfamily B member 1-like OS=Solanum chacoense OX=4108 PE=4 SV=1	PREDICTED: dnaJ protein homolog 1-like [Solanum tuberosum]
Soltu.DM.02G026090	1	15	9	66	77	113	0.0555715	0.657987	0.404525	2.87116	3.41132	4.98839	2.56865e-06	2.26886e-05	2.97155	up	[RTKL]	--	Molecular Function: protein serine/threonine kinase activity (GO:0004674);; Molecular Function: ATP binding (GO:0005524);; Biological Process: protein phosphorylation (GO:0006468);; Cellular Component: integral component of membrane (GO:0016021);; Molecular Function: polysaccharide binding (GO:0030247);;	K04730|7.60554e-154|sot:102579282|(RefSeq) probable receptor-like protein kinase At5g39020; K04733 interleukin-1 receptor-associated kinase 4 [EC:2.7.11.1]	[T]	Signal transduction mechanisms	Protein kinase domain;; Protein tyrosine kinase;; Wall-associated receptor kinase C-terminal;; Wall-associated receptor kinase galacturonan-binding	LEAF RUST 10 DISEASE-RESISTANCE LOCUS RECEPTOR-LIKE PROTEIN KINASE-like 2.1 OS=Arabidopsis thaliana OX=3702 GN=LRK10L-2.1 PE=3 SV=1	Uncharacterized protein OS=Solanum tuberosum OX=4113 GN=102586743 PE=4 SV=1	PREDICTED: probable receptor-like protein kinase At1g67000 [Solanum tuberosum]
Soltu.DM.01G026760	316	366	316	957	776	708	11.7087	13.8912	11.1466	37.4666	31.4054	26.7451	3.33951e-09	5.29004e-08	1.30383	up	[M]	Cell wall/membrane/envelope biogenesis	Molecular Function: glutamine-fructose-6-phosphate transaminase (isomerizing) activity (GO:0004360);; Biological Process: carbohydrate metabolic process (GO:0005975);; Molecular Function: carbohydrate binding (GO:0030246);; Biological Process: carbohydrate derivative biosynthetic process (GO:1901137);;	K00820|0|sot:102601127|(RefSeq) glutamine--fructose-6-phosphate aminotransferase [isomerizing] 2; K00820 glutamine---fructose-6-phosphate transaminase (isomerizing) [EC:2.6.1.16]	[M]	Cell wall/membrane/envelope biogenesis	SIS domain;; Glutamine amidotransferase domain;; Glutamine amidotransferase domain	Glutamine--fructose-6-phosphate aminotransferase [isomerizing] 2 OS=Homo sapiens OX=9606 GN=GFPT2 PE=1 SV=3	Uncharacterized protein OS=Solanum tuberosum OX=4113 GN=102601127 PE=4 SV=1	PREDICTED: glutamine--fructose-6-phosphate aminotransferase [isomerizing] 2 [Solanum tuberosum]
Soltu.DM.07G014670	222	206	241	111	100	113	19.4782	18.2334	20.7721	9.7892	8.86584	10.0416	3.12424e-05	0.00021091	-1.00109	down	--	--	--	K14508|4.26971e-13|sot:102601928|(RefSeq) regulatory protein NPR3-like; K14508 regulatory protein NPR1	--	--	AAA domain;; Zeta toxin;; Chloramphenicol phosphotransferase-like protein;; Shikimate kinase	--	Uncharacterized protein OS=Solanum tuberosum OX=4113 PE=4 SV=1	PREDICTED: uncharacterized protein LOC107878034 isoform X1 [Capsicum annuum]
Soltu.DM.08G019730	11	38	8	325	203	120	0.925098	3.10861	0.657719	27.2649	17.169	10.1164	3.4903e-08	4.54415e-07	3.19181	up	[M]	Cell wall/membrane/envelope biogenesis	Cellular Component: integral component of membrane (GO:0016021);;	K06119|5.54425e-09|smo:SELMODRAFT_170091|(RefSeq) UDP-sulfoquinovose: alpha-diacylglycerol-sulfoquinovosyltransferase; K06119 sulfoquinovosyltransferase [EC:2.4.1.-]	--	--	Glycosyl transferases group 1;; Glycosyltransferase Family 4;; Glycosyl transferases group 1;; Glycosyl transferase 4-like domain	Phosphatidylinositol N-acetylglucosaminyltransferase subunit A OS=Homo sapiens OX=9606 GN=PIGA PE=1 SV=1	Uncharacterized protein OS=Solanum tuberosum OX=4113 GN=102584047 PE=4 SV=1	PREDICTED: uncharacterized protein LOC102584047 [Solanum tuberosum]
Soltu.DM.11G006360	60	60	45	888	481	382	3.03658	2.61217	2.15297	66.4006	35.2002	28.0775	2.81645e-18	1.78342e-16	3.30661	up	[R]	General function prediction only	--	--	--	--	Alpha/beta hydrolase family;; Serine aminopeptidase, S33;; alpha/beta hydrolase fold;; Putative esterase	--	Putative alpha/Beta hydrolase fold protein OS=Cinnamomum micranthum f. kanehirae OX=337451 GN=CKAN_01105400 PE=4 SV=1	PREDICTED: uncharacterized protein LOC102603800 isoform X1 [Solanum tuberosum]
Soltu.DM.02G025590	410	167	194	5823	5409	1382	45.5099	18.6539	21.8702	664.864	608.654	155.025	4.62866e-14	1.68106e-12	3.78045	up	--	--	Cellular Component: chloroplast (GO:0009507);; Molecular Function: allene-oxide cyclase activity (GO:0046423);;	K10525|1.31406e-135|sot:102577822|(RefSeq) allene oxide cyclase; K10525 allene oxide cyclase [EC:5.3.99.6]	--	--	Allene oxide cyclase	Allene oxide cyclase, chloroplastic OS=Oryza sativa subsp. japonica OX=39947 GN=AOC PE=1 SV=1	Uncharacterized protein OS=Solanum tuberosum OX=4113 PE=4 SV=1	allene oxide cyclase [Solanum tuberosum]
Soltu.DM.04G009150	8046	12044	12450	4359	4572	4489	768.182	1175.83	1210.26	435.051	453.4	451.337	6.33508e-08	7.90992e-07	-1.23314	down	[J]	Translation, ribosomal structure and biogenesis	Molecular Function: structural constituent of ribosome (GO:0003735);; Cellular Component: ribosome (GO:0005840);; Biological Process: translation (GO:0006412);;	K02934|4.30417e-124|sot:102600468|(RefSeq) 60S ribosomal protein L6-like; K02934 large subunit ribosomal protein L6e	[J]	Translation, ribosomal structure and biogenesis	Ribosomal protein L6e;; Ribosomal protein L6, N-terminal domain	60S ribosomal protein L6 OS=Mesembryanthemum crystallinum OX=3544 GN=RPL6 PE=2 SV=1	Putative ovule protein OS=Solanum chacoense OX=4108 PE=4 SV=1	PREDICTED: 60S ribosomal protein L6-like [Solanum tuberosum]
Soltu.DM.12G024940	227	274	215	56	48	71	70.1854	83.6851	65.3485	18.7604	15.9237	23.2645	2.52533e-11	5.86326e-10	-1.95776	down	--	--	--	--	--	--	--	--	Uncharacterized protein OS=Solanum tuberosum OX=4113 PE=4 SV=1	uncharacterized protein LOC107006673 [Solanum pennellii]
Soltu.DM.09G007290	1	0	1	85	143	30	0.0761547	0	0.071473	5.47636	9.09602	1.9093	4.31374e-12	1.12776e-10	5.32427	up	--	--	Cellular Component: exocyst (GO:0000145);; Biological Process: exocytosis (GO:0006887);;	K07195|0|sot:102592891|(RefSeq) exocyst complex component EXO70A1-like; K07195 exocyst complex component 7	[U]	Intracellular trafficking, secretion, and vesicular transport	Exo70 exocyst complex subunit	Exocyst complex component EXO70H1 OS=Arabidopsis thaliana OX=3702 GN=EXO70H1 PE=1 SV=1	Exocyst subunit Exo70 family protein OS=Solanum tuberosum OX=4113 GN=102592891 PE=3 SV=1	PREDICTED: exocyst complex component EXO70A1-like [Solanum tuberosum]
Soltu.DM.06G025370	359	149	290	847	860	571	21.988	9.16225	17.576	53.6563	56.232	36.7837	3.02132e-05	0.000204529	1.49221	up	--	--	Molecular Function: DNA binding (GO:0003677);; Biological Process: regulation of transcription, DNA-templated (GO:0006355);;	K16222|3.10052e-21|brp:103855006|(RefSeq) cyclic dof factor 1-like; K16222 Dof zinc finger protein DOF5.5	--	--	Dof domain, zinc finger	Dof zinc finger protein DOF5.4 OS=Arabidopsis thaliana OX=3702 GN=DOF5.4 PE=2 SV=2	Uncharacterized protein OS=Solanum tuberosum OX=4113 GN=107061959 PE=4 SV=1	PREDICTED: dof zinc finger protein DOF5.4 [Solanum tuberosum]
Soltu.DM.10G015840	33	68	42	117	96	154	2.85523	5.90123	3.75604	10.3787	8.41499	13.3784	0.00108121	0.00459909	1.32461	up	--	--	Cellular Component: cytoplasm (GO:0005737);; Molecular Function: oxidoreductase activity (GO:0016491);; Biological Process: oxidation-reduction process (GO:0055114);;	K13081|5.30448e-76|jcu:105641976|(RefSeq) leucoanthocyanidin reductase; K13081 leucoanthocyanidin reductase [EC:1.17.1.3]	--	--	NmrA-like family;; NAD(P)H-binding;; NAD dependent epimerase/dehydratase family;; GDP-mannose 4,6 dehydratase;; Saccharopine dehydrogenase NADP binding domain;; 3-beta hydroxysteroid dehydrogenase/isomerase family	Isoflavone reductase homolog OS=Solanum tuberosum OX=4113 PE=2 SV=1	Uncharacterized protein OS=Solanum tuberosum OX=4113 PE=4 SV=1	isoflavone reductase homolog [Solanum tuberosum]
Soltu.DM.10G000870	1177	952	1240	538	438	498	49.6954	39.9464	52.4693	22.0627	17.8791	20.4579	3.24978e-08	4.26231e-07	-1.14917	down	[RTKL]	--	Molecular Function: protein kinase activity (GO:0004672);; Molecular Function: ATP binding (GO:0005524);; Biological Process: protein phosphorylation (GO:0006468);;	K08286|0|vvi:100854807|(RefSeq) serine/threonine-protein kinase D6PKL2; K08286 protein-serine/threonine kinase [EC:2.7.11.-]	[R]	General function prediction only	Protein kinase domain;; Protein tyrosine kinase	Serine/threonine-protein kinase D6PKL2 OS=Arabidopsis thaliana OX=3702 GN=D6PKL2 PE=1 SV=1	Uncharacterized protein OS=Solanum tuberosum OX=4113 GN=102579874 PE=4 SV=1	PREDICTED: serine/threonine-protein kinase D6PKL2-like [Solanum tuberosum]
Soltu.DM.03G034360	152	199	249	64	55	79	18.2125	23.5565	29.5979	8.31212	6.95915	9.79483	3.80452e-06	3.22047e-05	-1.52592	down	--	--	Cellular Component: monolayer-surrounded lipid storage body (GO:0012511);; Cellular Component: integral component of membrane (GO:0016021);; Biological Process: lipid storage (GO:0019915);;	--	--	--	Oleosin	Oleosin 1 OS=Prunus dulcis OX=3755 GN=OLE1 PE=2 SV=1	Uncharacterized protein OS=Solanum tuberosum OX=4113 PE=4 SV=1	PREDICTED: oleosin 1-like [Solanum tuberosum]
Soltu.DM.05G011900	1864	2754	3076	1056	1031	875	197.294	305.239	363.029	106.806	112.177	117.219	1.58874e-07	1.79833e-06	-1.32604	down	--	--	Molecular Function: zinc ion binding (GO:0008270);; Cellular Component: membrane (GO:0016020);;	K02685|8.27963e-77|aly:ARALYDRAFT_315746|(RefSeq) F1N21.14; K02685 DNA primase large subunit	[R]	General function prediction only	Zn-finger in Ran binding protein and others	RanBP2-type zinc finger protein At1g67325 OS=Arabidopsis thaliana OX=3702 GN=At1g67325 PE=1 SV=1	Uncharacterized protein OS=Solanum tuberosum OX=4113 GN=102589352 PE=4 SV=1	PREDICTED: ranBP2-type zinc finger protein At1g67325 [Solanum tuberosum]
Soltu.DM.11G009630	327	642	659	183	202	164	41.9537	76.6748	81.483	19.3313	21.7272	17.1825	5.58617e-06	4.55464e-05	-1.49623	down	[L]	Replication, recombination and repair	Molecular Function: DNA binding (GO:0003677);; Molecular Function: ATP binding (GO:0005524);; Biological Process: DNA replication (GO:0006260);;	K10755|0|sot:102583635|(RefSeq) replication factor C subunit 2; K10755 replication factor C subunit 2/4	[L]	Replication, recombination and repair	Replication factor C C-terminal domain;; ATPase family associated with various cellular activities (AAA);; DNA polymerase III, delta subunit;; AAA domain;; Rad17 P-loop domain;; Holliday junction DNA helicase RuvB P-loop domain;; Magnesium chelatase, subunit ChlI	Replication factor C subunit 4 OS=Arabidopsis thaliana OX=3702 GN=RFC4 PE=2 SV=1	Uncharacterized protein OS=Solanum tuberosum OX=4113 GN=102583635 PE=4 SV=1	PREDICTED: replication factor C subunit 2 [Solanum tuberosum]
Soltu.DM.03G030200	126	194	138	510	412	300	6.82168	11.3959	8.32881	29.4283	23.965	16.5335	8.32141e-06	6.51514e-05	1.4076	up	[KAD]	--	Molecular Function: DNA binding (GO:0003677);;	K09422|0|sot:102601468|(RefSeq) myb-related protein 306; K09422 transcription factor MYB, plant	[K]	Transcription	Myb-like DNA-binding domain;; Myb-like DNA-binding domain	Myb-related protein 306 OS=Antirrhinum majus OX=4151 GN=MYB306 PE=2 SV=1	Uncharacterized protein OS=Solanum tuberosum OX=4113 GN=102601468 PE=4 SV=1	PREDICTED: myb-related protein 306 [Solanum tuberosum]
Soltu.DM.07G023720	438	200	156	682	710	489	15.4698	7.13906	5.53244	23.8923	25.2323	17.3122	0.00213711	0.00819117	1.22321	up	[R]	General function prediction only	Cellular Component: cell (GO:0005623);; Biological Process: response to salt stress (GO:0009651);; Biological Process: positive regulation of abscisic acid-activated signaling pathway (GO:0009789);; Biological Process: cell redox homeostasis (GO:0045454);;	K09527|0|egu:105047588|(RefSeq) TPR repeat-containing thioredoxin TTL1-like; K09527 DnaJ homolog subfamily C member 7	[R]	General function prediction only	Tetratricopeptide repeat;; Tetratricopeptide repeat;; TPR repeat;; Tetratricopeptide repeat;; Tetratricopeptide repeat;; Tetratricopeptide repeat;; Tetratricopeptide repeat;; Tetratricopeptide repeat;; Tetratricopeptide repeat;; Thioredoxin	TPR repeat-containing thioredoxin TTL1 OS=Arabidopsis thaliana OX=3702 GN=TTL1 PE=1 SV=1	Uncharacterized protein OS=Solanum tuberosum OX=4113 GN=102604617 PE=4 SV=1	PREDICTED: TPR repeat-containing thioredoxin TTL1-like [Solanum tuberosum]
Soltu.DM.05G001620	171	175	192	70	96	93	6.17489	6.68597	7.89434	2.17372	3.68725	3.08823	0.000229679	0.0012123	-1.00639	down	--	--	Molecular Function: protein dimerization activity (GO:0046983);;	K07953|1.80608e-18|gra:105803619|(RefSeq) GTP-binding protein SAR1-like; K07953 GTP-binding protein SAR1 [EC:3.6.5.-]	--	--	Helix-loop-helix DNA-binding domain	Transcription factor bHLH49 OS=Arabidopsis thaliana OX=3702 GN=BHLH49 PE=1 SV=1	Uncharacterized protein OS=Solanum tuberosum OX=4113 GN=102605413 PE=4 SV=1	PREDICTED: transcription factor bHLH49-like isoform X2 [Solanum tuberosum]
Soltu.DM.10G008500	287	291	290	102	126	148	46.6426	50.8714	49.4014	14.1674	19.9906	22.5321	2.52984e-06	2.23559e-05	-1.15999	down	[J]	Translation, ribosomal structure and biogenesis	Molecular Function: structural constituent of ribosome (GO:0003735);; Cellular Component: ribosome (GO:0005840);; Biological Process: translation (GO:0006412);; Cellular Component: integral component of membrane (GO:0016021);;	K02921|1.22561e-58|mtr:MTR_0199s0040|(RefSeq) 60S ribosomal protein L37a-2; K02921 large subunit ribosomal protein L37Ae	[J]	Translation, ribosomal structure and biogenesis	Ribosomal L37ae protein family	60S ribosomal protein L37a-2 OS=Oryza sativa subsp. japonica OX=39947 GN=Os05g0557000 PE=1 SV=1	Putative ovule protein (Fragment) OS=Solanum chacoense OX=4108 PE=3 SV=1	hypothetical protein Ahy_A09g046023 [Arachis hypogaea]
Soltu.DM.10G023790	230	189	272	67	25	95	8.95827	7.54973	10.7002	2.6449	1.03826	3.82894	0.000133726	0.00075247	-1.74858	down	--	--	Biological Process: transcription, DNA-templated (GO:0006351);;	K09284|0|sot:102605336|(RefSeq) ethylene-responsive transcription factor RAP2-7-like; K09284 AP2-like factor, euAP2 lineage	--	--	AP2 domain	APETALA2-like protein 1 OS=Oryza sativa subsp. indica OX=39946 GN=AP2-1 PE=2 SV=2	Putative ethylene-responsive transcription factor RAP2-7-like OS=Solanum chacoense OX=4108 PE=4 SV=1	PREDICTED: ethylene-responsive transcription factor RAP2-7-like [Solanum tuberosum]
Soltu.DM.10G024620	3020	4262	4951	1307	1263	1117	148.344	212.385	252.731	68.3567	59.754	63.065	6.94582e-12	1.74343e-10	-1.67513	down	[E]	Amino acid transport and metabolism	Molecular Function: L-threonine ammonia-lyase activity (GO:0004794);; Cellular Component: cytoplasm (GO:0005737);; Biological Process: isoleucine biosynthetic process (GO:0009097);; Molecular Function: pyridoxal phosphate binding (GO:0030170);;	K01754|0|sot:102592163|(RefSeq) threonine dehydratase biosynthetic, chloroplastic-like; K01754 threonine dehydratase [EC:4.3.1.19]	[E]	Amino acid transport and metabolism	Pyridoxal-phosphate dependent enzyme;; C-terminal regulatory domain of Threonine dehydratase	Threonine dehydratase 1 biosynthetic, chloroplastic OS=Solanum lycopersicum OX=4081 GN=TD1 PE=1 SV=1	Threonine dehydratase OS=Solanum tuberosum OX=4113 GN=102592163 PE=3 SV=1	PREDICTED: threonine dehydratase biosynthetic, chloroplastic-like [Solanum tuberosum]
Soltu.DM.07G018770	1	0	0	99	102	42	0.173332	0	0	13.766	14.8739	6.05189	7.933e-14	2.79778e-12	5.74353	up	[KAD]	--	Molecular Function: DNA binding (GO:0003677);;	K09422|3.44932e-102|sot:102586666|(RefSeq) transcription factor WER-like; K09422 transcription factor MYB, plant	[K]	Transcription	Myb-like DNA-binding domain;; Myb-like DNA-binding domain;; Myb-like DNA-binding domain;; Myb-like DNA-binding domain	Transcription factor MYB15 OS=Arabidopsis thaliana OX=3702 GN=MYB15 PE=1 SV=1	Uncharacterized protein OS=Solanum tuberosum OX=4113 GN=102586666 PE=4 SV=1	PREDICTED: transcription factor WER-like [Solanum tuberosum]
Soltu.DM.03G013210	299	246	241	43	31	56	31.7381	25.4343	27.7279	4.53677	3.16384	5.82318	4.27999e-15	1.81858e-13	-2.49627	down	--	--	--	K13944|2.0261e-34|eus:EUTSA_v10006423mg|(RefSeq) hypothetical protein; K13944 LOB domain-containing protein 16	--	--	Lateral organ boundaries (LOB) domain	LOB domain-containing protein 21 OS=Arabidopsis thaliana OX=3702 GN=LBD21 PE=2 SV=1	Uncharacterized protein OS=Solanum tuberosum OX=4113 GN=102578348 PE=4 SV=1	PREDICTED: LOB domain-containing protein 21-like [Solanum tuberosum]
Soltu.DM.04G012130	138	307	121	2415	1720	1789	20.9057	46.6995	18.9282	370.118	266.48	281.019	2.2281e-18	1.42009e-16	3.28618	up	[QR]	--	Molecular Function: methyltransferase activity (GO:0008168);; Biological Process: methylation (GO:0032259);;	K08869|2.51332e-15|apro:F751_5669|(RefSeq) putative aarF domain-containing protein kinase 1; K08869 aarF domain-containing kinase	[R]	General function prediction only	Methyltransferase domain	Putative methyltransferase DDB_G0268948 OS=Dictyostelium discoideum OX=44689 GN=DDB_G0268948 PE=1 SV=2	Uncharacterized protein OS=Solanum tuberosum OX=4113 GN=102596303 PE=4 SV=1	PREDICTED: putative methyltransferase DDB_G0268948 [Solanum tuberosum]
Soltu.DM.05G019300	122	102	140	67	48	42	3.32523	2.88451	4.08279	2.31148	1.58648	1.20211	0.00105915	0.00451487	-1.14316	down	--	--	--	K13457|6.94808e-80|sind:105161218|(RefSeq) putative late blight resistance protein homolog R1B-14; K13457 disease resistance protein RPM1	[T]	Signal transduction mechanisms	NB-ARC domain	Putative late blight resistance protein homolog R1B-14 OS=Solanum demissum OX=50514 GN=R1B-14 PE=3 SV=1	Uncharacterized protein OS=Solanum lycopersicum OX=4081 PE=3 SV=1	putative late blight resistance protein homolog R1A-3 [Solanum pennellii]
Soltu.DM.09G031520	568	687	516	1940	2300	2026	128.095	153.908	117.602	436.319	503.737	431.664	2.68002e-20	2.08241e-18	1.83245	up	--	--	--	--	--	--	Cysteine-rich TM module stress tolerance	--	--	--
Soltu.DM.05G016460	439	1197	483	2163	1551	1520	24.2654	68.78	26.79	112.85	82.6859	80.4245	0.00144459	0.00589904	1.27532	up	[ER]	--	Molecular Function: 4-hydroxyphenylpyruvate dioxygenase activity (GO:0003868);; Biological Process: aromatic amino acid family metabolic process (GO:0009072);; Molecular Function: metal ion binding (GO:0046872);; Biological Process: oxidation-reduction process (GO:0055114);;	K00457|0|sot:102595018|(RefSeq) 4-hydroxyphenylpyruvate dioxygenase-like; K00457 4-hydroxyphenylpyruvate dioxygenase [EC:1.13.11.27]	[E]	Amino acid transport and metabolism	Glyoxalase/Bleomycin resistance protein/Dioxygenase superfamily;; Glyoxalase/Bleomycin resistance protein/Dioxygenase superfamily;; Hydroxyphenylpyruvate dioxygenase, HPPD, N-terminal	4-hydroxyphenylpyruvate dioxygenase OS=Daucus carota OX=4039 PE=2 SV=1	4-hydroxyphenylpyruvate dioxygenase OS=Solanum tuberosum OX=4113 GN=102595018 PE=3 SV=1	PREDICTED: 4-hydroxyphenylpyruvate dioxygenase-like [Solanum tuberosum]
Soltu.DM.12G021880	602	747	922	275	296	315	101.446	129.326	153.238	46.4862	51.7195	54.8609	5.69757e-08	7.14596e-07	-1.30996	down	--	--	--	--	--	--	Pollen proteins Ole e I like	--	Uncharacterized protein OS=Solanum tuberosum OX=4113 GN=102598163 PE=4 SV=1	PREDICTED: uncharacterized protein LOC102598163 [Solanum tuberosum]
Soltu.DM.01G044870	2	2	1	24	52	141	0.495067	0.429303	0.225759	4.77463	10.8348	28.9008	3.87223e-09	6.04644e-08	4.38652	up	[TZDR]	--	Molecular Function: calcium ion binding (GO:0005509);;	K02183|2.79712e-101|sot:102597429|(RefSeq) calmodulin-5/6/7/8-like; K02183 calmodulin	[T]	Signal transduction mechanisms	EF-hand domain pair;; EF hand;; EF-hand domain pair;; EF-hand domain;; EF hand;; EF-hand domain;; Secreted protein acidic and rich in cysteine Ca binding region;; Cytoskeletal-regulatory complex EF hand;; Dockerin type I domain	Calmodulin-5/6/7/8 OS=Solanum tuberosum OX=4113 GN=PCM5 PE=1 SV=3	Uncharacterized protein OS=Solanum tuberosum OX=4113 GN=102597429 PE=4 SV=1	PREDICTED: calmodulin-5/6/7/8-like [Solanum tuberosum]
Soltu.DM.03G015630	387	263	140	3662	3262	1943	64.2604	44.0386	23.734	594.835	529.247	313.084	4.02079e-18	2.49737e-16	3.37749	up	--	--	Molecular Function: enzyme inhibitor activity (GO:0004857);; Biological Process: negative regulation of catalytic activity (GO:0043086);;	K01051|1.49384e-18|cit:102578056|(RefSeq) pectinesterase 1 precursor; K01051 pectinesterase [EC:3.1.1.11]	--	--	Plant invertase/pectin methylesterase inhibitor	21 kDa protein OS=Daucus carota OX=4039 PE=2 SV=1	PMEI protein OS=Solanum tuberosum OX=4113 GN=PMEI PE=2 SV=1	pectinmethylesterase inhibitor [Solanum tuberosum]
Soltu.DM.07G016750	304	1053	89	4147	3514	2288	22.7005	75.6515	6.64364	298.923	257.665	170.115	3.44714e-05	0.000229182	2.5093	up	[R]	General function prediction only	Biological Process: ethylene biosynthetic process (GO:0009693);; Molecular Function: 1-aminocyclopropane-1-carboxylate oxidase activity (GO:0009815);; Biological Process: fruit ripening (GO:0009835);; Molecular Function: L-ascorbic acid binding (GO:0031418);; Molecular Function: metal ion binding (GO:0046872);; Molecular Function: dioxygenase activity (GO:0051213);; Biological Process: oxidation-…	K05933|1.75234e-168|sot:102577917|(RefSeq) 1-aminocyclopropane-1-carboxylate oxidase; K05933 aminocyclopropanecarboxylate oxidase [EC:1.14.17.4]	[QR]	--	2OG-Fe(II) oxygenase superfamily;; non-haem dioxygenase in morphine synthesis N-terminal	1-aminocyclopropane-1-carboxylate oxidase 1 OS=Solanum lycopersicum OX=4081 GN=ACO1 PE=2 SV=2	1-aminocyclopropane-1-carboxylate oxidase OS=Solanum tuberosum OX=4113 GN=ACO1 PE=2 SV=1	1-aminocyclopropane-1-carboxylate oxidase [Solanum tuberosum]
Soltu.DM.03G009610	236	285	279	709	770	523	9.39132	10.3253	9.41343	23.8488	30.1705	19.9121	5.52561e-08	6.94368e-07	1.33119	up	--	--	Cellular Component: integral component of membrane (GO:0016021);;	K02366|1.38618e-25|bpg:Bathy04g01270|(RefSeq) hypothetical protein	[GMW]	--	Exostosin family;; EGF-like domain	Probable glucuronosyltransferase Os03g0107900 OS=Oryza sativa subsp. japonica OX=39947 GN=Os03g0107900 PE=2 SV=1	Uncharacterized protein OS=Solanum tuberosum OX=4113 PE=3 SV=1	PREDICTED: uncharacterized protein LOC102592127 [Solanum tuberosum]
Soltu.DM.08G020460	249	360	452	145	97	109	22.5503	32.9256	41.7573	13.5208	9.03645	10.0266	3.79405e-06	3.2144e-05	-1.52118	down	[K]	Transcription	Molecular Function: DNA-directed 5'-3' RNA polymerase activity (GO:0003899);; Cellular Component: RNA polymerase III complex (GO:0005666);; Biological Process: regulation of transcription by RNA polymerase III (GO:0006359);;	K03025|5.7602e-159|sot:102589765|(RefSeq) DNA-directed RNA polymerase III subunit rpc6; K03025 DNA-directed RNA polymerase III subunit RPC6	[K]	Transcription	RNA polymerase Rpc34 subunit;; B-block binding subunit of TFIIIC	DNA-directed RNA polymerase III subunit rpc6 OS=Dictyostelium discoideum OX=44689 GN=polr3f PE=3 SV=1	Uncharacterized protein OS=Solanum tuberosum OX=4113 GN=102589765 PE=4 SV=1	PREDICTED: DNA-directed RNA polymerase III subunit rpc6 [Solanum tuberosum]
Soltu.DM.09G020370	112	128	113	53	48	63	6.20197	7.38182	6.62315	3.15677	2.69992	3.83755	0.000608421	0.00281787	-1.05012	down	--	--	--	K07047|8.74737e-89|smo:SELMODRAFT_439848|(RefSeq) hypothetical protein	--	--	Cupin-like domain;; Cupin superfamily protein	Bifunctional peptidase and (3S)-lysyl hydroxylase Jmjd7 OS=Mus musculus OX=10090 GN=Jmjd7 PE=1 SV=1	Uncharacterized protein OS=Solanum lycopersicum OX=4081 PE=4 SV=1	PREDICTED: hypoxia-inducible factor 1-alpha inhibitor [Solanum tuberosum]
Soltu.DM.01G041940	922	740	686	2025	1890	1575	32.5498	25.5392	24.7846	69.0095	66.4168	54.1095	6.14774e-09	9.28732e-08	1.24158	up	--	--	Biological Process: selenium compound metabolic process (GO:0001887);; Cellular Component: cytosol (GO:0005829);; Molecular Function: S-adenosylmethionine-dependent methyltransferase activity (GO:0008757);; Biological Process: biosynthetic process (GO:0009058);; Molecular Function: pyridoxal phosphate binding (GO:0030170);; Biological Process: methylation (GO:0032259);; Biological Process: S-aden…	K08247|0|sot:102601157|(RefSeq) methionine S-methyltransferase; K08247 methionine S-methyltransferase [EC:2.1.1.12]	--	--	Aminotransferase class I and II;; Methyltransferase small domain;; Methyltransferase domain;; Ribosomal protein L11 methyltransferase (PrmA);; Met-10+ like-protein	Methionine S-methyltransferase OS=Wedelia biflora OX=101473 GN=MMT1 PE=1 SV=1	Methionine S-methyltransferase OS=Solanum tuberosum OX=4113 GN=102601157 PE=3 SV=1	PREDICTED: methionine S-methyltransferase [Solanum tuberosum]
Soltu.DM.03G003970	230	105	103	349	562	516	10.8682	5.492	7.04353	16.2221	26.7542	25.299	1.23293e-05	9.25708e-05	1.66621	up	--	--	--	K08900|3.11262e-86|sot:102583922|(RefSeq) AAA-ATPase At3g50940-like; K08900 mitochondrial chaperone BCS1	[O]	Posttranslational modification, protein turnover, chaperones	Domain associated at C-terminal with AAA	Protein HYPER-SENSITIVITY-RELATED 4 OS=Arabidopsis thaliana OX=3702 GN=HSR4 PE=2 SV=1	Uncharacterized protein OS=Solanum tuberosum OX=4113 PE=3 SV=1	PREDICTED: AAA-ATPase At3g50940-like [Solanum tuberosum]
Soltu.DM.03G036920	274	331	278	595	886	782	10.5222	12.9368	10.8636	22.5898	34.0224	29.5987	9.95684e-09	1.43524e-07	1.3644	up	[IQ]	--	Molecular Function: 3-oxoacyl-[acyl-carrier-protein] synthase activity (GO:0004315);; Biological Process: fatty acid biosynthetic process (GO:0006633);; Cellular Component: chloroplast stroma (GO:0009570);; Biological Process: cold acclimation (GO:0009631);; Biological Process: embryo development ending in seed dormancy (GO:0009793);;	K09458|0|sot:102602451|(RefSeq) 3-oxoacyl-[acyl-carrier-protein] synthase II, chloroplastic-like; K09458 3-oxoacyl-[acyl-carrier-protein] synthase II [EC:2.3.1.179]	[IQ]	--	Beta-ketoacyl synthase, N-terminal domain;; Beta-ketoacyl synthase, C-terminal domain	3-oxoacyl-[acyl-carrier-protein] synthase II, chloroplastic OS=Arabidopsis thaliana OX=3702 GN=KAS2 PE=1 SV=1	Uncharacterized protein OS=Solanum tuberosum OX=4113 GN=102602451 PE=3 SV=1	PREDICTED: 3-oxoacyl-[acyl-carrier-protein] synthase II, chloroplastic-like [Solanum tuberosum]
Soltu.DM.03G011660	29	8	5	51	84	120	1.65709	0.491904	0.327773	2.95344	4.95689	7.06838	0.000225329	0.00119256	2.32201	up	--	--	Biological Process: fatty acid biosynthetic process (GO:0006633);; Cellular Component: membrane (GO:0016020);; Molecular Function: transferase activity, transferring acyl groups other than amino-acyl groups (GO:0016747);;	K15397|0|sot:102594358|(RefSeq) 3-ketoacyl-CoA synthase 5-like; K15397 3-ketoacyl-CoA synthase [EC:2.3.1.199]	--	--	FAE1/Type III polyketide synthase-like protein;; 3-Oxoacyl-[acyl-carrier-protein (ACP)] synthase III C terminal	3-ketoacyl-CoA synthase 5 OS=Arabidopsis thaliana OX=3702 GN=KCS5 PE=2 SV=1	3-ketoacyl-CoA synthase OS=Solanum tuberosum OX=4113 PE=3 SV=1	PREDICTED: 3-ketoacyl-CoA synthase 5-like [Solanum tuberosum]
Trans_newGene_3568	348	387	436	133	102	85	18.2527	20.6059	20.9264	7.47567	6.0312	4.8888	5.85283e-11	1.2669e-09	-1.80398	down	--	--	--	--	--	--	Early Flowering 4 domain	Protein ELF4-LIKE 3 OS=Arabidopsis thaliana OX=3702 GN=EFL3 PE=3 SV=1	--	protein ELF4-LIKE 3-like isoform X1 [Solanum pennellii]
Soltu.DM.09G012240	1965	1786	2631	814	687	787	57.8143	53.6457	78.8155	24.4639	21.0176	23.9208	2.90655e-10	5.60696e-09	-1.43101	down	--	--	Molecular Function: ATP binding (GO:0005524);; Biological Process: protein metabolic process (GO:0019538);;	K03695|0|cam:101503259|(RefSeq) uncharacterized LOC101503259; K03695 ATP-dependent Clp protease ATP-binding subunit ClpB	[O]	Posttranslational modification, protein turnover, chaperones	AAA domain (Cdc48 subfamily)	Protein SMAX1-LIKE 6 OS=Arabidopsis thaliana OX=3702 GN=SMXL6 PE=1 SV=1	Uncharacterized protein OS=Solanum tuberosum OX=4113 GN=102606448 PE=4 SV=1	PREDICTED: uncharacterized protein LOC102606448 [Solanum tuberosum]
Soltu.DM.12G019540	834	454	869	90	248	228	114.228	62.9891	118.326	11.9893	32.5693	29.8124	1.20857e-05	9.09366e-05	-1.81417	down	--	--	--	--	--	--	--	--	Uncharacterized protein OS=Solanum tuberosum OX=4113 PE=4 SV=1	PREDICTED: uncharacterized protein LOC102595503 [Solanum tuberosum]
Soltu.DM.05G009680	374	552	440	172	140	113	8.04081	12.2969	9.69083	3.96037	3.293	2.63644	1.50434e-08	2.11073e-07	-1.61839	down	--	--	--	K17964|0|sot:102585306|(RefSeq) pentatricopeptide repeat-containing protein At5g57250, mitochondrial; K17964 leucine-rich PPR motif-containing protein, mitochondrial	[R]	General function prediction only	PPR repeat family;; PPR repeat;; PPR repeat;; Pentatricopeptide repeat domain;; Pentacotripeptide-repeat region of PRORP;; Ran-interacting Mog1 protein	Pentatricopeptide repeat-containing protein At5g57250, mitochondrial OS=Arabidopsis thaliana OX=3702 GN=At5g57250 PE=2 SV=2	Uncharacterized protein OS=Solanum tuberosum OX=4113 GN=102585306 PE=4 SV=1	PREDICTED: pentatricopeptide repeat-containing protein At5g57250, mitochondrial [Solanum tuberosum]
Soltu.DM.11G003490	6	6	4	81	120	58	0.250075	0.254047	0.184553	3.24727	4.79233	2.32724	5.65331e-12	1.4375e-10	3.7018	up	--	--	Biological Process: defense response (GO:0006952);; Molecular Function: ADP binding (GO:0043531);;	K13457|0|sot:102585282|(RefSeq) disease resistance protein RPM1-like; K13457 disease resistance protein RPM1	[T]	Signal transduction mechanisms	NB-ARC domain;; Rx N-terminal domain;; Leucine rich repeat;; NACHT domain;; AAA domain	Disease resistance protein RPM1 OS=Arabidopsis thaliana OX=3702 GN=RPM1 PE=1 SV=1	Uncharacterized protein OS=Solanum tuberosum OX=4113 GN=102585282 PE=3 SV=1	PREDICTED: disease resistance protein RPM1-like [Solanum tuberosum]
Soltu.DM.01G040220	201	246	214	487	574	500	13.5503	17.6746	14.3546	33.389	43.5954	33.6267	2.35203e-09	3.80677e-08	1.25348	up	--	--	Molecular Function: DNA-binding transcription factor activity (GO:0003700);; Molecular Function: sequence-specific DNA binding (GO:0043565);; Biological Process: positive regulation of transcription, DNA-templated (GO:0045893);; Molecular Function: protein heterodimerization activity (GO:0046982);; Biological Process: positive regulation of seed maturation (GO:2000693);;	K09060|3.25592e-07|pda:103717121|(RefSeq) bZIP transcription factor 68-like isoform X3; K09060 plant G-box-binding factor	--	--	bZIP transcription factor;; Basic region leucine zipper	bZIP transcription factor 53 OS=Arabidopsis thaliana OX=3702 GN=BZIP53 PE=1 SV=1	Uncharacterized protein OS=Solanum tuberosum OX=4113 GN=102606174 PE=4 SV=1	PREDICTED: bZIP transcription factor 53-like [Solanum tuberosum]
Soltu.DM.05G023400	251	218	199	78	93	46	11.3048	9.87352	9.33368	3.30747	4.54155	2.09803	5.80153e-06	4.71643e-05	-1.54152	down	[C]	Energy production and conversion	Biological Process: metabolic process (GO:0008152);; Molecular Function: transferase activity, transferring acyl groups, acyl groups converted into alkyl on transfer (GO:0046912);; Molecular Function: cofactor binding (GO:0048037);;	K01648|0|rcu:8258819|(RefSeq) ATP-citrate synthase beta chain protein 2; K01648 ATP citrate (pro-S)-lyase [EC:2.3.3.8]	[C]	Energy production and conversion	Citrate synthase, C-terminal domain	ATP-citrate synthase beta chain protein 1 OS=Oryza sativa subsp. japonica OX=39947 GN=ACLB-1 PE=2 SV=1	ATP-citrate synthase beta chain protein 1 OS=Capsicum baccatum OX=33114 GN=CQW23_01762 PE=4 SV=1	ATP-citrate synthase beta chain protein 1 [Capsicum baccatum]
Soltu.DM.10G018570	927	793	1409	227	170	465	96.462	83.5102	149.681	25.3625	19.2663	52.8536	1.35967e-05	0.000100828	-1.75246	down	--	--	Cellular Component: integral component of membrane (GO:0016021);;	--	--	--	Protein of unknown function, DUF599	--	Uncharacterized protein OS=Solanum tuberosum OX=4113 GN=102593750 PE=4 SV=1	PREDICTED: uncharacterized protein LOC102593750 [Solanum tuberosum]
Soltu.DM.09G010970	285	291	236	806	534	501	11.5108	11.3087	8.87064	31.8533	21.3688	20.528	1.57683e-05	0.000115093	1.18855	up	--	--	Cellular Component: integral component of membrane (GO:0016021);;	--	--	--	--	--	Uncharacterized protein OS=Solanum tuberosum OX=4113 GN=102592518 PE=4 SV=1	PREDICTED: uncharacterized protein LOC102592518 [Solanum tuberosum]
Soltu.DM.05G023010	1347	1863	2253	6216	3914	3409	74.6599	105.25	124.943	348.654	226.544	195.868	3.23121e-05	0.000216931	1.30456	up	[T]	Signal transduction mechanisms	Molecular Function: protein serine/threonine phosphatase activity (GO:0004722);; Biological Process: protein dephosphorylation (GO:0006470);; Molecular Function: metal ion binding (GO:0046872);;	K14497|0|sot:102596252|(RefSeq) protein phosphatase 2C 37-like; K14497 protein phosphatase 2C [EC:3.1.3.16]	[T]	Signal transduction mechanisms	Protein phosphatase 2C	Protein phosphatase 2C 37 OS=Arabidopsis thaliana OX=3702 GN=PP2CA PE=1 SV=1	Uncharacterized protein OS=Solanum tuberosum OX=4113 GN=102596252 PE=3 SV=1	PREDICTED: protein phosphatase 2C 37-like [Solanum tuberosum]
Soltu.DM.08G023320	1650	1943	2034	10365	11471	5396	62.9872	65.091	72.2832	343.76	389.974	180.683	3.27164e-13	1.05991e-11	2.2462	up	--	--	Molecular Function: ATP-dependent peptidase activity (GO:0004176);; Molecular Function: serine-type endopeptidase activity (GO:0004252);; Molecular Function: ATP binding (GO:0005524);; Cellular Component: peroxisomal matrix (GO:0005782);; Biological Process: protein quality control for misfolded or incompletely synthesized proteins (GO:0006515);; Biological Process: protein processing (GO:0016485…	K01338|0|sot:102581797|(RefSeq) lon protease homolog 2, peroxisomal; K01338 ATP-dependent Lon protease [EC:3.4.21.53]	[O]	Posttranslational modification, protein turnover, chaperones	Lon protease (S16) C-terminal proteolytic domain;; ATP-dependent protease La (LON) substrate-binding domain;; ATPase family associated with various cellular activities (AAA);; AAA domain (dynein-related subfamily);; Subunit ChlI of Mg-chelatase;; ATPase family associated with various cellular activities (AAA)	Lon protease homolog 2, peroxisomal OS=Arabidopsis thaliana OX=3702 GN=LON2 PE=2 SV=1	Lon protease homolog 2, peroxisomal OS=Solanum tuberosum OX=4113 GN=102581797 PE=3 SV=1	PREDICTED: lon protease homolog 2, peroxisomal [Solanum tuberosum]
Soltu.DM.09G004200	176	146	161	398	328	296	42.4262	35.6896	39.3319	106.505	87.6144	80.0745	6.95108e-06	5.55631e-05	1.09487	up	--	--	Cellular Component: extracellular region (GO:0005576);; Molecular Function: growth factor activity (GO:0008083);; Biological Process: cell population proliferation (GO:0008283);;	--	--	--	Phytosulfokine precursor protein (PSK)	Putative phytosulfokines 6 OS=Arabidopsis thaliana OX=3702 GN=PSK6 PE=2 SV=2	Uncharacterized protein OS=Solanum tuberosum OX=4113 GN=102593302 PE=4 SV=1	PREDICTED: putative phytosulfokines 6 [Solanum tuberosum]
Soltu.DM.07G022690	1241	1550	1904	602	631	673	44.4905	53.4544	66.8663	17.8426	19.4002	24.1162	3.83706e-08	4.94935e-07	-1.2555	down	--	--	Cellular Component: intracellular (GO:0005622);; Biological Process: intracellular protein transport (GO:0006886);; Biological Process: vesicle-mediated transport (GO:0016192);; Cellular Component: HOPS complex (GO:0030897);; Biological Process: vacuole fusion (GO:0097576);;	K20183|0|sot:102600688|(RefSeq) vam6/Vps39-like protein; K20183 Vam6/Vps39-like protein vacuolar protein sorting-associated protein 39	[U]	Intracellular trafficking, secretion, and vesicular transport	Vacuolar sorting protein 39 domain 2;; Vacuolar sorting protein 39 domain 1;; CNH domain;; Region in Clathrin and VPS	Vacuolar sorting protein 39 OS=Arabidopsis thaliana OX=3702 GN=VPS39 PE=1 SV=1	Uncharacterized protein OS=Solanum lycopersicum OX=4081 PE=4 SV=1	PREDICTED: vam6/Vps39-like protein [Solanum tuberosum]
Soltu.DM.10G019660	308	269	312	696	575	550	29.6303	26.2112	29.9529	66.441	56.2119	53.3713	7.00538e-07	7.01726e-06	1.05242	up	--	--	Biological Process: regulation of transcription, DNA-templated (GO:0006355);; Molecular Function: zinc ion binding (GO:0008270);; Molecular Function: histone binding (GO:0042393);;	K11446|1.55927e-08|apro:F751_1589|(RefSeq) Lysine-specific demethylase 5B; K11446 histone demethylase JARID1 [EC:1.14.11.-]	[R]	General function prediction only	Alfin;; PHD-finger	PHD finger protein ALFIN-LIKE 1 OS=Arabidopsis thaliana OX=3702 GN=AL1 PE=1 SV=1	Uncharacterized protein OS=Solanum tuberosum OX=4113 GN=102583083 PE=4 SV=1	PREDICTED: PHD finger protein ALFIN-LIKE 2-like [Solanum tuberosum]
Soltu.DM.04G035950	1131	739	939	3187	3236	2419	134.102	88.6781	109.358	371.641	389.233	290.968	6.61094e-12	1.67012e-10	1.65954	up	[OC]	--	Cellular Component: cytoplasm (GO:0005737);; Biological Process: glycerol ether metabolic process (GO:0006662);; Molecular Function: protein disulfide oxidoreductase activity (GO:0015035);; Biological Process: cell redox homeostasis (GO:0045454);; Biological Process: oxidation-reduction process (GO:0055114);;	K03671|9.87642e-82|sot:102606377|(RefSeq) thioredoxin H-type 1; K03671 thioredoxin 1	[O]	Posttranslational modification, protein turnover, chaperones	Thioredoxin;; Thioredoxin-like domain;; Thioredoxin	Thioredoxin H-type 1 OS=Nicotiana tabacum OX=4097 PE=2 SV=1	Thioredoxin OS=Solanum tuberosum OX=4113 GN=102606377 PE=3 SV=1	PREDICTED: thioredoxin H-type 1 [Solanum tuberosum]
Soltu.DM.07G001390	682	1077	951	2335	1903	1439	66.7138	106.476	93.556	236.781	194.556	147.328	0.000141795	0.000793293	1.07337	up	--	--	Cellular Component: integral component of membrane (GO:0016021);;	K17345|2.28462e-54|smo:SELMODRAFT_231326|(RefSeq) hypothetical protein; K17345 tetraspanin-5	--	--	Tetraspanin family	Tetraspanin-8 OS=Arabidopsis thaliana OX=3702 GN=TET8 PE=2 SV=1	Uncharacterized protein OS=Solanum tuberosum OX=4113 GN=102589183 PE=3 SV=1	PREDICTED: tetraspanin-8-like [Solanum tuberosum]
Soltu.DM.09G004310	1000	1199	1761	652	451	748	70.9193	89.3649	124.963	50.2787	36.5952	60.6307	0.000706385	0.00319792	-1.0423	down	--	--	--	--	--	--	--	--	Uncharacterized protein OS=Solanum tuberosum OX=4113 GN=102596945 PE=4 SV=1	PREDICTED: uncharacterized protein LOC102596945 [Solanum tuberosum]
Soltu.DM.10G026030	1179	1370	1349	464	591	808	181.899	215.923	211.933	70.6659	89.525	123.079	6.73625e-05	0.000415094	-1.02042	down	[FGR]	--	Cellular Component: peroxisome (GO:0005777);; Cellular Component: plasma membrane (GO:0005886);; Biological Process: sulfur compound metabolic process (GO:0006790);; Biological Process: purine ribonucleotide metabolic process (GO:0009150);; Molecular Function: adenylylsulfatase activity (GO:0047627);;	K02503|2.16981e-98|sot:102602314|(RefSeq) 14 kDa zinc-binding protein	[T]	Signal transduction mechanisms	HIT domain;; Scavenger mRNA decapping enzyme C-term binding	Adenylylsulfatase HINT1 OS=Arabidopsis thaliana OX=3702 GN=HINT1 PE=1 SV=1	Uncharacterized protein OS=Solanum lycopersicum OX=4081 PE=4 SV=1	PREDICTED: 14 kDa zinc-binding protein [Solanum tuberosum]
Soltu.DM.03G029770	3508	6566	5967	2245	1874	1969	481.381	924.258	842.438	303.907	250.848	269.549	1.60433e-06	1.48502e-05	-1.3412	down	[J]	Translation, ribosomal structure and biogenesis	Molecular Function: translation initiation factor activity (GO:0003743);; Molecular Function: translation elongation factor activity (GO:0003746);; Biological Process: translational initiation (GO:0006413);; Biological Process: translational frameshifting (GO:0006452);; Molecular Function: ribosome binding (GO:0043022);; Biological Process: positive regulation of translational elongation (GO:0045…	K03263|1.22671e-99|sot:102605379|(RefSeq) eukaryotic translation initiation factor 5A-5-like; K03263 translation initiation factor 5A	[J]	Translation, ribosomal structure and biogenesis	Eukaryotic elongation factor 5A hypusine, DNA-binding OB fold	Eukaryotic translation initiation factor 5A-5 OS=Solanum tuberosum OX=4113 GN=EIF5A5 PE=2 SV=1	Eukaryotic translation initiation factor 5A OS=Solanum chacoense OX=4108 PE=3 SV=1	eukaryotic translation initiation factor 5A-5 [Solanum tuberosum]
Soltu.DM.04G003480	86	57	58	253	621	204	4.38754	2.97243	3.00528	17.3683	45.47	12.8162	3.18235e-07	3.41206e-06	2.31323	up	--	--	Molecular Function: ubiquitin-protein transferase activity (GO:0004842);; Biological Process: protein ubiquitination (GO:0016567);;	K08332|7.217e-26|smo:SELMODRAFT_61948|(RefSeq) hypothetical protein; K08332 vacuolar protein 8	--	--	U-box domain	U-box domain-containing protein 21 OS=Arabidopsis thaliana OX=3702 GN=PUB21 PE=2 SV=1	RING-type E3 ubiquitin transferase OS=Solanum tuberosum OX=4113 GN=102604093 PE=4 SV=1	PREDICTED: U-box domain-containing protein 21-like [Solanum tuberosum]
Soltu.DM.09G028760	6	16	13	140	144	93	0.601829	1.11995	1.22075	12.0738	10.9477	8.75797	1.88452e-12	5.28832e-11	3.25018	up	[R]	General function prediction only	Molecular Function: zinc ion binding (GO:0008270);; Molecular Function: oxidoreductase activity (GO:0016491);; Biological Process: oxidation-reduction process (GO:0055114);;	K08070|4.93292e-119|aly:ARALYDRAFT_909687|(RefSeq) hypothetical protein; K08070 2-alkenal reductase [EC:1.3.1.74]	[R]	General function prediction only	Zinc-binding dehydrogenase;; N-terminal domain of oxidoreductase;; Zinc-binding dehydrogenase	NADP-dependent alkenal double bond reductase P2 OS=Arabidopsis thaliana OX=3702 GN=P2 PE=2 SV=2	Uncharacterized protein OS=Solanum tuberosum OX=4113 GN=102585543 PE=4 SV=1	PREDICTED: NADP-dependent alkenal double bond reductase P2-like [Solanum tuberosum]
Soltu.DM.09G022690	92	95	127	372	149	220	3.35681	3.51657	4.70248	13.3579	5.56769	8.21938	0.00213736	0.00819117	1.2164	up	--	--	Biological Process: signal transduction (GO:0007165);;	--	[T]	Signal transduction mechanisms	RhoGAP domain;; P21-Rho-binding domain	Rho GTPase-activating protein 2 OS=Arabidopsis thaliana OX=3702 GN=ROPGAP2 PE=1 SV=1	Uncharacterized protein OS=Solanum tuberosum OX=4113 GN=102594321 PE=4 SV=1	PREDICTED: rho GTPase-activating protein 2-like isoform X2 [Solanum tuberosum]
Soltu.DM.11G021220	3499	4631	5639	1661	1283	1163	159.572	213	259.224	76.7357	60.3972	56.0189	1.62934e-10	3.29637e-09	-1.68414	down	--	--	Molecular Function: nucleotide binding (GO:0000166);; Biological Process: mRNA splicing, via spliceosome (GO:0000398);; Molecular Function: RNA binding (GO:0003723);; Molecular Function: metal ion binding (GO:0046872);; Cellular Component: U2AF (GO:0089701);;	K12836|2.97666e-156|sot:102590524|(RefSeq) splicing factor U2af small subunit B-like; K12836 splicing factor U2AF 35 kDa subunit	[A]	RNA processing and modification	Zinc finger C-x8-C-x5-C-x3-H type (and similar);; RNA recognition motif. (a.k.a. RRM, RBD, or RNP domain)	Splicing factor U2af small subunit A OS=Oryza sativa subsp. japonica OX=39947 GN=U2AF35A PE=2 SV=1	Uncharacterized protein OS=Solanum tuberosum OX=4113 GN=102590524 PE=4 SV=1	PREDICTED: splicing factor U2af small subunit B-like [Solanum tuberosum]
Soltu.DM.02G030940	338	350	263	846	584	731	12.2755	12.859	9.83016	30.3622	21.2808	26.6667	1.32883e-06	1.25264e-05	1.19545	up	--	--	Cellular Component: exocyst (GO:0000145);; Biological Process: exocytosis (GO:0006887);;	K07195|0|sot:102586317|(RefSeq) exocyst complex component EXO70B1; K07195 exocyst complex component 7	[U]	Intracellular trafficking, secretion, and vesicular transport	Exo70 exocyst complex subunit	Exocyst complex component EXO70E2 OS=Arabidopsis thaliana OX=3702 GN=EXO70E2 PE=1 SV=1	Exocyst subunit Exo70 family protein OS=Solanum chacoense OX=4108 PE=3 SV=1	PREDICTED: exocyst complex component EXO70B1 [Solanum tuberosum]
Soltu.DM.09G026190	3	41	16	85	76	188	0.319565	3.51805	1.3673	7.48507	6.73005	16.4777	0.00121325	0.00509187	2.19954	up	[R]	General function prediction only	Molecular Function: oxidoreductase activity (GO:0016491);; Molecular Function: metal ion binding (GO:0046872);; Biological Process: oxidation-reduction process (GO:0055114);;	K13229|7.88513e-65|zma:541977|(RefSeq) DIBOA-glucoside dioxygenase BX6; K13229 2,4-dihydroxy-1,4-benzoxazin-3-one-glucoside dioxygenase [EC:1.14.11.59]	[QR]	--	2OG-Fe(II) oxygenase superfamily;; non-haem dioxygenase in morphine synthesis N-terminal	1-aminocyclopropane-1-carboxylate oxidase homolog OS=Solanum lycopersicum OX=4081 GN=ACO3 PE=2 SV=1	Uncharacterized protein OS=Solanum tuberosum OX=4113 PE=3 SV=1	PREDICTED: 1-aminocyclopropane-1-carboxylate oxidase homolog [Solanum tuberosum]
Soltu.DM.10G004470	515	489	631	244	226	207	37.2408	36.0886	46.9702	18.1698	17.2413	15.9936	3.11582e-08	4.10871e-07	-1.22642	down	--	--	--	K11649|8.31524e-20|mtr:MTR_6g053260|(RefSeq) F-box and associated interaction domain protein; K11649 SWI/SNF related-matrix-associated actin-dependent regulator of chromatin subfamily C	--	--	F-box domain;; F-box-like;; F-box associated	F-box/kelch-repeat protein At3g06240 OS=Arabidopsis thaliana OX=3702 GN=At3g06240 PE=2 SV=1	Uncharacterized protein OS=Solanum tuberosum OX=4113 GN=102592783 PE=4 SV=1	PREDICTED: F-box/kelch-repeat protein At3g06240-like [Solanum tuberosum]
Soltu.DM.05G027050	1563	2776	2888	915	879	886	101.299	183.011	193.786	59.6185	56.7982	59.9362	8.42521e-07	8.27793e-06	-1.37473	down	--	--	Cellular Component: integral component of membrane (GO:0016021);;	K18643|1.06233e-75|aly:ARALYDRAFT_660715|(RefSeq) hypothetical protein; K18643 katanin p80 WD40 repeat-containing subunit B1	[R]	General function prediction only	Cleft lip and palate transmembrane protein 1 (CLPTM1)	Cleft lip and palate transmembrane protein 1 homolog OS=Danio rerio OX=7955 GN=clptm1 PE=2 SV=1	Uncharacterized protein OS=Solanum tuberosum OX=4113 GN=102605505 PE=4 SV=1	PREDICTED: cleft lip and palate transmembrane protein 1 homolog isoform X2 [Solanum tuberosum]
Soltu.DM.02G020110	478	435	624	134	155	148	36.256	32.8346	46.1443	10.257	11.9394	11.1501	1.05559e-12	3.10047e-11	-1.75728	down	--	--	--	--	--	--	Senescence regulator	--	Uncharacterized protein OS=Solanum tuberosum OX=4113 GN=102595538 PE=4 SV=1	PREDICTED: uncharacterized protein LOC102595538 [Solanum tuberosum]
Soltu.DM.04G024310	387	306	335	1036	1333	777	15.9631	12.7157	13.8012	41.2502	53.3239	31.0179	1.3946e-09	2.34878e-08	1.61296	up	[RTKL]	--	Molecular Function: nucleotide binding (GO:0000166);; Molecular Function: protein kinase activity (GO:0004672);;	K04730|0|mdm:103400275|(RefSeq) uncharacterized LOC103400275	--	--	Protein kinase domain;; Protein tyrosine kinase;; Universal stress protein family	Putative proline-rich receptor-like protein kinase PERK11 OS=Arabidopsis thaliana OX=3702 GN=PERK11 PE=2 SV=2	Uncharacterized protein OS=Solanum tuberosum OX=4113 PE=4 SV=1	PREDICTED: probable receptor-like serine/threonine-protein kinase At5g57670 [Solanum tuberosum]
Soltu.DM.11G025200	118	125	126	40	64	46	8.33205	8.93437	9.62996	2.95503	5.17232	3.19761	0.000173731	0.00094936	-1.23368	down	[E]	Amino acid transport and metabolism	Biological Process: amino acid transmembrane transport (GO:0003333);; Cellular Component: chloroplast inner membrane (GO:0009706);; Cellular Component: integral component of membrane (GO:0016021);;	K03834|0|sot:102592173|(RefSeq) tyrosine-specific transport protein; K03834 tyrosine-specific transport protein	--	--	Tryptophan/tyrosine permease family	Tyrosine-specific transport protein OS=Shigella flexneri OX=623 GN=tyrP PE=3 SV=1	Uncharacterized protein OS=Solanum tuberosum OX=4113 GN=102592173 PE=4 SV=1	PREDICTED: tyrosine-specific transport protein isoform X2 [Solanum tuberosum]
Soltu.DM.08G030220	2927	5689	3971	401	673	1058	123.979	222.888	156.953	18.6729	30.8907	44.5293	1.82365e-10	3.65535e-09	-2.43695	down	--	--	Molecular Function: hydrolase activity, hydrolyzing O-glycosyl compounds (GO:0004553);; Biological Process: carbohydrate metabolic process (GO:0005975);;	K19891|9.50617e-79|smo:SELMODRAFT_87871|(RefSeq) hypothetical protein; K19891 glucan endo-1,3-beta-glucosidase 1/2/3 [EC:3.2.1.39]	--	--	Glycosyl hydrolases family 17	Glucan endo-1,3-beta-glucosidase 11 OS=Arabidopsis thaliana OX=3702 GN=At1g32860 PE=2 SV=1	Putative PD beta-1,3-glucanase 2 OS=Solanum tuberosum OX=4113 GN=PdB13G_2 PE=2 SV=1	glucan endo-1,3-beta-glucosidase 11-like precursor [Solanum tuberosum]
Soltu.DM.11G006100	52	15	8	0	0	2	2.48954	0.725068	0.381926	0	0	0.14521	0.000193965	0.001045	-3.34929	down	[RTKL]	--	Molecular Function: protein kinase activity (GO:0004672);; Molecular Function: ATP binding (GO:0005524);; Biological Process: protein phosphorylation (GO:0006468);;	K08286|5.17917e-140|brp:103827621|(RefSeq) serine/threonine-protein kinase D6PKL2; K08286 protein-serine/threonine kinase [EC:2.7.11.-]	[R]	General function prediction only	Protein kinase domain;; Protein tyrosine kinase	Serine/threonine-protein kinase D6PKL2 OS=Arabidopsis thaliana OX=3702 GN=D6PKL2 PE=1 SV=1	Uncharacterized protein OS=Solanum tuberosum OX=4113 GN=102586112 PE=4 SV=1	PREDICTED: serine/threonine-protein kinase D6PKL2-like [Solanum tuberosum]
Soltu.DM.02G003120	1188	2126	1786	4960	6068	3304	54.4736	99.246	80.5112	235.818	294.755	157.373	2.89138e-06	2.51295e-05	1.47816	up	[P]	Inorganic ion transport and metabolism	Molecular Function: ferredoxin-NADP+ reductase activity (GO:0004324);; Cellular Component: chloroplast (GO:0009507);; Biological Process: photosynthesis (GO:0015979);; Biological Process: oxidation-reduction process (GO:0055114);;	K02641|0|sot:102579393|(RefSeq) ferredoxin--NADP reductase, root-type isozyme, chloroplastic-like; K02641 ferredoxin--NADP+ reductase [EC:1.18.1.2]	[C]	Energy production and conversion	Oxidoreductase NAD-binding domain	Ferredoxin--NADP reductase, root-type isozyme, chloroplastic OS=Nicotiana tabacum OX=4097 PE=2 SV=1	Ferredoxin--NADP reductase, chloroplastic OS=Solanum tuberosum OX=4113 GN=102579393 PE=3 SV=1	PREDICTED: ferredoxin--NADP reductase, root-type isozyme, chloroplastic-like [Solanum tuberosum]
Soltu.DM.01G027350	2	1	3	153	77	39	0.149234	0.0634062	0.202438	9.5194	4.97551	2.51741	1.62754e-11	3.87569e-10	4.63471	up	[M]	Cell wall/membrane/envelope biogenesis	Molecular Function: polygalacturonase activity (GO:0004650);; Cellular Component: extracellular region (GO:0005576);; Biological Process: carbohydrate metabolic process (GO:0005975);; Biological Process: cell wall organization (GO:0071555);;	K01213|0|sot:102581953|(RefSeq) polygalacturonase-like; K01184 polygalacturonase [EC:3.2.1.15]	--	--	Glycosyl hydrolases family 28;; Pectate lyase superfamily protein	Polygalacturonase OS=Actinidia deliciosa OX=3627 PE=2 SV=1	Uncharacterized protein OS=Solanum lycopersicum OX=4081 GN=101263946 PE=3 SV=1	PREDICTED: polygalacturonase-like [Solanum tuberosum]
Soltu.DM.11G014690	2087	2087	2349	5256	4488	4422	59.9363	60.1163	67.1124	140.383	121.774	119.185	4.49021e-11	9.90861e-10	1.13968	up	--	--	--	--	--	--	--	--	--	PREDICTED: uncharacterized protein LOC107058905 [Solanum tuberosum]
Soltu.DM.10G025920	52	32	37	163	94	98	2.52855	1.58003	1.79831	8.37517	4.90672	5.13062	0.000168045	0.000922169	1.51586	up	--	--	Cellular Component: integral component of membrane (GO:0016021);;	K01228|8.88579e-95|sita:101767079|(RefSeq) LOW QUALITY PROTEIN: alpha-glucosidase 2-like; K01228 mannosyl-oligosaccharide glucosidase [EC:3.2.1.106]	[GMW]	--	Exostosin family	Probable arabinosyltransferase ARAD1 OS=Arabidopsis thaliana OX=3702 GN=ARAD1 PE=1 SV=1	Uncharacterized protein OS=Solanum tuberosum OX=4113 GN=102598664 PE=3 SV=1	PREDICTED: probable arabinosyltransferase ARAD1 [Solanum tuberosum]
Soltu.DM.03G029020	53	9	2	193	312	268	4.12142	0.726338	0.184678	14.4385	23.1609	19.9744	1.10978e-05	8.44483e-05	3.07531	up	--	--	Cellular Component: intrinsic component of membrane (GO:0031224);; Biological Process: cellular process (GO:0044763);;	--	--	--	COBRA-like protein	COBRA-like protein 4 OS=Arabidopsis thaliana OX=3702 GN=COBL4 PE=2 SV=2	COBRA-like protein OS=Capsicum annuum OX=4072 GN=T459_10339 PE=3 SV=1	PREDICTED: COBRA-like protein 4 [Solanum tuberosum]
Soltu.DM.05G012040	466	772	683	344	252	297	32.6419	58.0449	51.1513	31.8803	15.6406	19.4209	0.000171452	0.000937435	-1.05381	down	--	--	--	K09264|2.44962e-15|vvi:100267653|(RefSeq) flowering locus C; K09264 MADS-box transcription factor, plant	[K]	Transcription	K-box region	Agamous-like MADS-box protein AGL27 OS=Arabidopsis thaliana OX=3702 GN=AGL27 PE=1 SV=1	Putative agamous-like MADS-box protein AGL27-like OS=Solanum chacoense OX=4108 PE=4 SV=1	PREDICTED: agamous-like MADS-box protein AGL27 [Solanum tuberosum]
Soltu.DM.11G020440	6824	8838	11665	3775	3805	3233	230.222	305.02	396.886	125.711	128.711	109.701	2.84166e-07	3.07211e-06	-1.28759	down	[O]	Posttranslational modification, protein turnover, chaperones	Molecular Function: ATP binding (GO:0005524);;	K03283|0|sot:102594883|(RefSeq) heat shock cognate 70 kDa protein; K03283 heat shock 70kDa protein 1/2/6/8	[O]	Posttranslational modification, protein turnover, chaperones	Hsp70 protein;; MreB/Mbl protein;; NAD-specific glutamate dehydrogenase	Heat shock cognate 70 kDa protein OS=Petunia hybrida OX=4102 GN=HSP70 PE=2 SV=1	Uncharacterized protein OS=Solanum tuberosum OX=4113 GN=102594883 PE=3 SV=1	PREDICTED: heat shock cognate 70 kDa protein [Solanum tuberosum]
Soltu.DM.08G015430	300	368	417	135	134	149	26.3622	26.4191	29.8697	10.5562	10.0858	14.0266	6.43773e-08	8.00733e-07	-1.32659	down	[E]	Amino acid transport and metabolism	--	K14638|0|sot:102600327|(RefSeq) protein NRT1/ PTR FAMILY 1.2-like; K14638 solute carrier family 15 (peptide/histidine transporter), member 3/4	[E]	Amino acid transport and metabolism	POT family;; Major Facilitator Superfamily	Protein NRT1/ PTR FAMILY 1.2 OS=Arabidopsis thaliana OX=3702 GN=NPF1.2 PE=1 SV=1	Uncharacterized protein OS=Solanum lycopersicum OX=4081 PE=4 SV=1	PREDICTED: protein NRT1/ PTR FAMILY 1.2-like [Solanum tuberosum]
Soltu.DM.10G021460	0	0	0	0	43	44	0	4.36773e-09	0	9.81299e-05	2.11213	2.1606	0.000616222	0.00284588	3.32217	up	--	--	Biological Process: flavonoid biosynthetic process (GO:0009813);; Cellular Component: intracellular membrane-bounded organelle (GO:0043231);; Biological Process: flavonoid glucuronidation (GO:0052696);; Molecular Function: quercetin 3-O-glucosyltransferase activity (GO:0080043);; Molecular Function: quercetin 7-O-glucosyltransferase activity (GO:0080044);;	K13496|0|nnu:104587322|(RefSeq) UDP-glycosyltransferase 73C1-like; K13496 UDP-glucosyl transferase 73C [EC:2.4.1.-]	[GC]	--	UDP-glucoronosyl and UDP-glucosyl transferase	UDP-glycosyltransferase 73D1 OS=Arabidopsis thaliana OX=3702 GN=UGT73D1 PE=3 SV=1	Glycosyltransferase OS=Solanum tuberosum OX=4113 GN=102602828 PE=3 SV=1	PREDICTED: UDP-glycosyltransferase 73D1 [Solanum tuberosum]
Soltu.DM.05G007720	741	604	645	186	270	244	38.0622	31.7514	34.2222	9.75823	14.4693	12.7084	3.30517e-10	6.31968e-09	-1.45761	down	--	--	Cellular Component: nucleus (GO:0005634);;	K18810|0|sot:102605668|(RefSeq) cyclin-D1-1; K18810 cyclin D1/2/4, plant	[D]	Cell cycle control, cell division, chromosome partitioning	Cyclin, N-terminal domain;; Cyclin, C-terminal domain	Cyclin-D1-1 OS=Arabidopsis thaliana OX=3702 GN=CYCD1-1 PE=1 SV=3	Uncharacterized protein OS=Solanum tuberosum OX=4113 GN=102605668 PE=3 SV=1	PREDICTED: cyclin-D1-1 [Solanum tuberosum]
Soltu.DM.10G003470	210	87	89	39	18	21	16.586	6.8029	7.05634	3.48495	1.62891	1.86425	3.36172e-05	0.000224764	-2.10521	down	--	--	Cellular Component: plant-type cell wall (GO:0009505);; Cellular Component: integral component of membrane (GO:0016021);;	K13420|1.02632e-29|vra:106752886|(RefSeq) LRR receptor-like serine/threonine-protein kinase FLS2; K13420 LRR receptor-like serine/threonine-protein kinase FLS2 [EC:2.7.11.1]	[R]	General function prediction only	Leucine rich repeat;; Leucine Rich repeats (2 copies);; Leucine Rich Repeat	Receptor like protein 29 OS=Arabidopsis thaliana OX=3702 GN=RLP29 PE=2 SV=1	Uncharacterized protein OS=Solanum tuberosum OX=4113 GN=102596273 PE=4 SV=1	PREDICTED: protein TOO MANY MOUTHS [Solanum tuberosum]
Soltu.DM.09G018910	273	256	275	1328	1266	850	9.11576	8.61957	9.16746	45.3118	44.1495	29.4927	2.84967e-17	1.55244e-15	2.09492	up	--	--	--	K16911|1.6563e-97|sind:105160724|(RefSeq) DEAD-box ATP-dependent RNA helicase 7; K16911 ATP-dependent RNA helicase DDX21 [EC:3.6.4.13]	[GMW]	--	Exostosin family	Xyloglucan galactosyltransferase MUR3 OS=Arabidopsis thaliana OX=3702 GN=MUR3 PE=1 SV=1	Putative xyloglucan galactosyltransferase KATAMARI1-like OS=Solanum chacoense OX=4108 PE=3 SV=1	PREDICTED: xyloglucan galactosyltransferase KATAMARI1 homolog [Solanum tuberosum]
Soltu.DM.04G005970	85	161	105	2721	2117	907	5.2852	9.90962	6.29096	166.57	133.409	56.4626	2.34957e-20	1.84773e-18	3.86848	up	--	--	Molecular Function: DNA binding (GO:0003677);; Cellular Component: nucleus (GO:0005634);; Biological Process: regulation of transcription, DNA-templated (GO:0006355);;	K12581|9.83699e-18|bna:106383523|(RefSeq) NAC domain-containing protein 89-like	--	--	No apical meristem (NAM) protein	NAC domain-containing protein 2 OS=Arabidopsis thaliana OX=3702 GN=NAC002 PE=1 SV=2	Uncharacterized protein OS=Solanum tuberosum OX=4113 PE=4 SV=1	NAC domain-containing protein 2 [Solanum tuberosum]
Soltu.DM.04G007690	167	221	140	559	381	377	5.96329	7.39099	4.86053	20.6657	13.9192	14.1124	1.16139e-05	8.77928e-05	1.31727	up	--	--	Molecular Function: nucleotide binding (GO:0000166);; Molecular Function: DNA binding (GO:0003677);; Cellular Component: proteasome regulatory particle, base subcomplex (GO:0008540);; Molecular Function: TBP-class protein binding (GO:0017025);; Biological Process: ubiquitin-dependent ERAD pathway (GO:0030433);; Cellular Component: nuclear proteasome complex (GO:0031595);; Cellular Component: cyto…	K03255|6.04606e-31|smo:SELMODRAFT_442478|(RefSeq) hypothetical protein; K03255 protein TIF31	--	--	--	Telomere repeat-binding protein 4 OS=Arabidopsis thaliana OX=3702 GN=TRP4 PE=1 SV=1	Uncharacterized protein OS=Solanum tuberosum OX=4113 GN=102578199 PE=4 SV=1	PREDICTED: telomere repeat-binding protein 4-like [Solanum tuberosum]
Soltu.DM.03G028940	144	72	75	357	399	311	5.35438	2.70414	2.79259	13.6205	15.3803	11.9773	5.82484e-08	7.30089e-07	1.84705	up	--	--	Cellular Component: Golgi membrane (GO:0000139);; Cellular Component: integral component of membrane (GO:0016021);; Biological Process: pectin biosynthetic process (GO:0045489);; Molecular Function: polygalacturonate 4-alpha-galacturonosyltransferase activity (GO:0047262);; Biological Process: cell wall organization (GO:0071555);;	K13648|0|sot:102582368|(RefSeq) probable galacturonosyltransferase 11; K13648 alpha-1,4-galacturonosyltransferase [EC:2.4.1.43]	--	--	Glycosyl transferase family 8;; Sulfotransferase domain;; Sulfotransferase family	Probable galacturonosyltransferase 11 OS=Arabidopsis thaliana OX=3702 GN=GAUT11 PE=2 SV=1	Hexosyltransferase OS=Solanum tuberosum OX=4113 GN=102582368 PE=3 SV=1	PREDICTED: probable galacturonosyltransferase 11 [Solanum tuberosum]
Soltu.DM.01G020480	359	378	394	1019	637	780	9.30462	9.78225	10.4208	25.7217	16.333	19.5863	6.86793e-06	5.49406e-05	1.11905	up	[I]	Lipid transport and metabolism	Molecular Function: catalytic activity (GO:0003824);;	K01115|0|sot:102597975|(RefSeq) phospholipase D zeta 1-like; K01115 phospholipase D1/2 [EC:3.1.4.4]	[I]	Lipid transport and metabolism	Phospholipase D Active site motif;; PLD-like domain;; PH domain;; PX domain	Phospholipase D zeta 1 OS=Arabidopsis thaliana OX=3702 GN=PLDZETA1 PE=1 SV=1	Phospholipase OS=Solanum lycopersicum OX=4081 PE=3 SV=1	PREDICTED: phospholipase D zeta 1-like isoform X1 [Solanum tuberosum]
Soltu.DM.02G033570	609	651	674	1675	1115	1209	28.4323	30.303	31.2149	73.9235	49.958	54.3353	5.50103e-06	4.49274e-05	1.06329	up	--	--	Molecular Function: zinc ion binding (GO:0008270);;	K16280|0|sot:102585646|(RefSeq) E3 ubiquitin-protein ligase RGLG2-like; K16280 E3 ubiquitin-protein ligase RGLG [EC:2.3.2.27]	[T]	Signal transduction mechanisms	Copine;; Zinc finger, C3HC4 type (RING finger)	E3 ubiquitin-protein ligase RGLG2 OS=Arabidopsis thaliana OX=3702 GN=RGLG2 PE=1 SV=1	Uncharacterized protein OS=Solanum tuberosum OX=4113 GN=102585646 PE=4 SV=1	PREDICTED: E3 ubiquitin-protein ligase RGLG2-like [Solanum tuberosum]
Soltu.DM.11G004620	884	1212	849	3555	2593	2384	39.8165	57.6844	40.8384	167.205	122.035	114.29	3.00218e-09	4.7993e-08	1.53746	up	--	--	Molecular Function: DNA binding (GO:0003677);; Cellular Component: nucleus (GO:0005634);; Biological Process: regulation of transcription, DNA-templated (GO:0006355);;	K12581|5.61776e-25|bna:106383523|(RefSeq) NAC domain-containing protein 89-like	--	--	No apical meristem (NAM) protein	NAC domain containing protein 50 OS=Arabidopsis thaliana OX=3702 GN=NAC050 PE=1 SV=1	Uncharacterized protein OS=Solanum tuberosum OX=4113 GN=107063498 PE=4 SV=1	PREDICTED: NAC domain-containing protein 78-like [Solanum tuberosum]
Soltu.DM.04G033410	112	116	88	835	475	709	10.4279	10.855	8.38775	80.8563	46.7655	70.1848	7.49271e-19	5.12738e-17	2.6426	up	--	--	Molecular Function: transferase activity, transferring acyl groups other than amino-acyl groups (GO:0016747);;	K19747|2.09778e-62|vvi:100243942|(RefSeq) BAHD acyltransferase DCR; K19747 BAHD acyltransferase [EC:2.3.1.-]	--	--	Transferase family	Uncharacterized acetyltransferase At3g50280 OS=Arabidopsis thaliana OX=3702 GN=At3g50280 PE=3 SV=1	Uncharacterized protein OS=Solanum lycopersicum OX=4081 PE=4 SV=1	PREDICTED: uncharacterized acetyltransferase At3g50280-like [Solanum tuberosum]
Soltu.DM.03G024690	0	0	1	161	162	34	0	0	0.071384	10.282	10.5887	2.23035	2.63598e-14	9.92461e-13	5.99218	up	[Q]	Secondary metabolites biosynthesis, transport and catabolism	Molecular Function: monooxygenase activity (GO:0004497);; Molecular Function: iron ion binding (GO:0005506);; Molecular Function: oxidoreductase activity, acting on paired donors, with incorporation or reduction of molecular oxygen (GO:0016705);; Molecular Function: heme binding (GO:0020037);; Biological Process: oxidation-reduction process (GO:0055114);;	K13407|8.20196e-152|atr:105420258|(RefSeq) cytochrome P450 94A1	[QI]	--	Cytochrome P450	Cytochrome P450 94B3 OS=Arabidopsis thaliana OX=3702 GN=CYP94B3 PE=1 SV=1	Uncharacterized protein OS=Solanum tuberosum OX=4113 GN=102585163 PE=3 SV=1	PREDICTED: cytochrome P450 94B3-like [Solanum tuberosum]
Soltu.DM.05G022280	517	324	579	231	204	239	52.6393	34.2972	59.9242	25.0747	22.7207	26.7466	0.000383041	0.00189509	-1.02215	down	--	--	Biological Process: flavonoid biosynthetic process (GO:0009813);; Molecular Function: chalcone isomerase activity (GO:0045430);;	K01859|2.98854e-14|sind:105163171|(RefSeq) chalcone--flavonone isomerase; K01859 chalcone isomerase [EC:5.5.1.6]	--	--	Chalcone-flavanone isomerase	Probable chalcone--flavonone isomerase 3 OS=Arabidopsis thaliana OX=3702 GN=CHI3 PE=1 SV=1	Chalcone-flavonone isomerase family protein OS=Solanum tuberosum OX=4113 GN=102583606 PE=3 SV=1	PREDICTED: probable chalcone--flavonone isomerase 3 [Solanum tuberosum]
Soltu.DM.06G029250	32	42	39	229	486	187	1.52977	2.12853	1.85517	11.0776	24.7564	9.50288	1.47949e-11	3.54755e-10	2.87293	up	--	--	--	--	--	--	--	--	Uncharacterized protein OS=Solanum tuberosum OX=4113 GN=107063350 PE=4 SV=1	PREDICTED: uncharacterized protein LOC107063350 [Solanum tuberosum]
Soltu.DM.12G016760	357	727	750	37	10	77	30.2235	67.1248	72.2804	4.18743	0.824179	8.05012	2.38966e-10	4.69814e-09	-3.51767	down	--	--	Cellular Component: integral component of membrane (GO:0016021);; Molecular Function: transmembrane transporter activity (GO:0022857);; Biological Process: transmembrane transport (GO:0055085);;	K01623|2.95614e-58|pda:103722777|(RefSeq) WAT1-related protein At3g18200	--	--	EamA-like transporter family	WAT1-related protein At1g09380 OS=Arabidopsis thaliana OX=3702 GN=At1g09380 PE=2 SV=1	WAT1-related protein OS=Solanum tuberosum OX=4113 GN=102600872 PE=3 SV=1	PREDICTED: WAT1-related protein At1g09380-like [Solanum tuberosum]
Soltu.DM.09G027730	254	302	293	90	133	97	20.7728	24.6302	24.363	7.86902	11.1053	8.12936	5.79059e-07	5.89733e-06	-1.35288	down	--	--	Cellular Component: integral component of membrane (GO:0016021);;	--	--	--	--	--	Uncharacterized protein OS=Solanum tuberosum OX=4113 GN=102584223 PE=4 SV=1	PREDICTED: uncharacterized protein LOC102584223 [Solanum tuberosum]
Soltu.DM.03G033450	1422	2306	2412	1045	760	885	43.5712	71.8352	73.7075	32.0229	23.8619	27.9392	4.14413e-05	0.00026932	-1.13819	down	--	--	Molecular Function: peroxidase activity (GO:0004601);; Biological Process: response to oxidative stress (GO:0006979);; Molecular Function: heme binding (GO:0020037);; Molecular Function: dioxygenase activity (GO:0051213);; Biological Process: oxidation-reduction process (GO:0055114);; Biological Process: cellular oxidant detoxification (GO:0098869);;	K10529|0|jcu:105641982|(RefSeq) alpha-dioxygenase 1; K10529 alpha-dioxygenase [EC:1.14.99.-]	[R]	General function prediction only	Animal haem peroxidase	Alpha-dioxygenase 2 OS=Arabidopsis thaliana OX=3702 GN=DOX2 PE=2 SV=1	Uncharacterized protein OS=Solanum tuberosum OX=4113 GN=102578713 PE=4 SV=1	PREDICTED: alpha-dioxygenase 2 [Solanum tuberosum]
Soltu.DM.02G002710	158	97	111	454	316	261	7.14867	4.40467	4.95391	21.5698	15.2232	12.4634	8.57494e-06	6.69752e-05	1.48201	up	--	--	Molecular Function: DNA-binding transcription factor activity (GO:0003700);; Biological Process: regulation of transcription, DNA-templated (GO:0006355);; Molecular Function: sequence-specific DNA binding (GO:0043565);;	K13425|3.37944e-44|spen:107007610|(RefSeq) WRKY transcription factor 22-like; K13425 WRKY transcription factor 22	--	--	WRKY DNA -binding domain	Probable WRKY transcription factor 35 OS=Arabidopsis thaliana OX=3702 GN=WRKY35 PE=2 SV=1	Uncharacterized protein OS=Solanum tuberosum OX=4113 GN=102579681 PE=4 SV=1	PREDICTED: probable WRKY transcription factor 14 [Solanum tuberosum]
Soltu.DM.09G016790	29	7	15	230	264	123	1.69146	0.440381	0.864101	14.3091	16.6759	7.68174	4.67797e-11	1.02857e-09	3.36063	up	[RTKL]	--	Molecular Function: protein serine/threonine kinase activity (GO:0004674);; Molecular Function: ATP binding (GO:0005524);; Biological Process: protein phosphorylation (GO:0006468);;	K08282|2.27724e-58|vvi:100262213|(RefSeq) phototropin-1; K20715 phototropin [EC:2.7.11.1]	[R]	General function prediction only	Protein kinase domain;; Protein tyrosine kinase;; Kinase-like;; Fungal protein kinase	Serine/threonine-protein kinase OXI1 OS=Arabidopsis thaliana OX=3702 GN=OXI1 PE=1 SV=1	Uncharacterized protein OS=Solanum tuberosum OX=4113 GN=102580814 PE=4 SV=1	PREDICTED: serine/threonine-protein kinase OXI1-like [Solanum tuberosum]
Soltu.DM.08G018430	76	162	136	746	493	444	3.95805	8.76354	7.18134	38.9534	26.5524	24.0188	4.74137e-09	7.28691e-08	2.12137	up	--	--	Cellular Component: Golgi membrane (GO:0000139);; Biological Process: protein glycosylation (GO:0006486);; Molecular Function: galactosyltransferase activity (GO:0008378);; Cellular Component: integral component of membrane (GO:0016021);;	K06638|5.2774e-156|osa:4325085|(RefSeq) mitotic spindle checkpoint protein MAD1; K06679 mitotic spindle assembly checkpoint protein MAD1	[G]	Carbohydrate transport and metabolism	Galactosyltransferase;; Domain of unknown function (DUF4094)	Beta-1,3-galactosyltransferase 7 OS=Arabidopsis thaliana OX=3702 GN=B3GALT7 PE=2 SV=1	Hexosyltransferase OS=Solanum tuberosum OX=4113 GN=102605545 PE=3 SV=1	PREDICTED: beta-1,3-galactosyltransferase 7-like [Solanum tuberosum]
Soltu.DM.03G003340	43	126	75	225	177	223	2.6449	7.8226	4.71375	14.0084	11.121	14.0493	0.0014801	0.00601007	1.31886	up	[RTKL]	--	Molecular Function: protein serine/threonine kinase activity (GO:0004674);; Molecular Function: ATP binding (GO:0005524);; Biological Process: protein phosphorylation (GO:0006468);;	K00924|1.74268e-169|brp:103874733|(RefSeq) probable serine/threonine-protein kinase Cx32, chloroplastic; K00924 kinase [EC:2.7.1.-]	[T]	Signal transduction mechanisms	Protein tyrosine kinase;; Protein kinase domain	Probable serine/threonine-protein kinase CST OS=Arabidopsis thaliana OX=3702 GN=CST PE=1 SV=2	Uncharacterized protein OS=Solanum tuberosum OX=4113 GN=102605154 PE=3 SV=1	PREDICTED: probable serine/threonine-protein kinase Cx32, chloroplastic [Solanum tuberosum]
Soltu.DM.S002200	11	2	4	120	224	700	0.876379	0.168606	0.35621	9.85597	18.8468	58.2194	2.57973e-15	1.12808e-13	5.16263	up	--	--	Cellular Component: extracellular space (GO:0005615);; Biological Process: carbohydrate metabolic process (GO:0005975);; Biological Process: defense response (GO:0006952);; Molecular Function: glucan endo-1,3-beta-D-glucosidase activity (GO:0042973);;	K19891|1.67522e-49|zma:100191471|(RefSeq) putative O-Glycosyl hydrolase superfamily protein precursor; K19891 glucan endo-1,3-beta-glucosidase 1/2/3 [EC:3.2.1.39]	--	--	Glycosyl hydrolases family 17;; Glycosyl hydrolases family 17	Glucan endo-1,3-beta-glucosidase A OS=Solanum lycopersicum OX=4081 PE=1 SV=1	Acidic class II 1,3-beta-glucanase (Fragment) OS=Solanum tuberosum OX=4113 GN=GluA1 PE=2 SV=1	acidic class II 1,3-beta-glucanase precursor, partial [Solanum tuberosum]
Soltu.DM.01G033870	106	75	62	238	142	149	3.96782	2.9445	2.45536	8.76167	5.48784	5.73714	0.0023225	0.00879186	1.11404	up	--	--	--	K02470|5.08275e-30|bna:106372518|(RefSeq) DNA gyrase subunit B-like isoform X2; K02470 DNA gyrase subunit B [EC:5.6.2.2]	--	--	ARID/BRIGHT DNA binding domain	AT-rich interactive domain-containing protein 1 OS=Arabidopsis thaliana OX=3702 GN=ARID1 PE=2 SV=1	Uncharacterized protein OS=Solanum tuberosum OX=4113 PE=4 SV=1	PREDICTED: AT-rich interactive domain-containing protein 1 [Solanum tuberosum]
Soltu.DM.02G001700	213	183	210	509	590	366	12.5083	11.0258	12.2738	30.5576	35.3143	22.7199	1.33628e-06	1.259e-05	1.27941	up	--	--	--	--	--	--	LysM domain	--	Uncharacterized protein OS=Solanum tuberosum OX=4113 GN=102602521 PE=4 SV=1	PREDICTED: uncharacterized protein LOC102602521 [Solanum tuberosum]
Soltu.DM.11G001270	279	385	411	129	120	183	33.3753	46.0713	49.4418	15.7319	14.665	22.4503	2.07704e-05	0.000146876	-1.25819	down	--	--	Cellular Component: endoplasmic reticulum (GO:0005783);; Cellular Component: integral component of membrane (GO:0016021);;	--	--	--	--	--	Uncharacterized protein OS=Solanum tuberosum OX=4113 GN=102582984 PE=4 SV=1	PREDICTED: uncharacterized protein LOC102582984 [Solanum tuberosum]
Soltu.DM.01G038080	118	50	82	487	365	226	8.88679	3.76939	5.8217	34.741	28.7182	16.449	6.92145e-07	6.94745e-06	2.04334	up	--	--	Molecular Function: catalytic activity (GO:0003824);; Biological Process: metabolic process (GO:0008152);;	--	--	--	Histidine phosphatase superfamily (branch 1)	Phosphoglycerate mutase-like protein AT74 OS=Arabidopsis thaliana OX=3702 GN=At3g05170 PE=2 SV=1	Uncharacterized protein OS=Solanum lycopersicum OX=4081 PE=4 SV=1	phosphoglycerate mutase-like protein AT74H [Solanum lycopersicum]
Soltu.DM.12G007760	92	54	80	202	236	116	8.50215	5.40521	7.61691	19.9211	24.2802	12.0471	0.000977258	0.00421483	1.27147	up	--	--	Molecular Function: DNA binding (GO:0003677);; Molecular Function: DNA-binding transcription factor activity (GO:0003700);; Cellular Component: nucleus (GO:0005634);; Biological Process: regulation of transcription, DNA-templated (GO:0006355);; Molecular Function: protein dimerization activity (GO:0046983);;	K09260|1.03831e-79|spen:107027318|(RefSeq) agamous-like MADS-box protein AGL19; K09260 MADS-box transcription enhancer factor 2A	[K]	Transcription	SRF-type transcription factor (DNA-binding and dimerisation domain);; K-box region	MADS-box protein SOC1 OS=Arabidopsis thaliana OX=3702 GN=SOC1 PE=1 SV=1	Uncharacterized protein OS=Solanum lycopersicum OX=4081 GN=101267688 PE=4 SV=1	PREDICTED: MADS-box protein SOC1-like [Solanum tuberosum]
Soltu.DM.07G026930	260	308	248	743	704	529	14.7029	17.5153	13.9643	42.212	40.1964	29.5386	7.75374e-08	9.44543e-07	1.28635	up	--	--	--	--	--	--	C2 domain	--	Uncharacterized protein OS=Solanum tuberosum OX=4113 GN=102592665 PE=4 SV=1	PREDICTED: uncharacterized protein LOC102592665 [Solanum tuberosum]
Soltu.DM.12G030050	342	310	349	107	157	162	14.2031	13.1614	14.5652	4.59038	6.9337	7.24108	4.61886e-06	3.8349e-05	-1.18341	down	--	--	--	--	--	--	NUMOD3 motif (2 copies)	--	Uncharacterized protein OS=Solanum tuberosum OX=4113 PE=4 SV=1	PREDICTED: stress response protein NST1 [Solanum tuberosum]
Soltu.DM.02G007700	1238	1638	1652	513	562	453	119.994	161.768	162.676	49.4616	55.6006	45.0849	2.99936e-12	8.09079e-11	-1.51955	down	[R]	General function prediction only	--	K05605|6.7579e-29|egu:105047741|(RefSeq) 3-hydroxyisobutyryl-CoA hydrolase-like protein 3, mitochondrial isoform X1; K05605 3-hydroxyisobutyryl-CoA hydrolase [EC:3.1.2.4]	--	--	Alpha/beta hydrolase family;; alpha/beta hydrolase fold;; Serine aminopeptidase, S33	Probable esterase KAI2 OS=Arabidopsis thaliana OX=3702 GN=KAI2 PE=1 SV=1	Uncharacterized protein OS=Solanum tuberosum OX=4113 GN=102592548 PE=4 SV=1	PREDICTED: probable esterase KAI2 [Solanum tuberosum]
Soltu.DM.08G017910	11	2	3	48	64	11	0.883163	0.183563	0.302947	3.82014	5.1821	1.04763	0.00160415	0.00643079	2.40762	up	[E]	Amino acid transport and metabolism	Molecular Function: carboxy-lyase activity (GO:0016831);; Biological Process: carboxylic acid metabolic process (GO:0019752);; Molecular Function: pyridoxal phosphate binding (GO:0030170);;	K01590|0|sot:102581292|(RefSeq) histidine decarboxylase-like; K22427 phenylalanine decarboxylase [EC:4.1.1.53]	[E]	Amino acid transport and metabolism	Pyridoxal-dependent decarboxylase conserved domain	Histidine decarboxylase OS=Solanum lycopersicum OX=4081 GN=HDC PE=2 SV=1	Uncharacterized protein OS=Solanum tuberosum OX=4113 GN=102581292 PE=3 SV=1	PREDICTED: histidine decarboxylase-like [Solanum tuberosum]
Soltu.DM.08G029970	62	61	60	142	230	123	4.21782	4.32528	4.06532	9.4139	15.8683	8.57977	5.95406e-05	0.000372067	1.41517	up	--	--	Cellular Component: integral component of membrane (GO:0016021);;	--	--	--	--	--	Uncharacterized protein OS=Solanum tuberosum OX=4113 GN=102591423 PE=4 SV=1	PREDICTED: uncharacterized protein LOC102591423 [Solanum tuberosum]
Soltu.DM.07G021710	5	7	9	23	27	127	0.304663	0.450464	0.556097	1.41378	1.67977	7.97245	0.000218994	0.0011625	2.61019	up	[G]	Carbohydrate transport and metabolism	Biological Process: biosynthetic process (GO:0009058);; Molecular Function: strictosidine synthase activity (GO:0016844);;	K01757|7.03716e-52|ath:AT1G74020|(RefSeq) strictosidine synthase 2; K01757 strictosidine synthase [EC:4.3.3.2]	[R]	General function prediction only	Strictosidine synthase;; SMP-30/Gluconolactonase/LRE-like region;; NHL repeat	Protein STRICTOSIDINE SYNTHASE-LIKE 10 OS=Arabidopsis thaliana OX=3702 GN=SSL10 PE=2 SV=1	Uncharacterized protein OS=Solanum tuberosum OX=4113 GN=102587059 PE=4 SV=1	PREDICTED: protein STRICTOSIDINE SYNTHASE-LIKE 10-like [Solanum tuberosum]
Soltu.DM.06G019520	999	1779	2674	429	315	459	115.032	193.589	315.611	39.6317	27.338	35.3837	1.63907e-08	2.28009e-07	-2.0747	down	--	--	--	K17768|3.29384e-28|mdm:103415706|(RefSeq) protein unc-45 homolog A-like; K17768 mitochondrial import receptor subunit TOM70	[ODR]	--	PB1 domain	Protein PHOX1 OS=Arabidopsis thaliana OX=3702 GN=PHOX1 PE=1 SV=1	Uncharacterized protein OS=Solanum tuberosum OX=4113 GN=102581551 PE=4 SV=1	PREDICTED: uncharacterized protein LOC102581551 [Solanum tuberosum]
Soltu.DM.07G000130	1	2	8	93	97	74	0.0730592	0.124129	0.469964	6.09932	5.67689	4.93553	5.43438e-12	1.38545e-10	4.1076	up	--	--	Molecular Function: hydrolase activity, hydrolyzing O-glycosyl compounds (GO:0004553);; Cellular Component: membrane (GO:0016020);; Molecular Function: kinase activity (GO:0016301);; Biological Process: phosphorylation (GO:0016310);; Biological Process: macromolecule metabolic process (GO:0043170);; Biological Process: primary metabolic process (GO:0044238);;	K01183|0|sot:102590164|(RefSeq) chitinase-3-like protein 2	[G]	Carbohydrate transport and metabolism	Glycosyl hydrolases family 18	Class V chitinase OS=Arabidopsis thaliana OX=3702 GN=ChiC PE=1 SV=1	Uncharacterized protein OS=Solanum tuberosum OX=4113 PE=3 SV=1	PREDICTED: chitinase-3-like protein 2 [Solanum tuberosum]
Soltu.DM.12G017800	11	1	0	32	67	26	1.04455	0.0975412	0	3.07317	6.46844	2.56469	0.0022326	0.00850771	2.56003	up	[O]	Posttranslational modification, protein turnover, chaperones	--	K00799|7.1575e-92|spen:107013630|(RefSeq) glutathione S-transferase U10-like; K00799 glutathione S-transferase [EC:2.5.1.18]	[O]	Posttranslational modification, protein turnover, chaperones	Glutathione S-transferase, N-terminal domain;; Glutathione S-transferase, N-terminal domain;; Glutathione S-transferase, N-terminal domain	Glutathione S-transferase U10 OS=Arabidopsis thaliana OX=3702 GN=GSTU10 PE=2 SV=1	Uncharacterized protein OS=Solanum tuberosum OX=4113 PE=3 SV=1	hypothetical protein CQW23_03892 [Capsicum baccatum]
Soltu.DM.06G031140	47	66	33	1387	1533	585	2.23997	3.20727	1.5837	66.7289	75.9821	28.6338	2.62616e-26	3.88015e-24	4.39797	up	--	--	--	--	--	--	Domain of unknown function (DUF966)	Protein UPSTREAM OF FLC OS=Arabidopsis thaliana OX=3702 GN=UFC PE=2 SV=1	Uncharacterized protein OS=Solanum tuberosum OX=4113 GN=102588152 PE=4 SV=1	PREDICTED: protein UPSTREAM OF FLC-like [Solanum tuberosum]
Soltu.DM.06G028070	175	192	169	698	698	486	8.98954	8.49033	8.22551	40.5575	42.9413	26.4797	2.20651e-13	7.38141e-12	1.81241	up	--	--	Molecular Function: magnesium ion binding (GO:0000287);; Molecular Function: ATP binding (GO:0005524);; Cellular Component: intracellular (GO:0005622);; Biological Process: phosphorylation (GO:0016310);; Biological Process: inositol trisphosphate metabolic process (GO:0032957);; Molecular Function: inositol tetrakisphosphate 1-kinase activity (GO:0047325);; Molecular Function: inositol-1,3,4-tris…	K00913|0|sot:102584612|(RefSeq) inositol-tetrakisphosphate 1-kinase 1-like; K00913 inositol-1,3,4-trisphosphate 5/6-kinase / inositol-tetrakisphosphate 1-kinase [EC:2.7.1.134]	--	--	Inositol 1,3,4-trisphosphate 5/6-kinase ATP-grasp domain;; Inositol 1,3,4-trisphosphate 5/6-kinase pre-ATP-grasp domain	Inositol-tetrakisphosphate 1-kinase 5 OS=Oryza sativa subsp. japonica OX=39947 GN=ITPK5 PE=2 SV=1	Inositol-tetrakisphosphate 1-kinase OS=Solanum chacoense OX=4108 PE=3 SV=1	PREDICTED: inositol-tetrakisphosphate 1-kinase 1-like [Solanum tuberosum]
Soltu.DM.12G021310	466	497	466	1317	1188	911	18.5962	20.0717	18.7771	51.7	47.6479	36.6671	7.57794e-09	1.12134e-07	1.27137	up	[R]	General function prediction only	--	K14411|0|sot:102593107|(RefSeq) heterogeneous nuclear ribonucleoprotein 1-like; K14411 RNA-binding protein Musashi	[A]	RNA processing and modification	RNA recognition motif. (a.k.a. RRM, RBD, or RNP domain);; RNA recognition motif	Heterogeneous nuclear ribonucleoprotein 1 OS=Arabidopsis thaliana OX=3702 GN=RNP1 PE=1 SV=1	Uncharacterized protein OS=Solanum tuberosum OX=4113 PE=4 SV=1	PREDICTED: heterogeneous nuclear ribonucleoprotein 1-like [Solanum tuberosum]
Soltu.DM.12G012100	164	98	90	28	28	46	14.2309	8.53859	7.90673	2.56873	2.62623	4.37321	6.48005e-05	0.000401207	-1.6721	down	--	--	Molecular Function: DNA-binding transcription factor activity (GO:0003700);; Cellular Component: nucleus (GO:0005634);; Biological Process: regulation of transcription, DNA-templated (GO:0006355);; Molecular Function: protein dimerization activity (GO:0046983);;	K12126|5.73097e-12|pda:103714720|(RefSeq) transcription factor PHYTOCHROME INTERACTING FACTOR-LIKE 15-like isoform X1; K12126 phytochrome-interacting factor 3	--	--	Helix-loop-helix DNA-binding domain	Transcription factor BEE 1 OS=Arabidopsis thaliana OX=3702 GN=BEE1 PE=2 SV=1	Uncharacterized protein OS=Solanum tuberosum OX=4113 GN=102581324 PE=4 SV=1	PREDICTED: transcription factor BEE 1-like [Solanum tuberosum]
Soltu.DM.07G016620	69	23	34	1421	1496	630	6.93214	2.37758	3.55276	151.137	161.662	68.7198	2.37426e-24	2.94938e-22	4.57668	up	--	--	Molecular Function: hydrolase activity, acting on ester bonds (GO:0016788);;	K00679|1.18121e-53|cic:CICLE_v10027727mg|(RefSeq) hypothetical protein; K00679 phospholipid:diacylglycerol acyltransferase [EC:2.3.1.158]	--	--	GDSL-like Lipase/Acylhydrolase	GDSL esterase/lipase At2g04570 OS=Arabidopsis thaliana OX=3702 GN=At2g04570 PE=2 SV=1	Uncharacterized protein OS=Solanum tuberosum OX=4113 GN=102581337 PE=3 SV=1	PREDICTED: GDSL esterase/lipase At2g04570-like [Solanum tuberosum]
Soltu.DM.10G018050	304	192	236	80	83	106	6.50406	4.23126	5.09028	1.76417	1.84983	2.35497	4.15443e-06	3.48367e-05	-1.38034	down	--	--	--	--	--	--	Protein of unknown function (DUF632);; Protein of unknown function (DUF630)	Nitrate regulatory gene2 protein OS=Arabidopsis thaliana OX=3702 GN=NRG2 PE=1 SV=1	Uncharacterized protein OS=Solanum tuberosum OX=4113 GN=102602700 PE=4 SV=1	PREDICTED: uncharacterized protein LOC102602700 [Solanum tuberosum]
Soltu.DM.03G021210	1439	2531	2116	1007	994	790	155.896	291.659	251.872	104.606	112.484	85.3786	7.39475e-05	0.000452441	-1.07489	down	--	--	Cellular Component: chloroplast envelope (GO:0009941);; Molecular Function: protein transmembrane transporter activity (GO:0015266);; Cellular Component: integral component of membrane (GO:0016021);; Biological Process: protein localization to organelle (GO:0033365);; Biological Process: protein transmembrane transport (GO:0071806);;	--	--	--	Tim17/Tim22/Tim23/Pmp24 family;; SAM domain (Sterile alpha motif)	Chloroplastic import inner membrane translocase subunit HP30-2 OS=Arabidopsis thaliana OX=3702 GN=HP30-2 PE=1 SV=1	Uncharacterized protein OS=Solanum lycopersicum OX=4081 PE=4 SV=1	PREDICTED: uncharacterized protein LOC102597734 [Solanum tuberosum]
Soltu.DM.06G023450	83	26	15	0	5	1	8.29153	2.66194	1.50407	0	0.603881	0.149565	0.000112618	0.000650395	-3.21987	down	[R]	General function prediction only	Molecular Function: iron ion binding (GO:0005506);; Molecular Function: oxidoreductase activity (GO:0016491);; Biological Process: oxidation-reduction process (GO:0055114);;	K04124|5.02537e-30|vvi:100265167|(RefSeq) gibberellin 3-beta-dioxygenase 1-like; K04124 gibberellin 3beta-dioxygenase [EC:1.14.11.15]	[QR]	--	2OG-Fe(II) oxygenase superfamily;; non-haem dioxygenase in morphine synthesis N-terminal	Probable 2-oxoglutarate-dependent dioxygenase AOP1.2 OS=Arabidopsis thaliana OX=3702 GN=AOP1.2 PE=2 SV=1	Putative 2-oxoglutarate-dependent dioxygenase AOP1 OS=Capsicum baccatum OX=33114 GN=CQW23_30344 PE=3 SV=1	PREDICTED: probable 2-oxoglutarate-dependent dioxygenase AOP1 [Solanum tuberosum]
Soltu.DM.06G033550	75	68	63	26	31	11	6.73023	6.26159	5.77833	2.41518	2.92638	1.07733	0.00208331	0.00801395	-1.46808	down	--	--	--	--	--	--	--	--	Uncharacterized protein OS=Solanum tuberosum OX=4113 GN=102592138 PE=4 SV=1	PREDICTED: SKI family transcriptional corepressor 2-like [Solanum tuberosum]
Soltu.DM.08G024350	365	368	336	992	612	603	30.9893	31.309	26.6522	80.1468	48.0482	48.6771	0.000122494	0.000698743	1.05626	up	--	--	Molecular Function: DNA binding (GO:0003677);; Cellular Component: nucleus (GO:0005634);; Biological Process: regulation of transcription, DNA-templated (GO:0006355);; Molecular Function: zinc ion binding (GO:0008270);;	K08869|8.09052e-29|cre:CHLREDRAFT_165812|(RefSeq) predicted protein; K08869 aarF domain-containing kinase	--	--	Myb-like DNA-binding domain	Transcription factor KUA1 OS=Arabidopsis thaliana OX=3702 GN=KUA1 PE=1 SV=1	Uncharacterized protein OS=Solanum tuberosum OX=4113 PE=4 SV=1	MYBST1 protein [Solanum tuberosum]
Soltu.DM.06G022980	171	231	113	53	18	36	24.417	33.3915	16.6438	8.32	2.94242	5.66449	7.1855e-06	5.7293e-05	-2.09824	down	--	--	--	--	[K]	Transcription	--	--	Uncharacterized protein OS=Solanum lycopersicum OX=4081 PE=4 SV=1	PREDICTED: uncharacterized protein LOC102599951 [Solanum tuberosum]
Soltu.DM.09G030690	132	48	104	2	16	31	11.5601	3.735	9.17152	0.259149	1.30553	3.15274	0.00173736	0.00688555	-2.14715	down	--	--	Cellular Component: integral component of membrane (GO:0016021);; Biological Process: oxidation-reduction process (GO:0055114);;	--	[T]	Signal transduction mechanisms	Protein of unknown function (DUF568)	Cytochrome b561 and DOMON domain-containing protein At3g25290 OS=Arabidopsis thaliana OX=3702 GN=At3g25290 PE=2 SV=1	Cytochrome b561 and DOMON domain-containing protein OS=Solanum tuberosum OX=4113 GN=102592722 PE=4 SV=1	PREDICTED: cytochrome b561 and DOMON domain-containing protein At3g25290-like [Solanum tuberosum]
Soltu.DM.09G018660	494	244	203	590	699	750	11.2293	5.60509	4.53574	13.6309	16.6075	17.6627	0.0018715	0.00734848	1.10803	up	--	--	--	K09338|3.65827e-13|mdm:103431070|(RefSeq) homeobox-leucine zipper protein HAT5-like; K09338 homeobox-leucine zipper protein	--	--	Domain of unknown function (DUF4378);; Protein of unknown function (DUF3741);; DUF761-associated sequence motif	--	Uncharacterized protein OS=Solanum tuberosum OX=4113 GN=102583747 PE=4 SV=1	PREDICTED: uncharacterized protein LOC102583747 isoform X1 [Solanum tuberosum]
Soltu.DM.08G002700	208	259	250	574	451	409	18.8288	22.1197	21.787	52.7655	39.5779	36.8174	4.0649e-05	0.000264877	1.01345	up	--	--	Molecular Function: binding (GO:0005488);;	--	--	--	bZIP transcription factor;; Basic region leucine zipper;; bZIP Maf transcription factor	bZIP transcription factor RISBZ4 OS=Oryza sativa subsp. japonica OX=39947 GN=RISBZ4 PE=2 SV=2	Uncharacterized protein OS=Solanum tuberosum OX=4113 PE=4 SV=1	PREDICTED: basic leucine zipper 9 [Solanum tuberosum]
Soltu.DM.01G005030	181	147	207	596	361	321	14.6573	12.0026	16.7787	49.9416	29.9397	26.0177	0.000124417	0.000707227	1.25178	up	[MG]	--	Molecular Function: catalytic activity (GO:0003824);; Molecular Function: coenzyme binding (GO:0050662);;	K09753|2.1521e-103|bdi:100832790|(RefSeq) cinnamoyl-CoA reductase 1; K09753 cinnamoyl-CoA reductase [EC:1.2.1.44]	[V]	Defense mechanisms	NAD dependent epimerase/dehydratase family;; 3-beta hydroxysteroid dehydrogenase/isomerase family;; Male sterility protein;; NAD(P)H-binding;; GDP-mannose 4,6 dehydratase;; NmrA-like family	Cinnamoyl-CoA reductase 1 OS=Arabidopsis thaliana OX=3702 GN=CCR1 PE=1 SV=1	Putative cinnamoyl-CoA reductase 1-like OS=Solanum chacoense OX=4108 PE=4 SV=1	PREDICTED: cinnamoyl-CoA reductase 1-like [Solanum tuberosum]
Soltu.DM.04G003800	2975	2309	4928	535	734	849	96.8149	75.9145	161.983	18.4444	25.7188	29.5988	4.03013e-11	8.9828e-10	-2.17757	down	--	--	Biological Process: microtubule cytoskeleton organization (GO:0000226);; Biological Process: cytokinesis (GO:0000910);; Molecular Function: microtubule binding (GO:0008017);;	K16732|0|sot:102598747|(RefSeq) 65-kDa microtubule-associated protein 6; K16732 protein regulator of cytokinesis 1	[DZ]	--	Microtubule associated protein (MAP65/ASE1 family)	65-kDa microtubule-associated protein 6 OS=Arabidopsis thaliana OX=3702 GN=MAP65-6 PE=1 SV=1	Uncharacterized protein OS=Solanum tuberosum OX=4113 PE=4 SV=1	PREDICTED: 65-kDa microtubule-associated protein 6 [Solanum tuberosum]
Soltu.DM.11G025020	11	3	2	72	57	40	1.82176	0.505572	0.3752	12.1379	9.52316	6.70686	2.68134e-06	2.35559e-05	3.00538	up	--	--	--	--	--	--	Probable lipid transfer;; Protease inhibitor/seed storage/LTP family	Non-specific lipid transfer protein GPI-anchored 2 OS=Arabidopsis thaliana OX=3702 GN=LTPG2 PE=2 SV=1	Uncharacterized protein OS=Solanum tuberosum OX=4113 GN=102586758 PE=4 SV=1	PREDICTED: non-specific lipid transfer protein GPI-anchored 2-like [Solanum tuberosum]
Soltu.DM.02G008110	2	0	0	12	28	11	0.220785	0	0	1.15654	2.55649	1.06102	0.000472876	0.00227043	3.11117	up	[RTKL]	--	Molecular Function: protein serine/threonine kinase activity (GO:0004674);; Molecular Function: ATP binding (GO:0005524);; Biological Process: protein phosphorylation (GO:0006468);;	K04421|1.4333e-56|pmum:103318984|(RefSeq) mitogen-activated protein kinase kinase kinase NPK1-like; K04421 mitogen-activated protein kinase kinase kinase 3 [EC:2.7.11.25]	[T]	Signal transduction mechanisms	Protein kinase domain;; Protein tyrosine kinase	Mitogen-activated protein kinase kinase kinase 17 OS=Arabidopsis thaliana OX=3702 GN=MAPKKK17 PE=1 SV=1	Uncharacterized protein OS=Solanum tuberosum OX=4113 GN=102590361 PE=3 SV=1	PREDICTED: mitogen-activated protein kinase kinase kinase 1-like [Solanum tuberosum]
Soltu.DM.07G022420	102	45	54	258	257	276	4.64478	2.05711	2.46608	12.5961	12.6107	13.2896	6.5417e-08	8.11595e-07	1.93837	up	[RTKL]	--	Molecular Function: protein kinase activity (GO:0004672);; Molecular Function: ATP binding (GO:0005524);; Biological Process: protein phosphorylation (GO:0006468);;	K08286|1.37679e-103|gmx:100798088|(RefSeq) serine/threonine-protein kinase D6PKL2; K08286 protein-serine/threonine kinase [EC:2.7.11.-]	[R]	General function prediction only	Protein kinase domain;; Protein tyrosine kinase	Serine/threonine-protein kinase WAG2 OS=Arabidopsis thaliana OX=3702 GN=WAG2 PE=2 SV=1	Uncharacterized protein OS=Solanum tuberosum OX=4113 GN=102578527 PE=4 SV=1	PREDICTED: serine/threonine-protein kinase WAG1-like [Solanum tuberosum]
Soltu.DM.12G002320	1564	3044	3137	1025	949	944	143.827	287.328	297.084	91.157	85.5092	85.2959	7.4667e-06	5.92686e-05	-1.3476	down	--	--	Biological Process: formation of translation preinitiation complex (GO:0001731);; Molecular Function: translation initiation factor activity (GO:0003743);; Cellular Component: eukaryotic translation initiation factor 3 complex (GO:0005852);; Cellular Component: eukaryotic 43S preinitiation complex (GO:0016282);; Cellular Component: eukaryotic 48S preinitiation complex (GO:0033290);;	K03247|0|sot:102601497|(RefSeq) eukaryotic translation initiation factor 3 subunit H; K03247 translation initiation factor 3 subunit H	[J]	Translation, ribosomal structure and biogenesis	JAB1/Mov34/MPN/PAD-1 ubiquitin protease	Eukaryotic translation initiation factor 3 subunit H OS=Arabidopsis thaliana OX=3702 GN=TIF3H1 PE=1 SV=2	Eukaryotic translation initiation factor 3 subunit H OS=Solanum chacoense OX=4108 PE=3 SV=1	PREDICTED: eukaryotic translation initiation factor 3 subunit H isoform X2 [Solanum tuberosum]
Soltu.DM.08G008810	120	499	237	25	25	61	6.18217	25.1754	12.7965	1.21289	1.40303	3.49078	1.02064e-06	9.84448e-06	-2.67288	down	[G]	Carbohydrate transport and metabolism	Molecular Function: hydrolase activity (GO:0016787);;	K01193|1.03643e-159|sot:102604100|(RefSeq) beta-fructofuranosidase, insoluble isoenzyme CWINV3-like	[G]	Carbohydrate transport and metabolism	Glycosyl hydrolases family 32 N-terminal domain	Beta-fructofuranosidase, insoluble isoenzyme CWINV3 OS=Arabidopsis thaliana OX=3702 GN=CWINV3 PE=1 SV=2	Beta-fructofuranosidase, insoluble isoenzyme cwinv3 OS=Nicotiana attenuata OX=49451 GN=CWINV3_2 PE=3 SV=1	PREDICTED: beta-fructofuranosidase, insoluble isoenzyme CWINV3-like [Nicotiana attenuata]
Soltu.DM.10G017830	17	5	2	585	949	145	1.03025	0.309135	0.132639	34.542	57.4741	8.68893	5.18093e-16	2.50108e-14	5.32649	up	--	--	Cellular Component: integral component of membrane (GO:0016021);;	K14209|1.02932e-178|sind:105169832|(RefSeq) lysine histidine transporter-like 8; K14209 solute carrier family 36 (proton-coupled amino acid transporter)	[E]	Amino acid transport and metabolism	Transmembrane amino acid transporter protein	Lysine histidine transporter-like 8 OS=Arabidopsis thaliana OX=3702 GN=AATL1 PE=1 SV=1	Uncharacterized protein OS=Solanum tuberosum OX=4113 GN=102585770 PE=4 SV=1	PREDICTED: lysine histidine transporter-like 8 [Solanum tuberosum]
Soltu.DM.05G023210	797	913	1026	2477	2051	1266	32.7094	38.2136	43.1275	111.03	89.7063	56.8425	0.000211364	0.00112691	1.08778	up	[RTKL]	--	--	K07198|0|sly:101243894|(RefSeq) CBL-interacting serine/threonine-protein kinase 1; K07198 5'-AMP-activated protein kinase, catalytic alpha subunit [EC:2.7.11.11]	[T]	Signal transduction mechanisms	Protein kinase domain;; Protein tyrosine kinase;; NAF domain;; Kinase-like;; Kinase associated domain 1	CBL-interacting protein kinase 1 OS=Oryza sativa subsp. japonica OX=39947 GN=CIPK1 PE=2 SV=1	Non-specific serine/threonine protein kinase OS=Solanum lycopersicum OX=4081 PE=3 SV=1	PREDICTED: CBL-interacting serine/threonine-protein kinase 1-like [Solanum tuberosum]
Soltu.DM.04G033800	167	159	178	58	55	55	16.7678	19.6034	23.6219	8.13113	7.57141	7.17385	2.04918e-08	2.79672e-07	-1.52486	down	[E]	Amino acid transport and metabolism	--	K16296|0|sot:102601286|(RefSeq) serine carboxypeptidase-like 11; K16296 serine carboxypeptidase-like clade I [EC:3.4.16.-]	[OE]	--	Serine carboxypeptidase	Serine carboxypeptidase-like 19 OS=Arabidopsis thaliana OX=3702 GN=SCPL19 PE=1 SV=1	Uncharacterized protein OS=Solanum tuberosum OX=4113 PE=3 SV=1	PREDICTED: serine carboxypeptidase-like 11 [Solanum tuberosum]
Soltu.DM.11G011390	2	7	3	58	110	34	0.210223	0.628771	0.286469	4.29902	8.82377	2.72867	6.30985e-08	7.88348e-07	3.54734	up	--	--	Molecular Function: DNA binding (GO:0003677);; Cellular Component: nucleus (GO:0005634);; Biological Process: regulation of transcription, DNA-templated (GO:0006355);;	K12581|1.70157e-19|bna:106383523|(RefSeq) NAC domain-containing protein 89-like	--	--	No apical meristem (NAM) protein	NAC domain-containing protein 30 OS=Arabidopsis thaliana OX=3702 GN=NAC030 PE=1 SV=1	Uncharacterized protein OS=Solanum tuberosum OX=4113 GN=102605536 PE=4 SV=1	PREDICTED: NAC domain-containing protein 30 [Solanum tuberosum]
Soltu.DM.03G031000	490	845	881	355	283	308	20.6438	37.047	37.6043	19.5456	15.4195	13.8597	7.12652e-05	0.000437346	-1.17202	down	--	--	--	K11267|1.15143e-39|vvi:100853350|(RefSeq) sister chromatid cohesion protein PDS5 homolog B; K11267 sister chromatid cohesion protein PDS5	[D]	Cell cycle control, cell division, chromosome partitioning	--	Sister chromatid cohesion protein PDS5 OS=Saccharomyces cerevisiae (strain ATCC 204508 / S288c) OX=559292 GN=PDS5 PE=1 SV=1	Uncharacterized protein OS=Solanum tuberosum OX=4113 PE=4 SV=1	PREDICTED: uncharacterized protein LOC102591624 isoform X4 [Solanum tuberosum]
Soltu.DM.04G038060	134	168	76	399	301	334	9.69308	12.1911	5.57195	27.7125	21.056	23.2395	2.8344e-05	0.000193055	1.43577	up	--	--	--	--	--	--	Plants and Prokaryotes Conserved (PCC) domain	AT-hook motif nuclear-localized protein 29 OS=Arabidopsis thaliana OX=3702 GN=AHL29 PE=1 SV=1	AT-hook motif nuclear-localized protein OS=Solanum tuberosum OX=4113 GN=102585675 PE=4 SV=1	PREDICTED: AT-hook motif nuclear-localized protein 27 isoform X1 [Solanum tuberosum]
Soltu.DM.04G009800	2726	2014	475	4834	13313	9349	129.12	99.1072	22.0886	243.491	700.908	485.43	2.09542e-05	0.000147908	2.23769	up	[G]	Carbohydrate transport and metabolism	Molecular Function: acetyl-CoA carboxylase activity (GO:0003989);; Molecular Function: ATP binding (GO:0005524);; Biological Process: fatty acid biosynthetic process (GO:0006633);; Molecular Function: zinc ion binding (GO:0008270);; Cellular Component: acetyl-CoA carboxylase complex (GO:0009317);; Cellular Component: chloroplast stroma (GO:0009570);; Cellular Component: chromoplast stroma (GO:000…	K01963|0|sot:4099986|(RefSeq) acetyl-CoA carboxylase carboxyltransferase beta subunit; K01963 acetyl-CoA carboxylase carboxyl transferase subunit beta [EC:2.1.3.15]	--	--	Ribulose bisphosphate carboxylase large chain, catalytic domain;; Ribulose bisphosphate carboxylase large chain, N-terminal domain;; Ycf4;; Carboxyl transferase domain	Acetyl-coenzyme A carboxylase carboxyl transferase subunit beta, chloroplastic OS=Solanum tuberosum OX=4113 GN=accD PE=2 SV=3	Acetyl-coenzyme A carboxylase carboxyl transferase subunit beta, chloroplastic OS=Capsicum annuum OX=4072 GN=T459_02533 PE=4 SV=1	Acetyl-coenzyme A carboxylase carboxyl transferase subunit beta, chloroplastic [Capsicum annuum]
Trans_newGene_6288	336	530	566	120	188	145	16.1699	24.4361	27.3091	7.37574	10.3254	7.05556	3.58866e-07	3.81e-06	-1.59141	down	--	--	--	--	--	--	--	--	--	PREDICTED: uncharacterized protein LOC104109294 isoform X1 [Nicotiana tomentosiformis]
Soltu.DM.10G016240	92	157	132	23	51	58	22.4927	39.6627	31.937	6.01947	13.7685	15.4304	0.00116087	0.00489418	-1.42488	down	--	--	Molecular Function: DNA binding (GO:0003677);;	K09060|1.52067e-06|aly:ARALYDRAFT_473396|(RefSeq) hypothetical protein; K09060 plant G-box-binding factor	--	--	bZIP transcription factor;; Basic region leucine zipper	bZIP transcription factor 44 OS=Arabidopsis thaliana OX=3702 GN=BZIP44 PE=1 SV=1	Uncharacterized protein OS=Solanum tuberosum OX=4113 PE=4 SV=1	PREDICTED: ocs element-binding factor 1-like [Nicotiana sylvestris]
Soltu.DM.12G001170	10	31	63	2	4	2	1.12355	3.45287	6.96907	0.271216	0.507893	0.316432	0.000135496	0.000761547	-2.93594	down	--	--	--	--	--	--	Cleavage site for pathogenic type III effector avirulence factor Avr	--	Uncharacterized protein OS=Solanum tuberosum OX=4113 GN=102598174 PE=4 SV=1	PREDICTED: probable elastin-binding protein EbpS [Solanum tuberosum]
Soltu.DM.01G041480	201	269	255	435	455	619	7.77285	10.9552	11.1246	13.8599	14.9728	22.5668	3.19618e-05	0.000215023	1.06573	up	[RTKL]	--	Molecular Function: protein serine/threonine kinase activity (GO:0004674);; Molecular Function: ATP binding (GO:0005524);; Biological Process: protein phosphorylation (GO:0006468);; Cellular Component: integral component of membrane (GO:0016021);;	K04730|2.22075e-94|dosa:Os01t0818600-01|(RAP-DB) Similar to Leucine-rich repeat transmembrane protein kinase.	--	--	Protein tyrosine kinase;; Protein kinase domain;; Leucine rich repeat;; Leucine Rich repeats (2 copies);; Leucine rich repeat N-terminal domain	Probable leucine-rich repeat receptor-like protein kinase At5g49770 OS=Arabidopsis thaliana OX=3702 GN=At5g49770 PE=1 SV=1	Uncharacterized protein OS=Solanum lycopersicum OX=4081 PE=3 SV=1	PREDICTED: probable leucine-rich repeat receptor-like protein kinase At5g49770 [Solanum tuberosum]
Soltu.DM.09G017260	70	95	46	258	260	287	3.96358	5.44691	2.59633	14.7028	15.1548	16.6108	5.74866e-09	8.71821e-08	1.90444	up	--	--	--	K13456|1.20142e-173|sot:102596147|(RefSeq) RPM1-interacting protein 4; K13456 RPM1-interacting protein 4	--	--	Cleavage site for pathogenic type III effector avirulence factor Avr	RPM1-interacting protein 4 OS=Arabidopsis thaliana OX=3702 GN=RIN4 PE=1 SV=1	Uncharacterized protein OS=Solanum tuberosum OX=4113 GN=102596147 PE=4 SV=1	PREDICTED: RPM1-interacting protein 4 isoform X1 [Solanum tuberosum]
Soltu.DM.12G010700	1952	980	2843	239	732	678	104.983	46.9994	153.17	11.5459	39.4779	37.6518	0.000294345	0.00150514	-1.67714	down	[P]	Inorganic ion transport and metabolism	Molecular Function: secondary active sulfate transmembrane transporter activity (GO:0008271);; Cellular Component: integral component of membrane (GO:0016021);; Biological Process: sulfate transmembrane transport (GO:1902358);;	K17471|0|sot:102603154|(RefSeq) probable sulfate transporter 3.4; K17471 sulfate transporter 3	[P]	Inorganic ion transport and metabolism	Sulfate permease family;; STAS domain	Probable sulfate transporter 3.4 OS=Arabidopsis thaliana OX=3702 GN=SULTR3;4 PE=2 SV=1	Uncharacterized protein OS=Solanum tuberosum OX=4113 GN=102603154 PE=3 SV=1	PREDICTED: probable sulfate transporter 3.4 [Solanum tuberosum]
Trans_newGene_901	54	28	19	130	163	57	4.37738	2.35901	1.78689	10.9498	13.9234	4.9686	0.00148876	0.00603794	1.68162	up	--	--	--	--	--	--	DVL family	--	--	PREDICTED: uncharacterized protein LOC102601800 [Solanum tuberosum]
Soltu.DM.01G025080	75	24	100	1782	508	546	2.64141	0.876694	3.61534	62.0442	17.8903	19.3619	2.56326e-10	5.02424e-09	3.52291	up	--	--	Molecular Function: catalytic activity (GO:0003824);;	K06611|0|sot:102595658|(RefSeq) stachyose synthase; K06611 stachyose synthetase [EC:2.4.1.67]	--	--	Raffinose synthase or seed imbibition protein Sip1	Stachyose synthase OS=Pisum sativum OX=3888 GN=STS1 PE=1 SV=1	Uncharacterized protein OS=Solanum tuberosum OX=4113 GN=102595658 PE=4 SV=1	PREDICTED: stachyose synthase [Solanum tuberosum]
Soltu.DM.09G029490	337	248	147	763	740	548	44.8852	36.3109	18.237	94.8083	92.6025	64.3633	1.29683e-05	9.67563e-05	1.47257	up	--	--	Molecular Function: transferase activity, transferring acyl groups other than amino-acyl groups (GO:0016747);;	K13065|2.3697e-18|gra:105767608|(RefSeq) shikimate O-hydroxycinnamoyltransferase-like; K13065 shikimate O-hydroxycinnamoyltransferase [EC:2.3.1.133]	--	--	Transferase family	Protein ECERIFERUM 26 OS=Arabidopsis thaliana OX=3702 GN=CER26 PE=2 SV=1	Uncharacterized protein OS=Solanum tuberosum OX=4113 GN=102588308 PE=4 SV=1	PREDICTED: protein ECERIFERUM 26 [Solanum tuberosum]
Soltu.DM.02G028740	7	4	1	474	389	149	0.579404	0.329534	0.0883574	36.4248	30.4557	11.748	2.3427e-23	2.51921e-21	5.76177	up	[RTKL]	--	Molecular Function: protein serine/threonine kinase activity (GO:0004674);; Molecular Function: ATP binding (GO:0005524);; Biological Process: protein phosphorylation (GO:0006468);;	K04421|1.1304e-56|pmum:103318984|(RefSeq) mitogen-activated protein kinase kinase kinase NPK1-like; K04421 mitogen-activated protein kinase kinase kinase 3 [EC:2.7.11.25]	[T]	Signal transduction mechanisms	Protein kinase domain;; Protein tyrosine kinase	Mitogen-activated protein kinase kinase kinase 17 OS=Arabidopsis thaliana OX=3702 GN=MAPKKK17 PE=1 SV=1	Uncharacterized protein OS=Solanum tuberosum OX=4113 GN=102590248 PE=3 SV=1	PREDICTED: mitogen-activated protein kinase kinase kinase NPK1-like [Solanum tuberosum]
Soltu.DM.02G017930	1549	1323	1354	3736	3420	3269	78.0241	63.7016	66.445	179.6	169.194	164.638	1.5752e-15	7.09496e-14	1.32354	up	--	--	Molecular Function: structural molecule activity (GO:0005198);; Biological Process: intracellular protein transport (GO:0006886);; Biological Process: vesicle-mediated transport (GO:0016192);; Cellular Component: clathrin coat of trans-Golgi network vesicle (GO:0030130);; Cellular Component: clathrin coat of coated pit (GO:0030132);;	K04645|7.35444e-43|bna:106416055|(RefSeq) clathrin light chain 2-like; K04645 clathrin light chain B	--	--	Clathrin light chain	Clathrin light chain 1 OS=Arabidopsis thaliana OX=3702 GN=At2g20760 PE=2 SV=1	Clathrin light chain OS=Solanum tuberosum OX=4113 GN=102601027 PE=3 SV=1	PREDICTED: clathrin light chain 1-like [Solanum tuberosum]
Soltu.DM.10G005910	318	349	471	121	96	116	6.66643	7.57138	10.2049	2.60388	2.11831	2.55868	5.66552e-10	1.03363e-08	-1.70884	down	[KL]	--	--	K11643|0|sot:102605901|(RefSeq) protein CHROMATIN REMODELING 4-like; K11643 chromodomain-helicase-DNA-binding protein 4 [EC:3.6.4.12]	[R]	General function prediction only	Chromo (CHRromatin Organisation MOdifier) domain;; Helicase conserved C-terminal domain	Helicase protein MOM1 OS=Arabidopsis thaliana OX=3702 GN=MOM1 PE=1 SV=1	Uncharacterized protein OS=Solanum lycopersicum OX=4081 PE=4 SV=1	PREDICTED: protein CHROMATIN REMODELING 4-like isoform X1 [Solanum tuberosum]
Soltu.DM.03G014550	470	247	556	140	114	203	32.4678	17.2201	37.828	9.83697	8.12431	14.1658	0.000226885	0.00119884	-1.39299	down	--	--	Molecular Function: DNA binding (GO:0003677);; Molecular Function: DNA-binding transcription factor activity (GO:0003700);; Cellular Component: nucleus (GO:0005634);; Biological Process: regulation of transcription, DNA-templated (GO:0006355);; Biological Process: defense response (GO:0006952);; Biological Process: fruit ripening (GO:0009835);; Biological Process: ethylene-activated signaling pat…	K09286|6.63511e-139|sot:102584874|(RefSeq) ethylene-responsive transcription factor 1-like; K09286 EREBP-like factor	--	--	AP2 domain	Ethylene-responsive transcription factor 1 OS=Solanum lycopersicum OX=4081 GN=ERF1 PE=2 SV=1	ERF transcription factor OS=Solanum tuberosum OX=4113 GN=ERF1 PE=2 SV=1	ethylene-responsive transcription factor 1-like [Solanum tuberosum]
Soltu.DM.03G020490	276	284	294	1354	991	827	24.1095	25.5295	25.9059	124.202	92.631	74.8582	1.31606e-13	4.46384e-12	1.89109	up	--	--	--	K19761|3.11499e-135|sot:102588681|(RefSeq) putative gamma-glutamylcyclotransferase At3g02910; K19761 gamma-glutamylaminecyclotransferase [EC:2.3.2.-]	[S]	Function unknown	Gamma-glutamyl cyclotransferase, AIG2-like	Putative gamma-glutamylcyclotransferase At3g02910 OS=Arabidopsis thaliana OX=3702 GN=At3g02910 PE=2 SV=2	Uncharacterized protein OS=Solanum tuberosum OX=4113 GN=102588681 PE=4 SV=1	PREDICTED: putative gamma-glutamylcyclotransferase At3g02910 [Solanum tuberosum]
Soltu.DM.03G019220	193	227	186	853	716	629	6.34191	7.55998	6.05965	30.689	24.8864	21.5083	6.65451e-16	3.15773e-14	1.86262	up	--	--	Molecular Function: ion channel activity (GO:0005216);; Cellular Component: integral component of membrane (GO:0016021);; Biological Process: ion transmembrane transport (GO:0034220);;	K05391|0|sot:102579401|(RefSeq) probable cyclic nucleotide-gated ion channel 20, chloroplastic; K05391 cyclic nucleotide gated channel, plant	[PT]	--	Ion transport protein	Probable cyclic nucleotide-gated ion channel 20, chloroplastic OS=Arabidopsis thaliana OX=3702 GN=CNGC20 PE=2 SV=1	Putative cyclic nucleotide-gated ion channel 20, chloroplastic-like OS=Solanum chacoense OX=4108 PE=4 SV=1	PREDICTED: probable cyclic nucleotide-gated ion channel 20, chloroplastic [Solanum tuberosum]
Soltu.DM.12G011340	501	314	396	1636	1002	810	27.1379	17.0287	20.4077	85.3421	53.5983	42.0407	6.0738e-06	4.91116e-05	1.49812	up	--	--	--	--	--	--	Stress up-regulated Nod 19	--	Uncharacterized protein OS=Solanum tuberosum OX=4113 PE=4 SV=1	PREDICTED: uncharacterized protein LOC107862882 [Capsicum annuum]
Soltu.DM.02G029230	66	36	42	2210	2473	1445	3.94856	2.19487	2.55914	129.471	148.037	86.8915	1.70324e-59	4.15228e-56	5.2877	up	[R]	General function prediction only	Biological Process: lipid catabolic process (GO:0016042);; Molecular Function: hydrolase activity (GO:0016787);;	K16815|7.20209e-08|gsl:Gasu_03780|(RefSeq) hypothetical protein; K16815 calcium-independent phospholipase A2-gamma	[I]	Lipid transport and metabolism	Patatin-like phospholipase	Patatin-like protein 1 OS=Oryza sativa subsp. indica OX=39946 GN=PLP1 PE=3 SV=1	Patatin OS=Solanum tuberosum OX=4113 GN=102589148 PE=3 SV=1	PREDICTED: patatin-like protein 3 [Solanum tuberosum]
Soltu.DM.09G006200	337	307	380	675	696	787	33.2512	30.8404	37.0747	64.2748	66.8968	74.8837	2.58748e-08	3.44933e-07	1.09289	up	--	--	--	--	--	--	PLAC8 family	Cell number regulator 8 OS=Zea mays OX=4577 GN=CNR8 PE=2 SV=1	Uncharacterized protein OS=Solanum tuberosum OX=4113 GN=102588426 PE=4 SV=1	PREDICTED: cell number regulator 8 [Solanum tuberosum]
Soltu.DM.06G031660	43	51	64	193	110	129	2.42592	2.91961	3.62405	10.4935	6.14844	7.09576	0.000122749	0.000699788	1.42626	up	--	--	Molecular Function: DNA binding (GO:0003677);; Cellular Component: nucleus (GO:0005634);; Biological Process: regulation of transcription, DNA-templated (GO:0006355);;	K14491|1.05627e-21|sot:102598455|(RefSeq) two-component response regulator ORR24-like; K14491 two-component response regulator ARR-B family	--	--	Myb-like DNA-binding domain	Transcription factor LUX OS=Arabidopsis thaliana OX=3702 GN=LUX PE=1 SV=1	Uncharacterized protein OS=Solanum tuberosum OX=4113 GN=102600588 PE=4 SV=1	PREDICTED: transcription factor PCL1-like [Solanum tuberosum]
Soltu.DM.08G023500	598	557	602	1321	1366	1120	17.0122	16.1571	17.311	38.3201	40.2685	34.234	2.86099e-10	5.53003e-09	1.13561	up	--	--	Molecular Function: actin binding (GO:0003779);; Cellular Component: vacuolar membrane (GO:0005774);;	K09291|1.93486e-40|atr:18432364|(RefSeq) protein NETWORKED 4A isoform X1	--	--	KIP1-like protein	Protein NETWORKED 4A OS=Arabidopsis thaliana OX=3702 GN=NET4A PE=2 SV=1	Uncharacterized protein OS=Solanum tuberosum OX=4113 GN=102586197 PE=4 SV=1	PREDICTED: protein NETWORKED 4A [Solanum tuberosum]
Soltu.DM.01G005810	221	274	203	87	116	88	13.52	17.3072	12.5724	5.80982	7.64931	5.80509	1.69022e-05	0.000122271	-1.20766	down	--	--	Cellular Component: chloroplast (GO:0009507);; Biological Process: chloroplast-nucleus signaling pathway (GO:0010019);; Biological Process: phytochromobilin biosynthetic process (GO:0010024);; Molecular Function: phytochromobilin:ferredoxin oxidoreductase activity (GO:0050619);; Molecular Function: cobalt ion binding (GO:0050897);; Biological Process: oxidation-reduction process (GO:0055114);;	K08101|0|sot:102604691|(RefSeq) phytochromobilin:ferredoxin oxidoreductase, chloroplastic; K08101 phytochromobilin:ferredoxin oxidoreductase [EC:1.3.7.4]	--	--	Ferredoxin-dependent bilin reductase	Phytochromobilin:ferredoxin oxidoreductase, chloroplastic OS=Arabidopsis thaliana OX=3702 GN=HY2 PE=2 SV=1	Uncharacterized protein OS=Solanum tuberosum OX=4113 GN=102604691 PE=4 SV=1	PREDICTED: phytochromobilin:ferredoxin oxidoreductase, chloroplastic isoform X1 [Solanum tuberosum]
Soltu.DM.06G021810	216	362	337	124	117	135	10.0274	17.48	15.8775	5.69762	6.43837	7.19906	3.45601e-05	0.000229651	-1.22617	down	--	--	--	K12117|1.25497e-29|brp:103828354|(RefSeq) adagio protein 2-like; K12117 LOV kelch protein 2	[R]	General function prediction only	Galactose oxidase, central domain;; Galactose oxidase, central domain;; Kelch motif;; Kelch motif;; Kelch motif;; Kelch motif;; F-box domain	F-box/kelch-repeat protein At1g51550 OS=Arabidopsis thaliana OX=3702 GN=At1g51550 PE=2 SV=1	Uncharacterized protein OS=Solanum tuberosum OX=4113 GN=102581460 PE=4 SV=1	PREDICTED: F-box/kelch-repeat protein At1g51550 [Solanum tuberosum]
Soltu.DM.11G000740	62	28	30	176	135	117	5.21299	4.40204	2.51428	17.8089	14.8507	7.56627	2.24782e-05	0.000157187	1.77819	up	[G]	Carbohydrate transport and metabolism	Cellular Component: integral component of membrane (GO:0016021);; Molecular Function: mannan endo-1,4-beta-mannosidase activity (GO:0016985);; Biological Process: mannan catabolic process (GO:0046355);;	K19355|0|sot:102597875|(RefSeq) mannan endo-1,4-beta-mannosidase 6-like; K19355 mannan endo-1,4-beta-mannosidase [EC:3.2.1.78]	--	--	Cellulase (glycosyl hydrolase family 5)	Mannan endo-1,4-beta-mannosidase 6 OS=Oryza sativa subsp. japonica OX=39947 GN=MAN6 PE=2 SV=2	Uncharacterized protein OS=Solanum tuberosum OX=4113 PE=3 SV=1	PREDICTED: mannan endo-1,4-beta-mannosidase 6-like [Solanum tuberosum]
Soltu.DM.10G025060	194	290	321	121	137	110	25.486	33.6409	36.068	14.2653	12.1022	9.89749	0.000331305	0.00167178	-1.07518	down	[R]	General function prediction only	Molecular Function: ATP binding (GO:0005524);; Cellular Component: mitochondrion (GO:0005739);;	K14759|3.95504e-07|dosa:Os02t0581500-01|(RAP-DB) Alpha/beta hydrolase fold-1 domain containing protein.; K14759 isochorismate synthase / 2-succinyl-5-enolpyruvyl-6-hydroxy-3-cyclohexene-1-carboxylate synthase / 2-succinyl-6-hydroxy-2,4-cyclohexadiene-1-carboxylate synthase / O-succinylbenzoate synthase [EC:4.2.1.113]	[R]	General function prediction only	Alpha/beta hydrolase family;; alpha/beta hydrolase fold;; Serine aminopeptidase, S33	Protein ABHD11 OS=Mus musculus OX=10090 GN=Abhd11 PE=1 SV=1	Uncharacterized protein OS=Solanum tuberosum OX=4113 GN=102605232 PE=4 SV=1	PREDICTED: alpha/beta hydrolase domain-containing protein 11 [Solanum tuberosum]
Soltu.DM.12G029900	148	174	205	345	319	382	15.0667	17.7329	20.9066	35.3396	33.1187	39.7423	3.47427e-05	0.00023055	1.00141	up	[R]	General function prediction only	Molecular Function: GTP binding (GO:0005525);; Cellular Component: intracellular (GO:0005622);; Cellular Component: plasma membrane (GO:0005886);; Biological Process: small GTPase mediated signal transduction (GO:0007264);; Molecular Function: hydrolase activity (GO:0016787);;	K07904|4.92829e-155|sot:102580452|(RefSeq) ras-related protein Rab11B	[U]	Intracellular trafficking, secretion, and vesicular transport	Ras family;; Ras of Complex, Roc, domain of DAPkinase;; ADP-ribosylation factor family;; 50S ribosome-binding GTPase	Ras-related protein Rab11B OS=Nicotiana tabacum OX=4097 GN=RAB11B PE=2 SV=1	Uncharacterized protein OS=Solanum tuberosum OX=4113 GN=102580452 PE=4 SV=1	PREDICTED: ras-related protein Rab11B [Solanum tuberosum]
Soltu.DM.02G032190	3	0	0	62	170	34	0.153186	0	0	2.64761	7.32724	1.50342	3.46765e-10	6.59157e-09	4.92985	up	[O]	Posttranslational modification, protein turnover, chaperones	Molecular Function: ATP binding (GO:0005524);;	K08900|0|sot:102605122|(RefSeq) AAA-ATPase At3g28510-like; K08900 mitochondrial chaperone BCS1	[O]	Posttranslational modification, protein turnover, chaperones	Domain associated at C-terminal with AAA;; ATPase family associated with various cellular activities (AAA);; AAA domain (dynein-related subfamily)	AAA-ATPase At3g28510 OS=Arabidopsis thaliana OX=3702 GN=At3g28510 PE=2 SV=1	Uncharacterized protein OS=Solanum tuberosum OX=4113 GN=102605122 PE=3 SV=1	PREDICTED: AAA-ATPase At3g28510-like [Solanum tuberosum]
Soltu.DM.02G011200	213	125	381	29	11	34	41.268	24.1531	76.1687	6.14468	2.39749	7.1442	7.09227e-09	1.05508e-07	-3.00235	down	[O]	Posttranslational modification, protein turnover, chaperones	Molecular Function: zinc ion binding (GO:0008270);; Biological Process: response to chitin (GO:0010200);; Cellular Component: integral component of membrane (GO:0016021);; Biological Process: proteasome-mediated ubiquitin-dependent protein catabolic process (GO:0043161);; Molecular Function: ubiquitin protein ligase activity (GO:0061630);;	K19040|6.76401e-28|nnu:104599875|(RefSeq) RING-H2 finger protein ATL78; K19040 E3 ubiquitin-protein ligase ATL10/75/76/77/78 [EC:2.3.2.27]	[O]	Posttranslational modification, protein turnover, chaperones	Ring finger domain;; RING-like zinc finger;; Zinc finger, C3HC4 type (RING finger);; Zinc finger, C3HC4 type (RING finger)	RING-H2 finger protein ATL73 OS=Arabidopsis thaliana OX=3702 GN=ATL73 PE=2 SV=1	Uncharacterized protein OS=Solanum tuberosum OX=4113 GN=102605947 PE=4 SV=1	PREDICTED: RING-H2 finger protein ATL73-like [Solanum tuberosum]
Soltu.DM.06G033770	1	2	0	17	17	12	0.0776871	0.133343	1.0199e-88	1.27618	1.08431	0.818455	0.000599499	0.0027805	2.88889	up	[QR]	--	Molecular Function: O-methyltransferase activity (GO:0008171);; Biological Process: methylation (GO:0032259);; Molecular Function: protein dimerization activity (GO:0046983);;	K13066|0|sot:102598963|(RefSeq) caffeic acid 3-O-methyltransferase-like; K13066 caffeic acid 3-O-methyltransferase [EC:2.1.1.68]	[R]	General function prediction only	O-methyltransferase domain;; Dimerisation domain	Caffeic acid 3-O-methyltransferase OS=Catharanthus roseus OX=4058 GN=COMT1 PE=2 SV=1	Uncharacterized protein OS=Solanum tuberosum OX=4113 GN=102598963 PE=3 SV=1	PREDICTED: caffeic acid 3-O-methyltransferase-like [Solanum tuberosum]
Soltu.DM.03G000640	38	62	49	148	150	100	2.12815	3.62846	2.74845	8.98828	9.65265	6.23799	0.000118703	0.000679998	1.39517	up	[KAD]	--	Molecular Function: DNA binding (GO:0003677);;	K09422|0|sot:102600950|(RefSeq) myb-related protein Myb4-like; K09422 transcription factor MYB, plant	[K]	Transcription	Myb-like DNA-binding domain;; Myb-like DNA-binding domain	Transcription factor MYB15 OS=Arabidopsis thaliana OX=3702 GN=MYB15 PE=1 SV=1	Uncharacterized protein OS=Solanum tuberosum OX=4113 GN=102600950 PE=4 SV=1	PREDICTED: myb-related protein Myb4-like [Solanum tuberosum]
Soltu.DM.04G002740	230	242	126	25	20	8	48.004	50.0687	26.2409	5.42901	4.46441	1.9072	4.85892e-12	1.25515e-10	-3.24771	down	--	--	Biological Process: defense response (GO:0006952);; Biological Process: response to biotic stimulus (GO:0009607);;	--	--	--	Pathogenesis-related protein Bet v I family	Kirola OS=Actinidia deliciosa OX=3627 PE=1 SV=1	Uncharacterized protein OS=Solanum tuberosum OX=4113 GN=102584942 PE=4 SV=1	PREDICTED: kirola-like [Solanum tuberosum]
Soltu.DM.06G000460	194	217	291	112	108	117	7.99278	8.59896	13.5489	7.5946	5.26065	5.01741	0.000287571	0.00147398	-1.00929	down	[I]	Lipid transport and metabolism	Molecular Function: oxidoreductase activity (GO:0016491);; Cellular Component: intracellular membrane-bounded organelle (GO:0043231);; Biological Process: metabolic process (GO:0044710);;	K10527|0|sot:102587081|(RefSeq) glyoxysomal fatty acid beta-oxidation multifunctional protein MFP-a-like; K10527 enoyl-CoA hydratase/3-hydroxyacyl-CoA dehydrogenase [EC:1.1.1.211]	[I]	Lipid transport and metabolism	3-hydroxyacyl-CoA dehydrogenase, NAD binding domain;; Enoyl-CoA hydratase/isomerase;; Enoyl-CoA hydratase/isomerase;; 3-hydroxyacyl-CoA dehydrogenase, C-terminal domain	Glyoxysomal fatty acid beta-oxidation multifunctional protein MFP-a OS=Cucumis sativus OX=3659 PE=1 SV=1	Uncharacterized protein OS=Solanum lycopersicum OX=4081 PE=3 SV=1	PREDICTED: glyoxysomal fatty acid beta-oxidation multifunctional protein MFP-a-like isoform X1 [Solanum tuberosum]
Soltu.DM.10G029350	9	3	0	65	20	46	0.715029	0.237253	2.32543e-102	5.0218	1.54004	3.44313	0.000418742	0.00204797	2.76209	up	--	--	--	--	--	--	C1 domain	--	Uncharacterized protein OS=Solanum tuberosum OX=4113 GN=107057841 PE=4 SV=1	PREDICTED: uncharacterized protein LOC107057841 [Solanum tuberosum]
Soltu.DM.11G012510	158	210	160	47	108	46	23.2155	31.062	23.4116	7.11635	16.8531	7.22433	0.0017098	0.00679979	-1.30155	down	--	--	--	--	--	--	--	--	Uncharacterized protein OS=Solanum tuberosum OX=4113 PE=4 SV=1	PREDICTED: protein EMBRYO SAC DEVELOPMENT ARREST 3, chloroplastic [Solanum tuberosum]
Soltu.DM.03G003930	40	15	37	663	1175	2618	3.82324	0.82052	2.93498	36.7707	100.746	189.83	1.80794e-25	2.41509e-23	5.22203	up	[O]	Posttranslational modification, protein turnover, chaperones	--	K08900|1.01879e-151|sot:102583922|(RefSeq) AAA-ATPase At3g50940-like; K08900 mitochondrial chaperone BCS1	[O]	Posttranslational modification, protein turnover, chaperones	Domain associated at C-terminal with AAA;; ATPase family associated with various cellular activities (AAA)	Protein HYPER-SENSITIVITY-RELATED 4 OS=Arabidopsis thaliana OX=3702 GN=HSR4 PE=2 SV=1	Uncharacterized protein OS=Solanum lycopersicum OX=4081 PE=3 SV=1	PREDICTED: protein HYPER-SENSITIVITY-RELATED 4-like [Solanum tuberosum]
Soltu.DM.09G005140	616	627	775	367	183	234	42.1835	43.9985	53.688	26.8072	13.3572	16.7695	3.58396e-05	0.000236943	-1.29719	down	--	--	Molecular Function: zinc ion binding (GO:0008270);;	K10144|0|sot:102582766|(RefSeq) E3 ubiquitin-protein ligase MIEL1; K10144 RING finger and CHY zinc finger domain-containing protein 1 [EC:2.3.2.27]	[R]	General function prediction only	CHY zinc finger;; Ring finger domain;; RING-type zinc-finger;; Zinc finger, C3HC4 type (RING finger);; Zinc-ribbon	E3 ubiquitin-protein ligase RZFP34 OS=Arabidopsis thaliana OX=3702 GN=RZPF34 PE=1 SV=1	Uncharacterized protein OS=Solanum tuberosum OX=4113 GN=102582766 PE=4 SV=1	PREDICTED: E3 ubiquitin-protein ligase MIEL1 isoform X1 [Solanum tuberosum]
Soltu.DM.09G020160	438	679	848	4462	2169	2673	24.1996	46.5836	53.774	292.917	128.378	165.908	6.56938e-10	1.18303e-08	2.19602	up	[P]	Inorganic ion transport and metabolism	Molecular Function: secondary active sulfate transmembrane transporter activity (GO:0008271);; Cellular Component: chloroplast (GO:0009507);; Cellular Component: integral component of membrane (GO:0016021);; Biological Process: sulfate transmembrane transport (GO:1902358);;	K17471|0|sot:102597220|(RefSeq) sulfate transporter 3.1; K17471 sulfate transporter 3	[P]	Inorganic ion transport and metabolism	Sulfate permease family;; STAS domain	Sulfate transporter 3.1 OS=Arabidopsis thaliana OX=3702 GN=SULTR3;1 PE=2 SV=1	Uncharacterized protein OS=Solanum tuberosum OX=4113 GN=102597220 PE=3 SV=1	PREDICTED: sulfate transporter 3.1 [Solanum tuberosum]
Soltu.DM.12G026080	446	580	505	142	214	204	25.8295	33.9047	30.0791	8.864	12.5614	12.3812	6.42781e-08	8.0001e-07	-1.39868	down	--	--	--	--	--	--	TMEM192 family	Protein FIP1 OS=Arabidopsis thaliana OX=3702 GN=FIP1 PE=1 SV=1	Putative FRIGIDA interacting protein 1-like OS=Solanum chacoense OX=4108 PE=4 SV=1	PREDICTED: uncharacterized protein LOC102597756 [Solanum tuberosum]
Soltu.DM.10G022500	185	164	158	394	401	376	21.2733	19.5725	18.4733	46.4688	48.0661	45.4787	2.12141e-09	3.46225e-08	1.22395	up	--	--	--	--	--	--	Protein of unknown function, DUF538	Uncharacterized protein At5g01610 OS=Arabidopsis thaliana OX=3702 GN=At5g01610 PE=1 SV=1	Uncharacterized protein OS=Solanum tuberosum OX=4113 GN=102604454 PE=4 SV=1	PREDICTED: uncharacterized protein At5g01610-like [Solanum tuberosum]
Soltu.DM.02G007760	1	0	0	261	204	42	0.0696308	0	0	14.1956	11.1217	2.2553	2.95561e-16	1.45932e-14	6.37641	up	--	--	--	K14487|1.3515e-141|sot:107058985|(RefSeq) indole-3-acetic acid-amido synthetase GH3.3-like; K14487 auxin responsive GH3 gene family	--	--	GH3 auxin-responsive promoter	Probable indole-3-acetic acid-amido synthetase GH3.1 OS=Arabidopsis thaliana OX=3702 GN=GH3.1 PE=2 SV=1	Uncharacterized protein OS=Solanum tuberosum OX=4113 GN=107058985 PE=4 SV=1	PREDICTED: indole-3-acetic acid-amido synthetase GH3.3-like [Solanum tuberosum]
Soltu.DM.03G019390	1179	686	704	2492	3045	2842	124.773	73.7791	76.8145	255.842	330.678	304.497	1.86233e-10	3.72522e-09	1.7034	up	[TZDR]	--	Molecular Function: calcium ion binding (GO:0005509);; Molecular Function: protein binding (GO:0005515);; Biological Process: modulation by symbiont of host calcium or calmodulin-mediated signal transduction (GO:0075133);;	K02183|1.07531e-100|spen:107015299|(RefSeq) calmodulin; K02183 calmodulin	[T]	Signal transduction mechanisms	EF hand;; EF-hand domain pair;; EF-hand domain pair;; EF-hand domain;; EF hand;; EF-hand domain;; Cytoskeletal-regulatory complex EF hand;; Secreted protein acidic and rich in cysteine Ca binding region;; EF-hand domain	Calmodulin OS=Solanum lycopersicum OX=4081 GN=CALM1 PE=2 SV=2	calmodulin OS=Nicotiana sylvestris OX=4096 GN=LOC104226402 PE=3 SV=1	calmodulin [Solanum lycopersicum]
Soltu.DM.10G025590	53	68	97	309	570	370	1.90853	2.48537	3.4938	11.1086	20.8573	13.6764	6.84959e-12	1.72594e-10	2.45604	up	--	--	--	--	--	--	--	--	Uncharacterized protein OS=Solanum tuberosum OX=4113 GN=102588943 PE=4 SV=1	PREDICTED: uncharacterized protein LOC102588943 isoform X1 [Solanum tuberosum]
Soltu.DM.02G030150	221	174	99	693	1310	870	10.043	8.00888	4.62102	32.9867	62.6323	41.7624	9.23731e-12	2.28334e-10	2.47766	up	[M]	Cell wall/membrane/envelope biogenesis	Cellular Component: endosome (GO:0005768);; Cellular Component: trans-Golgi network (GO:0005802);; Cellular Component: plasma membrane (GO:0005886);; Cellular Component: integral component of membrane (GO:0016021);;	K13680|1.30682e-119|smo:SELMODRAFT_230176|(RefSeq) glycosyltransferase family 2 protein; K13680 beta-mannan synthase [EC:2.4.1.32]	--	--	Glycosyltransferase like family 2;; Glycosyl transferase family group 2;; Glycosyl transferase family 2;; Glycosyl transferase family 21	Xyloglucan glycosyltransferase 4 OS=Arabidopsis thaliana OX=3702 GN=CSLC4 PE=1 SV=1	Uncharacterized protein OS=Solanum tuberosum OX=4113 GN=102588069 PE=4 SV=1	PREDICTED: xyloglucan glycosyltransferase 4 [Solanum tuberosum]
Soltu.DM.06G029960	382	379	255	1223	1581	1516	24.0903	23.7321	15.8098	76.0965	98.2562	92.1884	8.92634e-18	5.21229e-16	2.0841	up	[E]	Amino acid transport and metabolism	Molecular Function: prephenate dehydratase activity (GO:0004664);; Biological Process: L-phenylalanine biosynthetic process (GO:0009094);; Cellular Component: chloroplast stroma (GO:0009570);; Molecular Function: amino acid binding (GO:0016597);; Molecular Function: arogenate dehydratase activity (GO:0047769);;	K05359|0|sot:102599370|(RefSeq) arogenate dehydratase/prephenate dehydratase 6, chloroplastic-like; K05359 arogenate/prephenate dehydratase [EC:4.2.1.51]	[E]	Amino acid transport and metabolism	Prephenate dehydratase	Arogenate dehydratase/prephenate dehydratase 6, chloroplastic OS=Arabidopsis thaliana OX=3702 GN=ADT6 PE=1 SV=1	Arogenate dehydratase OS=Solanum tuberosum OX=4113 GN=102599370 PE=4 SV=1	PREDICTED: arogenate dehydratase/prephenate dehydratase 6, chloroplastic-like [Solanum tuberosum]
Soltu.DM.03G027850	0	6	0	15	29	37	0	0.504421	0	1.08402	2.3887	2.68303	0.00262992	0.00977722	2.64494	up	--	--	Molecular Function: calmodulin binding (GO:0005516);; Biological Process: response to stress (GO:0006950);;	--	--	--	Calmodulin binding protein-like	Calmodulin-binding protein 60 B OS=Arabidopsis thaliana OX=3702 GN=CBP60B PE=2 SV=1	Uncharacterized protein OS=Solanum tuberosum OX=4113 GN=102580949 PE=4 SV=1	PREDICTED: calmodulin-binding protein 60 B-like [Solanum tuberosum]
Soltu.DM.12G004930	539	526	634	2528	2562	1213	32.2978	31.5819	37.8531	158.827	162.363	76.5401	5.68251e-09	8.64477e-08	1.86916	up	[IQ]	--	Biological Process: metabolic process (GO:0008152);; Cellular Component: integral component of membrane (GO:0016021);; Molecular Function: ligase activity (GO:0016874);;	K10526|0|sot:102581161|(RefSeq) 4-coumarate--CoA ligase-like 5; K10526 OPC-8:0 CoA ligase 1 [EC:6.2.1.-]	[I]	Lipid transport and metabolism	AMP-binding enzyme;; AMP-binding enzyme C-terminal domain	4-coumarate--CoA ligase-like 5 OS=Arabidopsis thaliana OX=3702 GN=4CLL5 PE=1 SV=2	Uncharacterized protein OS=Solanum tuberosum OX=4113 GN=102581161 PE=4 SV=1	PREDICTED: 4-coumarate--CoA ligase-like 5 [Solanum tuberosum]
Soltu.DM.12G020040	60	90	78	24	16	24	4.09048	6.06383	5.2451	1.79324	1.1317	1.69542	4.52684e-05	0.000290896	-1.71623	down	--	--	--	--	--	--	--	--	Uncharacterized protein OS=Solanum lycopersicum OX=4081 PE=4 SV=1	PREDICTED: uncharacterized protein LOC107063323 isoform X4 [Solanum tuberosum]
Soltu.DM.06G003040	1051	1391	1662	495	489	424	135.107	190.973	222.253	62.5636	62.9507	58.5404	9.73948e-10	1.68844e-08	-1.49117	down	--	--	Cellular Component: intracellular (GO:0005622);; Biological Process: intracellular transport (GO:0046907);;	K15306|1.52055e-125|sot:102600448|(RefSeq) ran-binding protein 1 homolog a; K15306 Ran-binding protein 1	[U]	Intracellular trafficking, secretion, and vesicular transport	RanBP1 domain;; WH1 domain	Ran-binding protein 1 homolog c OS=Arabidopsis thaliana OX=3702 GN=RANBP1C PE=2 SV=1	Uncharacterized protein OS=Solanum tuberosum OX=4113 GN=102600448 PE=4 SV=1	PREDICTED: ran-binding protein 1 homolog a [Solanum tuberosum]
Soltu.DM.07G011640	217	106	270	20	36	74	13.2504	6.5472	16.5648	1.26862	2.36169	4.78276	0.000118318	0.000678113	-1.99884	down	--	--	Molecular Function: oxidoreductase activity (GO:0016491);; Biological Process: oxidation-reduction process (GO:0055114);;	K12259|0|sot:102597076|(RefSeq) probable polyamine oxidase 5; K12259 spermine oxidase [EC:1.5.3.16 1.5.3.-]	[H]	Coenzyme transport and metabolism	Flavin containing amine oxidoreductase;; NAD(P)-binding Rossmann-like domain	Probable polyamine oxidase 5 OS=Arabidopsis thaliana OX=3702 GN=PAO5 PE=1 SV=1	Uncharacterized protein OS=Solanum tuberosum OX=4113 GN=102597076 PE=4 SV=1	PREDICTED: probable polyamine oxidase 5 [Solanum tuberosum]
Soltu.DM.02G011240	1	0	0	10	37	21	0.181709	0	0	1.62071	6.10688	3.52676	9.99705e-06	7.68213e-05	3.88267	up	--	--	--	--	--	--	VQ motif	--	Uncharacterized protein OS=Solanum tuberosum OX=4113 PE=4 SV=1	hypothetical protein T459_04895 [Capsicum annuum]
Soltu.DM.12G001090	61	93	85	32	21	36	3.85933	5.99871	5.4678	2.17263	1.46643	2.50814	0.00129972	0.00540365	-1.33123	down	[Q]	Secondary metabolites biosynthesis, transport and catabolism	Molecular Function: monooxygenase activity (GO:0004497);; Molecular Function: iron ion binding (GO:0005506);; Molecular Function: methyltransferase activity (GO:0008168);; Cellular Component: integral component of membrane (GO:0016021);; Molecular Function: oxidoreductase activity, acting on paired donors, with incorporation or reduction of molecular oxygen (GO:0016705);; Molecular Function: heme…	K00512|0|sly:101245261|(RefSeq) cytochrome P450 82C2-like; K23136 fraxetin 5-hydroxylase [EC:1.14.14.164]	[Q]	Secondary metabolites biosynthesis, transport and catabolism	Cytochrome P450	Xanthotoxin 5-hydroxylase CYP82C2 OS=Arabidopsis thaliana OX=3702 GN=CYP82C2 PE=1 SV=2	Uncharacterized protein OS=Solanum tuberosum OX=4113 PE=4 SV=1	PREDICTED: cytochrome P450 82C2-like [Solanum tuberosum]
Soltu.DM.10G020820	391	275	479	85	188	194	44.5322	30.6478	50.9072	9.3067	21.8056	21.0044	0.00139334	0.00572452	-1.21789	down	[KAD]	--	Molecular Function: DNA binding (GO:0003677);;	K09422|0|sot:102590860|(RefSeq) transcription factor MYB113-like; K09422 transcription factor MYB, plant	[K]	Transcription	Myb-like DNA-binding domain;; Myb-like DNA-binding domain	Transcription factor MYB113 OS=Arabidopsis thaliana OX=3702 GN=MYB113 PE=1 SV=1	Chlorogenate inducer OS=Solanum tuberosum OX=4113 GN=Cai1 PE=4 SV=1	PREDICTED: transcription factor MYB113-like [Solanum tuberosum]
Soltu.DM.11G011560	0	0	0	16	31	7	0	0	0	2.59299	5.39391	1.38993	2.072e-05	0.000146573	3.95648	up	--	--	Molecular Function: peroxidase activity (GO:0004601);; Cellular Component: extracellular region (GO:0005576);; Biological Process: response to oxidative stress (GO:0006979);; Molecular Function: heme binding (GO:0020037);; Biological Process: hydrogen peroxide catabolic process (GO:0042744);; Molecular Function: metal ion binding (GO:0046872);; Biological Process: oxidation-reduction process (GO:…	K00430|1.21344e-152|spen:107004231|(RefSeq) lignin-forming anionic peroxidase; K00430 peroxidase [EC:1.11.1.7]	--	--	Peroxidase	Lignin-forming anionic peroxidase OS=Nicotiana sylvestris OX=4096 PE=2 SV=1	Peroxidase OS=Solanum lycopersicum OX=4081 PE=3 SV=1	lignin-forming anionic peroxidase [Solanum pennellii]
Soltu.DM.09G007700	377	877	706	121	163	271	65.6125	154.434	124.582	22.339	30.7909	50.9935	2.18053e-05	0.000152975	-1.71622	down	--	--	Biological Process: defense response (GO:0006952);; Biological Process: response to biotic stimulus (GO:0009607);;	K09422|5.81666e-06|spen:107028882|(RefSeq) transcription factor MYB113-like; K09422 transcription factor MYB, plant	--	--	Pathogenesis-related protein Bet v I family	Kirola OS=Actinidia deliciosa OX=3627 PE=1 SV=1	Uncharacterized protein OS=Solanum tuberosum OX=4113 GN=102605731 PE=4 SV=1	MLP-like protein 34 [Solanum lycopersicum]
Soltu.DM.03G031830	1348	967	1569	7228	5488	5220	84.4819	58.7224	96.6562	425.267	323.707	310.925	2.38635e-17	1.31844e-15	2.19824	up	--	--	Molecular Function: shikimate O-hydroxycinnamoyltransferase activity (GO:0047172);;	K13065|0|sot:102588095|(RefSeq) shikimate O-hydroxycinnamoyltransferase; K13065 shikimate O-hydroxycinnamoyltransferase [EC:2.3.1.133]	--	--	Transferase family	Shikimate O-hydroxycinnamoyltransferase OS=Nicotiana tabacum OX=4097 GN=HST PE=1 SV=1	Uncharacterized protein OS=Solanum lycopersicum OX=4081 GN=101256271 PE=4 SV=1	PREDICTED: shikimate O-hydroxycinnamoyltransferase [Solanum tuberosum]
Soltu.DM.06G025070	3681	5210	8200	1081	720	607	270.095	391.486	605.273	80.4088	53.8262	45.0891	2.32391e-14	8.85219e-13	-2.70276	down	--	--	--	--	--	--	--	--	Uncharacterized protein OS=Solanum tuberosum OX=4113 PE=4 SV=1	uncharacterized protein LOC102582373 [Solanum tuberosum]
Soltu.DM.12G010420	1600	937	1152	280	721	444	257.506	150.337	185.452	42.3863	112.018	68.0843	0.000564548	0.00263911	-1.27476	down	--	--	Cellular Component: photosystem I reaction center (GO:0009538);; Biological Process: photosynthesis (GO:0015979);;	K02695|6.09345e-71|sot:102592282|(RefSeq) photosystem I reaction center subunit VI-2, chloroplastic-like; K02695 photosystem I subunit VI	--	--	Photosystem I reaction centre subunit VI	Photosystem I reaction center subunit VI, chloroplastic OS=Spinacia oleracea OX=3562 GN=PSAH PE=1 SV=1	Uncharacterized protein OS=Solanum tuberosum OX=4113 GN=102592282 PE=4 SV=1	PREDICTED: photosystem I reaction center subunit VI-2, chloroplastic-like [Solanum tuberosum]
Soltu.DM.04G012340	21	20	16	72	104	61	1.07747	1.02059	0.812979	3.6481	5.27841	3.07818	4.15475e-06	3.48367e-05	1.97887	up	--	--	--	K13457|7.61925e-17|sly:101264291|(RefSeq) putative late blight resistance protein homolog R1A-3	--	--	--	--	Uncharacterized protein OS=Solanum tuberosum OX=4113 GN=102595651 PE=3 SV=1	putative late blight resistance protein homolog R1B-23 [Solanum lycopersicum]
Soltu.DM.06G020150	173	169	176	62	84	71	12.3897	12.0009	12.834	4.42717	6.00145	5.03642	1.01602e-05	7.79522e-05	-1.20245	down	[O]	Posttranslational modification, protein turnover, chaperones	Molecular Function: zinc ion binding (GO:0008270);; Cellular Component: integral component of membrane (GO:0016021);;	K15692|0|sot:102593593|(RefSeq) receptor homology region, transmembrane domain- and RING domain-containing protein 2-like; K15692 E3 ubiquitin-protein ligase RNF13 [EC:2.3.2.27]	[O]	Posttranslational modification, protein turnover, chaperones	Ring finger domain;; RING-like zinc finger;; Zinc finger, C3HC4 type (RING finger);; Zinc finger, C3HC4 type (RING finger);; PA domain	Receptor homology region, transmembrane domain- and RING domain-containing protein 2 OS=Arabidopsis thaliana OX=3702 GN=RMR2 PE=2 SV=1	Uncharacterized protein OS=Solanum tuberosum OX=4113 GN=102593593 PE=4 SV=1	PREDICTED: receptor homology region, transmembrane domain- and RING domain-containing protein 2-like [Solanum tuberosum]
Soltu.DM.06G010770	74	122	138	12750	4162	4447	4.6837	7.73144	8.63982	806.201	265.898	281.624	8.13652e-37	3.8704e-34	5.69327	up	--	--	Molecular Function: peroxidase activity (GO:0004601);; Cellular Component: extracellular region (GO:0005576);; Biological Process: response to oxidative stress (GO:0006979);; Molecular Function: heme binding (GO:0020037);; Biological Process: hydrogen peroxide catabolic process (GO:0042744);; Molecular Function: metal ion binding (GO:0046872);; Biological Process: oxidation-reduction process (GO:…	K00430|0|sot:102602226|(RefSeq) peroxidase P7-like; K00430 peroxidase [EC:1.11.1.7]	--	--	Peroxidase	Peroxidase 4 OS=Vitis vinifera OX=29760 GN=GSVIVT00023967001 PE=1 SV=1	Peroxidase OS=Solanum tuberosum OX=4113 GN=102602226 PE=3 SV=1	PREDICTED: peroxidase P7-like [Solanum tuberosum]
Soltu.DM.10G025260	127	171	192	75	36	58	8.41056	10.3048	11.3376	4.79935	2.42859	3.70016	0.000149949	0.000834128	-1.44619	down	--	--	--	--	--	--	F-box domain	Putative F-box/LRR-repeat protein At5g02700 OS=Arabidopsis thaliana OX=3702 GN=At5g02700 PE=4 SV=1	Uncharacterized protein OS=Solanum tuberosum OX=4113 PE=4 SV=1	PREDICTED: F-box/FBD/LRR-repeat protein At3g26920-like [Solanum tuberosum]
Soltu.DM.10G011470	614	631	637	267	277	361	29.8897	32.2445	31.8165	13.07	14.5057	21.4408	1.52525e-06	1.42329e-05	-1.01595	down	--	--	Cellular Component: integral component of membrane (GO:0016021);;	K17087|0|sot:102600734|(RefSeq) transmembrane 9 superfamily member 1; K17087 transmembrane 9 superfamily member 3	[U]	Intracellular trafficking, secretion, and vesicular transport	Endomembrane protein 70	Transmembrane 9 superfamily member 1 OS=Arabidopsis thaliana OX=3702 GN=TMN1 PE=1 SV=1	Transmembrane 9 superfamily member OS=Solanum tuberosum OX=4113 GN=102600734 PE=3 SV=1	PREDICTED: transmembrane 9 superfamily member 1 [Solanum tuberosum]
Soltu.DM.06G035160	122	109	104	30	61	39	13.6593	14.2685	11.9815	3.91015	6.176	3.9031	0.000678557	0.00308987	-1.2854	down	--	--	--	--	--	--	Cotton fibre expressed protein	--	Uncharacterized protein OS=Solanum tuberosum OX=4113 GN=107061573 PE=4 SV=1	PREDICTED: uncharacterized protein LOC107061573 [Solanum tuberosum]
Soltu.DM.02G001230	331	557	605	250	189	199	10.7078	17.775	18.5946	9.10134	6.02542	5.98617	0.000168341	0.000923274	-1.1672	down	--	--	Cellular Component: nucleus (GO:0005634);; Biological Process: protein sumoylation (GO:0016925);; Molecular Function: protein tag (GO:0031386);;	K12160|1.31349e-15|spen:107029314|(RefSeq) small ubiquitin-related modifier 1-like; K12160 small ubiquitin-related modifier	[O]	Posttranslational modification, protein turnover, chaperones	--	Small ubiquitin-related modifier 1 OS=Oryza sativa subsp. japonica OX=39947 GN=SUMO1 PE=1 SV=1	Small ubiquitin-related modifier OS=Solanum lycopersicum OX=4081 GN=sumo PE=1 SV=1	SUMO protein [Solanum lycopersicum]
Soltu.DM.03G027300	962	1043	1576	3987	2649	2663	34.8193	38.5715	57.5081	146.711	99.5597	100.164	2.43312e-06	2.16286e-05	1.37489	up	[RTKL]	--	Molecular Function: protein serine/threonine kinase activity (GO:0004674);; Molecular Function: calcium ion binding (GO:0005509);; Molecular Function: ATP binding (GO:0005524);; Biological Process: protein phosphorylation (GO:0006468);;	K13412|0|sot:102591452|(RefSeq) calcium-dependent protein kinase 10-like; K13412 calcium-dependent protein kinase [EC:2.7.11.1]	[T]	Signal transduction mechanisms	Protein kinase domain;; EF hand;; Protein tyrosine kinase;; EF-hand domain pair;; EF-hand domain;; EF-hand domain pair;; EF hand;; Cytoskeletal-regulatory complex EF hand;; Lipopolysaccharide kinase (Kdo/WaaP) family	Calcium-dependent protein kinase 10 OS=Arabidopsis thaliana OX=3702 GN=CPK10 PE=1 SV=1	Uncharacterized protein OS=Solanum tuberosum OX=4113 GN=102591452 PE=4 SV=1	PREDICTED: calcium-dependent protein kinase 10-like [Solanum tuberosum]
Soltu.DM.11G022180	69	53	38	524	438	232	5.68211	4.39814	3.10142	46.5513	39.4755	20.3534	9.37732e-13	2.79215e-11	2.80921	up	[A]	RNA processing and modification	Molecular Function: nucleic acid binding (GO:0003676);; Cellular Component: nucleus (GO:0005634);; Molecular Function: transferase activity (GO:0016740);;	K12581|0|sot:102594631|(RefSeq) probable CCR4-associated factor 1 homolog 11; K12581 CCR4-NOT transcription complex subunit 7/8	[A]	RNA processing and modification	CAF1 family ribonuclease	Probable CCR4-associated factor 1 homolog 11 OS=Arabidopsis thaliana OX=3702 GN=CAF1-11 PE=2 SV=1	Uncharacterized protein OS=Solanum tuberosum OX=4113 GN=102594631 PE=4 SV=1	PREDICTED: probable CCR4-associated factor 1 homolog 11 [Solanum tuberosum]
Soltu.DM.07G026340	1	0	0	17	29	29	0.0944633	0	0	1.32069	2.24821	2.18118	6.98736e-07	7.0028e-06	4.19043	up	[H]	Coenzyme transport and metabolism	Biological Process: isoprenoid biosynthetic process (GO:0008299);;	K13789|0|sot:107060335|(RefSeq) heterodimeric geranylgeranyl pyrophosphate synthase small subunit, chloroplastic-like; K13789 geranylgeranyl diphosphate synthase, type II [EC:2.5.1.29]	[H]	Coenzyme transport and metabolism	Polyprenyl synthetase	Heterodimeric geranylgeranyl pyrophosphate synthase small subunit, chloroplastic OS=Arabidopsis thaliana OX=3702 GN=GGR PE=1 SV=2	Uncharacterized protein OS=Solanum tuberosum OX=4113 GN=107060335 PE=3 SV=1	PREDICTED: heterodimeric geranylgeranyl pyrophosphate synthase small subunit, chloroplastic-like [Solanum tuberosum]
Soltu.DM.01G010020	237	111	241	20	55	79	6.60726	3.15689	6.80985	0.589921	1.58563	2.28627	0.000509125	0.00241769	-1.76988	down	--	--	Molecular Function: nucleic acid binding (GO:0003676);; Cellular Component: cytoplasm (GO:0005737);; Biological Process: response to auxin (GO:0009733);; Biological Process: vegetative phase change (GO:0010050);; Biological Process: production of ta-siRNAs involved in RNA interference (GO:0010267);; Biological Process: production of lsiRNA involved in RNA interference (GO:0010599);; Biological Pr…	K11593|0|sot:102600903|(RefSeq) protein argonaute 7; K11593 eukaryotic translation initiation factor 2C	[J]	Translation, ribosomal structure and biogenesis	Piwi domain;; N-terminal domain of argonaute;; PAZ domain;; Argonaute linker 1 domain;; Argonaute linker 2 domain	Protein argonaute 7 OS=Arabidopsis thaliana OX=3702 GN=AGO7 PE=2 SV=1	Uncharacterized protein OS=Solanum tuberosum OX=4113 GN=102600903 PE=3 SV=1	PREDICTED: protein argonaute 7 isoform X1 [Solanum tuberosum]
Soltu.DM.12G028530	232	169	257	6	22	52	31.0795	23.3104	35.8839	0.963816	3.37036	7.93674	1.81467e-06	1.65768e-05	-2.72991	down	--	--	--	--	--	--	Protein of unknown function (DUF1685)	--	Uncharacterized protein OS=Solanum tuberosum OX=4113 GN=107061093 PE=4 SV=1	PREDICTED: uncharacterized protein LOC107061093 [Solanum tuberosum]
Soltu.DM.10G001010	2881	1997	2042	6151	7331	4333	84.897	61.525	62.1795	179.577	216.371	132.349	4.85101e-07	5.03776e-06	1.36826	up	--	--	Molecular Function: ATP binding (GO:0005524);; Cellular Component: cytoplasm (GO:0005737);; Biological Process: protein folding (GO:0006457);; Biological Process: defense response signaling pathway, resistance gene-dependent (GO:0009870);; Molecular Function: unfolded protein binding (GO:0051082);;	K04079|0|sot:102604977|(RefSeq) heat shock cognate protein 80; K04079 molecular chaperone HtpG	[O]	Posttranslational modification, protein turnover, chaperones	Hsp90 protein;; Histidine kinase-, DNA gyrase B-, and HSP90-like ATPase;; Histidine kinase-, DNA gyrase B-, and HSP90-like ATPase	Heat shock cognate protein 80 OS=Solanum lycopersicum OX=4081 GN=HSC80 PE=2 SV=1	Uncharacterized protein OS=Solanum tuberosum OX=4113 GN=102604977 PE=3 SV=1	PREDICTED: heat shock cognate protein 80 [Solanum tuberosum]
Soltu.DM.08G024050	120	153	62	581	876	372	4.04261	5.25736	2.08085	20.2202	31.6259	13.2551	1.59304e-08	2.2224e-07	2.36027	up	--	--	Biological Process: lipid metabolic process (GO:0006629);; Molecular Function: hydrolase activity (GO:0016787);;	K16818|1.21254e-106|jcu:105643224|(RefSeq) phospholipase A(1) DAD1, chloroplastic; K16818 phospholipase A1 [EC:3.1.1.32]	[I]	Lipid transport and metabolism	Lipase (class 3)	Phospholipase A1-Ibeta2, chloroplastic OS=Arabidopsis thaliana OX=3702 GN=At4g16820 PE=1 SV=2	Phospholipase A1-Ibeta2, chloroplastic OS=Capsicum annuum OX=4072 GN=T459_00722 PE=4 SV=1	PREDICTED: phospholipase A1-Ibeta2, chloroplastic-like [Solanum tuberosum]
Soltu.DM.10G005580	683	915	838	238	420	399	43.1498	58.3294	57.1904	17.3506	25.824	25.8085	5.1706e-05	0.000327623	-1.15304	down	[P]	Inorganic ion transport and metabolism	Biological Process: metabolic process (GO:0008152);; Molecular Function: CoA-transferase activity (GO:0008410);;	K17525|0|sot:102604510|(RefSeq) rhodanese-like domain-containing protein 4, chloroplastic; K17525 chitinase domain-containing protein 1	--	--	--	Rhodanese-like domain-containing protein 4, chloroplastic OS=Arabidopsis thaliana OX=3702 GN=STR4 PE=1 SV=2	Uncharacterized protein OS=Solanum tuberosum OX=4113 GN=102604510 PE=4 SV=1	PREDICTED: rhodanese-like domain-containing protein 4, chloroplastic [Solanum tuberosum]
Soltu.DM.09G009370	1118	344	543	213	201	319	63.8956	20.0189	31.3276	12.6998	11.8616	19.2126	0.00153028	0.00618036	-1.34886	down	--	--	Cellular Component: plasma membrane (GO:0005886);; Biological Process: transport (GO:0006810);; Cellular Component: integral component of membrane (GO:0016021);;	K19996|7.29165e-134|sind:105161506|(RefSeq) LOW QUALITY PROTEIN: patellin-6; K19996 phosphatidylinositol transfer protein SFH5	[I]	Lipid transport and metabolism	CRAL/TRIO domain;; CRAL/TRIO, N-terminal domain	Patellin-6 OS=Arabidopsis thaliana OX=3702 GN=PATL6 PE=2 SV=1	Uncharacterized protein OS=Solanum tuberosum OX=4113 GN=102590713 PE=4 SV=1	PREDICTED: patellin-6 [Solanum tuberosum]
Soltu.DM.08G022340	194	143	189	32	27	55	20.8379	15.4426	20.1852	3.61411	3.03269	6.01355	2.50659e-08	3.36218e-07	-2.09384	down	--	--	Cellular Component: integral component of membrane (GO:0016021);;	--	--	--	--	--	Uncharacterized protein OS=Solanum tuberosum OX=4113 PE=4 SV=1	uncharacterized protein LOC102577732 [Solanum tuberosum]
Soltu.DM.01G000790	89	38	59	204	370	443	14.6517	6.33541	9.82445	35.3217	64.3725	77.3578	1.08999e-08	1.55965e-07	2.36307	up	--	--	Cellular Component: integral component of membrane (GO:0016021);;	--	--	--	PLAC8 family	Protein PLANT CADMIUM RESISTANCE 2 OS=Arabidopsis thaliana OX=3702 GN=PCR2 PE=1 SV=1	Uncharacterized protein OS=Solanum tuberosum OX=4113 GN=102587513 PE=4 SV=1	PREDICTED: protein PLANT CADMIUM RESISTANCE 2-like [Solanum tuberosum]
Soltu.DM.01G025490	106	69	33	515	552	350	5.06375	3.1998	1.5106	25.3549	28.0295	18.5273	1.25686e-10	2.58026e-09	2.66913	up	--	--	--	--	--	--	--	--	Putative calcium and calcium/calmodulin-dependent serine/threonine-protein kinase-like OS=Solanum chacoense OX=4108 PE=4 SV=1	PREDICTED: uncharacterized protein LOC102587599 [Solanum tuberosum]
Soltu.DM.07G018570	267	552	570	72	47	81	11.2927	23.5248	24.4174	3.13351	2.09289	3.24382	4.57438e-12	1.18794e-10	-2.65762	down	[RTKL]	--	Molecular Function: protein serine/threonine kinase activity (GO:0004674);; Molecular Function: ATP binding (GO:0005524);; Biological Process: protein phosphorylation (GO:0006468);; Cellular Component: integral component of membrane (GO:0016021);; Biological Process: recognition of pollen (GO:0048544);;	K04730|1.06189e-138|jcu:105635745|(RefSeq) G-type lectin S-receptor-like serine/threonine-protein kinase SD1-1	--	--	Protein tyrosine kinase;; Protein kinase domain;; D-mannose binding lectin;; S-locus glycoprotein domain;; PAN-like domain	G-type lectin S-receptor-like serine/threonine-protein kinase B120 OS=Arabidopsis thaliana OX=3702 GN=B120 PE=2 SV=1	Uncharacterized protein OS=Solanum lycopersicum OX=4081 PE=4 SV=1	PREDICTED: G-type lectin S-receptor-like serine/threonine-protein kinase At1g11300 [Solanum tuberosum]
Soltu.DM.02G023830	791	1224	840	168	161	293	112.765	175.38	117.553	24.5401	23.3889	41.2238	7.29428e-11	1.54968e-09	-2.11061	down	[O]	Posttranslational modification, protein turnover, chaperones	--	K03686|3.23385e-09|mtr:MTR_2g104030|(RefSeq) molecular chaperone Hsp40/DnaJ family protein; K03686 molecular chaperone DnaJ	[O]	Posttranslational modification, protein turnover, chaperones	DnaJ domain	Chaperone protein dnaJ 11, chloroplastic OS=Arabidopsis thaliana OX=3702 GN=ATJ11 PE=1 SV=2	Uncharacterized protein OS=Solanum tuberosum OX=4113 PE=4 SV=1	Chaperone protein DnaJ [Capsicum baccatum]
Soltu.DM.03G001070	943	935	1010	122	138	168	24.7737	25.112	26.6403	3.60616	3.8902	4.68943	1.70113e-37	8.9668e-35	-2.6943	down	[RTKL]	--	--	K04733|2.13993e-81|sot:107062771|(RefSeq) probable LRR receptor-like serine/threonine-protein kinase At1g53440	--	--	Protein kinase domain;; Malectin domain;; Protein tyrosine kinase;; Leucine rich repeat;; Leucine Rich repeats (2 copies);; Leucine Rich Repeat	Probable LRR receptor-like serine/threonine-protein kinase At1g53430 OS=Arabidopsis thaliana OX=3702 GN=At1g53430 PE=1 SV=1	Uncharacterized protein OS=Solanum lycopersicum OX=4081 PE=4 SV=1	PREDICTED: probable LRR receptor-like serine/threonine-protein kinase At1g53420 isoform X1 [Solanum tuberosum]
Soltu.DM.06G020470	0	0	0	26	8	13	0	0	0	1.40066	0.451391	0.717195	3.83295e-05	0.000251105	3.8408	up	[C]	Energy production and conversion	Molecular Function: oxidoreductase activity, acting on CH-OH group of donors (GO:0016614);; Molecular Function: flavin adenine dinucleotide binding (GO:0050660);; Biological Process: oxidation-reduction process (GO:0055114);;	--	--	--	FAD binding domain;; Berberine and berberine like	Berberine bridge enzyme-like 18 OS=Arabidopsis thaliana OX=3702 GN=At4g20820 PE=3 SV=1	Uncharacterized protein OS=Solanum tuberosum OX=4113 GN=102595684 PE=3 SV=1	PREDICTED: cannabidiolic acid synthase-like [Solanum tuberosum]
Soltu.DM.11G013380	129	156	150	49	68	47	7.05849	10.3757	9.97708	3.49539	4.18275	3.42195	2.02708e-05	0.000143708	-1.34232	down	[J]	Translation, ribosomal structure and biogenesis	--	K13210|1.63428e-08|sly:101264287|(RefSeq) far upstream element-binding protein 1; K13210 far upstream element-binding protein	[J]	Translation, ribosomal structure and biogenesis	Amidase;; Protein SCAI	Fatty acid amide hydrolase OS=Arabidopsis thaliana OX=3702 GN=FAAH PE=1 SV=1	Putative fatty acid amide hydrolase-like OS=Solanum chacoense OX=4108 PE=4 SV=1	PREDICTED: uncharacterized protein LOC102601312 isoform X1 [Solanum tuberosum]
Soltu.DM.10G005000	94	92	71	659	610	346	6.50955	6.46093	4.91495	47.0927	45.1634	24.9474	1.95541e-15	8.64769e-14	2.60587	up	--	--	Molecular Function: DNA binding (GO:0003677);; Molecular Function: DNA-binding transcription factor activity (GO:0003700);; Cellular Component: nucleus (GO:0005634);; Biological Process: regulation of transcription, DNA-templated (GO:0006355);; Biological Process: response to auxin (GO:0009733);; Biological Process: regulation of ethylene-activated signaling pathway (GO:0010104);;	K09286|1.64986e-113|sot:102580681|(RefSeq) ethylene-responsive transcription factor 4-like; K09286 EREBP-like factor	--	--	AP2 domain	Ethylene-responsive transcription factor 4 OS=Nicotiana sylvestris OX=4096 GN=ERF4 PE=2 SV=1	Uncharacterized protein OS=Solanum tuberosum OX=4113 PE=4 SV=1	ethylene-responsive transcription factor 4-like [Solanum tuberosum]
Soltu.DM.02G032130	26	22	34	96	101	95	1.00122	0.850826	1.30899	3.71724	4.00451	3.77293	7.13552e-07	7.13296e-06	1.79496	up	--	--	--	--	--	--	Domain of unknown function (DUF569);; Fascin domain	--	Uncharacterized protein OS=Solanum tuberosum OX=4113 GN=102597578 PE=4 SV=1	PREDICTED: uncharacterized protein LOC102597578 [Solanum tuberosum]
Soltu.DM.04G021430	114	146	118	481	636	310	9.75018	12.117	9.96999	46.8745	60.526	29.3283	8.74469e-09	1.27465e-07	1.88942	up	--	--	Cellular Component: integral component of membrane (GO:0016021);;	--	--	--	--	--	Uncharacterized protein OS=Solanum tuberosum OX=4113 GN=102588498 PE=4 SV=1	PREDICTED: uncharacterized protein LOC102588498 isoform X1 [Solanum tuberosum]
Soltu.DM.02G033700	518	346	297	3110	1591	1606	41.8241	28.2035	24.5854	250.1	129.068	131.764	9.70121e-12	2.39194e-10	2.39404	up	[R]	General function prediction only	Cellular Component: integral component of membrane (GO:0016021);;	K10251|0|sot:102588615|(RefSeq) very-long-chain 3-oxoacyl-CoA reductase 1; K10251 17beta-estradiol 17-dehydrogenase / very-long-chain 3-oxoacyl-CoA reductase [EC:1.1.1.330]	--	--	short chain dehydrogenase;; Enoyl-(Acyl carrier protein) reductase;; KR domain	Very-long-chain 3-oxoacyl-CoA reductase 1 OS=Arabidopsis thaliana OX=3702 GN=KCR1 PE=1 SV=1	Uncharacterized protein OS=Solanum tuberosum OX=4113 GN=102588615 PE=3 SV=1	PREDICTED: very-long-chain 3-oxoacyl-CoA reductase 1 [Solanum tuberosum]
Soltu.DM.01G035900	111	192	55	1413	1273	849	7.60362	13.7677	3.8624	99.019	91.1509	61.4051	6.44313e-14	2.29726e-12	3.17064	up	[GEPR]	--	Cellular Component: integral component of membrane (GO:0016021);; Biological Process: transmembrane transport (GO:0055085);;	K12818|4.89256e-80|smo:SELMODRAFT_429199|(RefSeq) hypothetical protein; K12818 ATP-dependent RNA helicase DHX8/PRP22 [EC:3.6.4.13]	[R]	General function prediction only	Major Facilitator Superfamily;; Sugar (and other) transporter	Protein ZINC INDUCED FACILITATOR-LIKE 1 OS=Arabidopsis thaliana OX=3702 GN=ZIFL1 PE=2 SV=1	Uncharacterized protein OS=Solanum tuberosum OX=4113 PE=4 SV=1	PREDICTED: protein ZINC INDUCED FACILITATOR-LIKE 1-like isoform X1 [Solanum tuberosum]
Soltu.DM.10G019440	193	80	85	3196	4330	1632	10.849	4.40612	4.22367	153.574	212.796	78.9197	4.47621e-25	5.89861e-23	4.468	up	[GHR]	--	Molecular Function: magnesium ion binding (GO:0000287);; Molecular Function: carboxy-lyase activity (GO:0016831);; Molecular Function: thiamine pyrophosphate binding (GO:0030976);;	K01568|0|sot:102594081|(RefSeq) pyruvate decarboxylase 1-like; K01568 pyruvate decarboxylase [EC:4.1.1.1]	[EH]	--	Thiamine pyrophosphate enzyme, N-terminal TPP binding domain;; Thiamine pyrophosphate enzyme, central domain;; Thiamine pyrophosphate enzyme, C-terminal TPP binding domain	Pyruvate decarboxylase 1 OS=Arabidopsis thaliana OX=3702 GN=PDC1 PE=2 SV=1	Uncharacterized protein OS=Solanum lycopersicum OX=4081 GN=101247173 PE=3 SV=1	PREDICTED: pyruvate decarboxylase 1-like [Solanum tuberosum]
Soltu.DM.02G033000	140	67	142	11	4	15	9.254	4.56097	9.45583	0.840437	0.354733	1.2014	2.31887e-09	3.76248e-08	-3.21524	down	--	--	--	--	--	--	--	--	Uncharacterized protein OS=Solanum tuberosum OX=4113 PE=4 SV=1	uncharacterized protein LOC107010632 [Solanum pennellii]
Soltu.DM.05G005900	170	93	91	20	39	32	11.9037	6.59563	6.39032	1.50038	3.0872	2.55021	3.09972e-05	0.000209473	-1.82722	down	--	--	--	K16221|1.7113e-31|brp:103847150|(RefSeq) transcription factor TCP21-like; K16221 transcription factor TCP21 (protein CCA1 HIKING EXPEDITION)	--	--	TCP family transcription factor	Transcription factor PCF3 OS=Oryza sativa subsp. japonica OX=39947 GN=PCF3 PE=2 SV=1	Uncharacterized protein OS=Solanum tuberosum OX=4113 GN=102585454 PE=4 SV=1	PREDICTED: transcription factor TCP15-like [Solanum tuberosum]
Soltu.DM.05G022340	885	746	2408	6290	4418	4332	90.3471	75.9914	246.907	642.344	454.642	443.583	1.99446e-05	0.000141602	1.82813	up	--	--	Molecular Function: peroxidase activity (GO:0004601);; Cellular Component: extracellular region (GO:0005576);; Biological Process: response to oxidative stress (GO:0006979);; Molecular Function: heme binding (GO:0020037);; Biological Process: hydrogen peroxide catabolic process (GO:0042744);; Molecular Function: metal ion binding (GO:0046872);; Biological Process: oxidation-reduction process (GO:…	K00430|0|sot:102582282|(RefSeq) peroxidase P7-like; K00430 peroxidase [EC:1.11.1.7]	--	--	Peroxidase	Peroxidase 52 OS=Arabidopsis thaliana OX=3702 GN=PER52 PE=2 SV=1	Peroxidase OS=Solanum chacoense OX=4108 PE=3 SV=1	PREDICTED: peroxidase P7-like [Solanum tuberosum]
Soltu.DM.01G005380	126	135	128	56	50	40	7.54849	8.25271	7.81796	3.41533	3.1156	2.5261	1.37304e-05	0.000101703	-1.34798	down	--	--	--	K15030|7.61565e-42|bna:106426882|(RefSeq) F-box protein At4g22390-like isoform X2; K15030 translation initiation factor 3 subunit M	--	--	F-box domain;; F-box-like	F-box protein CPR1 OS=Arabidopsis thaliana OX=3702 GN=CPR1 PE=1 SV=2	Uncharacterized protein OS=Solanum tuberosum OX=4113 GN=102601387 PE=4 SV=1	PREDICTED: F-box protein CPR30-like [Solanum tuberosum]
Soltu.DM.09G023770	954	1005	1130	286	262	268	62.7706	65.9319	76.11	18.3817	16.7309	17.2982	9.70106e-24	1.10643e-21	-1.87399	down	[M]	Cell wall/membrane/envelope biogenesis	Molecular Function: polygalacturonase activity (GO:0004650);; Cellular Component: extracellular region (GO:0005576);; Biological Process: carbohydrate metabolic process (GO:0005975);; Biological Process: cell wall organization (GO:0071555);;	K01184|9.38245e-29|cam:101493260|(RefSeq) polygalacturonase At1g48100; K01184 polygalacturonase [EC:3.2.1.15]	--	--	Glycosyl hydrolases family 28;; Pectate lyase superfamily protein;; Right handed beta helix region	Probable polygalacturonase OS=Vitis vinifera OX=29760 GN=GSVIVT00026920001 PE=1 SV=1	Uncharacterized protein OS=Solanum lycopersicum OX=4081 GN=101264974 PE=3 SV=1	probable polygalacturonase [Solanum pennellii]
Soltu.DM.02G015490	81	56	103	25	12	23	4.20623	3.38759	6.08956	1.33063	0.645256	1.22595	8.93094e-05	0.000532806	-1.84721	down	[RTKL]	--	Molecular Function: protein serine/threonine kinase activity (GO:0004674);; Molecular Function: ATP binding (GO:0005524);; Biological Process: protein phosphorylation (GO:0006468);; Cellular Component: integral component of membrane (GO:0016021);;	K13416|2.63649e-163|bna:106438526|(RefSeq) BRASSINOSTEROID INSENSITIVE 1-associated receptor kinase 1-like; K13416 brassinosteroid insensitive 1-associated receptor kinase 1 [EC:2.7.11.1]	--	--	Protein kinase domain;; Protein tyrosine kinase;; Leucine rich repeat N-terminal domain	Probable LRR receptor-like serine/threonine-protein kinase At5g45780 OS=Arabidopsis thaliana OX=3702 GN=At5g45780 PE=1 SV=1	Uncharacterized protein OS=Solanum tuberosum OX=4113 PE=3 SV=1	PREDICTED: probable LRR receptor-like serine/threonine-protein kinase At5g45780 isoform X3 [Solanum tuberosum]
Soltu.DM.09G025940	20	0	4	66	260	13	6.37231	0	1.46334	20.8203	81.9613	4.14464	0.00166856	0.00665617	2.74812	up	--	--	Molecular Function: serine-type endopeptidase inhibitor activity (GO:0004867);; Biological Process: response to wounding (GO:0009611);; Biological Process: negative regulation of endopeptidase activity (GO:0010951);;	--	--	--	Potato inhibitor I family	Ethylene-responsive proteinase inhibitor 1 OS=Solanum lycopersicum OX=4081 PE=3 SV=1	Proteinase inhibitor isoform OS=Solanum phureja OX=172790 PE=2 SV=1	PREDICTED: wound-induced proteinase inhibitor 1-like [Solanum tuberosum]
Soltu.DM.10G027790	1285	2272	2928	300	375	523	115.965	211.603	266.502	27.762	35.4359	49.2644	3.67747e-11	8.26287e-10	-2.33104	down	[R]	General function prediction only	Biological Process: metabolic process (GO:0008152);; Molecular Function: hydrolase activity (GO:0016787);;	K01082|1.93293e-19|bpg:Bathy09g01660|(RefSeq) hypothetical protein; K01082 3'(2'), 5'-bisphosphate nucleotidase [EC:3.1.3.7]	[R]	General function prediction only	Haloacid dehalogenase-like hydrolase;; haloacid dehalogenase-like hydrolase;; HAD-hyrolase-like	Haloacid dehalogenase-like hydrolase domain-containing protein 3 OS=Bos taurus OX=9913 GN=HDHD3 PE=2 SV=1	Uncharacterized protein OS=Solanum tuberosum OX=4113 GN=102600498 PE=4 SV=1	PREDICTED: haloacid dehalogenase-like hydrolase domain-containing protein 3 [Solanum tuberosum]
Soltu.DM.12G024950	504	663	1380	2845	2070	1551	30.5598	40.7301	83.5955	175.252	130.299	96.2298	0.0011051	0.00469081	1.31245	up	[K]	Transcription	Molecular Function: DNA-binding transcription factor activity (GO:0003700);; Cellular Component: nucleus (GO:0005634);; Biological Process: regulation of transcription, DNA-templated (GO:0006355);; Molecular Function: sequence-specific DNA binding (GO:0043565);;	K09419|0|sot:102592818|(RefSeq) heat stress transcription factor C-1; K09419 heat shock transcription factor, other eukaryote	[K]	Transcription	HSF-type DNA-binding	Heat stress transcription factor C-1 OS=Arabidopsis thaliana OX=3702 GN=HSFC1 PE=1 SV=1	Uncharacterized protein OS=Solanum tuberosum OX=4113 GN=102592818 PE=3 SV=1	PREDICTED: heat stress transcription factor C-1 [Solanum tuberosum]
Soltu.DM.04G026390	20253	13041	20453	24768	30436	56316	670.675	415.624	616.4	880.253	1009.44	1573.25	0.0023241	0.0087962	1.04561	up	--	--	--	--	--	--	Extensin-like region	--	Uncharacterized protein OS=Solanum lycopersicum OX=4081 PE=4 SV=1	hypothetical protein ARALYDRAFT_917863 [Arabidopsis lyrata subsp. lyrata]
Soltu.DM.04G005790	462	489	490	200	267	225	10.9312	11.9809	11.2756	4.47901	6.29833	5.68712	1.6802e-06	1.54717e-05	-1.01765	down	[R]	General function prediction only	Molecular Function: GTP binding (GO:0005525);;	K13427|3.55664e-21|pxb:103961947|(RefSeq) NO-associated protein 1, chloroplastic/mitochondrial-like isoform X1; K13427 nitric-oxide synthase, plant [EC:1.14.13.39]	[R]	General function prediction only	50S ribosome-binding GTPase	GTP-binding protein BRASSINAZOLE INSENSITIVE PALE GREEN 2, chloroplastic OS=Arabidopsis thaliana OX=3702 GN=BPG2 PE=1 SV=1	Uncharacterized protein OS=Solanum tuberosum OX=4113 GN=102587969 PE=4 SV=1	PREDICTED: uncharacterized protein YqeH [Solanum tuberosum]
Soltu.DM.11G007420	177	150	165	462	332	277	13.0611	10.4591	12.7325	35.7678	25.5187	19.1387	7.53616e-05	0.00045988	1.12918	up	--	--	Cellular Component: intracellular (GO:0005622);; Biological Process: vacuolar transport (GO:0007034);;	K12198|1.11556e-86|spen:107004824|(RefSeq) charged multivesicular body protein 5; K12198 charged multivesicular body protein 5	[U]	Intracellular trafficking, secretion, and vesicular transport	Snf7;; Snf7	Vacuolar protein sorting-associated protein 60.1 OS=Arabidopsis thaliana OX=3702 GN=VPS60-1 PE=1 SV=1	Uncharacterized protein OS=Solanum tuberosum OX=4113 GN=102578965 PE=4 SV=1	PREDICTED: charged multivesicular body protein 5-like [Solanum tuberosum]
Soltu.DM.12G001670	162	359	235	23	48	75	2.52034	5.75339	3.64778	0.383019	0.780057	1.22406	3.0549e-06	2.63978e-05	-2.20305	down	[A]	RNA processing and modification	--	K14405|0|sot:102584286|(RefSeq) FIP1[III]-like protein; K14405 pre-mRNA 3'-end-processing factor FIP1	[A]	RNA processing and modification	Fip1 motif	FIP1[V]-like protein OS=Arabidopsis thaliana OX=3702 GN=FIPS5 PE=1 SV=1	Uncharacterized protein OS=Solanum tuberosum OX=4113 GN=102584286 PE=4 SV=1	PREDICTED: FIP1[III]-like protein [Solanum tuberosum]
Soltu.DM.09G023830	159	199	176	544	525	395	13.398	16.9375	15.1423	44.7641	42.8756	32.6526	3.36197e-09	5.3178e-08	1.46073	up	--	--	--	K15697|4.78647e-26|egu:105052562|(RefSeq) protein DEHYDRATION-INDUCED 19 homolog 2-like isoform X1; K15697 RING finger protein 114 [EC:2.3.2.27]	--	--	Drought induced 19 protein (Di19), zinc-binding;; Stress-induced protein Di19, C-terminal	Protein DEHYDRATION-INDUCED 19 homolog 3 OS=Arabidopsis thaliana OX=3702 GN=DI19-3 PE=1 SV=1	Uncharacterized protein OS=Solanum lycopersicum OX=4081 PE=4 SV=1	PREDICTED: protein DEHYDRATION-INDUCED 19 homolog 4-like [Solanum tuberosum]
Soltu.DM.05G015030	653	969	869	468	366	286	16.719	21.2868	18.5672	9.73615	9.42195	6.68679	0.000103328	0.000604805	-1.09914	down	[J]	Translation, ribosomal structure and biogenesis	--	K04567|6.5812e-31|sot:102590674|(RefSeq) lysine--tRNA ligase, chloroplastic/mitochondrial; K04567 lysyl-tRNA synthetase, class II [EC:6.1.1.6]	[J]	Translation, ribosomal structure and biogenesis	tRNA synthetases class II (D, K and N)	Lysine--tRNA ligase, chloroplastic/mitochondrial OS=Arabidopsis thaliana OX=3702 GN=OVA5 PE=2 SV=1	Lysine--tRNA ligase OS=Solanum chacoense OX=4108 PE=3 SV=1	PREDICTED: lysine--tRNA ligase, chloroplastic/mitochondrial [Solanum tuberosum]
Soltu.DM.04G006600	425	405	315	930	974	937	16.2031	16.4893	12.9082	33.5081	38.1212	36.524	3.16096e-11	7.17674e-10	1.32685	up	[RTKL]	--	Molecular Function: calmodulin-dependent protein kinase activity (GO:0004683);; Molecular Function: calcium ion binding (GO:0005509);; Molecular Function: calmodulin binding (GO:0005516);; Molecular Function: ATP binding (GO:0005524);; Cellular Component: nucleus (GO:0005634);; Cellular Component: cytoplasm (GO:0005737);; Cellular Component: plasma membrane (GO:0005886);; Biological Process: absc…	K13412|0|sot:102592675|(RefSeq) calcium-dependent protein kinase 1-like; K13412 calcium-dependent protein kinase [EC:2.7.11.1]	[T]	Signal transduction mechanisms	Protein kinase domain;; EF hand;; EF-hand domain pair;; Protein tyrosine kinase;; EF-hand domain;; EF hand;; EF-hand domain pair;; Cytoskeletal-regulatory complex EF hand	Calcium-dependent protein kinase 1 OS=Arabidopsis thaliana OX=3702 GN=CPK1 PE=1 SV=1	Uncharacterized protein OS=Solanum tuberosum OX=4113 PE=4 SV=1	calcium-dependent protein kinase 1-like [Solanum tuberosum]
Soltu.DM.12G020270	47	111	106	29	20	26	1.84827	5.28091	5.40204	1.80835	1.2971	1.49086	0.000406222	0.0019946	-1.67589	down	[CHR]	--	Molecular Function: phosphoglycerate dehydrogenase activity (GO:0004617);; Cellular Component: mitochondrion (GO:0005739);; Molecular Function: formate dehydrogenase (NAD+) activity (GO:0008863);; Biological Process: serine family amino acid biosynthetic process (GO:0009070);; Biological Process: formate catabolic process (GO:0042183);; Molecular Function: NAD binding (GO:0051287);; Biological Pr…	K00122|6.29742e-28|sot:102577429|(RefSeq) mitochondrial formate dehydrogenase precursor; K00122 formate dehydrogenase [EC:1.17.1.9]	[C]	Energy production and conversion	Thiolase, N-terminal domain	Formate dehydrogenase, mitochondrial OS=Solanum tuberosum OX=4113 GN=FDH1 PE=1 SV=2	Uncharacterized protein OS=Solanum demissum OX=50514 GN=SDM1_3t00007 PE=4 SV=1	hypothetical protein SDM1_3t00007 [Solanum demissum]
Soltu.DM.06G010390	242	307	320	116	84	88	6.5912	8.49073	8.6111	3.28389	2.39589	2.50136	4.4733e-08	5.6947e-07	-1.53096	down	--	--	--	K10443|2.49302e-180|thj:104816526|(RefSeq) uncharacterized protein LOC104816526 isoform X2; K10443 kelch-like protein 2/3	[R]	General function prediction only	Kelch motif;; Development and cell death domain;; Kelch motif;; Kelch motif;; Galactose oxidase, central domain;; Kelch motif;; Galactose oxidase, central domain	Kelch-like protein 8 OS=Homo sapiens OX=9606 GN=KLHL8 PE=1 SV=4	Putative ovule protein OS=Solanum chacoense OX=4108 PE=4 SV=1	PREDICTED: uncharacterized protein LOC102605878 [Solanum tuberosum]
Soltu.DM.06G030180	6824	2752	4351	11437	11960	7487	989.941	397.496	641.572	1536.42	1592.11	993.744	0.00114924	0.00485142	1.14284	up	[G]	Carbohydrate transport and metabolism	Cellular Component: integral component of plasma membrane (GO:0005887);; Biological Process: water transport (GO:0006833);; Cellular Component: plant-type vacuole membrane (GO:0009705);; Biological Process: cellular water homeostasis (GO:0009992);; Molecular Function: water channel activity (GO:0015250);; Molecular Function: glycerol channel activity (GO:0015254);; Biological Process: glycerol tr…	K09873|7.61734e-173|sot:102591890|(RefSeq) probable aquaporin TIP1-1; K09873 aquaporin TIP	[G]	Carbohydrate transport and metabolism	Major intrinsic protein	Probable aquaporin TIP1-1 OS=Oryza sativa subsp. japonica OX=39947 GN=TIP1-1 PE=2 SV=1	Uncharacterized protein OS=Solanum tuberosum OX=4113 GN=102591890 PE=3 SV=1	PREDICTED: probable aquaporin TIP1-1 [Solanum tuberosum]
Soltu.DM.06G014980	24	2	3	238	162	177	3.12647	0.290391	0.470582	32.5451	22.5355	25.2783	6.57572e-09	9.88029e-08	3.78382	up	[TZDR]	--	Molecular Function: calcium ion binding (GO:0005509);;	K13448|2.87948e-101|sot:102584290|(RefSeq) calmodulin-like protein 8; K13448 calcium-binding protein CML	[T]	Signal transduction mechanisms	EF hand;; EF-hand domain pair;; EF-hand domain pair;; EF-hand domain;; EF hand;; EF-hand domain;; Secreted protein acidic and rich in cysteine Ca binding region;; Cytoskeletal-regulatory complex EF hand;; EF-hand domain;; Caleosin related protein	Calmodulin-like protein 8 OS=Arabidopsis thaliana OX=3702 GN=CML8 PE=1 SV=1	Uncharacterized protein OS=Solanum tuberosum OX=4113 GN=102584290 PE=4 SV=1	PREDICTED: calmodulin-like protein 8 [Solanum tuberosum]
Soltu.DM.01G049360	138	73	119	280	267	263	8.36805	4.18702	6.0158	16.4781	14.8667	16.2258	2.41063e-05	0.00016743	1.29302	up	--	--	Biological Process: cell morphogenesis (GO:0000902);; Molecular Function: actin binding (GO:0003779);; Biological Process: cytoskeleton organization (GO:0007010);;	K17261|0|sot:102584055|(RefSeq) cyclase-associated protein 1; K17261 adenylyl cyclase-associated protein	[ZT]	--	Adenylate cyclase associated (CAP) N terminal;; Adenylate cyclase associated (CAP) C terminal	Cyclase-associated protein 1 OS=Arabidopsis thaliana OX=3702 GN=CAP1 PE=2 SV=1	Adenylyl cyclase-associated protein OS=Solanum tuberosum OX=4113 PE=3 SV=1	PREDICTED: cyclase-associated protein 1 [Solanum tuberosum]
Soltu.DM.09G024140	72	46	93	5440	3806	2187	5.6075	3.23396	6.95436	387.816	272.775	156.388	7.82009e-47	6.6311e-44	5.55552	up	[GEPR]	--	Molecular Function: high-affinity glucose:proton symporter activity (GO:0005358);; Cellular Component: integral component of plasma membrane (GO:0005887);; Cellular Component: plasmodesma (GO:0009506);; Biological Process: proton transmembrane transport (GO:0015992);; Biological Process: glucose import (GO:0046323);; Biological Process: glucose transmembrane transport (GO:1904659);;	K08150|4.39641e-12|sind:105178845|(RefSeq) inositol transporter 4-like isoform X1; K08150 MFS transporter, SP family, solute carrier family 2 (myo-inositol transporter), member 13	[R]	General function prediction only	Plastocyanin-like domain;; Sugar (and other) transporter;; Major Facilitator Superfamily	Sugar transport protein MST4 OS=Oryza sativa subsp. japonica OX=39947 GN=MST4 PE=1 SV=1	Putative sugar transport protein 13-like OS=Solanum chacoense OX=4108 PE=3 SV=1	PREDICTED: sugar transport protein 13-like [Solanum tuberosum]
Soltu.DM.02G017860	659	839	919	503	339	311	32.9018	43.6901	46.5525	25.8723	18.0553	17.0929	0.000298162	0.00152226	-1.0155	down	--	--	Molecular Function: zinc ion binding (GO:0008270);;	--	[O]	Posttranslational modification, protein turnover, chaperones	Zinc finger, C3HC4 type (RING finger);; Ring finger domain;; Prokaryotic RING finger family 4;; Zinc finger, C3HC4 type (RING finger);; Zinc finger, C3HC4 type (RING finger)	E3 ubiquitin-protein ligase AIRP2 OS=Arabidopsis thaliana OX=3702 GN=AIRP2 PE=1 SV=1	Uncharacterized protein OS=Solanum tuberosum OX=4113 GN=102598484 PE=4 SV=1	PREDICTED: E3 ubiquitin-protein ligase RNF8-like [Solanum tuberosum]
Soltu.DM.03G016820	866	617	648	1241	1784	1263	48.7124	34.5261	36.2636	71.062	102.436	72.0949	4.2395e-05	0.000274969	1.02148	up	--	--	Molecular Function: chaperone binding (GO:0051087);;	--	[T]	Signal transduction mechanisms	BAG domain	BAG family molecular chaperone regulator 1 OS=Arabidopsis thaliana OX=3702 GN=BAG1 PE=1 SV=1	Uncharacterized protein OS=Solanum tuberosum OX=4113 GN=102586965 PE=4 SV=1	PREDICTED: BAG family molecular chaperone regulator 1 [Solanum tuberosum]
Soltu.DM.12G027450	305	317	354	150	177	95	19.2705	20.8334	23.297	9.4591	11.0784	6.11076	0.000142033	0.000794397	-1.151	down	--	--	--	--	--	--	--	--	Putative ovule protein OS=Solanum chacoense OX=4108 PE=4 SV=1	--
Soltu.DM.09G002000	3	2	9	130	151	79	3.12531	1.83474	7.44098	105.495	129.165	67.8255	4.44755e-14	1.6274e-12	4.26037	up	--	--	--	--	--	--	--	Cyclin-dependent protein kinase inhibitor SMR4 OS=Arabidopsis thaliana OX=3702 GN=SMR4 PE=1 SV=1	Uncharacterized protein OS=Solanum tuberosum OX=4113 PE=4 SV=1	laccase-17 [Solanum lycopersicum]
Soltu.DM.03G035920	0	3	0	35	31	62	0	1.06122	0	13.0756	11.9931	22.1745	6.56196e-08	8.12971e-07	4.19579	up	--	--	--	--	--	--	--	--	Uncharacterized protein OS=Solanum tuberosum OX=4113 PE=4 SV=1	PREDICTED: uncharacterized protein LOC109221269 [Nicotiana attenuata]
Soltu.DM.07G005240	48	48	24	234	206	190	2.07691	3.3046	1.33373	9.46734	9.56454	9.01361	3.83667e-11	8.59089e-10	2.34125	up	[RTKL]	--	--	K04733|2.90402e-147|sot:102580959|(RefSeq) G-type lectin S-receptor-like serine/threonine-protein kinase At4g03230	--	--	Protein tyrosine kinase;; Protein kinase domain;; D-mannose binding lectin;; S-locus glycoprotein domain;; PAN-like domain;; PAN domain	G-type lectin S-receptor-like serine/threonine-protein kinase At4g03230 OS=Arabidopsis thaliana OX=3702 GN=At4g03230 PE=3 SV=3	Uncharacterized protein OS=Solanum tuberosum OX=4113 PE=4 SV=1	PREDICTED: G-type lectin S-receptor-like serine/threonine-protein kinase At4g03230 [Solanum tuberosum]
Soltu.DM.06G022990	141	179	229	34	52	93	8.11897	9.18153	12.2794	2.11677	3.07505	5.18625	0.000386594	0.00190783	-1.51282	down	--	--	--	--	--	--	Protein of unknown function (DUF4005);; IQ calmodulin-binding motif	--	Putative ovule protein OS=Solanum chacoense OX=4108 PE=4 SV=1	PREDICTED: protein IQ-DOMAIN 14-like isoform X1 [Solanum tuberosum]
Soltu.DM.02G005750	72	57	58	825	348	402	7.03793	5.66064	5.72662	81.4275	34.176	39.5863	1.58991e-14	6.23904e-13	2.98082	up	--	--	Molecular Function: zinc ion binding (GO:0008270);; Cellular Component: integral component of membrane (GO:0016021);;	K19041|4.48032e-33|sind:105176691|(RefSeq) NEP1-interacting protein 1; K19041 E3 ubiquitin-protein ligase RNF38/44 [EC:2.3.2.27]	[O]	Posttranslational modification, protein turnover, chaperones	Ring finger domain;; RING-like zinc finger;; Zinc finger, C3HC4 type (RING finger);; Glycine zipper;; Zinc finger, C3HC4 type (RING finger)	NEP1-interacting protein 1 OS=Arabidopsis thaliana OX=3702 GN=NIP1 PE=1 SV=2	Uncharacterized protein OS=Solanum tuberosum OX=4113 GN=102585213 PE=4 SV=1	PREDICTED: NEP1-interacting protein-like 1 [Solanum tuberosum]
Soltu.DM.09G010360	67	71	83	236	204	190	2.8685	3.01674	3.12971	9.85191	8.74191	7.93082	2.79339e-08	3.69854e-07	1.51065	up	--	--	Molecular Function: ATP binding (GO:0005524);; Biological Process: defense response (GO:0006952);; Cellular Component: integral component of membrane (GO:0016021);; Molecular Function: ADP binding (GO:0043531);;	K13457|1.54511e-103|nnu:104603307|(RefSeq) disease resistance protein RPP8-like; K13457 disease resistance protein RPM1	[T]	Signal transduction mechanisms	NB-ARC domain;; Rx N-terminal domain	Disease resistance protein RPP13 OS=Arabidopsis thaliana OX=3702 GN=RPP13 PE=2 SV=2	Uncharacterized protein OS=Solanum tuberosum OX=4113 GN=102599325 PE=3 SV=1	PREDICTED: putative disease resistance RPP13-like protein 3 isoform X1 [Solanum tuberosum]
Soltu.DM.07G028470	19	8	25	2	0	2	1.5153	0.687491	1.96317	0.2194	0	0.252556	0.0015212	0.00615389	-2.68157	down	--	--	--	K03539|9.81775e-19|mus:103991802|(RefSeq) uncharacterized protein LOC103991802; K03539 ribonuclease P/MRP protein subunit RPP1 [EC:3.1.26.5]	--	--	CCT motif	Zinc finger protein CONSTANS-LIKE 2 OS=Arabidopsis thaliana OX=3702 GN=COL2 PE=1 SV=1	Uncharacterized protein OS=Solanum tuberosum OX=4113 PE=4 SV=1	PREDICTED: zinc finger protein CONSTANS-LIKE 2 [Solanum tuberosum]
Soltu.DM.03G037530	1149	777	762	2025	1874	1631	45.9866	30.9263	30.0041	80.0524	75.4149	65.6869	1.05351e-05	8.07017e-05	1.05631	up	[RTKL]	--	Molecular Function: protein kinase activity (GO:0004672);; Molecular Function: ATP binding (GO:0005524);; Biological Process: protein phosphorylation (GO:0006468);; Cellular Component: integral component of membrane (GO:0016021);;	K04730|1.36684e-139|cic:CICLE_v10010883mg|(RefSeq) hypothetical protein	--	--	Protein tyrosine kinase;; Protein kinase domain;; Leucine rich repeat N-terminal domain;; Leucine rich repeat;; Leucine Rich repeat	Protein STRUBBELIG-RECEPTOR FAMILY 6 OS=Arabidopsis thaliana OX=3702 GN=SRF6 PE=1 SV=1	Uncharacterized protein OS=Solanum tuberosum OX=4113 GN=102585217 PE=4 SV=1	PREDICTED: protein STRUBBELIG-RECEPTOR FAMILY 6 [Solanum tuberosum]
Soltu.DM.01G045260	230	174	160	71	78	85	29.1094	29.6547	22.6843	8.79132	11.5655	11.748	2.66298e-05	0.000183002	-1.21163	down	--	--	Cellular Component: vacuolar membrane (GO:0005774);; Cellular Component: integral component of membrane (GO:0016021);;	--	--	--	--	--	Uncharacterized protein OS=Solanum tuberosum OX=4113 GN=102589349 PE=4 SV=1	PREDICTED: uncharacterized protein LOC102589349 [Solanum tuberosum]
Soltu.DM.04G031930	7	7	34	157	128	61	0.649543	0.64608	2.97745	14.4685	12.0691	5.72156	6.01975e-05	0.000375931	2.53468	up	[K]	Transcription	Molecular Function: DNA-binding transcription factor activity (GO:0003700);; Cellular Component: nucleus (GO:0005634);; Biological Process: regulation of transcription, DNA-templated (GO:0006355);; Molecular Function: sequence-specific DNA binding (GO:0043565);;	K09338|2.32836e-157|sot:102602414|(RefSeq) homeobox-leucine zipper protein HAT22-like; K09338 homeobox-leucine zipper protein	[K]	Transcription	Homeodomain;; Homeobox associated leucine zipper	Homeobox-leucine zipper protein HAT22 OS=Arabidopsis thaliana OX=3702 GN=HAT22 PE=1 SV=1	Uncharacterized protein OS=Solanum tuberosum OX=4113 GN=102602414 PE=4 SV=1	PREDICTED: homeobox-leucine zipper protein HAT22-like [Solanum tuberosum]
Soltu.DM.09G001140	382	379	278	1085	842	920	23.9947	23.1936	17.2766	71.5197	55.4674	60.8238	2.81341e-10	5.45427e-09	1.46411	up	--	--	Cellular Component: integral component of membrane (GO:0016021);;	K04714|5.01207e-08|gsl:Gasu_55070|(RefSeq) hypothetical protein; K22697 sphingomyelin synthase-related protein 1	[S]	Function unknown	PAP2 superfamily C-terminal	Phosphatidylinositol:ceramide inositolphosphotransferase 2 OS=Arabidopsis thaliana OX=3702 GN=IPCS2 PE=2 SV=1	Uncharacterized protein OS=Solanum tuberosum OX=4113 GN=102591979 PE=4 SV=1	PREDICTED: phosphatidylinositol:ceramide inositolphosphotransferase 2-like [Solanum tuberosum]
Soltu.DM.09G024200	193	43	89	677	369	356	22.9501	5.27852	10.7833	83.6147	45.6305	44.4563	6.42087e-05	0.000398049	1.99585	up	[R]	General function prediction only	Biological Process: metabolic process (GO:0008152);; Molecular Function: hydrolase activity (GO:0016787);;	K07025|6.08796e-168|sot:102595274|(RefSeq) uncharacterized LOC102595274; K07025 putative hydrolase of the HAD superfamily	[R]	General function prediction only	Haloacid dehalogenase-like hydrolase;; haloacid dehalogenase-like hydrolase;; HAD-hyrolase-like	--	Uncharacterized protein OS=Solanum tuberosum OX=4113 GN=102595274 PE=4 SV=1	PREDICTED: uncharacterized protein LOC102595274 [Solanum tuberosum]
Soltu.DM.08G029590	67	43	109	8	8	21	6.05538	3.98507	9.88199	0.85702	0.781312	2.07376	6.42379e-05	0.000398104	-2.29534	down	--	--	Molecular Function: zinc ion binding (GO:0008270);; Cellular Component: integral component of membrane (GO:0016021);;	K19039|4.72905e-103|spen:107027257|(RefSeq) RING-H2 zinc finger protein RHA4a-like; K19039 E3 ubiquitin-protein ligase ATL7/58/59 [EC:2.3.2.27]	[O]	Posttranslational modification, protein turnover, chaperones	Ring finger domain;; RING-like zinc finger;; RING-H2 zinc finger domain;; Zinc finger, C3HC4 type (RING finger)	Probable E3 ubiquitin-protein ligase RHA4A OS=Arabidopsis thaliana OX=3702 GN=RHA4A PE=2 SV=1	Uncharacterized protein OS=Solanum tuberosum OX=4113 GN=102604263 PE=4 SV=1	PREDICTED: RING-H2 zinc finger protein RHA4a-like [Solanum tuberosum]
Soltu.DM.05G012170	306	361	380	34	100	58	18.6211	21.9507	23.2073	2.0919	6.14429	3.57702	3.56312e-09	5.59964e-08	-2.31929	down	--	--	--	--	--	--	--	Protein LAZY 1 OS=Arabidopsis thaliana OX=3702 GN=LA1 PE=1 SV=1	Uncharacterized protein OS=Solanum tuberosum OX=4113 PE=4 SV=1	protein LAZY 1 [Solanum pennellii]
Soltu.DM.11G022810	285	82	1159	6	15	37	132.224	39.3608	532.851	2.28106	8.32629	19.098	4.96029e-08	6.26964e-07	-3.92076	down	--	--	--	--	--	--	--	--	Uncharacterized protein OS=Solanum tuberosum OX=4113 PE=4 SV=1	hypothetical protein A4A49_31951 [Nicotiana attenuata]
Soltu.DM.01G037950	21	26	34	197	104	79	2.01687	2.34607	3.23574	17.0737	9.13294	7.09705	5.72669e-06	4.66337e-05	2.12385	up	[GEPR]	--	Biological Process: transport (GO:0006810);; Cellular Component: membrane (GO:0016020);; Molecular Function: transmembrane transporter activity (GO:0022857);;	K08145|0|sot:102601222|(RefSeq) uncharacterized LOC102601222; K08145 MFS transporter, SP family, solute carrier family 2 (facilitated glucose transporter), member 8	[R]	General function prediction only	Sugar (and other) transporter;; Major Facilitator Superfamily	Sugar transporter ERD6-like 5 OS=Arabidopsis thaliana OX=3702 GN=At1g54730 PE=2 SV=2	Uncharacterized protein OS=Solanum tuberosum OX=4113 PE=3 SV=1	PREDICTED: uncharacterized protein LOC102601222 [Solanum tuberosum]
Soltu.DM.09G007280	0	0	2	30	31	34	0	0	0.14509	2.02456	2.08893	2.25443	1.06939e-07	1.26479e-06	4.19545	up	--	--	Cellular Component: exocyst (GO:0000145);; Biological Process: exocytosis (GO:0006887);;	K07195|0|sot:102581054|(RefSeq) exocyst complex component EXO70B1-like; K07195 exocyst complex component 7	[U]	Intracellular trafficking, secretion, and vesicular transport	Exo70 exocyst complex subunit	Exocyst complex component EXO70H1 OS=Arabidopsis thaliana OX=3702 GN=EXO70H1 PE=1 SV=1	Exocyst subunit Exo70 family protein OS=Solanum tuberosum OX=4113 GN=102581054 PE=3 SV=1	PREDICTED: exocyst complex component EXO70B1-like [Solanum tuberosum]
Soltu.DM.04G010160	173	257	230	65	81	58	23.0255	33.5024	33.3164	8.84938	10.2427	6.96151	1.50248e-07	1.71663e-06	-1.62322	down	--	--	--	K03012|1.65022e-27|sot:102594456|(RefSeq) DNA-directed RNA polymerases IV and V subunit 4; K03012 DNA-directed RNA polymerase II subunit RPB4	--	--	--	--	Putative DNA-directed RNA polymerases IV and V subunit 4-like OS=Solanum chacoense OX=4108 PE=4 SV=1	PREDICTED: DNA-directed RNA polymerases IV and V subunit 4 [Solanum tuberosum]
Soltu.DM.02G026000	33	28	17	194	142	103	4.49331	3.79409	2.35731	29.3242	21.2537	15.2533	1.15762e-08	1.64916e-07	2.40247	up	--	--	--	--	--	--	--	--	Uncharacterized protein OS=Solanum tuberosum OX=4113 GN=102589812 PE=4 SV=1	PREDICTED: uncharacterized protein LOC102589812 [Solanum tuberosum]
Soltu.DM.04G011440	130	77	100	30	41	55	4.10066	2.46353	3.10596	1.01322	1.31413	1.82291	0.00258736	0.00964657	-1.20145	down	--	--	--	--	--	--	Rho termination factor, N-terminal domain	--	Putative ovule protein OS=Solanum chacoense OX=4108 PE=4 SV=1	PREDICTED: uncharacterized protein LOC102592948 [Solanum tuberosum]
Soltu.DM.03G016430	117	120	161	638	485	428	8.13326	8.37003	11.3898	43.5419	33.073	29.4968	2.98372e-12	8.05976e-11	1.95118	up	[G]	Carbohydrate transport and metabolism	Molecular Function: ribokinase activity (GO:0004747);; Biological Process: D-ribose metabolic process (GO:0006014);; Molecular Function: fructokinase activity (GO:0008865);; Biological Process: carbohydrate phosphorylation (GO:0046835);;	K00847|0|sot:102585347|(RefSeq) probable fructokinase-7; K00847 fructokinase [EC:2.7.1.4]	[G]	Carbohydrate transport and metabolism	pfkB family carbohydrate kinase	Probable fructokinase-7 OS=Arabidopsis thaliana OX=3702 GN=At5g51830 PE=1 SV=1	Putative fructokinase-like OS=Solanum chacoense OX=4108 PE=3 SV=1	PREDICTED: probable fructokinase-7 [Solanum tuberosum]
Soltu.DM.06G010310	2043	1977	2740	690	1082	1064	36.654	35.9015	49.795	12.378	19.8342	19.8459	4.02154e-06	3.38215e-05	-1.20435	down	[KL]	--	Molecular Function: ATP binding (GO:0005524);;	K10875|0|sot:102579983|(RefSeq) SNF2 domain-containing protein CLASSY 1-like; K10875 DNA repair and recombination protein RAD54 and RAD54-like protein [EC:3.6.4.-]	[L]	Replication, recombination and repair	SNF2 family N-terminal domain;; Helicase conserved C-terminal domain;; Type III restriction enzyme, res subunit	SNF2 domain-containing protein CLASSY 2 OS=Arabidopsis thaliana OX=3702 GN=CLSY2 PE=1 SV=1	Uncharacterized protein OS=Solanum tuberosum OX=4113 GN=102579983 PE=4 SV=1	PREDICTED: SNF2 domain-containing protein CLASSY 1-like [Solanum tuberosum]
Soltu.DM.08G023400	717	484	621	1287	1528	1213	46.4835	26.4775	61.2314	63.7017	105.224	74.1827	3.70839e-07	3.92643e-06	1.15856	up	--	--	Molecular Function: hydrolase activity, acting on ester bonds (GO:0016788);;	K14648|0|sot:102584210|(RefSeq) poly(U)-specific endoribonuclease-B; K14648 poly(U)-specific endoribonuclease [EC:3.1.-.-]	[R]	General function prediction only	Endoribonuclease XendoU;; Endoribonuclease XendoU	Poly(U)-specific endoribonuclease-B OS=Danio rerio OX=7955 GN=endoub PE=2 SV=1	Uncharacterized protein OS=Solanum tuberosum OX=4113 GN=102584210 PE=4 SV=1	PREDICTED: poly(U)-specific endoribonuclease-B [Solanum tuberosum]
Soltu.DM.01G042340	3892	5163	5863	2181	2227	1974	197.023	267.486	295.194	110.141	114.311	101.334	7.89081e-08	9.60041e-07	-1.18148	down	[A]	RNA processing and modification	Molecular Function: RNA binding (GO:0003723);;	K14945|3.78368e-175|sot:102586492|(RefSeq) KH domain-containing protein At1g09660/At1g09670; K14945 protein quaking	[A]	RNA processing and modification	Homodimerisation region of STAR domain protein	KH domain-containing protein At1g09660/At1g09670 OS=Arabidopsis thaliana OX=3702 GN=At1g09660/At1g09670 PE=2 SV=1	Uncharacterized protein OS=Solanum lycopersicum OX=4081 PE=4 SV=1	PREDICTED: KH domain-containing protein At1g09660/At1g09670 [Solanum tuberosum]
Soltu.DM.01G028480	559	749	760	267	210	303	22.4202	31.1232	30.2037	11.6515	9.47971	13.5526	1.00734e-07	1.1972e-06	-1.35486	down	--	--	--	--	--	--	--	--	Putative ovule protein OS=Solanum chacoense OX=4108 PE=4 SV=1	PREDICTED: uncharacterized protein LOC107062959 [Solanum tuberosum]
Soltu.DM.02G002420	544	509	609	126	181	159	67.0734	62.392	76.7652	16.8232	23.8059	21.308	4.07349e-14	1.5018e-12	-1.78	down	--	--	Molecular Function: double-stranded DNA binding (GO:0003690);; Cellular Component: mitochondrion (GO:0005739);; Biological Process: regulation of transcription, DNA-templated (GO:0006355);; Cellular Component: chloroplast (GO:0009507);;	K15032|0|sot:102604575|(RefSeq) uncharacterized LOC102604575; K15032 mTERF domain-containing protein, mitochondrial	[KR]	--	mTERF	Transcription termination factor MTEF1, chloroplastic OS=Arabidopsis thaliana OX=3702 GN=MTERF1 PE=2 SV=2	Uncharacterized protein OS=Solanum tuberosum OX=4113 GN=102604575 PE=4 SV=1	PREDICTED: uncharacterized protein LOC102604575 [Solanum tuberosum]
Soltu.DM.07G012050	710	879	872	275	359	372	26.4813	33.4468	32.0922	10.3378	13.207	13.8037	2.53558e-08	3.39639e-07	-1.2467	down	[RTKL]	--	Molecular Function: protein serine/threonine kinase activity (GO:0004674);; Molecular Function: ubiquitin-protein transferase activity (GO:0004842);; Molecular Function: ATP binding (GO:0005524);; Biological Process: protein phosphorylation (GO:0006468);; Biological Process: response to stress (GO:0006950);; Biological Process: protein ubiquitination (GO:0016567);;	K04733|4.54601e-150|nnu:104590404|(RefSeq) U-box domain-containing protein 34	--	--	Protein tyrosine kinase;; Protein kinase domain;; U-box domain;; Universal stress protein family	U-box domain-containing protein 34 OS=Arabidopsis thaliana OX=3702 GN=PUB34 PE=3 SV=1	Uncharacterized protein OS=Solanum tuberosum OX=4113 GN=102590061 PE=4 SV=1	PREDICTED: U-box domain-containing protein 34-like isoform X1 [Solanum tuberosum]
Soltu.DM.09G004070	180	64	153	344	717	305	7.40455	2.6943	6.30575	14.8422	31.7985	13.586	0.000180703	0.000982509	1.70811	up	--	--	--	--	--	--	Domain of unknown function (DUF4378)	--	Uncharacterized protein OS=Solanum tuberosum OX=4113 GN=102590052 PE=4 SV=1	PREDICTED: uncharacterized protein LOC102590052 [Solanum tuberosum]
Soltu.DM.02G034250	33	46	20	435	379	517	2.92802	4.07256	1.87512	38.053	32.8871	45.4468	1.87895e-26	2.84072e-24	3.65701	up	--	--	Molecular Function: peroxidase activity (GO:0004601);; Cellular Component: extracellular region (GO:0005576);; Biological Process: response to oxidative stress (GO:0006979);; Molecular Function: heme binding (GO:0020037);; Biological Process: hydrogen peroxide catabolic process (GO:0042744);; Molecular Function: metal ion binding (GO:0046872);; Biological Process: oxidation-reduction process (GO:…	K00430|0|sot:102578144|(RefSeq) peroxidase 51; K00430 peroxidase [EC:1.11.1.7]	--	--	Peroxidase	Peroxidase 51 OS=Arabidopsis thaliana OX=3702 GN=PER51 PE=2 SV=1	Peroxidase OS=Solanum tuberosum OX=4113 GN=102578144 PE=3 SV=1	PREDICTED: peroxidase 51 [Solanum tuberosum]
Soltu.DM.10G029590	74	62	60	519	428	270	10.0926	6.82904	6.61516	69.571	52.7857	29.4262	4.61764e-15	1.94931e-13	2.58837	up	--	--	Cellular Component: integral component of plasma membrane (GO:0005887);; Biological Process: water transport (GO:0006833);; Biological Process: cellular water homeostasis (GO:0009992);; Molecular Function: water channel activity (GO:0015250);; Molecular Function: glycerol channel activity (GO:0015254);; Biological Process: glycerol transport (GO:0015793);; Biological Process: ion transmembrane tr…	K09875|7.19155e-130|sot:102587350|(RefSeq) aquaporin SIP1-1-like; K09875 aquaporin SIP	[G]	Carbohydrate transport and metabolism	Major intrinsic protein	Aquaporin SIP1-2 OS=Zea mays OX=4577 GN=SIP1-2 PE=2 SV=1	Uncharacterized protein OS=Solanum tuberosum OX=4113 GN=102587350 PE=3 SV=1	PREDICTED: aquaporin SIP1-1-like isoform X1 [Solanum tuberosum]
Soltu.DM.02G014810	356	236	248	834	713	684	16.1869	11.6154	12.0166	38.4441	33.1241	32.6013	1.14262e-08	1.63017e-07	1.41747	up	[RTKL]	--	Molecular Function: protein kinase activity (GO:0004672);; Molecular Function: ATP binding (GO:0005524);; Biological Process: protein phosphorylation (GO:0006468);;	K06272|7.11505e-61|cit:102618062|(RefSeq) integrin-linked protein kinase 1-like; K06272 integrin-linked kinase [EC:2.7.11.1]	[T]	Signal transduction mechanisms	Protein tyrosine kinase;; Protein kinase domain;; Ankyrin repeats (3 copies);; Ankyrin repeat;; Ankyrin repeats (many copies);; Ankyrin repeats (many copies);; Ankyrin repeat	Integrin-linked protein kinase 1 OS=Arabidopsis thaliana OX=3702 GN=ILK1 PE=1 SV=1	Uncharacterized protein OS=Solanum tuberosum OX=4113 GN=102587092 PE=4 SV=1	PREDICTED: serine/threonine-protein kinase HT1-like [Solanum tuberosum]
Soltu.DM.12G003350	291	424	386	119	144	98	19.5283	29.9618	27.1405	7.81123	9.79883	6.19723	5.68111e-08	7.1299e-07	-1.54625	down	[R]	General function prediction only	Molecular Function: ubiquitin-protein transferase activity (GO:0004842);; Biological Process: protein ubiquitination (GO:0016567);;	K10599|2.9999e-30|sot:102600710|(RefSeq) pre-mRNA-processing factor 19; K10599 pre-mRNA-processing factor 19 [EC:2.3.2.27]	[R]	General function prediction only	--	Pre-mRNA-processing factor 19 homolog 1 OS=Arabidopsis thaliana OX=3702 GN=PRP19A PE=1 SV=1	Putative U-box domain-containing protein 72-like (Fragment) OS=Solanum chacoense OX=4108 PE=4 SV=1	PREDICTED: pre-mRNA-processing factor 19-like, partial [Nicotiana tomentosiformis]
Soltu.DM.04G024250	0	5	2	35	61	75	0	0.186567	0.0812195	1.28387	2.19707	2.70904	2.19913e-08	2.99091e-07	3.89112	up	--	--	Molecular Function: protein kinase activity (GO:0004672);; Molecular Function: ATP binding (GO:0005524);; Biological Process: protein phosphorylation (GO:0006468);; Cellular Component: integral component of membrane (GO:0016021);;	K04730|1.10049e-146|vvi:100256081|(RefSeq) probable leucine-rich repeat receptor-like protein kinase At1g35710	--	--	Protein kinase domain;; Leucine rich repeat;; Protein tyrosine kinase;; Leucine Rich repeats (2 copies);; Leucine Rich Repeat;; Leucine Rich repeat	MDIS1-interacting receptor like kinase 2 OS=Arabidopsis thaliana OX=3702 GN=MIK2 PE=1 SV=3	Uncharacterized protein OS=Solanum tuberosum OX=4113 PE=4 SV=1	PREDICTED: probable LRR receptor-like serine/threonine-protein kinase At4g08850 [Solanum tuberosum]
Soltu.DM.02G020860	16	31	15	407	274	142	0.589389	1.1105	0.529019	13.9501	9.66765	5.01115	2.4216e-13	8.03206e-12	3.51801	up	[IQ]	--	Molecular Function: catalytic activity (GO:0003824);; Biological Process: metabolic process (GO:0008152);;	K00666|6.31285e-129|adu:107487417|(RefSeq) probable acyl-activating enzyme 1, peroxisomal; K00666 fatty-acyl-CoA synthase [EC:6.2.1.-]	[I]	Lipid transport and metabolism	AMP-binding enzyme;; AMP-binding enzyme C-terminal domain	Butyrate--CoA ligase AAE11, peroxisomal OS=Arabidopsis thaliana OX=3702 GN=AAE11 PE=1 SV=1	Uncharacterized protein OS=Solanum tuberosum OX=4113 GN=102590201 PE=4 SV=1	PREDICTED: butyrate--CoA ligase AAE11, peroxisomal-like [Solanum tuberosum]
Soltu.DM.04G006680	3	2	1	28	20	65	0.683364	0.375509	0.205904	5.33813	3.71612	11.8054	2.39922e-06	2.13858e-05	3.47536	up	--	--	--	--	--	--	--	--	Uncharacterized protein OS=Solanum tuberosum OX=4113 PE=4 SV=1	--
Soltu.DM.04G026340	847	897	920	2842	2065	1690	18.0726	19.5764	19.7406	59.4228	43.7161	35.8594	1.43549e-07	1.65073e-06	1.31731	up	[DZ]	--	Molecular Function: metal ion binding (GO:0046872);;	K10615|1.77784e-36|mis:MICPUN_60437|(RefSeq) E3 ubiquitin-protein ligase; K10615 E3 ubiquitin-protein ligase HERC4 [EC:2.3.2.26]	--	--	Regulator of chromosome condensation (RCC1) repeat;; Transcription factor regulating root and shoot growth via Pin3;; Regulator of chromosome condensation (RCC1) repeat;; Transcription factor BRX N-terminal domain;; FYVE zinc finger;; Pleckstrin homology domain	PH, RCC1 and FYVE domains-containing protein 1 OS=Arabidopsis thaliana OX=3702 GN=PRAF1 PE=1 SV=1	Uncharacterized protein OS=Solanum tuberosum OX=4113 GN=102604257 PE=4 SV=1	PREDICTED: uncharacterized protein LOC102604257 [Solanum tuberosum]
Soltu.DM.08G028100	42	49	17	110	163	69	3.53909	4.14433	1.48241	10.4123	15.5674	6.66529	0.0017492	0.00692825	1.57321	up	--	--	Cellular Component: nucleus (GO:0005634);; Biological Process: response to light stimulus (GO:0009416);; Biological Process: regulation of flower development (GO:0009909);;	K03539|8.73064e-23|mus:103991802|(RefSeq) uncharacterized protein LOC103991802; K03539 ribonuclease P/MRP protein subunit RPP1 [EC:3.1.26.5]	--	--	CCT motif	Zinc finger protein CO3 OS=Oryza sativa subsp. japonica OX=39947 GN=CO3 PE=2 SV=1	Uncharacterized protein OS=Solanum tuberosum OX=4113 GN=102583500 PE=4 SV=1	PREDICTED: zinc finger protein CONSTANS-LIKE 1-like [Solanum tuberosum]
Soltu.DM.03G015520	63	81	27	1048	652	545	6.04245	7.90933	2.64501	105.883	67.0916	55.8979	2.61417e-17	1.43214e-15	3.56468	up	--	--	Molecular Function: enzyme inhibitor activity (GO:0004857);; Biological Process: negative regulation of catalytic activity (GO:0043086);;	K01051|9.04932e-16|nnu:104609252|(RefSeq) pectinesterase 3	--	--	Plant invertase/pectin methylesterase inhibitor	Pectinesterase inhibitor 11 OS=Arabidopsis thaliana OX=3702 GN=PMEI11 PE=2 SV=1	Uncharacterized protein OS=Solanum tuberosum OX=4113 GN=102591739 PE=4 SV=1	PREDICTED: 21 kDa protein-like isoform X1 [Solanum tuberosum]
Soltu.DM.07G026760	138	181	163	1255	850	683	14.5088	18.9326	17.4956	138.532	92.9303	73.504	9.17328e-17	4.78359e-15	2.50133	up	--	--	Cellular Component: integral component of membrane (GO:0016021);;	--	--	--	Membrane bound O-acyl transferase family	Probable long-chain-alcohol O-fatty-acyltransferase 3 OS=Arabidopsis thaliana OX=3702 GN=AT3 PE=3 SV=1	Uncharacterized protein OS=Solanum lycopersicum OX=4081 PE=4 SV=1	probable long-chain-alcohol O-fatty-acyltransferase 5 [Solanum lycopersicum]
Soltu.DM.04G030140	733	634	1412	245	356	316	48.3605	40.6549	98.5451	17.291	21.955	20.9835	1.57137e-05	0.000114738	-1.52056	down	[C]	Energy production and conversion	Molecular Function: zinc ion binding (GO:0008270);; Molecular Function: oxidoreductase activity (GO:0016491);; Biological Process: oxidation-reduction process (GO:0055114);;	K00121|0|sot:102583366|(RefSeq) alcohol dehydrogenase-like 1; K00121 S-(hydroxymethyl)glutathione dehydrogenase / alcohol dehydrogenase [EC:1.1.1.1]	[Q]	Secondary metabolites biosynthesis, transport and catabolism	Zinc-binding dehydrogenase;; Alcohol dehydrogenase GroES-like domain	Alcohol dehydrogenase-like 1 OS=Arabidopsis thaliana OX=3702 GN=At1g22430 PE=2 SV=1	Uncharacterized protein OS=Solanum tuberosum OX=4113 PE=3 SV=1	PREDICTED: alcohol dehydrogenase-like 1 isoform X1 [Solanum tuberosum]
Soltu.DM.07G001250	262	499	167	1186	1366	963	13.4715	25.9416	8.736	64.6582	75.8237	53.7473	1.60628e-06	1.48611e-05	1.86966	up	[Q]	Secondary metabolites biosynthesis, transport and catabolism	Molecular Function: monooxygenase activity (GO:0004497);; Molecular Function: iron ion binding (GO:0005506);; Cellular Component: integral component of membrane (GO:0016021);; Molecular Function: oxidoreductase activity, acting on paired donors, with incorporation or reduction of molecular oxygen (GO:0016705);; Molecular Function: heme binding (GO:0020037);; Biological Process: oxidation-reductio…	K07428|3.18796e-161|sot:102582271|(RefSeq) cytochrome P450 CYP72A219-like	[QI]	--	Cytochrome P450;; Cytochrome P450	Cytochrome P450 CYP72A219 OS=Panax ginseng OX=4054 PE=2 SV=1	Putative secologanin synthase-like OS=Solanum chacoense OX=4108 PE=3 SV=1	PREDICTED: cytochrome P450 CYP72A219-like [Solanum tuberosum]
Soltu.DM.05G010750	0	10	4	55	51	15	0	0.276569	0.120325	1.40132	1.33422	0.416814	0.002418	0.00909689	2.44126	up	[V]	Defense mechanisms	--	K05665|0|fve:101313352|(RefSeq) putative ABC transporter C family member 15; K05665 ATP-binding cassette, subfamily C (CFTR/MRP), member 1 [EC:7.6.2.3]	[Q]	Secondary metabolites biosynthesis, transport and catabolism	ABC transporter;; ABC transporter transmembrane region;; P-loop containing region of AAA domain;; 50S ribosome-binding GTPase	ABC transporter C family member 3 OS=Arabidopsis thaliana OX=3702 GN=ABCC3 PE=1 SV=1	Uncharacterized protein OS=Solanum tuberosum OX=4113 PE=4 SV=1	PREDICTED: putative ABC transporter C family member 15 [Solanum tuberosum]
Soltu.DM.04G025720	6	7	5	1422	506	335	0.388081	0.498186	0.281149	73.433	26.5035	18.364	4.81771e-30	1.05573e-27	6.34704	up	[C]	Energy production and conversion	Molecular Function: alcohol dehydrogenase (NAD) activity (GO:0004022);; Cellular Component: cytosol (GO:0005829);; Cellular Component: plasma membrane (GO:0005886);; Biological Process: response to osmotic stress (GO:0006970);; Molecular Function: zinc ion binding (GO:0008270);; Biological Process: oxidation-reduction process (GO:0055114);;	K18857|0|sot:102597889|(RefSeq) alcohol dehydrogenase 1; K18857 alcohol dehydrogenase class-P [EC:1.1.1.1]	[Q]	Secondary metabolites biosynthesis, transport and catabolism	Zinc-binding dehydrogenase	Alcohol dehydrogenase 1 OS=Petunia hybrida OX=4102 GN=ADH1 PE=1 SV=1	Uncharacterized protein OS=Solanum tuberosum OX=4113 GN=102597889 PE=3 SV=1	PREDICTED: alcohol dehydrogenase 1 [Solanum tuberosum]
Soltu.DM.11G024310	282	291	379	106	104	109	6.65516	6.87728	9.078	2.50871	2.36536	2.6576	1.65021e-09	2.7482e-08	-1.52264	down	--	--	Molecular Function: DNA binding (GO:0003677);; Cellular Component: nucleus (GO:0005634);; Biological Process: regulation of transcription, DNA-templated (GO:0006355);;	K08869|3.12933e-32|cre:CHLREDRAFT_165812|(RefSeq) predicted protein; K08869 aarF domain-containing kinase	[O]	Posttranslational modification, protein turnover, chaperones	Myb-like DNA-binding domain;; Myb-like DNA-binding domain	Transcription factor SRM1 OS=Arabidopsis thaliana OX=3702 GN=SRM1 PE=1 SV=1	Uncharacterized protein OS=Solanum tuberosum OX=4113 GN=102595377 PE=4 SV=1	PREDICTED: uncharacterized protein LOC102595377 isoform X1 [Solanum tuberosum]
Soltu.DM.03G024660	0	0	0	371	351	72	7.03534e-06	0	0	22.7263	21.7045	4.28798	9.05474e-21	7.45125e-19	7.34521	up	[Q]	Secondary metabolites biosynthesis, transport and catabolism	Molecular Function: monooxygenase activity (GO:0004497);; Molecular Function: iron ion binding (GO:0005506);; Molecular Function: oxidoreductase activity, acting on paired donors, with incorporation or reduction of molecular oxygen (GO:0016705);; Molecular Function: heme binding (GO:0020037);; Biological Process: oxidation-reduction process (GO:0055114);;	K13407|2.28367e-157|atr:105420258|(RefSeq) cytochrome P450 94A1	[QI]	--	Cytochrome P450	Cytochrome P450 94B3 OS=Arabidopsis thaliana OX=3702 GN=CYP94B3 PE=1 SV=1	Uncharacterized protein OS=Solanum tuberosum OX=4113 GN=102586169 PE=3 SV=1	PREDICTED: cytochrome P450 94B3-like [Solanum tuberosum]
Soltu.DM.01G045680	134	134	162	58	67	56	7.66737	7.49112	10.918	3.34084	4.07578	3.78874	4.42903e-05	0.000285552	-1.19183	down	--	--	--	--	--	--	GDSL/SGNH-like Acyl-Esterase family found in Pmr5 and Cas1p;; PMR5 N terminal Domain	Protein trichome birefringence-like 12 OS=Arabidopsis thaliana OX=3702 GN=TBL12 PE=2 SV=1	Uncharacterized protein OS=Solanum tuberosum OX=4113 GN=102602112 PE=4 SV=1	PREDICTED: protein trichome birefringence-like 12 isoform X1 [Solanum tuberosum]
Soltu.DM.01G000690	8	5	3	74	52	36	1.38086	0.810323	0.531423	11.2142	8.10637	5.62076	3.30144e-07	3.53004e-06	3.02059	up	[LR]	--	Molecular Function: hydrolase activity (GO:0016787);;	K07766|4.43049e-93|sot:102602940|(RefSeq) nudix hydrolase 18, mitochondrial-like; K07766 diphosphoinositol-polyphosphate diphosphatase [EC:3.6.1.52]	[T]	Signal transduction mechanisms	NUDIX domain	Nudix hydrolase 18, mitochondrial OS=Arabidopsis thaliana OX=3702 GN=NUDT18 PE=2 SV=1	Uncharacterized protein OS=Solanum tuberosum OX=4113 GN=102602940 PE=4 SV=1	PREDICTED: nudix hydrolase 18, mitochondrial-like [Solanum tuberosum]
Soltu.DM.04G037030	328	66	125	732	693	555	13.2389	2.7265	5.14207	31.6248	30.6632	24.6043	0.000165114	0.000908384	1.83648	up	[RTKL]	--	Molecular Function: protein serine/threonine kinase activity (GO:0004674);; Molecular Function: calcium ion binding (GO:0005509);; Molecular Function: ATP binding (GO:0005524);; Cellular Component: nucleus (GO:0005634);; Cellular Component: cytoplasm (GO:0005737);; Cellular Component: plasma membrane (GO:0005886);; Biological Process: protein phosphorylation (GO:0006468);;	K13412|0|sot:102580468|(RefSeq) calcium-dependent protein kinase 29; K13412 calcium-dependent protein kinase [EC:2.7.11.1]	[T]	Signal transduction mechanisms	Protein kinase domain;; EF hand;; EF-hand domain pair;; Protein tyrosine kinase;; EF-hand domain;; EF-hand domain pair;; EF hand;; Cytoskeletal-regulatory complex EF hand;; Secreted protein acidic and rich in cysteine Ca binding region	Calcium-dependent protein kinase 29 OS=Arabidopsis thaliana OX=3702 GN=CPK29 PE=2 SV=2	Uncharacterized protein OS=Solanum tuberosum OX=4113 GN=102580468 PE=4 SV=1	PREDICTED: calcium-dependent protein kinase 29 [Solanum tuberosum]
Soltu.DM.05G002990	2	0	6	53	36	24	0.411152	0	1.11124	9.01333	6.4708	4.33387	3.94955e-05	0.000257964	3.10748	up	--	--	--	--	--	--	--	--	Uncharacterized protein OS=Solanum tuberosum OX=4113 GN=107060016 PE=4 SV=1	PREDICTED: protein NIM1-INTERACTING 2-like [Solanum tuberosum]
Soltu.DM.09G002030	425	322	221	2716	1776	1891	45.9083	34.8397	24.2474	292.575	192.612	206.107	2.64255e-18	1.67875e-16	2.68471	up	[R]	General function prediction only	Biological Process: metabolic process (GO:0008152);; Molecular Function: hydrolase activity (GO:0016787);;	K07025|0|sot:102599760|(RefSeq) suppressor of disruption of TFIIS; K07025 putative hydrolase of the HAD superfamily	[R]	General function prediction only	Haloacid dehalogenase-like hydrolase;; haloacid dehalogenase-like hydrolase;; HAD-hyrolase-like	Uncharacterized protein C24B11.05 OS=Schizosaccharomyces pombe (strain 972 / ATCC 24843) OX=284812 GN=SPAC24B11.05 PE=3 SV=1	Uncharacterized protein OS=Solanum tuberosum OX=4113 GN=102599760 PE=4 SV=1	PREDICTED: suppressor of disruption of TFIIS [Solanum tuberosum]
Soltu.DM.10G019260	102	89	92	159	288	416	12.7235	10.8559	11.1473	21.4142	36.809	50.9442	3.71814e-05	0.000244652	1.57018	up	--	--	Cellular Component: integral component of membrane (GO:0016021);;	K20359|1.96457e-113|sot:102591195|(RefSeq) PRA1 family protein B4-like; K20359 PRA1 family protein 1	[U]	Intracellular trafficking, secretion, and vesicular transport	PRA1 family protein	PRA1 family protein B4 OS=Arabidopsis thaliana OX=3702 GN=PRA1B4 PE=1 SV=1	PRA1 family protein OS=Solanum tuberosum OX=4113 GN=102591195 PE=3 SV=1	PREDICTED: PRA1 family protein B4-like [Solanum tuberosum]
Soltu.DM.10G001490	5	4	0	50	31	22	1.09308	0.920705	6.25787e-05	9.84004	6.31631	4.38369	0.000103019	0.000603704	2.89607	up	--	--	--	--	--	--	--	--	Uncharacterized protein OS=Solanum tuberosum OX=4113 GN=102590120 PE=4 SV=1	PREDICTED: uncharacterized protein LOC102590120 [Solanum tuberosum]
Soltu.DM.05G006430	356	522	251	1634	1022	1261	24.1	35.7557	17.352	118.301	73.7344	92.0887	6.9334e-08	8.51524e-07	1.77269	up	--	--	Molecular Function: DNA-binding transcription factor activity (GO:0003700);; Cellular Component: nucleus (GO:0005634);; Biological Process: regulation of transcription, DNA-templated (GO:0006355);; Molecular Function: sequence-specific DNA binding (GO:0043565);;	K09338|0|sot:102597667|(RefSeq) homeobox-leucine zipper protein HAT5; K09338 homeobox-leucine zipper protein	[K]	Transcription	Homeobox associated leucine zipper;; Homeodomain;; Homeobox KN domain	Homeobox-leucine zipper protein HAT5 OS=Arabidopsis thaliana OX=3702 GN=HAT5 PE=1 SV=1	Uncharacterized protein OS=Solanum tuberosum OX=4113 GN=102597667 PE=4 SV=1	PREDICTED: homeobox-leucine zipper protein HAT5 [Solanum tuberosum]
Soltu.DM.07G027980	2772	1822	2046	503	1369	888	598.468	390.293	454.428	117.57	309.191	200.644	0.00100502	0.00431745	-1.19455	down	--	--	Cellular Component: chloroplast (GO:0009507);; Cellular Component: photosystem I (GO:0009522);; Biological Process: photosynthesis (GO:0015979);; Cellular Component: integral component of membrane (GO:0016021);; Molecular Function: chlorophyll binding (GO:0016168);;	K08905|1.15577e-99|sot:102593231|(RefSeq) photosystem I reaction center subunit V, chloroplastic; K08905 photosystem I subunit V	--	--	Photosystem I psaG / psaK	Photosystem I reaction center subunit V, chloroplastic OS=Arabidopsis thaliana OX=3702 GN=PSAG PE=1 SV=1	Uncharacterized protein OS=Solanum tuberosum OX=4113 GN=102593231 PE=4 SV=1	PREDICTED: photosystem I reaction center subunit V, chloroplastic [Solanum tuberosum]
Trans_newGene_61	53	56	59	26	10	14	2.04327	2.74685	2.77943	1.30986	0.553851	0.543174	0.00134991	0.00558138	-1.59634	down	--	--	--	--	--	--	--	--	--	PREDICTED: uncharacterized protein LOC109216032 isoform X2 [Nicotiana attenuata]
Soltu.DM.08G028930	586	677	1004	263	285	260	48.9795	57.6367	84.5347	21.7831	24.2934	22.338	1.55353e-07	1.76564e-06	-1.43171	down	--	--	Molecular Function: protein phosphatase inhibitor activity (GO:0004864);; Molecular Function: signaling receptor activity (GO:0004872);; Cellular Component: nucleus (GO:0005634);; Cellular Component: cytoplasm (GO:0005737);; Biological Process: abscisic acid-activated signaling pathway (GO:0009738);; Molecular Function: abscisic acid binding (GO:0010427);; Biological Process: negative regulation …	K14496|8.35371e-134|sot:102591194|(RefSeq) abscisic acid receptor PYL9-like; K14496 abscisic acid receptor PYR/PYL family	--	--	Polyketide cyclase / dehydrase and lipid transport	Abscisic acid receptor PYL9 OS=Arabidopsis thaliana OX=3702 GN=PYL9 PE=1 SV=1	Abscisic acid receptor PYL9-like protein OS=Solanum nigrum OX=4112 PE=2 SV=1	PREDICTED: abscisic acid receptor PYL9-like [Solanum tuberosum]
Soltu.DM.03G009770	222	227	295	108	121	120	7.75672	7.88039	10.3664	3.71554	4.18356	4.1476	4.86547e-05	0.000311041	-1.0452	down	--	--	Molecular Function: protein serine/threonine kinase activity (GO:0004674);; Molecular Function: ATP binding (GO:0005524);; Biological Process: protein phosphorylation (GO:0006468);; Cellular Component: integral component of membrane (GO:0016021);; Biological Process: recognition of pollen (GO:0048544);;	K00276|1.12565e-51|sly:101254423|(RefSeq) uncharacterized protein LOC101254423; K00276 primary-amine oxidase [EC:1.4.3.21]	--	--	D-mannose binding lectin;; Protein tyrosine kinase;; Protein kinase domain;; S-locus glycoprotein domain	G-type lectin S-receptor-like serine/threonine-protein kinase SD3-1 OS=Arabidopsis thaliana OX=3702 GN=SD31 PE=3 SV=1	Uncharacterized protein OS=Solanum tuberosum OX=4113 GN=102596659 PE=4 SV=1	PREDICTED: G-type lectin S-receptor-like serine/threonine-protein kinase SD3-1 [Solanum tuberosum]
Soltu.DM.09G016810	74	95	102	33	47	34	11.5349	11.1559	10.1877	2.45567	6.42138	4.0729	0.00135736	0.00560234	-1.17687	down	--	--	--	K09561|1.5535e-12|bvg:104884045|(RefSeq) E3 ubiquitin-protein ligase CHIP; K09561 STIP1 homology and U-box containing protein 1 [EC:2.3.2.27]	[O]	Posttranslational modification, protein turnover, chaperones	--	E3 ubiquitin-protein ligase CHIP OS=Arabidopsis thaliana OX=3702 GN=CHIP PE=1 SV=1	Uncharacterized protein OS=Solanum tuberosum OX=4113 PE=4 SV=1	PREDICTED: E3 ubiquitin-protein ligase CHIP-like isoform X2 [Nicotiana sylvestris]
Trans_newGene_4099	193	328	403	154	88	109	12.7614	20.1845	22.4361	12.1538	6.84959	8.53978	0.000463739	0.00222931	-1.31491	down	[L]	Replication, recombination and repair	--	K03469|2.2579e-42|spen:107019727|(RefSeq) 14.7 kDa ribonuclease H-like protein	[R]	General function prediction only	--	14.7 kDa ribonuclease H-like protein OS=Bacillus subtilis (strain 168) OX=224308 GN=rnhA PE=1 SV=1	--	uncharacterized protein LOC107030414 [Solanum pennellii]
Soltu.DM.05G001200	109	149	150	57	55	74	5.21483	7.00004	7.01424	1.81428	2.28619	3.35299	0.000849087	0.00373641	-1.07493	down	[Q]	Secondary metabolites biosynthesis, transport and catabolism	Molecular Function: monooxygenase activity (GO:0004497);; Molecular Function: iron ion binding (GO:0005506);; Cellular Component: integral component of membrane (GO:0016021);; Molecular Function: oxidoreductase activity, acting on paired donors, with incorporation or reduction of molecular oxygen (GO:0016705);; Molecular Function: heme binding (GO:0020037);; Biological Process: oxidation-reductio…	K15639|0|spen:107018973|(RefSeq) cytochrome P450 CYP749A22-like; K15639 PHYB activation tagged suppressor 1 [EC:1.14.-.-]	[QI]	--	Cytochrome P450	Cytochrome P450 CYP749A22 OS=Panax ginseng OX=4054 PE=2 SV=1	cytochrome P450 CYP749A22-like OS=Nicotiana tabacum OX=4097 GN=LOC107784308 PE=3 SV=1	PREDICTED: cytochrome P450 CYP749A22-like [Nicotiana tabacum]
Soltu.DM.01G020880	639	524	576	1826	1552	1317	29.4466	23.2613	25.9954	84.6883	77.3934	63.8106	1.44414e-11	3.46862e-10	1.44639	up	--	--	Cellular Component: plasma membrane (GO:0005886);;	K09571|2.39003e-08|pxb:103940680|(RefSeq) peptidyl-prolyl cis-trans isomerase FKBP62-like; K09571 FK506-binding protein 4/5 [EC:5.2.1.8]	--	--	Tetratricopeptide repeat;; Tetratricopeptide repeat;; Tetratricopeptide repeat	Sperm-associated antigen 1A OS=Danio rerio OX=7955 GN=spag1a PE=2 SV=1	Uncharacterized protein OS=Solanum tuberosum OX=4113 GN=102593700 PE=4 SV=1	PREDICTED: uncharacterized transmembrane protein DDB_G0289901 [Solanum tuberosum]
Soltu.DM.04G007810	0	0	0	33	15	34	0	0	0	5.93705	2.81734	6.53507	1.05766e-07	1.2523e-06	4.70278	up	--	--	--	--	--	--	--	--	Uncharacterized protein OS=Solanum tuberosum OX=4113 GN=102582058 PE=4 SV=1	PREDICTED: uncharacterized protein LOC102582058 [Solanum tuberosum]
Soltu.DM.07G002950	114	330	73	999	1102	858	6.98377	20.424	4.58713	62.8219	69.1507	54.6134	6.14603e-07	6.22034e-06	2.38259	up	--	--	--	--	--	--	--	--	uncharacterized protein LOC104216321 OS=Nicotiana sylvestris OX=4096 GN=LOC104216321 PE=4 SV=1	PREDICTED: uncharacterized protein LOC104216321 [Nicotiana sylvestris]
Soltu.DM.08G028440	94	97	74	730	754	1131	1.95919	2.07882	1.82706	16.2226	17.2039	25.0873	5.66836e-32	1.51438e-29	3.26255	up	--	--	Molecular Function: peroxidase activity (GO:0004601);; Molecular Function: calcium ion binding (GO:0005509);; Cellular Component: plasma membrane (GO:0005886);; Cellular Component: integral component of membrane (GO:0016021);; Molecular Function: oxidoreductase activity, acting on NAD(P)H, oxygen as acceptor (GO:0050664);; Biological Process: oxidation-reduction process (GO:0055114);; Biological …	K13447|0|sot:102579392|(RefSeq) respiratory burst oxidase homolog protein A-like; K13447 respiratory burst oxidase [EC:1.6.3.- 1.11.1.-]	[PQ]	--	Ferric reductase NAD binding domain;; Respiratory burst NADPH oxidase;; FAD-binding domain;; Ferric reductase like transmembrane component	Respiratory burst oxidase homolog protein A OS=Solanum tuberosum OX=4113 GN=RBOHA PE=1 SV=1	Uncharacterized protein OS=Solanum lycopersicum OX=4081 GN=543571 PE=4 SV=1	respiratory burst oxidase homolog protein A [Solanum tuberosum]
Soltu.DM.05G010060	44	43	22	299	196	357	4.10479	7.10934	2.10675	29.0268	18.4421	33.355	1.50175e-13	5.06723e-12	2.87306	up	[R]	General function prediction only	--	K03517|9.00791e-40|vvi:100243361|(RefSeq) quinolinate synthase, chloroplastic; K03517 quinolinate synthase [EC:2.5.1.72]	--	--	Fe-S metabolism associated domain	SufE-like protein 2, chloroplastic OS=Arabidopsis thaliana OX=3702 GN=SUFE2 PE=2 SV=1	Uncharacterized protein OS=Solanum tuberosum OX=4113 PE=4 SV=1	sufE-like protein 2, chloroplastic [Solanum pennellii]
Soltu.DM.04G027450	194	192	187	17756	9059	5450	6.14617	6.1952	5.90501	569.165	300.139	181.708	1.06108e-45	8.62263e-43	5.60049	up	--	--	Molecular Function: DNA binding (GO:0003677);; Molecular Function: DNA-binding transcription factor activity (GO:0003700);; Cellular Component: nucleus (GO:0005634);; Biological Process: regulation of transcription, DNA-templated (GO:0006355);;	K09286|2.0226e-22|ath:AT1G43160|(RefSeq) related to AP2 6; K09286 EREBP-like factor	--	--	AP2 domain	Ethylene-responsive transcription factor ERF110 OS=Arabidopsis thaliana OX=3702 GN=ERF110 PE=2 SV=2	Uncharacterized protein OS=Solanum tuberosum OX=4113 GN=102585456 PE=4 SV=1	PREDICTED: ethylene-responsive transcription factor ABR1-like [Solanum tuberosum]
Soltu.DM.04G027470	12	22	4	505	262	1081	0.90063	1.46152	0.313295	36.5057	18.3845	77.0002	6.83222e-19	4.70844e-17	5.0831	up	[Q]	Secondary metabolites biosynthesis, transport and catabolism	Molecular Function: monooxygenase activity (GO:0004497);; Molecular Function: iron ion binding (GO:0005506);; Cellular Component: integral component of membrane (GO:0016021);; Molecular Function: oxidoreductase activity, acting on paired donors, with incorporation or reduction of molecular oxygen (GO:0016705);; Molecular Function: heme binding (GO:0020037);; Biological Process: oxidation-reductio…	K20562|1.24292e-129|pxb:103929695|(RefSeq) cytochrome P450 CYP736A12-like	[Q]	Secondary metabolites biosynthesis, transport and catabolism	Cytochrome P450	Flavonoid 3'-monooxygenase OS=Arabidopsis thaliana OX=3702 GN=CYP75B1 PE=1 SV=1	Putative cytochrome P450 71A1-like OS=Solanum chacoense OX=4108 PE=3 SV=1	PREDICTED: cytochrome P450 71A1-like [Solanum tuberosum]
Soltu.DM.10G021510	116	70	64	247	144	162	8.53294	5.24835	4.74139	19.0425	11.3285	12.576	0.00267384	0.00991528	1.13369	up	--	--	Cellular Component: intracellular (GO:0005622);; Molecular Function: zinc ion binding (GO:0008270);;	--	--	--	PLATZ transcription factor	--	Uncharacterized protein OS=Solanum lycopersicum OX=4081 GN=101253847 PE=4 SV=1	uncharacterized protein LOC101253847 [Solanum lycopersicum]
Soltu.DM.09G027510	0	0	0	108	28	130	0	0	0	12.9276	3.52993	15.7859	3.89188e-13	1.24432e-11	6.03756	up	--	--	Cellular Component: integral component of membrane (GO:0016021);;	--	--	--	AWPM-19-like family	Membrane protein PM19L OS=Oryza sativa subsp. japonica OX=39947 GN=PM19L PE=2 SV=1	Uncharacterized protein OS=Solanum tuberosum OX=4113 GN=102579369 PE=4 SV=1	PREDICTED: uncharacterized protein LOC102579369 [Solanum tuberosum]
Soltu.DM.02G009150	691	595	657	243	341	348	347.064	341.07	304.693	129.509	221.58	207.025	7.53707e-06	5.97299e-05	-1.01767	down	--	--	--	--	--	--	--	Protein RALF-like 27 OS=Arabidopsis thaliana OX=3702 GN=RALFL27 PE=2 SV=1	Uncharacterized protein OS=Solanum tuberosum OX=4113 GN=102600341 PE=4 SV=1	PREDICTED: protein RALF-like 27 [Solanum tuberosum]
Soltu.DM.06G023900	455	516	364	170	257	200	32.0342	41.8383	28.3845	12.7102	18.8925	13.6423	0.000103853	0.00060733	-1.04154	down	[R]	General function prediction only	Molecular Function: catalytic activity (GO:0003824);;	--	[R]	General function prediction only	alpha/beta hydrolase fold;; Alpha/beta hydrolase family;; Serine aminopeptidase, S33	Cis-3-alkyl-4-alkyloxetan-2-one decarboxylase OS=Xanthomonas campestris pv. campestris (strain ATCC 33913 / DSM 3586 / NCPPB 528 / LMG 568 / P 25) OX=190485 GN=oleB PE=1 SV=1	Uncharacterized protein OS=Solanum lycopersicum OX=4081 PE=4 SV=1	PREDICTED: haloalkane dehalogenase [Solanum tuberosum]
Soltu.DM.05G027130	112	54	92	538	345	266	4.51472	2.39847	3.71957	20.2154	13.8427	10.4319	6.58568e-08	8.14978e-07	2.09895	up	--	--	--	K14431|2.48758e-11|bdi:100841317|(RefSeq) transcription factor HBP-1b(c38); K14431 transcription factor TGA	--	--	Seed dormancy control	Protein DOG1-like 3 OS=Arabidopsis thaliana OX=3702 GN=DOGL3 PE=2 SV=1	Uncharacterized protein OS=Solanum tuberosum OX=4113 PE=4 SV=1	PREDICTED: transcription factor TGA6-like [Solanum tuberosum]
Soltu.DM.03G037000	129	112	132	321	290	232	4.90882	4.18357	5.07167	12.3077	11.2672	8.75928	4.3347e-06	3.62054e-05	1.18561	up	--	--	Cellular Component: exocyst (GO:0000145);; Biological Process: exocytosis (GO:0006887);;	K07195|0|sot:102600316|(RefSeq) exocyst complex component EXO70A1-like; K07195 exocyst complex component 7	[U]	Intracellular trafficking, secretion, and vesicular transport	Exo70 exocyst complex subunit	Exocyst complex component EXO70A1 OS=Arabidopsis thaliana OX=3702 GN=EXO70A1 PE=1 SV=1	Exocyst subunit Exo70 family protein OS=Solanum tuberosum OX=4113 GN=102600316 PE=3 SV=1	PREDICTED: exocyst complex component EXO70A1-like [Solanum tuberosum]
Soltu.DM.10G004850	35	33	26	386	133	218	3.77898	3.55357	2.91	42.895	15.0632	24.8137	1.89216e-10	3.77329e-09	2.83919	up	[RTKL]	--	Molecular Function: protein kinase activity (GO:0004672);; Molecular Function: ATP binding (GO:0005524);; Biological Process: protein phosphorylation (GO:0006468);; Cellular Component: integral component of membrane (GO:0016021);;	K04730|1.75102e-134|gmx:100808319|(RefSeq) serine/threonine-protein kinase-like protein ACR4; K04733 interleukin-1 receptor-associated kinase 4 [EC:2.7.11.1]	[T]	Signal transduction mechanisms	Protein tyrosine kinase;; Protein kinase domain	Serine/threonine-protein kinase-like protein CCR1 OS=Arabidopsis thaliana OX=3702 GN=CCR1 PE=1 SV=1	Uncharacterized protein OS=Solanum tuberosum OX=4113 GN=102585436 PE=4 SV=1	PREDICTED: serine/threonine-protein kinase CDL1 [Solanum tuberosum]
Soltu.DM.06G005040	135	150	109	367	329	254	4.3093	4.62134	3.54417	12.0636	10.6866	8.3258	3.92527e-06	3.30689e-05	1.27419	up	[RTKL]	--	Biological Process: MAPK cascade (GO:0000165);; Molecular Function: protein serine/threonine kinase activity (GO:0004674);; Molecular Function: ATP binding (GO:0005524);; Cellular Component: integral component of membrane (GO:0016021);; Molecular Function: oxidoreductase activity (GO:0016491);;	K00924|0|brp:103874436|(RefSeq) receptor-like protein kinase 5; K00924 kinase [EC:2.7.1.-]	--	--	Protein kinase domain;; Protein tyrosine kinase;; Leucine rich repeat;; Leucine Rich repeats (2 copies);; Leucine Rich Repeat	Receptor-like protein kinase HSL1 OS=Arabidopsis thaliana OX=3702 GN=HSL1 PE=2 SV=1	Uncharacterized protein OS=Solanum tuberosum OX=4113 PE=4 SV=1	PREDICTED: receptor-like protein kinase HSL1 [Solanum tuberosum]
Soltu.DM.11G007960	0	0	2	24	24	11	0	0	0.133466	1.51055	1.57822	0.744935	0.000102387	0.000600919	3.36671	up	[O]	Posttranslational modification, protein turnover, chaperones	--	K08332|3.42287e-21|smo:SELMODRAFT_61948|(RefSeq) hypothetical protein; K08332 vacuolar protein 8	--	--	U-box domain	U-box domain-containing protein 21 OS=Arabidopsis thaliana OX=3702 GN=PUB21 PE=2 SV=1	RING-type E3 ubiquitin transferase OS=Solanum tuberosum OX=4113 PE=4 SV=1	U-box domain-containing protein 21-like [Solanum lycopersicum]
Soltu.DM.02G025700	0	4	2	8	30	39	0	0.463929	0.236506	0.904303	3.13607	4.10291	0.000906629	0.00395659	2.76423	up	--	--	Biological Process: protein transport (GO:0015031);;	K19476|5.90098e-151|sot:102604927|(RefSeq) IST1 homolog; K19476 vacuolar protein sorting-associated protein IST1	[Z]	Cytoskeleton	Regulator of Vps4 activity in the MVB pathway	IST1 homolog OS=Homo sapiens OX=9606 GN=IST1 PE=1 SV=1	Uncharacterized protein OS=Solanum tuberosum OX=4113 GN=102604927 PE=4 SV=1	PREDICTED: IST1 homolog [Solanum tuberosum]
Soltu.DM.03G016240	550	510	546	164	141	226	30.074	28.1125	30.173	8.98529	7.91075	12.5084	1.06805e-09	1.82881e-08	-1.54142	down	[Q]	Secondary metabolites biosynthesis, transport and catabolism	Molecular Function: monooxygenase activity (GO:0004497);; Molecular Function: iron ion binding (GO:0005506);; Cellular Component: integral component of membrane (GO:0016021);; Molecular Function: oxidoreductase activity, acting on paired donors, with incorporation or reduction of molecular oxygen (GO:0016705);; Molecular Function: heme binding (GO:0020037);; Biological Process: oxidation-reductio…	K20495|6.49719e-139|sita:101775677|(RefSeq) cytochrome P450 704B1 isoform X1; K20495 long-chain fatty acid omega-monooxygenase [EC:1.14.14.80]	[QI]	--	Cytochrome P450	Cytochrome P450 704C1 OS=Pinus taeda OX=3352 GN=CYP704C1 PE=2 SV=1	Uncharacterized protein OS=Solanum tuberosum OX=4113 GN=102600809 PE=4 SV=1	PREDICTED: cytochrome P450 704C1-like [Solanum tuberosum]
Soltu.DM.02G016210	11	0	3	211	219	82	0.87694	0	0.268093	16.337	17.3556	6.47928	3.72931e-11	8.3697e-10	4.46634	up	--	--	Biological Process: proteolysis (GO:0006508);; Molecular Function: cysteine-type peptidase activity (GO:0008234);;	K01371|0|sly:101251145|(RefSeq) cysteine protease precursor; K13441 cysteine protease	[O]	Posttranslational modification, protein turnover, chaperones	Papain family cysteine protease;; Cathepsin propeptide inhibitor domain (I29);; Peptidase C1-like family	Senescence-specific cysteine protease SAG39 OS=Oryza sativa subsp. indica OX=39946 GN=OsI_14861 PE=3 SV=1	Papain-like cysteine protease OS=Solanum tuberosum OX=4113 GN=102595400 PE=2 SV=1	fruit bromelain-like precursor [Solanum tuberosum]
Soltu.DM.03G012720	247	390	326	1066	691	572	19.3827	30.4517	26.1121	81.3344	52.3656	43.7467	7.9931e-05	0.000483528	1.26878	up	--	--	Cellular Component: integral component of membrane (GO:0016021);;	K15015|1.29284e-27|apro:F751_1500|(RefSeq) Lysine histidine transporter 1; K15015 solute carrier family 32 (vesicular inhibitory amino acid transporter)	[E]	Amino acid transport and metabolism	Transmembrane amino acid transporter protein	Proline transporter 2 OS=Arabidopsis thaliana OX=3702 GN=PROT2 PE=1 SV=1	Uncharacterized protein OS=Solanum tuberosum OX=4113 GN=102597538 PE=4 SV=1	PREDICTED: proline transporter 2-like [Solanum tuberosum]
Soltu.DM.07G020130	231	308	297	43	58	97	19.7869	25.2895	24.4128	3.51912	4.74405	7.81941	4.34299e-08	5.53965e-07	-1.9797	down	[E]	Amino acid transport and metabolism	Molecular Function: L-tyrosine:2-oxoglutarate aminotransferase activity (GO:0004838);; Cellular Component: cytosol (GO:0005829);; Biological Process: cellular amino acid metabolic process (GO:0006520);; Biological Process: biosynthetic process (GO:0009058);; Molecular Function: pyridoxal phosphate binding (GO:0030170);;	K00815|0|sot:102584172|(RefSeq) tyrosine aminotransferase-like; K00815 tyrosine aminotransferase [EC:2.6.1.5]	[E]	Amino acid transport and metabolism	Aminotransferase class I and II	Tyrosine aminotransferase OS=Arabidopsis thaliana OX=3702 GN=TAT PE=2 SV=1	Uncharacterized protein OS=Solanum tuberosum OX=4113 GN=102584172 PE=4 SV=1	PREDICTED: tyrosine aminotransferase-like [Solanum tuberosum]
Soltu.DM.09G024180	77	60	44	554	524	344	2.50318	1.8127	1.30688	16.1104	15.3289	9.98144	5.73468e-19	3.99441e-17	2.91897	up	--	--	Molecular Function: oxidoreductase activity, acting on single donors with incorporation of molecular oxygen, incorporation of two atoms of oxygen (GO:0016702);; Biological Process: oxylipin biosynthetic process (GO:0031408);; Molecular Function: metal ion binding (GO:0046872);; Biological Process: oxidation-reduction process (GO:0055114);;	K15718|0|sot:102593728|(RefSeq) probable linoleate 9S-lipoxygenase 5; K15718 linoleate 9S-lipoxygenase [EC:1.13.11.58]	--	--	Lipoxygenase;; PLAT/LH2 domain	Probable linoleate 9S-lipoxygenase 5 OS=Solanum tuberosum OX=4113 GN=LOX1.5 PE=2 SV=1	Lipoxygenase OS=Solanum tuberosum OX=4113 GN=102593728 PE=3 SV=1	PREDICTED: probable linoleate 9S-lipoxygenase 5 isoform X1 [Solanum tuberosum]
Soltu.DM.06G030080	3067	5474	6011	1794	1615	1841	317.951	582.881	613.093	192.544	169.593	186.851	9.11831e-07	8.8784e-06	-1.41189	down	[R]	General function prediction only	Molecular Function: nucleotide binding (GO:0000166);; Molecular Function: nucleic acid binding (GO:0003676);;	K14838|3.21015e-123|sly:101245260|(RefSeq) uncharacterized RNA-binding protein C1827.05c; K14838 nucleolar protein 15	[R]	General function prediction only	RNA recognition motif. (a.k.a. RRM, RBD, or RNP domain)	Uncharacterized RNA-binding protein C1827.05c OS=Schizosaccharomyces pombe (strain 972 / ATCC 24843) OX=284812 GN=SPCC1827.05c PE=4 SV=1	Uncharacterized protein OS=Solanum tuberosum OX=4113 GN=102594986 PE=4 SV=1	PREDICTED: uncharacterized LOC102594986 isoform X1 [Solanum tuberosum]
Soltu.DM.07G000540	520	589	613	2708	1892	1503	8.78167	10.1867	10.4204	45.9349	31.4257	25.222	2.70507e-11	6.24342e-10	1.81992	up	--	--	--	K18080|3.77553e-167|pvu:PHAVU_003G1878001|(RefSeq) hypothetical protein; K18080 tensin	--	--	Formin Homology 2 Domain;; C2 domain of PTEN tumour-suppressor protein	Formin-like protein 18 OS=Arabidopsis thaliana OX=3702 GN=FH18 PE=2 SV=3	Putative formin-like protein 20-like (Fragment) OS=Solanum chacoense OX=4108 PE=4 SV=1	PREDICTED: formin-like protein 18 isoform X1 [Solanum tuberosum]
Soltu.DM.09G016940	433	332	659	176	156	284	19.1793	14.9105	29.3778	8.16036	7.27189	13.2878	0.00154966	0.00624702	-1.14036	down	--	--	Molecular Function: protein dimerization activity (GO:0046983);;	K07953|2.70422e-18|gra:105803619|(RefSeq) GTP-binding protein SAR1-like; K07953 GTP-binding protein SAR1 [EC:3.6.5.-]	--	--	Helix-loop-helix DNA-binding domain	Transcription factor bHLH62 OS=Arabidopsis thaliana OX=3702 GN=BHLH62 PE=2 SV=1	Uncharacterized protein OS=Solanum tuberosum OX=4113 GN=102591091 PE=4 SV=1	PREDICTED: transcription factor bHLH62-like [Solanum tuberosum]
Soltu.DM.07G010930	324	365	495	124	217	174	12.1961	13.6875	18.5217	4.4004	7.93365	6.54855	0.000233941	0.00123179	-1.1443	down	--	--	--	--	--	--	--	Protein EFFECTOR OF TRANSCRIPTION 2 OS=Arabidopsis thaliana OX=3702 GN=ET2 PE=1 SV=1	Putative ovule protein OS=Solanum chacoense OX=4108 PE=4 SV=1	PREDICTED: uncharacterized protein LOC102589426 isoform X1 [Solanum tuberosum]
Soltu.DM.08G002430	333	378	377	117	120	119	14.1259	18.5075	16.7935	6.00873	5.36243	5.30407	5.38873e-13	1.66029e-11	-1.56332	down	--	--	Molecular Function: DNA binding (GO:0003677);; Cellular Component: nucleus (GO:0005634);; Biological Process: regulation of transcription, DNA-templated (GO:0006355);;	--	--	--	B3 DNA binding domain	Putative B3 domain-containing protein REM15 OS=Arabidopsis thaliana OX=3702 GN=REM15.15 PE=3 SV=2	Uncharacterized protein OS=Solanum tuberosum OX=4113 GN=102604776 PE=4 SV=1	PREDICTED: B3 domain-containing protein REM14-like isoform X4 [Solanum tuberosum]
Soltu.DM.02G024520	355	274	261	811	729	616	72.8538	59.5285	48.0124	143.894	155.375	119.067	4.01678e-08	5.15729e-07	1.28892	up	[OC]	--	Cellular Component: cytoplasm (GO:0005737);; Biological Process: glycerol ether metabolic process (GO:0006662);; Molecular Function: enzyme activator activity (GO:0008047);; Molecular Function: protein disulfide oxidoreductase activity (GO:0015035);; Molecular Function: oxidoreductase activity, acting on a sulfur group of donors, disulfide as acceptor (GO:0016671);; Biological Process: positive r…	K03671|2.58024e-79|sot:102599106|(RefSeq) thioredoxin H-type 2-like; K03671 thioredoxin 1	[O]	Posttranslational modification, protein turnover, chaperones	Thioredoxin	Thioredoxin H-type 2 OS=Nicotiana tabacum OX=4097 PE=3 SV=1	Thioredoxin OS=Solanum tuberosum OX=4113 GN=102599106 PE=2 SV=1	thioredoxin H-type 2-like [Solanum tuberosum]
Soltu.DM.01G021980	16	43	11	183	102	161	1.19852	3.21967	0.848798	13.6073	7.83324	12.4479	1.99311e-06	1.81136e-05	2.49002	up	--	--	--	K15030|6.77986e-14|brp:103856145|(RefSeq) uncharacterized LOC103856145; K15030 translation initiation factor 3 subunit M	--	--	F-box domain	F-box protein CPR1 OS=Arabidopsis thaliana OX=3702 GN=CPR1 PE=1 SV=2	Uncharacterized protein OS=Solanum tuberosum OX=4113 GN=107059266 PE=4 SV=1	PREDICTED: F-box/kelch-repeat protein At3g23880-like [Solanum tuberosum]
Soltu.DM.05G025430	88	99	135	334	216	200	2.00321	2.33791	3.08187	7.61011	5.13821	4.79243	0.000329546	0.00166549	1.21215	up	--	--	Biological Process: mRNA splicing, via spliceosome (GO:0000398);; Cellular Component: U4/U6 x U5 tri-snRNP complex (GO:0046540);;	K12843|0|sot:102596525|(RefSeq) U4/U6 small nuclear ribonucleoprotein Prp3-like; K12843 U4/U6 small nuclear ribonucleoprotein PRP3	[A]	RNA processing and modification	pre-mRNA processing factor 3 (PRP3);; Protein of unknown function (DUF1115)	Protein RDM16 OS=Arabidopsis thaliana OX=3702 GN=RDM16 PE=2 SV=1	Uncharacterized protein OS=Solanum tuberosum OX=4113 GN=102596525 PE=4 SV=1	PREDICTED: U4/U6 small nuclear ribonucleoprotein Prp3-like [Solanum tuberosum]
Soltu.DM.08G001090	23	56	53	295	135	130	2.09564	5.38766	5.0523	27.8433	12.8688	12.86	4.16726e-05	0.000270463	1.9779	up	--	--	Molecular Function: calcium ion binding (GO:0005509);;	K06268|3.41515e-153|sot:102593315|(RefSeq) calcineurin B-like protein 1; K06268 serine/threonine-protein phosphatase 2B regulatory subunit	[T]	Signal transduction mechanisms	EF hand;; EF-hand domain;; EF hand;; EF-hand domain pair;; EF-hand domain pair;; Cytoskeletal-regulatory complex EF hand	Calcineurin B-like protein 1 OS=Arabidopsis thaliana OX=3702 GN=CBL1 PE=1 SV=3	Uncharacterized protein OS=Solanum tuberosum OX=4113 GN=102593315 PE=4 SV=1	PREDICTED: calcineurin B-like protein 1 [Solanum tuberosum]
Soltu.DM.07G024870	57	63	38	1703	1347	1008	3.21426	3.54493	2.12502	93.9548	74.8011	55.5839	2.7387e-49	2.67064e-46	4.59176	up	--	--	--	--	--	--	Cotton fibre expressed protein;; Domain of unknown function (DUF4408)	--	Uncharacterized protein OS=Solanum tuberosum OX=4113 GN=102585998 PE=4 SV=1	PREDICTED: uncharacterized protein LOC102585998 [Solanum tuberosum]
Soltu.DM.12G000810	159	191	182	528	554	495	29.1799	34.4563	37.5857	101.536	93.8403	86.4676	1.50805e-14	5.92972e-13	1.57878	up	[TZDR]	--	Molecular Function: calcium ion binding (GO:0005509);; Biological Process: modulation by symbiont of host calcium or calmodulin-mediated signal transduction (GO:0075133);;	K02183|1.13809e-102|gra:105790042|(RefSeq) calmodulin-like; K02183 calmodulin	[T]	Signal transduction mechanisms	EF hand;; EF-hand domain pair;; EF-hand domain pair;; EF-hand domain;; EF hand;; EF-hand domain;; Cytoskeletal-regulatory complex EF hand;; Secreted protein acidic and rich in cysteine Ca binding region;; EF-hand domain	Calmodulin OS=Capsicum annuum OX=4072 GN=CCM1 PE=2 SV=3	Putative ovule protein (Fragment) OS=Solanum chacoense OX=4108 PE=3 SV=1	hypothetical protein F511_27793 [Dorcoceras hygrometricum]
Soltu.DM.03G024110	152	202	23	809	219	754	20.0315	27.1966	3.10416	110.174	30.3562	103.55	0.00122481	0.00513266	2.01334	up	--	--	Molecular Function: endopeptidase inhibitor activity (GO:0004866);; Biological Process: negative regulation of endopeptidase activity (GO:0010951);;	--	--	--	Trypsin and protease inhibitor	Probable serine protease inhibitor 6 OS=Solanum tuberosum OX=4113 PE=2 SV=1	Uncharacterized protein OS=Solanum tuberosum OX=4113 GN=102599070 PE=4 SV=1	PREDICTED: serine protease inhibitor 5-like [Solanum tuberosum]
Soltu.DM.07G000530	107	46	61	151	267	149	3.51341	1.58902	2.03402	5.47825	10.4678	5.73038	0.00122153	0.00512223	1.36627	up	--	--	Cellular Component: endoplasmic reticulum membrane (GO:0005789);; Cellular Component: integral component of membrane (GO:0016021);;	K18999|2.5591e-60|aly:ARALYDRAFT_332090|(RefSeq) hypothetical protein; K18999 RNA polymerase II C-terminal domain phosphatase-like 3/4 [EC:3.1.3.16]	--	--	Reticulon	Reticulon-like protein B21 OS=Arabidopsis thaliana OX=3702 GN=RTNLB21 PE=2 SV=2	Reticulon-like protein OS=Solanum tuberosum OX=4113 GN=102587880 PE=4 SV=1	PREDICTED: reticulon-like protein B21 isoform X2 [Solanum tuberosum]
Soltu.DM.03G030890	650	931	1181	400	454	375	21.3092	30.8184	38.887	13.2512	15.074	12.4904	6.13267e-05	0.000382615	-1.11725	down	--	--	--	--	--	--	PX domain	PX domain-containing protein EREX OS=Arabidopsis thaliana OX=3702 GN=EREX PE=1 SV=1	Uncharacterized protein OS=Solanum tuberosum OX=4113 PE=4 SV=1	PX domain-containing protein EREX isoform X3 [Solanum pennellii]
Soltu.DM.07G022280	577	452	404	1290	1112	873	39.5058	31.3991	27.5933	89.9657	78.9906	62.1859	1.81107e-06	1.65568e-05	1.20391	up	[R]	General function prediction only	Molecular Function: GTP binding (GO:0005525);; Cellular Component: vacuole (GO:0005773);; Cellular Component: plasma membrane (GO:0005886);; Biological Process: small GTPase mediated signal transduction (GO:0007264);;	K07877|1.37328e-133|spen:107024017|(RefSeq) ras-related protein RABB1c-like; K07877 Ras-related protein Rab-2A	[U]	Intracellular trafficking, secretion, and vesicular transport	Ras family;; Ras of Complex, Roc, domain of DAPkinase;; ADP-ribosylation factor family;; 50S ribosome-binding GTPase	Ras-related protein RABB1c OS=Arabidopsis thaliana OX=3702 GN=RABB1C PE=1 SV=1	Ras-related protein rabb1c OS=Nicotiana attenuata OX=49451 GN=RABB1C_5 PE=4 SV=1	PREDICTED: ras-related protein RABB1c-like [Nicotiana attenuata]
Soltu.DM.08G006990	8	18	19	357	176	79	0.442023	0.903785	0.960214	18.9861	9.62871	4.27798	1.65148e-09	2.7482e-08	3.43732	up	[Q]	Secondary metabolites biosynthesis, transport and catabolism	Molecular Function: oxidoreductase activity, acting on single donors with incorporation of molecular oxygen, incorporation of two atoms of oxygen (GO:0016702);; Biological Process: oxidation-reduction process (GO:0055114);;	K09840|0|sot:102577733|(RefSeq) 9-cis-epoxy-carotenoid dioxygenase 2; K09840 9-cis-epoxycarotenoid dioxygenase [EC:1.13.11.51]	[Q]	Secondary metabolites biosynthesis, transport and catabolism	Retinal pigment epithelial membrane protein	9-cis-epoxycarotenoid dioxygenase NCED2, chloroplastic OS=Solanum lycopersicum OX=4081 GN=NCED2 PE=2 SV=1	Uncharacterized protein OS=Solanum tuberosum OX=4113 PE=3 SV=1	9-cis-epoxy-carotenoid dioxygenase 2 [Solanum tuberosum]
Soltu.DM.10G002350	8	2	4	32	40	26	13.1425	0.609652	8.4155	29.8838	55.4551	31.5598	0.000132965	0.000749052	2.47479	up	--	--	Cellular Component: mitochondrial intermembrane space (GO:0005758);; Biological Process: copper ion transport (GO:0006825);; Molecular Function: copper chaperone activity (GO:0016531);;	K02260|3.04074e-22|sot:102597281|(RefSeq) cytochrome c oxidase copper chaperone 2; K02260 cytochrome c oxidase assembly protein subunit 17	--	--	--	--	Uncharacterized protein OS=Solanum tuberosum OX=4113 GN=102597281 PE=4 SV=1	PREDICTED: cytochrome c oxidase copper chaperone 2 [Solanum tuberosum]
Soltu.DM.06G018460	135	92	152	393	303	282	13.1364	9.00004	14.7728	26.977	22.5191	19.8932	5.9082e-06	4.79915e-05	1.36476	up	--	--	Biological Process: malate transport (GO:0015743);; Cellular Component: integral component of membrane (GO:0016021);;	--	--	--	TLD	--	Uncharacterized protein OS=Solanum tuberosum OX=4113 GN=102605699 PE=4 SV=1	PREDICTED: uncharacterized protein LOC102605699 [Solanum tuberosum]
Soltu.DM.08G017860	214	180	163	52	113	79	20.8697	19.5674	16.4502	5.00117	11.1233	7.83486	0.00166842	0.00665617	-1.12265	down	--	--	--	--	--	--	PAP_fibrillin	Probable plastid-lipid-associated protein 10, chloroplastic OS=Arabidopsis thaliana OX=3702 GN=PAP10 PE=1 SV=1	Uncharacterized protein OS=Solanum tuberosum OX=4113 GN=102582952 PE=4 SV=1	PREDICTED: probable plastid-lipid-associated protein 10, chloroplastic isoform X1 [Solanum tuberosum]
Soltu.DM.02G009770	46	93	105	11	23	20	1.60079	3.2252	3.60343	0.746913	0.773523	1.17447	7.89273e-05	0.000477767	-1.99585	down	--	--	--	K06675|1.45945e-34|sot:102583775|(RefSeq) structural maintenance of chromosomes protein 4; K06675 structural maintenance of chromosome 4	[BD]	--	--	Structural maintenance of chromosomes protein 4 OS=Arabidopsis thaliana OX=3702 GN=SMC4 PE=1 SV=1	Structural maintenance of chromosomes protein OS=Nicotiana tabacum OX=4097 GN=LOC107783886 PE=3 SV=1	PREDICTED: LOW QUALITY PROTEIN: structural maintenance of chromosomes protein 4-like [Nicotiana tabacum]
Soltu.DM.02G015840	218	100	97	363	365	241	8.21766	3.87494	3.82744	14.0952	13.8763	9.60334	0.0019744	0.00769366	1.20535	up	[RTKL]	--	--	K04730|1.19679e-35|egr:104422940|(RefSeq) proline-rich receptor-like protein kinase PERK15 isoform X2	--	--	Protein tyrosine kinase;; Protein kinase domain;; Leucine rich repeat;; Leucine rich repeat N-terminal domain;; Leucine Rich repeats (2 copies)	Protein MALE DISCOVERER 2 OS=Arabidopsis thaliana OX=3702 GN=MDIS2 PE=1 SV=1	Uncharacterized protein OS=Solanum tuberosum OX=4113 PE=4 SV=1	PREDICTED: probable LRR receptor-like serine/threonine-protein kinase MRH1 [Solanum tuberosum]
Soltu.DM.04G029330	31	58	19	166	332	723	1.0232	1.94773	0.654572	5.66372	11.3903	24.7044	3.28767e-09	5.22145e-08	3.22229	up	--	--	Molecular Function: protein kinase activity (GO:0004672);; Molecular Function: ATP binding (GO:0005524);; Biological Process: protein phosphorylation (GO:0006468);; Cellular Component: integral component of membrane (GO:0016021);;	K04730|1.89956e-165|sot:102595456|(RefSeq) probable LRR receptor-like serine/threonine-protein kinase At4g08850; K04733 interleukin-1 receptor-associated kinase 4 [EC:2.7.11.1]	--	--	Protein kinase domain;; Leucine rich repeat;; Protein tyrosine kinase;; Leucine Rich repeats (2 copies);; Leucine Rich Repeat	MDIS1-interacting receptor like kinase 2 OS=Arabidopsis thaliana OX=3702 GN=MIK2 PE=1 SV=3	Uncharacterized protein OS=Solanum tuberosum OX=4113 PE=4 SV=1	PREDICTED: probable LRR receptor-like serine/threonine-protein kinase At4g08850 [Solanum tuberosum]
Soltu.DM.03G000060	401	359	330	122	151	222	17.8819	18.7138	14.0061	6.05693	6.32491	11.4876	0.000207861	0.00111013	-1.08555	down	[J]	Translation, ribosomal structure and biogenesis	Biological Process: RNA methylation (GO:0001510);; Biological Process: RNA processing (GO:0006396);; Molecular Function: RNA methyltransferase activity (GO:0008173);;	--	--	--	Conserved hypothetical protein 95;; Methyltransferase small domain;; tRNA (Uracil-5-)-methyltransferase	Uncharacterized RNA methyltransferase pc1998 OS=Protochlamydia amoebophila (strain UWE25) OX=264201 GN=pc1998 PE=3 SV=1	Uncharacterized protein OS=Solanum tuberosum OX=4113 GN=102586075 PE=3 SV=1	PREDICTED: uncharacterized RNA methyltransferase pc1998 [Solanum tuberosum]
Soltu.DM.01G024020	3039	1187	1648	491	759	761	67.4328	27.3414	36.4521	10.0944	16.3031	16.5866	6.71441e-05	0.000414009	-1.46061	down	--	--	Biological Process: metal ion transport (GO:0030001);; Molecular Function: metal ion binding (GO:0046872);;	K07213|3.33141e-12|jcu:105647993|(RefSeq) copper transport protein CCH-like; K07213 copper chaperone	[P]	Inorganic ion transport and metabolism	Heavy-metal-associated domain	Heavy metal-associated isoprenylated plant protein 32 OS=Arabidopsis thaliana OX=3702 GN=HIPP32 PE=2 SV=1	Putative mediator of RNA polymerase II transcription subunit 15-like OS=Solanum chacoense OX=4108 PE=4 SV=1	PREDICTED: neurogenic protein mastermind-like isoform X1 [Solanum tuberosum]
Soltu.DM.10G004320	380	368	587	234	210	194	21.146	21.6065	38.7174	12.7853	11.9851	12.5822	0.000302785	0.00154339	-1.0144	down	--	--	--	K18643|5.59019e-64|gra:105795008|(RefSeq) uncharacterized LOC105795008; K18643 katanin p80 WD40 repeat-containing subunit B1	--	--	Protein of unknown function (DUF789)	--	Uncharacterized protein OS=Solanum tuberosum OX=4113 PE=4 SV=1	PREDICTED: uncharacterized protein LOC102596639 [Solanum tuberosum]
Soltu.DM.03G028100	1280	969	1094	2904	2599	1959	58.1047	42.5607	49.6184	93.6216	106.261	82.8852	5.2542e-07	5.40594e-06	1.17285	up	--	--	Molecular Function: ubiquitin-protein transferase activity (GO:0004842);; Biological Process: protein ubiquitination (GO:0016567);;	K08332|5.36448e-49|smo:SELMODRAFT_51906|(RefSeq) hypothetical protein; K08332 vacuolar protein 8	[S]	Function unknown	U-box domain;; DSS1/SEM1 family;; Armadillo/beta-catenin-like repeat	U-box domain-containing protein 19 OS=Arabidopsis thaliana OX=3702 GN=PUB19 PE=2 SV=1	RING-type E3 ubiquitin transferase OS=Solanum tuberosum OX=4113 GN=102591646 PE=4 SV=1	PREDICTED: U-box domain-containing protein 19-like [Solanum tuberosum]
Soltu.DM.04G007550	6	7	3	23	28	30	0.879798	1.05431	0.483232	3.20242	4.05077	4.35372	0.0007583	0.00339122	2.09403	up	[J]	Translation, ribosomal structure and biogenesis	Molecular Function: N-acetyltransferase activity (GO:0008080);;	--	--	--	Acetyltransferase (GNAT) domain;; Acetyltransferase (GNAT) family;; Acetyltransferase (GNAT) domain	--	Uncharacterized protein OS=Solanum tuberosum OX=4113 GN=102602591 PE=4 SV=1	PREDICTED: uncharacterized protein LOC102602591 [Solanum tuberosum]
Soltu.DM.12G006330	116	224	205	2000	1547	1019	4.68555	9.08846	8.5111	84.0219	65.828	42.2009	1.84963e-17	1.03659e-15	2.99269	up	--	--	--	K15601|3.72878e-86|rcu:8277981|(RefSeq) uncharacterized protein LOC8277981; K21989 calcium permeable stress-gated cation channel	[R]	General function prediction only	Calcium-dependent channel, 7TM region, putative phosphate;; Late exocytosis, associated with Golgi transport;; Cytosolic domain of 10TM putative phosphate transporter	CSC1-like protein RXW8 OS=Arabidopsis thaliana OX=3702 GN=RXW8 PE=2 SV=1	Putative transmembrane protein 63B-like (Fragment) OS=Solanum chacoense OX=4108 PE=4 SV=1	PREDICTED: CSC1-like protein RXW8 [Solanum tuberosum]
Soltu.DM.04G030080	2	2	2	23	44	15	0.180721	0.151629	0.160523	1.70116	3.37447	1.18102	3.07786e-05	0.000208067	3.09292	up	--	--	--	K14299|3.55527e-16|mdm:103418195|(RefSeq) protein SEH1-like; K14299 nucleoporin SEH1	--	--	Phosphate-induced protein 1 conserved region	Protein EXORDIUM-like 2 OS=Arabidopsis thaliana OX=3702 GN=EXL2 PE=2 SV=1	Uncharacterized protein OS=Solanum tuberosum OX=4113 GN=102581378 PE=4 SV=1	PREDICTED: protein EXORDIUM-like 2 [Solanum tuberosum]
Soltu.DM.01G039050	19	1	5	124	75	47	0.956971	0.0553391	0.297418	6.46804	4.02385	2.60583	8.46377e-05	0.000508517	2.80143	up	--	--	Molecular Function: methyltransferase activity (GO:0008168);; Cellular Component: integral component of membrane (GO:0016021);; Biological Process: methylation (GO:0032259);;	--	--	--	Putative S-adenosyl-L-methionine-dependent methyltransferase;; Methyltransferase domain	--	Uncharacterized protein OS=Solanum lycopersicum OX=4081 PE=4 SV=1	PREDICTED: uncharacterized protein LOC102595416 [Solanum tuberosum]
Soltu.DM.04G036800	89	147	112	499	260	258	23.9978	48.665	22.6228	87.5421	46.1843	41.722	4.89703e-05	0.000312727	1.5188	up	--	--	Cellular Component: nucleus (GO:0005634);;	K05868|4.51261e-28|sot:102597602|(RefSeq) G2/mitotic-specific cyclin-2-like; K21777 G2/mitotic-specific cyclin-B, other	[D]	Cell cycle control, cell division, chromosome partitioning	Cyclin, C-terminal domain	G2/mitotic-specific cyclin-2 OS=Medicago sativa subsp. varia OX=36902 PE=2 SV=1	Uncharacterized protein OS=Solanum tuberosum OX=4113 GN=102597602 PE=3 SV=1	PREDICTED: G2/mitotic-specific cyclin-2-like [Solanum tuberosum]
Soltu.DM.04G008770	70	76	74	29	31	23	2.35643	2.6284	2.548	1.00402	1.09953	0.811235	0.000379077	0.00187834	-1.32485	down	--	--	--	K17964|5.20918e-109|smo:SELMODRAFT_96626|(RefSeq) hypothetical protein; K17964 leucine-rich PPR motif-containing protein, mitochondrial	[R]	General function prediction only	PPR repeat family;; PPR repeat;; PPR repeat;; Pentatricopeptide repeat domain;; Pentacotripeptide-repeat region of PRORP;; Mitochondrial ATPase expression;; Tetratricopeptide repeat;; Evolutionarily conserved signalling intermediate in Toll pathway	Pentatricopeptide repeat-containing protein At5g65560 OS=Arabidopsis thaliana OX=3702 GN=At5g65560 PE=2 SV=1	Uncharacterized protein OS=Solanum tuberosum OX=4113 PE=4 SV=1	PREDICTED: pentatricopeptide repeat-containing protein At5g65560-like [Solanum tuberosum]
Soltu.DM.06G020520	135	81	81	209	312	266	9.48441	5.6727	6.05465	16.0482	22.9936	20.3903	1.86282e-05	0.000133226	1.39485	up	--	--	Cellular Component: integral component of membrane (GO:0016021);;	K17087|0|sot:102596922|(RefSeq) transmembrane 9 superfamily member 1-like; K17087 transmembrane 9 superfamily member 3	[U]	Intracellular trafficking, secretion, and vesicular transport	Endomembrane protein 70	Transmembrane 9 superfamily member 1 OS=Arabidopsis thaliana OX=3702 GN=TMN1 PE=1 SV=1	Transmembrane 9 superfamily member OS=Solanum tuberosum OX=4113 GN=102596922 PE=3 SV=1	PREDICTED: transmembrane 9 superfamily member 1-like [Solanum tuberosum]
Soltu.DM.06G032770	170	50	187	32	24	23	16.5953	4.92716	18.6267	3.52492	2.71699	2.53179	3.73867e-05	0.000245844	-2.15238	down	--	--	Molecular Function: DNA binding (GO:0003677);; Biological Process: fruit development (GO:0010154);;	K01870|1.81977e-08|smo:SELMODRAFT_437676|(RefSeq) hypothetical protein; K01870 isoleucyl-tRNA synthetase [EC:6.1.1.5]	--	--	Transcriptional repressor, ovate;; DNA-binding domain	Transcription repressor OFP2 OS=Arabidopsis thaliana OX=3702 GN=OFP2 PE=1 SV=1	Uncharacterized protein OS=Solanum tuberosum OX=4113 GN=102602169 PE=4 SV=1	PREDICTED: transcription repressor OFP3-like [Solanum tuberosum]
Soltu.DM.04G036590	138	357	518	154	93	62	25.0303	66.0068	97.8932	29.9239	17.8705	12.1115	0.00183631	0.00723215	-1.5642	down	--	--	--	K03010|6.60328e-08|cit:102629790|(RefSeq) DNA-directed RNA polymerase II subunit RPB2-like; K03010 DNA-directed RNA polymerase II subunit RPB2 [EC:2.7.7.6]	--	--	--	--	Uncharacterized protein OS=Solanum tuberosum OX=4113 PE=4 SV=1	hypothetical protein BC332_12088 [Capsicum chinense]
Soltu.DM.09G001390	74	122	76	309	433	1436	11.0556	18.5059	11.3061	47.7133	65.2558	223.849	7.10165e-08	8.69717e-07	2.79376	up	[O]	Posttranslational modification, protein turnover, chaperones	Molecular Function: glutathione transferase activity (GO:0004364);; Biological Process: auxin-activated signaling pathway (GO:0009734);;	K00799|3.19496e-145|sot:102597414|(RefSeq) probable glutathione S-transferase; K00799 glutathione S-transferase [EC:2.5.1.18]	[O]	Posttranslational modification, protein turnover, chaperones	Glutathione S-transferase, N-terminal domain;; Glutathione S-transferase, N-terminal domain;; Glutathione S-transferase, N-terminal domain;; Glutathione S-transferase, C-terminal domain	Probable glutathione S-transferase OS=Nicotiana tabacum OX=4097 PE=2 SV=1	Uncharacterized protein OS=Solanum tuberosum OX=4113 GN=102597414 PE=3 SV=1	PREDICTED: probable glutathione S-transferase [Solanum tuberosum]
Soltu.DM.08G006040	214	213	207	431	468	423	16.2432	16.2071	15.9388	32.0683	34.9093	31.5816	1.56401e-08	2.18503e-07	1.079	up	[RTKL]	--	Biological Process: MAPK cascade (GO:0000165);; Molecular Function: MAP kinase activity (GO:0004707);; Molecular Function: ATP binding (GO:0005524);; Cellular Component: intracellular (GO:0005622);;	K14512|0|spen:107028731|(RefSeq) mitogen-activated protein kinase homolog NTF4; K14512 mitogen-activated protein kinase 6 [EC:2.7.11.24]	[T]	Signal transduction mechanisms	Protein kinase domain;; Protein tyrosine kinase	Mitogen-activated protein kinase homolog NTF4 OS=Nicotiana tabacum OX=4097 GN=NTF4 PE=2 SV=1	Mitogen-activated protein kinase OS=Solanum lycopersicum OX=4081 GN=MPK2 PE=2 SV=1	PREDICTED: mitogen-activated protein kinase homolog NTF4-like isoform X1 [Solanum tuberosum]
Soltu.DM.07G007810	5	0	0	98	144	103	0.149574	0	0	2.48976	3.68717	2.7818	7.0403e-16	3.31659e-14	5.25048	up	[R]	General function prediction only	--	K08332|6.96956e-16|smo:SELMODRAFT_61948|(RefSeq) hypothetical protein; K08332 vacuolar protein 8	--	--	U-box domain;; WD domain, G-beta repeat	Putative E3 ubiquitin-protein ligase LIN-1 OS=Lotus japonicus OX=34305 GN=CERBERUS PE=2 SV=2	RING-type E3 ubiquitin transferase OS=Solanum tuberosum OX=4113 PE=4 SV=1	PREDICTED: putative E3 ubiquitin-protein ligase LIN isoform X1 [Solanum tuberosum]
Soltu.DM.01G050850	291	396	334	2095	985	904	23.1006	31.8124	26.9184	177.666	84.6216	77.7237	1.19417e-07	1.40047e-06	1.92565	up	--	--	Biological Process: lipid metabolic process (GO:0006629);; Molecular Function: phosphoric diester hydrolase activity (GO:0008081);;	--	[T]	Signal transduction mechanisms	Phosphatidylinositol-specific phospholipase C, X domain	1-phosphatidylinositol phosphodiesterase OS=Listeria monocytogenes serovar 1/2a (strain ATCC BAA-679 / EGD-e) OX=169963 GN=plcA PE=1 SV=1	Uncharacterized protein OS=Solanum tuberosum OX=4113 GN=102589273 PE=4 SV=1	PREDICTED: PI-PLC X-box domain-containing protein DDB_G0293730-like isoform X1 [Solanum tuberosum]
Soltu.DM.09G028720	2	17	5	128	109	588	0.0550814	0.376014	0.126729	2.77964	2.41714	13.0631	5.78894e-10	1.05134e-08	4.32505	up	[V]	Defense mechanisms	Molecular Function: ATP binding (GO:0005524);; Cellular Component: plasma membrane (GO:0005886);; Biological Process: transport (GO:0006810);; Biological Process: defense response (GO:0006952);; Cellular Component: integral component of membrane (GO:0016021);; Molecular Function: ATPase activity (GO:0016887);;	K05681|3.32981e-54|apro:F751_4082|(RefSeq) ATP-binding cassette sub-family G member 2; K05681 ATP-binding cassette, subfamily G (WHITE), member 2	[Q]	Secondary metabolites biosynthesis, transport and catabolism	ABC-2 type transporter;; ABC transporter;; Plant PDR ABC transporter associated;; AAA domain, putative AbiEii toxin, Type IV TA system;; ABC-transporter N-terminal;; ATPase family associated with various cellular activities (AAA);; P-loop containing region of AAA domain	Pleiotropic drug resistance protein 1 OS=Nicotiana plumbaginifolia OX=4092 GN=PDR1 PE=1 SV=1	Uncharacterized protein OS=Solanum tuberosum OX=4113 GN=102584338 PE=3 SV=1	PREDICTED: pleiotropic drug resistance protein 1-like isoform X1 [Solanum tuberosum]
Soltu.DM.03G020790	785	1048	678	3561	3220	2747	32.7864	40.2739	22.7203	160.697	146.12	122.697	1.43248e-15	6.51226e-14	1.92393	up	[IQ]	--	Biological Process: metabolic process (GO:0008152);; Cellular Component: integral component of membrane (GO:0016021);; Molecular Function: ligase activity (GO:0016874);;	K01904|0|sot:102581073|(RefSeq) 4-coumarate--CoA ligase 2-like; K01904 4-coumarate--CoA ligase [EC:6.2.1.12]	[I]	Lipid transport and metabolism	AMP-binding enzyme;; AMP-binding enzyme C-terminal domain	4-coumarate--CoA ligase 2 OS=Glycine max OX=3847 PE=2 SV=2	Uncharacterized protein OS=Solanum tuberosum OX=4113 GN=102581073 PE=4 SV=1	PREDICTED: 4-coumarate--CoA ligase 2-like [Solanum tuberosum]
Soltu.DM.08G004740	194	238	254	910	665	527	16.3265	13.2938	20.4851	58.182	48.2813	39.3638	1.90264e-08	2.61503e-07	1.6102	up	[U]	Intracellular trafficking, secretion, and vesicular transport	Cellular Component: integral component of membrane (GO:0016021);; Biological Process: protein insertion into membrane (GO:0051205);;	K03217|0|sot:102585616|(RefSeq) mitochondrial inner membrane protein OXA1-like; K03217 YidC/Oxa1 family membrane protein insertase	[OU]	--	60Kd inner membrane protein	Mitochondrial inner membrane protein OXA1 OS=Arabidopsis thaliana OX=3702 GN=OXA1 PE=2 SV=2	Uncharacterized protein OS=Solanum tuberosum OX=4113 GN=102585616 PE=3 SV=1	PREDICTED: mitochondrial inner membrane protein OXA1-like [Solanum tuberosum]
Soltu.DM.01G023410	216	84	250	530	727	360	7.23176	2.93855	8.92582	20.2283	28.0744	13.5837	0.000471952	0.00226655	1.50528	up	[F]	Nucleotide transport and metabolism	--	--	[F]	Nucleotide transport and metabolism	Inosine-uridine preferring nucleoside hydrolase	Pyrimidine-specific ribonucleoside hydrolase RihA OS=Escherichia fergusonii (strain ATCC 35469 / DSM 13698 / CDC 0568-73) OX=585054 GN=rihA PE=3 SV=1	Uncharacterized protein OS=Solanum tuberosum OX=4113 PE=4 SV=1	PREDICTED: uncharacterized protein LOC102590399 [Solanum tuberosum]
Soltu.DM.05G017790	81	39	25	272	137	164	6.39931	2.65126	2.76277	17.967	9.20946	10.8688	9.33747e-05	0.000554027	1.88704	up	--	--	Molecular Function: serine-type carboxypeptidase activity (GO:0004185);; Biological Process: proteolysis (GO:0006508);;	K16298|2.73797e-79|sot:102591185|(RefSeq) serine carboxypeptidase-like; K16298 serine carboxypeptidase-like clade IV [EC:3.4.16.-]	[OE]	--	Serine carboxypeptidase	Serine carboxypeptidase-like 48 OS=Arabidopsis thaliana OX=3702 GN=SCPL48 PE=2 SV=2	Carboxypeptidase OS=Nicotiana tabacum OX=4097 GN=LOC107825700 PE=3 SV=1	PREDICTED: serine carboxypeptidase-like [Solanum tuberosum]
Soltu.DM.09G028120	401	484	436	149	207	268	29.6732	40.8847	40.3617	12.5332	18.7702	18.1987	0.000239739	0.00125767	-1.03316	down	[S]	Function unknown	Cellular Component: integral component of membrane (GO:0016021);;	--	[S]	Function unknown	Uncharacterized protein family UPF0016	Protein PAM71-homolog, chloroplastic OS=Arabidopsis thaliana OX=3702 GN=PAM71-HL PE=1 SV=2	GDT1 family protein OS=Solanum tuberosum OX=4113 GN=102592395 PE=3 SV=1	PREDICTED: GDT1-like protein 2, chloroplastic [Solanum tuberosum]
Soltu.DM.07G000120	146	90	97	902	1062	923	9.41222	6.12347	7.15201	62.9539	72.6269	63.4034	2.46609e-33	8.15188e-31	3.09125	up	[G]	Carbohydrate transport and metabolism	--	K01183|0|sot:102600109|(RefSeq) acidic mammalian chitinase-like; K01183 chitinase [EC:3.2.1.14]	[G]	Carbohydrate transport and metabolism	Glycosyl hydrolases family 18	Class V chitinase CHIT5 OS=Lotus japonicus OX=34305 GN=CHIT5 PE=1 SV=2	Uncharacterized protein OS=Solanum lycopersicum OX=4081 GN=101257483 PE=3 SV=1	PREDICTED: acidic mammalian chitinase-like [Solanum tuberosum]
Soltu.DM.05G005070	60	84	44	262	288	1273	8.04732	11.2996	5.98658	37.2653	40.9088	180.488	6.85903e-08	8.45052e-07	3.00589	up	[J]	Translation, ribosomal structure and biogenesis	Molecular Function: nucleotide binding (GO:0000166);; Molecular Function: RNA binding (GO:0003723);; Cellular Component: cytoplasm (GO:0005737);; Biological Process: leaf senescence (GO:0010150);; Molecular Function: ribonuclease T2 activity (GO:0033897);; Biological Process: leaf abscission (GO:0060866);; Biological Process: RNA phosphodiester bond hydrolysis, endonucleolytic (GO:0090502);;	K01166|1.71909e-142|sot:102600839|(RefSeq) intracellular ribonuclease LX; K01166 ribonuclease T2 [EC:4.6.1.19]	[A]	RNA processing and modification	Ribonuclease T2 family	Intracellular ribonuclease LX OS=Solanum lycopersicum OX=4081 GN=RNALX PE=1 SV=2	Uncharacterized protein OS=Solanum lycopersicum OX=4081 GN=544193 PE=3 SV=1	PREDICTED: intracellular ribonuclease LX [Solanum tuberosum]
Soltu.DM.04G015420	219	231	234	523	471	440	11.8696	12.7378	12.9039	29.1927	26.5601	24.8805	6.50511e-08	8.0757e-07	1.08609	up	--	--	Molecular Function: beta-1,4-mannosylglycoprotein 4-beta-N-acetylglucosaminyltransferase activity (GO:0003830);; Biological Process: protein N-linked glycosylation (GO:0006487);; Cellular Component: integral component of membrane (GO:0016021);;	K00737|0|sot:102580971|(RefSeq) uncharacterized LOC102580971; K00737 beta-1,4-mannosyl-glycoprotein beta-1,4-N-acetylglucosaminyltransferase [EC:2.4.1.144]	--	--	Glycosyltransferase family 17	--	Uncharacterized protein OS=Solanum tuberosum OX=4113 GN=102580971 PE=4 SV=1	PREDICTED: uncharacterized protein LOC102580971 [Solanum tuberosum]
Soltu.DM.06G015050	0	0	2	32	11	36	0	0	0.475196	6.37347	2.27473	6.93559	1.46567e-05	0.000107949	3.70205	up	--	--	--	--	--	--	Probable lipid transfer;; Protease inhibitor/seed storage/LTP family	--	Uncharacterized protein OS=Solanum tuberosum OX=4113 GN=102582306 PE=4 SV=1	PREDICTED: non-specific lipid-transfer protein-like protein At2g13820 [Solanum tuberosum]
Soltu.DM.11G017990	49	40	52	229	133	111	5.50313	4.5092	5.84106	25.1653	15.0995	12.5003	1.55893e-05	0.000113915	1.70348	up	--	--	--	--	[U]	Intracellular trafficking, secretion, and vesicular transport	PRELI-like family	PRELI domain containing protein 3B OS=Macaca fascicularis OX=9541 GN=PRELID3B PE=2 SV=1	Putative AP2-like ethylene-responsive transcription factor PLT2-like OS=Solanum chacoense OX=4108 PE=4 SV=1	PREDICTED: protein slowmo homolog 1-like [Solanum tuberosum]
Soltu.DM.09G008370	3	3	9	384	217	210	0.151337	0.126258	0.36531	15.6739	8.97035	8.61544	6.21283e-26	8.97546e-24	5.3436	up	--	--	Molecular Function: protein serine/threonine kinase activity (GO:0004674);; Molecular Function: calcium ion binding (GO:0005509);; Molecular Function: ATP binding (GO:0005524);; Biological Process: protein phosphorylation (GO:0006468);; Molecular Function: polysaccharide binding (GO:0030247);;	K04733|5.18857e-56|mdm:103421340|(RefSeq) wall-associated receptor kinase 2-like	--	--	Wall-associated receptor kinase galacturonan-binding;; Calcium-binding EGF domain;; Complement Clr-like EGF-like	Wall-associated receptor kinase 2 OS=Arabidopsis thaliana OX=3702 GN=WAK2 PE=1 SV=1	Uncharacterized protein OS=Solanum tuberosum OX=4113 GN=102603616 PE=4 SV=1	PREDICTED: wall-associated receptor kinase 2-like [Solanum tuberosum]
Soltu.DM.10G001250	235	260	232	569	595	391	16.7852	19.108	16.738	43.648	46.2327	30.0305	1.25601e-05	9.41069e-05	1.10779	up	--	--	Molecular Function: DNA binding (GO:0003677);; Molecular Function: DNA-binding transcription factor activity (GO:0003700);; Cellular Component: nucleus (GO:0005634);; Biological Process: regulation of transcription, DNA-templated (GO:0006355);; Cellular Component: integral component of membrane (GO:0016021);; Biological Process: response to stimulus (GO:0050896);;	K09286|7.70263e-106|sot:102597562|(RefSeq) ethylene-responsive transcription factor 3-like; K09286 EREBP-like factor	--	--	AP2 domain	Ethylene-responsive transcription factor 3 OS=Nicotiana tabacum OX=4097 GN=ERF3 PE=2 SV=1	Uncharacterized protein OS=Solanum tuberosum OX=4113 PE=4 SV=1	ethylene-responsive transcription factor 3-like [Solanum tuberosum]
Soltu.DM.02G005740	0	0	0	23	15	39	0	0	0	1.45765	0.985567	2.52296	2.56833e-07	2.7921e-06	4.59307	up	[Q]	Secondary metabolites biosynthesis, transport and catabolism	Molecular Function: iron ion binding (GO:0005506);; Cellular Component: integral component of membrane (GO:0016021);; Molecular Function: oxidoreductase activity, acting on paired donors, with incorporation or reduction of molecular oxygen, NAD(P)H as one donor, and incorporation of one atom of oxygen (GO:0016709);; Molecular Function: heme binding (GO:0020037);; Biological Process: secondary met…	K00512|0|spen:107016965|(RefSeq) premnaspirodiene oxygenase-like; K00512 steroid 17alpha-monooxygenase / 17alpha-hydroxyprogesterone deacetylase [EC:1.14.14.32]	[Q]	Secondary metabolites biosynthesis, transport and catabolism	Cytochrome P450	Premnaspirodiene oxygenase OS=Hyoscyamus muticus OX=35626 GN=CYP71D55 PE=1 SV=1	Uncharacterized protein OS=Solanum tuberosum OX=4113 GN=102585554 PE=3 SV=1	PREDICTED: premnaspirodiene oxygenase-like [Solanum tuberosum]
Soltu.DM.04G018220	48	83	26	157	108	190	7.27935	12.6883	4.07507	23.1126	16.1679	28.1676	0.00158266	0.00636165	1.46997	up	--	--	Molecular Function: calmodulin binding (GO:0005516);; Cellular Component: plasma membrane (GO:0005886);; Biological Process: defense response (GO:0006952);; Biological Process: response to biotic stimulus (GO:0009607);; Cellular Component: integral component of membrane (GO:0016021);;	K08472|1.37478e-80|sot:107063032|(RefSeq) MLO-like protein 12; K08472 mlo protein	--	--	Mlo family	MLO-like protein 12 OS=Arabidopsis thaliana OX=3702 GN=MLO12 PE=2 SV=2	MLO-like protein OS=Solanum tuberosum OX=4113 GN=MLO1 PE=2 SV=1	PREDICTED: MLO-like protein 12 [Solanum tuberosum]
Soltu.DM.06G016280	193	419	346	943	787	670	15.0802	36.7157	26.1114	79.2251	67.1929	59.468	7.26914e-05	0.000445537	1.31346	up	--	--	--	--	--	--	--	--	Uncharacterized protein OS=Solanum tuberosum OX=4113 GN=102588062 PE=4 SV=1	PREDICTED: uncharacterized protein LOC102588062 isoform X2 [Solanum tuberosum]
Soltu.DM.10G024970	337	508	271	966	1803	952	17.7399	27.5557	13.7771	53.6262	99.4574	57.3866	1.45031e-06	1.35856e-05	1.70527	up	--	--	--	K06892|2.80713e-10|bna:106454088|(RefSeq) feruloyl CoA ortho-hydroxylase 1-like; K06892 feruloyl-CoA ortho-hydroxylase [EC:1.14.11.-]	--	--	--	IQ domain-containing protein IQM3 OS=Arabidopsis thaliana OX=3702 GN=IQM3 PE=2 SV=1	Uncharacterized protein OS=Solanum tuberosum OX=4113 GN=102601309 PE=4 SV=1	PREDICTED: IQ domain-containing protein IQM3-like [Solanum tuberosum]
Soltu.DM.12G025910	31	15	13	229	240	194	1.5016	0.712362	0.650426	10.8538	11.5718	9.36609	7.50979e-18	4.43829e-16	3.37349	up	--	--	--	K17822|3.72606e-06|aip:107645911|(RefSeq) uncharacterized protein LOC107645911	--	--	--	IQ domain-containing protein IQM1 OS=Arabidopsis thaliana OX=3702 GN=IQM1 PE=1 SV=1	Uncharacterized protein OS=Solanum tuberosum OX=4113 GN=102591923 PE=4 SV=1	PREDICTED: IQ domain-containing protein IQM1 [Solanum tuberosum]
Soltu.DM.01G005260	1	0	0	32	78	113	0.304126	0	0	8.15641	20.3989	29.0331	2.44019e-12	6.73139e-11	5.5297	up	--	--	Cellular Component: extracellular space (GO:0005615);; Biological Process: carbohydrate metabolic process (GO:0005975);; Biological Process: defense response (GO:0006952);; Molecular Function: glucan endo-1,3-beta-D-glucosidase activity (GO:0042973);;	K19892|2.52443e-17|rcu:8286288|(RefSeq) LOW QUALITY PROTEIN: glucan endo-1,3-beta-glucosidase 4-like; K19892 glucan endo-1,3-beta-glucosidase 4 [EC:3.2.1.39]	--	--	Glycosyl hydrolases family 17	Glucan endo-1,3-beta-glucosidase A OS=Solanum lycopersicum OX=4081 PE=1 SV=1	Uncharacterized protein OS=Solanum tuberosum OX=4113 GN=102589208 PE=3 SV=1	PREDICTED: glucan endo-1,3-beta-glucosidase A-like [Solanum tuberosum]
Soltu.DM.03G030090	2	3	3	90	25	39	0.230757	0.288531	0.319604	8.26844	2.37036	3.59686	1.91686e-07	2.13992e-06	3.62047	up	--	--	Molecular Function: hydrolase activity, acting on ester bonds (GO:0016788);;	K10960|1.70559e-126|atr:18422248|(RefSeq) GDSL esterase/lipase At1g74460 isoform X1	--	--	GDSL-like Lipase/Acylhydrolase	GDSL esterase/lipase At1g74460 OS=Arabidopsis thaliana OX=3702 GN=At1g74460 PE=2 SV=1	Uncharacterized protein OS=Solanum tuberosum OX=4113 GN=102598258 PE=3 SV=1	PREDICTED: GDSL esterase/lipase At1g74460 [Solanum tuberosum]
Soltu.DM.08G022190	276	167	88	3496	2095	1506	7.06437	4.30194	2.25507	90.3362	54.8349	38.7967	1.94435e-16	9.79861e-15	3.57963	up	--	--	--	K11446|0|egr:104430885|(RefSeq) lysine-specific demethylase JMJ706-like; K11446 histone demethylase JARID1 [EC:1.14.11.-]	[R]	General function prediction only	JmjC domain, hydroxylase;; jmjN domain;; C5HC2 zinc finger	Lysine-specific demethylase JMJ706 OS=Oryza sativa subsp. japonica OX=39947 GN=JMJ706 PE=2 SV=1	Uncharacterized protein OS=Solanum tuberosum OX=4113 GN=102585838 PE=4 SV=1	PREDICTED: lysine-specific demethylase JMJ706 [Solanum tuberosum]
Soltu.DM.08G001900	446	415	320	2085	2175	738	22.4775	22.7948	18.3282	105.503	116.538	39.3195	3.37922e-07	3.609e-06	2.0233	up	[M]	Cell wall/membrane/envelope biogenesis	Biological Process: glycolipid biosynthetic process (GO:0009247);; Cellular Component: chloroplast membrane (GO:0031969);; Molecular Function: 1,2-diacylglycerol 3-beta-galactosyltransferase activity (GO:0046509);;	K03715|0|sot:102588275|(RefSeq) probable monogalactosyldiacylglycerol synthase, chloroplastic; K03715 1,2-diacylglycerol 3-beta-galactosyltransferase [EC:2.4.1.46]	--	--	Monogalactosyldiacylglycerol (MGDG) synthase;; Glycosyltransferase family 28 C-terminal domain	Probable monogalactosyldiacylglycerol synthase, chloroplastic OS=Nicotiana tabacum OX=4097 GN=MGD A PE=2 SV=1	Putative monogalactosyldiacylglycerol synthase, chloroplastic-like OS=Solanum chacoense OX=4108 PE=4 SV=1	PREDICTED: probable monogalactosyldiacylglycerol synthase, chloroplastic [Solanum tuberosum]
Soltu.DM.06G001240	598	695	758	240	346	361	11.2584	13.4246	13.8988	4.70909	6.58229	6.91676	1.46663e-05	0.000107979	-1.07053	down	--	--	Cellular Component: cytosol (GO:0005829);; Biological Process: defense response (GO:0006952);; Molecular Function: leucine zipper domain binding (GO:0043522);; Molecular Function: ADP binding (GO:0043531);;	K13457|2.65176e-46|sind:105161218|(RefSeq) putative late blight resistance protein homolog R1B-14; K13457 disease resistance protein RPM1	[T]	Signal transduction mechanisms	NB-ARC domain;; NB-ARC domain	Putative late blight resistance protein homolog R1B-14 OS=Solanum demissum OX=50514 GN=R1B-14 PE=3 SV=1	Uncharacterized protein OS=Solanum tuberosum OX=4113 PE=3 SV=1	PREDICTED: putative late blight resistance protein homolog R1B-14 [Solanum tuberosum]
Soltu.DM.05G008560	1307	1442	1586	9627	8141	4422	55.2848	62.6299	69.6603	427.693	373.978	202.652	5.86975e-14	2.10437e-12	2.32581	up	[OC]	--	Cellular Component: cell (GO:0005623);; Biological Process: cell redox homeostasis (GO:0045454);;	K17609|0|sot:102606289|(RefSeq) probable nucleoredoxin 1; K17609 nucleoredoxin [EC:1.8.1.8]	[R]	General function prediction only	Thioredoxin-like;; AhpC/TSA family;; Thioredoxin;; Redoxin;; Thioredoxin-like domain;; C1 domain;; SCO1/SenC;; Thioredoxin-like	Probable nucleoredoxin 1 OS=Arabidopsis thaliana OX=3702 GN=At1g60420 PE=1 SV=1	Uncharacterized protein OS=Solanum tuberosum OX=4113 PE=4 SV=1	PREDICTED: probable nucleoredoxin 1 [Solanum tuberosum]
Soltu.DM.03G036040	127	92	127	24	10	5	14.9609	11.0315	15.1594	2.7478	1.22549	0.6799	8.59462e-08	1.0347e-06	-2.85885	down	--	--	--	K03695|1.77805e-35|adu:107486671|(RefSeq) LOW QUALITY PROTEIN: chaperone protein ClpB3, chloroplastic-like; K03695 ATP-dependent Clp protease ATP-binding subunit ClpB	--	--	Jacalin-like lectin domain	Jacalin-related lectin 19 OS=Arabidopsis thaliana OX=3702 GN=JAL19 PE=2 SV=1	Putative agglutinin-like (Fragment) OS=Solanum chacoense OX=4108 PE=4 SV=1	PREDICTED: jacalin-related lectin 19 [Solanum tuberosum]
Soltu.DM.04G034620	86	99	82	1099	707	582	4.308	5.03077	4.16991	56.441	36.7276	30.4509	3.35068e-23	3.53234e-21	3.10885	up	[Q]	Secondary metabolites biosynthesis, transport and catabolism	Molecular Function: monooxygenase activity (GO:0004497);; Molecular Function: iron ion binding (GO:0005506);; Cellular Component: integral component of membrane (GO:0016021);; Molecular Function: oxidoreductase activity, acting on paired donors, with incorporation or reduction of molecular oxygen (GO:0016705);; Molecular Function: heme binding (GO:0020037);; Biological Process: oxidation-reductio…	K00517|0|cit:102627130|(RefSeq) cytochrome P450 CYP82D47-like	[Q]	Secondary metabolites biosynthesis, transport and catabolism	Cytochrome P450	Cytochrome P450 82A3 OS=Glycine max OX=3847 GN=CYP82A3 PE=2 SV=1	Uncharacterized protein OS=Solanum lycopersicum OX=4081 GN=101268276 PE=3 SV=1	PREDICTED: cytochrome P450 CYP82D47-like [Solanum tuberosum]
Soltu.DM.01G038050	226	354	249	125	108	161	16.6294	25.1564	17.0839	9.60247	8.14427	11.1135	0.000924514	0.00402457	-1.01891	down	[GEPR]	--	Cellular Component: integral component of membrane (GO:0016021);; Molecular Function: transmembrane transporter activity (GO:0022891);; Biological Process: transmembrane transport (GO:0055085);;	K08145|0|sot:102591971|(RefSeq) sugar transporter ERD6-like 5; K08145 MFS transporter, SP family, solute carrier family 2 (facilitated glucose transporter), member 8	[R]	General function prediction only	Sugar (and other) transporter;; Major Facilitator Superfamily	Sugar transporter ERD6-like 5 OS=Arabidopsis thaliana OX=3702 GN=At1g54730 PE=2 SV=2	Uncharacterized protein OS=Solanum tuberosum OX=4113 GN=102591971 PE=3 SV=1	PREDICTED: sugar transporter ERD6-like 5 [Solanum tuberosum]
Soltu.DM.01G048730	107	216	234	47	48	87	3.00999	6.32125	6.66246	1.3844	1.44663	2.63509	0.000432054	0.0021029	-1.50863	down	--	--	--	K17964|3.80807e-92|atr:18445943|(RefSeq) putative pentatricopeptide repeat-containing protein At1g19290; K17964 leucine-rich PPR motif-containing protein, mitochondrial	[R]	General function prediction only	PPR repeat family;; PPR repeat;; PPR repeat;; Pentatricopeptide repeat domain;; Pentacotripeptide-repeat region of PRORP;; Mitochondrial 28S ribosomal protein S27	Pentatricopeptide repeat-containing protein At2g15630, mitochondrial OS=Arabidopsis thaliana OX=3702 GN=At2g15630 PE=3 SV=1	Uncharacterized protein OS=Solanum tuberosum OX=4113 GN=102595646 PE=4 SV=1	PREDICTED: pentatricopeptide repeat-containing protein At2g15630, mitochondrial [Solanum tuberosum]
Soltu.DM.05G015210	0	0	3	76	41	45	0	0	0.289667	6.71282	3.63219	3.91551	9.67779e-10	1.68073e-08	4.56985	up	--	--	Molecular Function: transferase activity, transferring acyl groups other than amino-acyl groups (GO:0016747);;	K13065|0|sot:102581935|(RefSeq) acylsugar acyltransferase 3-like	--	--	Transferase family	Acylsugar acyltransferase 3 OS=Solanum lycopersicum OX=4081 GN=ASAT3 PE=2 SV=1	Uncharacterized protein OS=Solanum tuberosum OX=4113 GN=102581935 PE=4 SV=1	PREDICTED: acylsugar acyltransferase 3-like [Solanum tuberosum]
Soltu.DM.07G008540	158	215	228	88	62	40	12.5273	13.2524	11.3159	6.12702	3.17161	2.54383	3.3121e-05	0.000221903	-1.56729	down	--	--	Molecular Function: DNA binding (GO:0003677);; Molecular Function: DNA topoisomerase type II (ATP-hydrolyzing) activity (GO:0003918);; Molecular Function: ATP binding (GO:0005524);; Biological Process: DNA topological change (GO:0006265);;	--	--	--	--	DNA topoisomerase 6 subunit B OS=Oryza sativa subsp. indica OX=39946 GN=TOP6B PE=1 SV=1	Uncharacterized protein OS=Solanum lycopersicum OX=4081 PE=4 SV=1	DNA topoisomerase 6 subunit B isoform X2 [Solanum lycopersicum]
Soltu.DM.09G027640	157	73	174	20	17	27	18.9934	9.11373	21.2093	2.40623	2.11851	3.34483	6.86375e-08	8.45099e-07	-2.47445	down	--	--	Cellular Component: nucleus (GO:0005634);; Biological Process: regulation of transcription, DNA-templated (GO:0006355);; Biological Process: auxin-activated signaling pathway (GO:0009734);;	K14484|2.25831e-180|sot:102581585|(RefSeq) auxin-responsive protein IAA13; K14484 auxin-responsive protein IAA	--	--	AUX/IAA family	Auxin-responsive protein IAA13 OS=Arabidopsis thaliana OX=3702 GN=IAA13 PE=1 SV=2	Auxin-responsive protein OS=Solanum tuberosum OX=4113 PE=3 SV=1	PREDICTED: auxin-responsive protein IAA13 isoform X2 [Solanum tuberosum]
Soltu.DM.02G018220	205	200	177	440	444	473	19.0995	20.3541	18.9399	35.2759	33.9623	36.1345	3.01077e-10	5.79654e-09	1.23799	up	--	--	Biological Process: protein transport (GO:0015031);; Cellular Component: integral component of membrane (GO:0016021);;	K19995|1.15155e-173|sot:102581069|(RefSeq) secretory carrier-associated membrane protein 3-like; K19995 secretory carrier-associated membrane protein	[U]	Intracellular trafficking, secretion, and vesicular transport	SCAMP family	Secretory carrier-associated membrane protein 3 OS=Arabidopsis thaliana OX=3702 GN=SCAMP3 PE=1 SV=1	Secretory carrier-associated membrane protein OS=Solanum tuberosum OX=4113 GN=102581069 PE=3 SV=1	PREDICTED: secretory carrier-associated membrane protein 3-like [Solanum tuberosum]
Soltu.DM.02G022910	6	10	0	64	59	123	0.417532	0.717715	4.57667e-05	4.37657	4.18269	8.65981	8.03476e-07	7.92224e-06	3.3816	up	[IQ]	--	--	K00666|1.56201e-157|aip:107641628|(RefSeq) probable acyl-activating enzyme 1, peroxisomal; K00666 fatty-acyl-CoA synthase [EC:6.2.1.-]	[I]	Lipid transport and metabolism	AMP-binding enzyme;; AMP-binding enzyme C-terminal domain	Probable acyl-activating enzyme 2 OS=Arabidopsis thaliana OX=3702 GN=AAE2 PE=2 SV=1	Uncharacterized protein OS=Solanum lycopersicum OX=4081 GN=101252453 PE=4 SV=1	PREDICTED: probable acyl-activating enzyme 1, peroxisomal [Solanum tuberosum]
Soltu.DM.05G021910	62	57	142	19	16	11	4.36442	4.00202	9.96329	1.42698	1.26827	0.842913	1.49425e-05	0.00010964	-2.27949	down	[G]	Carbohydrate transport and metabolism	Molecular Function: trehalose-phosphatase activity (GO:0004805);; Biological Process: trehalose biosynthetic process (GO:0005992);; Biological Process: dephosphorylation (GO:0016311);;	K01087|0|sot:102592898|(RefSeq) probable trehalose-phosphate phosphatase H; K01087 trehalose 6-phosphate phosphatase [EC:3.1.3.12]	[G]	Carbohydrate transport and metabolism	Trehalose-phosphatase	Probable trehalose-phosphate phosphatase H OS=Arabidopsis thaliana OX=3702 GN=TPPH PE=2 SV=1	Trehalose 6-phosphate phosphatase OS=Capsicum annuum OX=4072 GN=T459_14948 PE=3 SV=1	PREDICTED: probable trehalose-phosphate phosphatase H isoform X1 [Solanum tuberosum]
Soltu.DM.07G021670	2	0	2	39	25	152	0.151539	0.00106011	0.136461	2.36865	1.57366	9.18327	1.88212e-08	2.58864e-07	4.43055	up	--	--	Molecular Function: protein serine/threonine kinase activity (GO:0004674);; Molecular Function: ATP binding (GO:0005524);; Biological Process: protein phosphorylation (GO:0006468);; Cellular Component: integral component of membrane (GO:0016021);; Biological Process: recognition of pollen (GO:0048544);;	K14962|1.5023e-19|smo:SELMODRAFT_430340|(RefSeq) hypothetical protein; K14962 COMPASS component SWD2	--	--	D-mannose binding lectin;; S-locus glycoprotein domain	EP1-like glycoprotein 2 OS=Arabidopsis thaliana OX=3702 GN=At1g78830 PE=1 SV=1	Uncharacterized protein OS=Solanum tuberosum OX=4113 PE=4 SV=1	EP1-like glycoprotein 1 [Solanum pennellii]
Soltu.DM.08G005330	145	105	71	526	323	250	3.21946	2.55605	1.65654	11.6396	7.24808	5.74968	9.50454e-06	7.33546e-05	1.73472	up	--	--	--	K14833|2.35313e-08|csl:COCSUDRAFT_46926|(RefSeq) hypothetical protein; K14833 nucleolar complex protein 2	--	--	RWP-RK domain;; PB1 domain	Protein NLP9 OS=Arabidopsis thaliana OX=3702 GN=NLP9 PE=2 SV=1	Uncharacterized protein OS=Solanum tuberosum OX=4113 GN=102596781 PE=4 SV=1	PREDICTED: protein NLP9-like [Solanum tuberosum]
Soltu.DM.06G018660	3251	5222	6153	1647	1501	1898	221.19	360.174	415.102	114.71	105.611	132.855	1.36122e-07	1.57741e-06	-1.47691	down	--	--	--	--	--	--	PLATZ transcription factor	--	Putative PLATZ transcription factor family protein-like OS=Solanum chacoense OX=4108 PE=4 SV=1	PREDICTED: uncharacterized protein LOC102590765 [Solanum tuberosum]
Soltu.DM.11G023290	471	236	114	1956	1873	821	30.9256	15.5566	7.7722	122.031	114.787	51.3772	1.06772e-06	1.02615e-05	2.37047	up	[J]	Translation, ribosomal structure and biogenesis	Molecular Function: translation elongation factor activity (GO:0003746);; Molecular Function: GTPase activity (GO:0003924);; Molecular Function: GTP binding (GO:0005525);; Cellular Component: cytoplasm (GO:0005737);; Biological Process: translational elongation (GO:0006414);;	K03231|0|sot:102598326|(RefSeq) elongation factor 1-alpha-like; K03231 elongation factor 1-alpha	[J]	Translation, ribosomal structure and biogenesis	Elongation factor Tu GTP binding domain;; Elongation factor Tu C-terminal domain;; Elongation factor Tu domain 2	Elongation factor 1-alpha OS=Solanum lycopersicum OX=4081 PE=2 SV=1	Putative elongation factor 1-alpha-like OS=Solanum chacoense OX=4108 PE=3 SV=1	PREDICTED: elongation factor 1-alpha-like [Solanum tuberosum]
Soltu.DM.02G015110	0	0	0	7	15	30	0	0	0	1.06574	2.27818	4.45443	2.65291e-05	0.000182374	3.91215	up	--	--	--	--	--	--	--	--	Uncharacterized protein OS=Solanum tuberosum OX=4113 PE=4 SV=1	N66 matrix protein [Solanum lycopersicum]
Soltu.DM.09G025260	30	31	10	538	446	353	0.786654	0.821151	0.279906	14.8129	12.515	9.95082	1.13597e-23	1.28807e-21	4.07305	up	[P]	Inorganic ion transport and metabolism	--	K01537|0|spen:107029788|(RefSeq) putative calcium-transporting ATPase 13, plasma membrane-type; K01537 P-type Ca2+ transporter type 2C [EC:7.2.2.10]	[P]	Inorganic ion transport and metabolism	Cation transporting ATPase, C-terminus;; E1-E2 ATPase;; haloacid dehalogenase-like hydrolase;; Cation transport ATPase (P-type);; Cation transporter/ATPase, N-terminus	Putative calcium-transporting ATPase 13, plasma membrane-type OS=Arabidopsis thaliana OX=3702 GN=ACA13 PE=3 SV=1	Calcium-transporting ATPase OS=Capsicum baccatum OX=33114 GN=CQW23_22548 PE=3 SV=1	putative calcium-transporting ATPase 13, plasma membrane-type [Solanum pennellii]
Soltu.DM.11G009520	14	25	29	3	4	2	0.876222	1.63225	1.83765	0.311189	0.336893	0.209631	0.00065649	0.00300546	-2.42162	down	[Q]	Secondary metabolites biosynthesis, transport and catabolism	Molecular Function: monooxygenase activity (GO:0004497);; Molecular Function: iron ion binding (GO:0005506);; Molecular Function: oxidoreductase activity, acting on paired donors, with incorporation or reduction of molecular oxygen (GO:0016705);; Molecular Function: heme binding (GO:0020037);; Biological Process: oxidation-reduction process (GO:0055114);;	K20617|6.71685e-75|mus:103974284|(RefSeq) cytochrome P450 71A1-like; K20617 cytochrome P450 family 71 subfamily A	[Q]	Secondary metabolites biosynthesis, transport and catabolism	Cytochrome P450	2-methylbutanal oxime monooxygenase OS=Manihot esculenta OX=3983 GN=CYP71E7 PE=1 SV=1	Uncharacterized protein OS=Solanum tuberosum OX=4113 PE=4 SV=1	PREDICTED: cytochrome P450 83B1-like [Solanum tuberosum]
Soltu.DM.03G023120	26	3	26	5640	2433	2256	0.944536	0.137675	0.875031	188.509	81.624	75.3596	1.02025e-36	4.52224e-34	6.92008	up	[RTKL]	--	--	K04733|5.73398e-74|sita:101762719|(RefSeq) LOW QUALITY PROTEIN: G-type lectin S-receptor-like serine/threonine-protein kinase At2g19130	--	--	Protein kinase domain;; Protein tyrosine kinase	G-type lectin S-receptor-like serine/threonine-protein kinase At5g24080 OS=Arabidopsis thaliana OX=3702 GN=At5g24080 PE=2 SV=1	Uncharacterized protein OS=Solanum lycopersicum OX=4081 PE=4 SV=1	G-type lectin S-receptor-like serine/threonine-protein kinase At5g24080 isoform X2 [Solanum pennellii]
Soltu.DM.05G021330	16	8	1	161	127	101	0.734731	0.397574	0.0629517	7.46577	6.081	4.85868	2.15439e-09	3.5102e-08	3.57072	up	[V]	Defense mechanisms	Molecular Function: ATP binding (GO:0005524);; Cellular Component: plasma membrane (GO:0005886);; Cellular Component: integral component of membrane (GO:0016021);; Molecular Function: ATPase-coupled transmembrane transporter activity (GO:0042626);; Biological Process: transmembrane transport (GO:0055085);;	K05681|3.84609e-158|smo:SELMODRAFT_10835|(RefSeq) hypothetical protein; K05681 ATP-binding cassette, subfamily G (WHITE), member 2	[Q]	Secondary metabolites biosynthesis, transport and catabolism	ABC-2 type transporter;; ABC transporter;; AAA domain, putative AbiEii toxin, Type IV TA system	ABC transporter G family member 11 OS=Arabidopsis thaliana OX=3702 GN=ABCG11 PE=1 SV=1	ABC transporter G family member 11 OS=Capsicum chinense OX=80379 GN=BC332_13877 PE=4 SV=1	PREDICTED: ABC transporter G family member 11-like [Solanum tuberosum]
Soltu.DM.12G002510	842	584	1233	167	329	395	58.5546	39.4462	89.1563	10.993	25.0153	30.3741	0.000126083	0.000715033	-1.48841	down	--	--	Biological Process: metabolic process (GO:0008152);; Molecular Function: transferase activity, transferring hexosyl groups (GO:0016758);;	K12338|9.42577e-159|vvi:100260080|(RefSeq) crocetin glucosyltransferase, chloroplastic-like	[GC]	--	UDP-glucoronosyl and UDP-glucosyl transferase	Crocetin glucosyltransferase, chloroplastic OS=Gardenia jasminoides OX=114476 GN=UGT75L6 PE=1 SV=1	Glycosyltransferase OS=Solanum tuberosum OX=4113 GN=102606093 PE=3 SV=1	PREDICTED: crocetin glucosyltransferase, chloroplastic-like [Solanum tuberosum]
Soltu.DM.04G034960	586	339	498	101	121	61	26.927	15.9996	22.6823	4.66181	5.72186	2.80589	1.86553e-10	3.7278e-09	-2.2229	down	--	--	Biological Process: flavonoid biosynthetic process (GO:0009813);; Cellular Component: intracellular membrane-bounded organelle (GO:0043231);; Biological Process: flavonoid glucuronidation (GO:0052696);; Molecular Function: quercetin 3-O-glucosyltransferase activity (GO:0080043);; Molecular Function: quercetin 7-O-glucosyltransferase activity (GO:0080044);;	K08237|0|sot:102590518|(RefSeq) hydroquinone glucosyltransferase-like; K08237 hydroquinone glucosyltransferase [EC:2.4.1.218]	[GC]	--	UDP-glucoronosyl and UDP-glucosyl transferase	Hydroquinone glucosyltransferase OS=Rauvolfia serpentina OX=4060 GN=AS PE=1 SV=1	Glycosyltransferase OS=Solanum tuberosum OX=4113 GN=102590518 PE=3 SV=1	PREDICTED: hydroquinone glucosyltransferase-like [Solanum tuberosum]
Soltu.DM.08G012570	34	92	19	252	197	138	1.85195	4.83343	1.06056	13.2375	10.5371	7.3758	0.000465937	0.00223932	1.87935	up	[R]	General function prediction only	--	K19626|1.92101e-18|gmx:102660446|(RefSeq) protein ACCELERATED CELL DEATH 6; K19626 inversin	[R]	General function prediction only	Domain of unknown function;; Ankyrin repeats (3 copies);; Ankyrin repeats (many copies);; Ankyrin repeats (many copies);; Ankyrin repeat;; Ankyrin repeat	Ankyrin repeat-containing protein BDA1 OS=Arabidopsis thaliana OX=3702 GN=BAD1 PE=1 SV=1	Uncharacterized protein OS=Solanum lycopersicum OX=4081 GN=101247945 PE=4 SV=1	PREDICTED: ankyrin repeat-containing protein At3g12360-like [Solanum tuberosum]
Soltu.DM.01G030820	126	92	101	174	322	188	13.5967	8.15403	13.1051	18.0693	29.2383	21.0765	0.00142121	0.00582063	1.0936	up	[S]	Function unknown	Biological Process: cellular aromatic compound metabolic process (GO:0006725);; Molecular Function: ferrous iron binding (GO:0008198);; Molecular Function: zinc ion binding (GO:0008270);; Molecular Function: oxidoreductase activity, acting on single donors with incorporation of molecular oxygen (GO:0016701);; Biological Process: oxidation-reduction process (GO:0055114);;	K15777|0|sot:102602046|(RefSeq) 4,5-DOPA dioxygenase extradiol-like; K15777 4,5-DOPA dioxygenase extradiol [EC:1.13.11.-]	--	--	Catalytic LigB subunit of aromatic ring-opening dioxygenase	4,5-DOPA dioxygenase extradiol OS=Beta vulgaris OX=161934 GN=DODA PE=1 SV=1	Uncharacterized protein OS=Solanum tuberosum OX=4113 GN=102602046 PE=4 SV=1	PREDICTED: 4,5-DOPA dioxygenase extradiol-like [Solanum tuberosum]
Soltu.DM.07G003270	337	293	468	1613	1836	1039	18.9963	16.6092	27.0817	88.4634	101.442	59.1351	3.85317e-11	8.61794e-10	2.00979	up	[C]	Energy production and conversion	Molecular Function: NADPH dehydrogenase activity (GO:0003959);; Cellular Component: peroxisome (GO:0005777);; Biological Process: jasmonic acid biosynthetic process (GO:0009695);; Molecular Function: FMN binding (GO:0010181);; Molecular Function: 12-oxophytodienoate reductase activity (GO:0016629);; Biological Process: oxylipin biosynthetic process (GO:0031408);; Biological Process: oxidation-red…	K05894|0|sot:102586989|(RefSeq) 12-oxophytodienoate reductase 3; K05894 12-oxophytodienoic acid reductase [EC:1.3.1.42]	[CR]	--	NADH:flavin oxidoreductase / NADH oxidase family	12-oxophytodienoate reductase 3 OS=Solanum lycopersicum OX=4081 GN=OPR3 PE=1 SV=1	Uncharacterized protein OS=Solanum tuberosum OX=4113 PE=4 SV=1	PREDICTED: 12-oxophytodienoate reductase 3 [Solanum tuberosum]
Soltu.DM.01G030980	90	106	155	21	32	21	9.4156	11.1668	16.5095	2.38075	3.72054	2.41097	2.63895e-07	2.86567e-06	-2.11565	down	--	--	Molecular Function: DNA binding (GO:0003677);; Molecular Function: DNA-binding transcription factor activity (GO:0003700);; Cellular Component: nucleus (GO:0005634);; Biological Process: regulation of transcription, DNA-templated (GO:0006355);;	--	--	--	--	--	Uncharacterized protein OS=Solanum tuberosum OX=4113 GN=102586705 PE=4 SV=1	PREDICTED: ethylene-responsive transcription factor 13-like [Solanum tuberosum]
Soltu.DM.05G012130	52	116	47	553	492	657	6.66075	15.8553	6.50487	77.5402	78.3237	108.17	2.29995e-14	8.77806e-13	2.89447	up	--	--	Biological Process: negative regulation of transcription by RNA polymerase II (GO:0000122);; Molecular Function: core promoter sequence-specific DNA binding (GO:0001046);; Molecular Function: DNA-binding transcription factor activity (GO:0003700);; Cellular Component: nucleus (GO:0005634);; Biological Process: atrichoblast differentiation (GO:0010055);; Biological Process: regulation of response …	K18835|2.12493e-27|obr:102704143|(RefSeq) probable WRKY transcription factor 2; K18835 WRKY transcription factor 2	--	--	WRKY DNA -binding domain	Probable WRKY transcription factor 75 OS=Arabidopsis thaliana OX=3702 GN=WRKY75 PE=2 SV=1	WRKY-type DNA binding protein OS=Solanum tuberosum OX=4113 GN=StWRKY PE=2 SV=1	probable WRKY transcription factor 75-like [Solanum tuberosum]
Soltu.DM.03G037250	14	17	22	174	270	90	2.4179	2.9922	3.86489	32.005	50.2709	16.7305	7.74507e-11	1.64009e-09	3.14043	up	--	--	--	--	--	--	zinc-finger of the FCS-type, C2-C2	FCS-Like Zinc finger 18 OS=Arabidopsis thaliana OX=3702 GN=FLZ18 PE=1 SV=1	Uncharacterized protein OS=Solanum tuberosum OX=4113 GN=102593752 PE=4 SV=1	PREDICTED: uncharacterized protein LOC102593752 [Solanum tuberosum]
Soltu.DM.06G017140	268	519	504	113	128	58	13.1972	26.9734	27.6438	6.87988	6.30412	4.63292	5.37036e-07	5.51253e-06	-1.99205	down	--	--	--	K07466|1.66973e-06|sot:102586504|(RefSeq) replication protein A 70 kDa DNA-binding subunit B-like; K07466 replication factor A1	--	--	--	--	Uncharacterized protein OS=Capsicum chinense OX=80379 GN=BC332_15968 PE=4 SV=1	PREDICTED: uncharacterized protein LOC102602462 isoform X2 [Solanum tuberosum]
Soltu.DM.08G011520	613	593	502	1107	1399	1580	62.5443	61.8386	53.7475	114.3	141.802	163.316	3.99877e-09	6.21803e-08	1.27082	up	--	--	Cellular Component: integral component of membrane (GO:0016021);;	K15280|1.29319e-20|cme:CYME_CMK248C|(RefSeq) similar to phosphate/phosphoenolpyruvate translocator protein; K15280 solute carrier family 35, member C2	[GE]	--	Triose-phosphate Transporter family	Probable sugar phosphate/phosphate translocator At2g25520 OS=Arabidopsis thaliana OX=3702 GN=At2g25520 PE=1 SV=1	Putative sugar phosphate/phosphate translocator-like OS=Solanum chacoense OX=4108 PE=4 SV=1	probable sugar phosphate/phosphate translocator At2g25520 [Solanum lycopersicum]
Soltu.DM.01G044910	892	745	932	215	260	268	30.0662	25.2836	31.7664	7.39954	8.90785	9.45929	8.98099e-17	4.69588e-15	-1.74083	down	--	--	Biological Process: protein ubiquitination (GO:0016567);;	K15095|6.52219e-22|bdi:100839967|(RefSeq) (+)-neomenthol dehydrogenase; K15095 (+)-neomenthol dehydrogenase [EC:1.1.1.208]	--	--	NPH3 family;; BTB/POZ domain	Root phototropism protein 3 OS=Arabidopsis thaliana OX=3702 GN=RPT3 PE=1 SV=2	Uncharacterized protein OS=Solanum tuberosum OX=4113 GN=102595778 PE=3 SV=1	PREDICTED: root phototropism protein 3-like [Solanum tuberosum]
Soltu.DM.08G029680	84	86	93	613	540	468	3.70813	5.85934	7.60125	30.6349	27.6871	25.0626	2.82035e-28	4.95543e-26	2.61433	up	--	--	--	--	--	--	PB1 domain	Protein NLP7 OS=Arabidopsis thaliana OX=3702 GN=NLP7 PE=1 SV=2	Uncharacterized protein OS=Solanum tuberosum OX=4113 PE=4 SV=1	PREDICTED: protein NLP7-like isoform X1 [Solanum tuberosum]
Soltu.DM.01G047630	99	110	91	267	237	204	7.46992	8.32507	6.94609	20.7799	18.665	16.1519	1.77633e-06	1.628e-05	1.24615	up	--	--	--	--	--	--	B3 DNA binding domain	B3 domain-containing protein At5g42700 OS=Arabidopsis thaliana OX=3702 GN=At5g42700 PE=2 SV=2	Putative B3 domain-containing protein-like OS=Solanum chacoense OX=4108 PE=4 SV=1	PREDICTED: B3 domain-containing protein At5g42700-like isoform X1 [Solanum tuberosum]
Soltu.DM.03G031840	8	11	13	37	55	39	1.28739	1.74275	2.01902	5.52	8.38606	5.9005	0.000197569	0.00106148	1.90704	up	--	--	--	--	--	--	--	--	Uncharacterized protein OS=Solanum tuberosum OX=4113 PE=4 SV=1	uncharacterized protein LOC109119876 precursor [Solanum lycopersicum]
Soltu.DM.01G002670	15	64	18	773	546	475	1.16428	4.78783	1.16445	50.8221	36.917	32.415	2.93178e-15	1.26501e-13	3.9391	up	--	--	Molecular Function: SNAP receptor activity (GO:0005484);; Cellular Component: intracellular (GO:0005622);; Biological Process: intracellular protein transport (GO:0006886);; Cellular Component: integral component of membrane (GO:0016021);; Biological Process: vesicle-mediated transport (GO:0016192);; Biological Process: membrane fusion (GO:0061025);;	K08486|0|sot:102600579|(RefSeq) syntaxin-121-like; K08486 syntaxin 1B/2/3	[U]	Intracellular trafficking, secretion, and vesicular transport	Syntaxin;; SNARE domain	Syntaxin-121 OS=Arabidopsis thaliana OX=3702 GN=SYP121 PE=1 SV=1	Uncharacterized protein OS=Solanum tuberosum OX=4113 GN=102600579 PE=3 SV=1	PREDICTED: syntaxin-121-like [Solanum tuberosum]
Soltu.DM.06G023680	31	18	67	12314	5577	5813	4.7039	2.68557	9.83178	1715.28	789.686	830.296	8.73504e-55	1.31046e-51	7.23742	up	--	--	--	--	--	--	--	--	Uncharacterized protein OS=Solanum tuberosum OX=4113 GN=102592148 PE=4 SV=1	PREDICTED: uncharacterized protein LOC102592148 [Solanum tuberosum]
Soltu.DM.08G028230	663	132	175	1760	928	962	34.315	6.79121	8.89131	91.6679	49.4588	51.0727	0.000774532	0.00344958	1.79325	up	[M]	Cell wall/membrane/envelope biogenesis	Molecular Function: polygalacturonase activity (GO:0004650);; Biological Process: carbohydrate metabolic process (GO:0005975);;	K01184|1.23609e-26|pxb:103937378|(RefSeq) probable polygalacturonase At3g15720; K01184 polygalacturonase [EC:3.2.1.15]	--	--	Glycosyl hydrolases family 28	Probable polygalacturonase OS=Vitis vinifera OX=29760 GN=GSVIVT00026920001 PE=1 SV=1	Putative polygalacturonase-like (Fragment) OS=Solanum chacoense OX=4108 PE=3 SV=1	PREDICTED: probable polygalacturonase [Solanum tuberosum]
Soltu.DM.03G011690	8	33	6	47	87	107	0.341825	1.22488	0.26878	1.75703	3.362	4.1862	0.00105933	0.00451487	2.09113	up	[RTKL]	--	Molecular Function: protein serine/threonine kinase activity (GO:0004674);; Molecular Function: ATP binding (GO:0005524);; Biological Process: protein phosphorylation (GO:0006468);; Cellular Component: integral component of membrane (GO:0016021);; Biological Process: recognition of pollen (GO:0048544);;	K00276|2.10991e-125|sly:101254423|(RefSeq) uncharacterized protein LOC101254423; K00276 primary-amine oxidase [EC:1.4.3.21]	--	--	Protein kinase domain;; Protein tyrosine kinase;; D-mannose binding lectin;; S-locus glycoprotein domain	G-type lectin S-receptor-like serine/threonine-protein kinase LECRK1 OS=Oryza sativa subsp. japonica OX=39947 GN=LECRK1 PE=2 SV=1	Uncharacterized protein OS=Solanum tuberosum OX=4113 GN=102586183 PE=4 SV=1	PREDICTED: G-type lectin S-receptor-like serine/threonine-protein kinase RLK1 [Solanum tuberosum]
Soltu.DM.09G015670	625	716	711	245	286	299	34.24	37.8551	39.6308	12.4962	12.963	16.4883	1.54915e-10	3.14392e-09	-1.26471	down	[E]	Amino acid transport and metabolism	Molecular Function: oxidoreductase activity (GO:0016491);; Biological Process: oxidation-reduction process (GO:0055114);;	--	--	--	FAD dependent oxidoreductase;; FAD binding domain	D-amino acid dehydrogenase OS=Neisseria meningitidis serogroup C / serotype 2a (strain ATCC 700532 / DSM 15464 / FAM18) OX=272831 GN=dadA PE=3 SV=1	Uncharacterized protein OS=Solanum lycopersicum OX=4081 GN=101255236 PE=4 SV=1	PREDICTED: glycine oxidase [Solanum tuberosum]
Soltu.DM.01G024910	97	36	25	467	399	210	6.97682	2.6535	1.81605	35.7582	31.4943	16.2391	2.83318e-07	3.06464e-06	2.60126	up	--	--	--	--	--	--	--	--	Uncharacterized protein OS=Solanum tuberosum OX=4113 GN=102598953 PE=4 SV=1	PREDICTED: uncharacterized protein LOC102598953 [Solanum tuberosum]
Soltu.DM.02G027100	2377	2306	2458	810	943	1327	64.2515	62.5612	65.7998	22.3741	26.2008	36.4451	6.57724e-07	6.63267e-06	-1.16843	down	--	--	Molecular Function: protein kinase activity (GO:0004672);; Molecular Function: ATP binding (GO:0005524);; Cellular Component: plasma membrane (GO:0005886);; Biological Process: protein phosphorylation (GO:0006468);; Biological Process: regulation of meristem growth (GO:0010075);; Cellular Component: integral component of membrane (GO:0016021);; Molecular Function: receptor serine/threonine kinase…	K00924|0|vvi:100260741|(RefSeq) receptor protein kinase CLAVATA1; K00924 kinase [EC:2.7.1.-]	--	--	Protein kinase domain;; Protein tyrosine kinase;; Leucine Rich repeats (2 copies);; Leucine rich repeat;; Leucine Rich Repeat;; Leucine rich repeat N-terminal domain;; Leucine Rich repeat	Leucine-rich repeat receptor-like serine/threonine-protein kinase BAM1 OS=Arabidopsis thaliana OX=3702 GN=BAM1 PE=1 SV=1	Uncharacterized protein OS=Solanum tuberosum OX=4113 GN=102583999 PE=3 SV=1	PREDICTED: leucine-rich repeat receptor-like serine/threonine-protein kinase BAM1 [Solanum tuberosum]
Soltu.DM.01G020330	139	147	119	327	322	193	13.8003	11.2976	7.86111	20.8557	21.5846	13.7102	0.000564913	0.00264019	1.05947	up	--	--	--	K15697|4.24586e-58|egu:105052562|(RefSeq) protein DEHYDRATION-INDUCED 19 homolog 2-like isoform X1; K15697 RING finger protein 114 [EC:2.3.2.27]	--	--	Stress-induced protein Di19, C-terminal;; Drought induced 19 protein (Di19), zinc-binding	Protein DEHYDRATION-INDUCED 19 homolog 4 OS=Arabidopsis thaliana OX=3702 GN=DI19-4 PE=1 SV=1	Uncharacterized protein OS=Solanum tuberosum OX=4113 GN=102578393 PE=4 SV=1	PREDICTED: protein DEHYDRATION-INDUCED 19 homolog 4-like [Solanum tuberosum]
Soltu.DM.10G019710	83	70	63	30	36	26	10.0574	8.41654	7.78704	3.86003	4.59875	3.28718	0.00235089	0.00887865	-1.15407	down	--	--	--	--	[I]	Lipid transport and metabolism	GDSL-like Lipase/Acylhydrolase family;; GDSL-like Lipase/Acylhydrolase	GDSL esterase/lipase CPRD49 OS=Arabidopsis thaliana OX=3702 GN=CPRD49 PE=2 SV=1	Uncharacterized protein OS=Solanum tuberosum OX=4113 GN=102584408 PE=4 SV=1	PREDICTED: GDSL esterase/lipase CPRD49-like [Solanum tuberosum]
Soltu.DM.03G023160	30	38	44	177	82	158	1.77571	2.21977	2.63549	10.3816	4.85153	9.18781	1.04179e-05	7.98663e-05	1.83475	up	[P]	Inorganic ion transport and metabolism	Cellular Component: cell (GO:0005623);; Biological Process: cellular ion homeostasis (GO:0006873);; Molecular Function: voltage-gated anion channel activity (GO:0008308);; Cellular Component: integral component of membrane (GO:0016021);; Biological Process: regulation of anion transmembrane transport (GO:1903959);;	--	--	--	Voltage-dependent anion channel	S-type anion channel SLAH3 OS=Arabidopsis thaliana OX=3702 GN=SLAH3 PE=1 SV=1	Uncharacterized protein OS=Solanum tuberosum OX=4113 GN=102580958 PE=4 SV=1	PREDICTED: S-type anion channel SLAH2-like [Solanum tuberosum]
Soltu.DM.01G027750	1032	813	790	3465	3003	2197	161.81	134.636	124.469	517.323	463.264	340.126	3.98044e-12	1.04623e-10	1.72096	up	--	--	Molecular Function: DNA binding (GO:0003677);; Molecular Function: zinc ion binding (GO:0008270);;	--	[R]	General function prediction only	AN1-like Zinc finger;; A20-like zinc finger	Zinc finger A20 and AN1 domain-containing stress-associated protein 5 OS=Arabidopsis thaliana OX=3702 GN=SAP5 PE=2 SV=1	Stress-associated protein 1 OS=Solanum tuberosum OX=4113 GN=102597395 PE=4 SV=1	PREDICTED: zinc finger A20 and AN1 domain-containing stress-associated protein 5 [Solanum tuberosum]
Soltu.DM.02G010720	336	301	322	919	668	665	43.9738	39.0329	42.9958	127.408	91.31	89.3909	6.1922e-08	7.74144e-07	1.24519	up	--	--	Cellular Component: integral component of membrane (GO:0016021);;	--	--	--	--	TLC domain-containing protein At5g14285 OS=Arabidopsis thaliana OX=3702 GN=At5g14285 PE=2 SV=1	Putative transmembrane protein-like OS=Solanum chacoense OX=4108 PE=4 SV=1	PREDICTED: uncharacterized protein LOC102599087 [Solanum tuberosum]
Soltu.DM.11G008300	161	62	150	797	441	417	11.4262	4.48531	10.6002	61.7589	35.0553	32.3507	7.69969e-07	7.63561e-06	2.07784	up	--	--	Molecular Function: ubiquitin-protein transferase activity (GO:0004842);; Biological Process: protein ubiquitination (GO:0016567);;	K08332|2.35165e-30|smo:SELMODRAFT_51906|(RefSeq) hypothetical protein; K08332 vacuolar protein 8	--	--	U-box domain	U-box domain-containing protein 27 OS=Arabidopsis thaliana OX=3702 GN=PUB27 PE=2 SV=1	RING-type E3 ubiquitin transferase OS=Solanum tuberosum OX=4113 GN=102585949 PE=4 SV=1	PREDICTED: U-box domain-containing protein 27 [Solanum tuberosum]
Soltu.DM.04G020590	0	2	0	71	76	27	0	0.507945	0	15.8934	17.4862	6.27158	3.43814e-10	6.54824e-09	4.87671	up	--	--	--	--	--	--	Domain of unknown function (DUF4228)	--	Uncharacterized protein OS=Solanum tuberosum OX=4113 GN=102601500 PE=4 SV=1	PREDICTED: uncharacterized protein LOC102601500 [Solanum tuberosum]
Soltu.DM.03G036680	1434	2588	1942	6954	5071	4548	58.5586	108.597	80.5712	274.534	203.259	183.792	5.5459e-07	5.67778e-06	1.46959	up	[T]	Signal transduction mechanisms	Molecular Function: protein serine/threonine phosphatase activity (GO:0004722);; Biological Process: protein dephosphorylation (GO:0006470);; Molecular Function: metal ion binding (GO:0046872);;	K14497|0|sot:102579707|(RefSeq) protein phosphatase 2C 16-like; K14497 protein phosphatase 2C [EC:3.1.3.16]	[T]	Signal transduction mechanisms	Protein phosphatase 2C	Protein phosphatase 2C 16 OS=Arabidopsis thaliana OX=3702 GN=HAB1 PE=1 SV=1	Uncharacterized protein OS=Solanum tuberosum OX=4113 GN=102579707 PE=3 SV=1	PREDICTED: protein phosphatase 2C 16-like isoform X1 [Solanum tuberosum]
Soltu.DM.10G010450	120	176	104	532	750	327	4.44434	5.89905	3.95112	23.205	33.0358	13.9788	1.36299e-07	1.57852e-06	1.96086	up	--	--	Cellular Component: cytoplasm (GO:0005737);; Cellular Component: integral component of membrane (GO:0016021);;	K13506|6.92845e-21|mdm:103446271|(RefSeq) uncharacterized protein At1g04910-like	--	--	GDP-fucose protein O-fucosyltransferase	O-fucosyltransferase 20 OS=Arabidopsis thaliana OX=3702 GN=OFUT20 PE=1 SV=1	Putative O-fucosyltransferase family protein-like OS=Solanum chacoense OX=4108 PE=4 SV=1	PREDICTED: uncharacterized protein At1g04910-like [Solanum tuberosum]
Soltu.DM.04G033550	80	112	33	268	171	254	4.34171	6.19438	1.82171	14.9214	9.699	14.3623	0.000479993	0.00229625	1.56232	up	--	--	Biological Process: lipid metabolic process (GO:0006629);; Cellular Component: integral component of membrane (GO:0016021);; Molecular Function: hydrolase activity (GO:0016787);;	K03147|4.37678e-72|adu:107480219|(RefSeq) uncharacterized protein LOC107480219	[I]	Lipid transport and metabolism	Lipase (class 3)	Lipase OS=Rhizomucor miehei OX=4839 PE=1 SV=2	Uncharacterized protein OS=Solanum tuberosum OX=4113 GN=102593499 PE=4 SV=1	PREDICTED: uncharacterized protein LOC102593499 [Solanum tuberosum]
Soltu.DM.10G022360	440	396	574	151	188	204	38.8436	34.4803	52.1365	12.648	16.6992	17.8882	3.54456e-07	3.76728e-06	-1.3248	down	--	--	Biological Process: lipid metabolic process (GO:0006629);;	K12382|6.42973e-169|sot:102600401|(RefSeq) prosaposin-like; K12382 saposin	[IG]	--	Saposin-like type B, region 1;; Saposin-like type B, region 2	Protein LURP-one-related 10 OS=Arabidopsis thaliana OX=3702 GN=At3g11740 PE=2 SV=2	Putative prosaposin-like OS=Solanum chacoense OX=4108 PE=4 SV=1	PREDICTED: prosaposin-like isoform X1 [Solanum tuberosum]
Soltu.DM.03G030060	3	4	2	364	440	222	0.603883	0.689713	0.376097	62.3385	76.8889	38.6214	7.45787e-34	2.59734e-31	6.28557	up	[TZDR]	--	Molecular Function: calcium ion binding (GO:0005509);;	K02183|2.24108e-40|sot:107059253|(RefSeq) probable calcium-binding protein CML45; K02183 calmodulin	[T]	Signal transduction mechanisms	EF hand;; EF-hand domain pair;; EF hand;; EF-hand domain;; EF-hand domain pair	Probable calcium-binding protein CML45 OS=Arabidopsis thaliana OX=3702 GN=CML45 PE=2 SV=1	Uncharacterized protein OS=Solanum tuberosum OX=4113 GN=107058370 PE=4 SV=1	PREDICTED: probable calcium-binding protein CML30 [Solanum tuberosum]
Soltu.DM.01G046940	163	147	127	359	262	268	12.7496	11.4076	9.69437	27.761	22.6612	22.3868	8.88593e-05	0.000530463	1.03644	up	--	--	Cellular Component: integral component of membrane (GO:0016021);;	--	[S]	Function unknown	UNC-50 family	Protein unc-50 homolog OS=Dictyostelium discoideum OX=44689 GN=DDB_G0292320 PE=3 SV=1	Uncharacterized protein OS=Solanum tuberosum OX=4113 GN=102602817 PE=4 SV=1	protein unc-50 homolog [Solanum pennellii]
Soltu.DM.12G010970	51	43	40	115	114	71	4.60776	3.70353	3.467	9.16353	10.1012	6.25861	0.00186637	0.00733275	1.14982	up	--	--	--	--	--	--	CUE domain	--	Uncharacterized protein OS=Solanum tuberosum OX=4113 GN=102579952 PE=4 SV=1	PREDICTED: uncharacterized protein LOC102579952 isoform X2 [Solanum tuberosum]
Soltu.DM.12G002600	585	807	1330	451	353	330	35.807	49.8701	82.6791	27.4344	21.3716	20.055	0.000479123	0.00229534	-1.1958	down	[K]	Transcription	Molecular Function: DNA-binding transcription factor activity (GO:0003700);; Cellular Component: nucleus (GO:0005634);; Biological Process: regulation of transcription, DNA-templated (GO:0006355);; Molecular Function: sequence-specific DNA binding (GO:0043565);;	K09419|0|sot:102581536|(RefSeq) heat stress transcription factor A-5; K09419 heat shock transcription factor, other eukaryote	[K]	Transcription	HSF-type DNA-binding	Heat stress transcription factor A-5 OS=Arabidopsis thaliana OX=3702 GN=HSFA5 PE=2 SV=1	Uncharacterized protein OS=Solanum tuberosum OX=4113 GN=102581536 PE=3 SV=1	PREDICTED: heat stress transcription factor A-5 [Solanum tuberosum]
Soltu.DM.07G020090	247	434	310	2015	2062	1368	25.1197	43.9308	30.6826	195.072	204.038	133.165	2.23137e-16	1.11873e-14	2.42876	up	--	--	Molecular Function: DNA binding (GO:0003677);; Molecular Function: DNA-binding transcription factor activity (GO:0003700);; Cellular Component: nucleus (GO:0005634);; Biological Process: regulation of transcription, DNA-templated (GO:0006355);; Biological Process: defense response (GO:0006952);; Biological Process: ethylene-activated signaling pathway (GO:0009873);;	K09286|3.3898e-23|bvg:104883290|(RefSeq) ethylene-responsive transcription factor 4; K09286 EREBP-like factor	--	--	AP2 domain	Ethylene-responsive transcription factor 4 OS=Nicotiana sylvestris OX=4096 GN=ERF4 PE=2 SV=1	Uncharacterized protein OS=Solanum tuberosum OX=4113 GN=102605299 PE=4 SV=1	PREDICTED: ethylene-responsive transcription factor 4-like [Solanum tuberosum]
Soltu.DM.01G035560	2362	2462	2675	609	832	1001	24.2729	25.6286	28.0334	6.50517	9.13665	10.7818	2.12884e-11	4.97826e-10	-1.56861	down	[K]	Transcription	--	K16251|0|spen:107003054|(RefSeq) DNA-directed RNA polymerase V subunit 1-like; K16251 DNA-directed RNA polymerase V subunit 1 [EC:2.7.7.6]	[K]	Transcription	RNA polymerase Rpb1, domain 2;; Protein of unknown function (DUF3223);; RNA polymerase Rpb1, domain 1;; RNA polymerase Rpb1, domain 5;; RNA polymerase Rpb1, domain 3	DNA-directed RNA polymerase V subunit 1 OS=Arabidopsis thaliana OX=3702 GN=NRPE1 PE=1 SV=1	DNA-directed RNA polymerase subunit OS=Capsicum annuum OX=4072 GN=LOC107856811 PE=3 SV=1	DNA-directed RNA polymerase V subunit 1-like [Solanum pennellii]
Soltu.DM.03G030410	478	353	661	234	230	178	26.7802	19.7247	36.1339	13.5008	13.3902	10.0676	0.000158763	0.000876907	-1.15706	down	--	--	Biological Process: regulation of leaf development (GO:2000024);;	K16221|6.97797e-29|brp:103847150|(RefSeq) transcription factor TCP21-like; K16221 transcription factor TCP21 (protein CCA1 HIKING EXPEDITION)	--	--	TCP family transcription factor	Transcription factor TCP14 OS=Arabidopsis thaliana OX=3702 GN=TCP14 PE=1 SV=1	Uncharacterized protein OS=Solanum tuberosum OX=4113 GN=102589520 PE=4 SV=1	PREDICTED: transcription factor TCP14 [Solanum tuberosum]
Soltu.DM.08G024020	423	329	387	2244	1581	1160	51.1227	40.4278	46.3005	276.682	193.717	141.565	6.45395e-13	1.97291e-11	2.11274	up	[R]	General function prediction only	Molecular Function: GTP binding (GO:0005525);; Cellular Component: intracellular (GO:0005622);; Biological Process: small GTPase mediated signal transduction (GO:0007264);;	K07874|3.17064e-149|sot:102596483|(RefSeq) GTP-binding protein YPTM2; K07874 Ras-related protein Rab-1A	[TU]	--	Ras family;; Ras of Complex, Roc, domain of DAPkinase;; ADP-ribosylation factor family;; Signal recognition particle receptor beta subunit;; Gtr1/RagA G protein conserved region;; 50S ribosome-binding GTPase	GTP-binding protein YPTM2 OS=Zea mays OX=4577 GN=YPTM2 PE=2 SV=1	Uncharacterized protein OS=Solanum tuberosum OX=4113 GN=102596483 PE=4 SV=1	PREDICTED: GTP-binding protein YPTM2 [Solanum tuberosum]
Soltu.DM.04G037700	20	22	3	152	138	171	0.840283	0.937868	0.141143	6.42227	6.0384	7.28679	6.79886e-09	1.01764e-07	3.10746	up	[RTKL]	--	Molecular Function: protein serine/threonine kinase activity (GO:0004674);; Molecular Function: ATP binding (GO:0005524);; Biological Process: protein phosphorylation (GO:0006468);;	K04733|1.54108e-177|aip:107610007|(RefSeq) probable serine/threonine-protein kinase PIX13	[T]	Signal transduction mechanisms	Protein tyrosine kinase;; Protein kinase domain	Probable serine/threonine-protein kinase PIX13 OS=Arabidopsis thaliana OX=3702 GN=PIX13 PE=1 SV=2	Uncharacterized protein OS=Solanum tuberosum OX=4113 GN=102600547 PE=3 SV=1	PREDICTED: probable serine/threonine-protein kinase NAK [Solanum tuberosum]
Soltu.DM.05G012370	2	0	0	32	14	27	0.113808	0	0	1.45432	0.654342	1.2751	1.1939e-05	9.0006e-05	3.69156	up	--	--	Cellular Component: exocyst (GO:0000145);; Biological Process: exocytosis (GO:0006887);;	K07195|0|sot:102600732|(RefSeq) exocyst complex component EXO70B1-like; K07195 exocyst complex component 7	[U]	Intracellular trafficking, secretion, and vesicular transport	Exo70 exocyst complex subunit	Exocyst complex component EXO70B1 OS=Arabidopsis thaliana OX=3702 GN=EXO70B1 PE=1 SV=1	Exocyst subunit Exo70 family protein OS=Solanum tuberosum OX=4113 GN=102600732 PE=3 SV=1	PREDICTED: exocyst complex component EXO70B1-like [Solanum tuberosum]
Soltu.DM.04G025670	334	597	480	103	177	98	19.8737	36.7136	29.2624	6.22867	10.4962	5.99984	2.50361e-07	2.73086e-06	-1.81112	down	--	--	Molecular Function: calcium ion binding (GO:0005509);; Cellular Component: chloroplast thylakoid (GO:0009534);; Cellular Component: chloroplast stroma (GO:0009570);; Cellular Component: photosystem II oxygen evolving complex (GO:0009654);; Biological Process: photosynthesis (GO:0015979);; Cellular Component: extrinsic component of membrane (GO:0019898);; Cellular Component: thylakoid lumen (GO:00…	--	--	--	PsbP	PsbP domain-containing protein 4, chloroplastic OS=Arabidopsis thaliana OX=3702 GN=PPD4 PE=1 SV=2	Uncharacterized protein OS=Solanum lycopersicum OX=4081 PE=4 SV=1	PREDICTED: psbP domain-containing protein 4, chloroplastic [Solanum tuberosum]
Soltu.DM.03G024340	334	241	278	69	97	127	17.3391	14.0077	15.8124	4.08208	5.72963	6.63082	2.82022e-06	2.45877e-05	-1.47331	down	[R]	General function prediction only	Molecular Function: protein kinase activity (GO:0004672);; Molecular Function: ATP binding (GO:0005524);; Biological Process: protein phosphorylation (GO:0006468);;	K08869|0|sot:102594574|(RefSeq) uncharacterized protein slr0889-like; K08869 aarF domain-containing kinase	[R]	General function prediction only	ABC1 family	Uncharacterized aarF domain-containing protein kinase At5g05200, chloroplastic OS=Arabidopsis thaliana OX=3702 GN=At5g05200 PE=1 SV=1	Uncharacterized protein OS=Solanum lycopersicum OX=4081 GN=101245047 PE=4 SV=1	PREDICTED: uncharacterized protein slr0889-like isoform X1 [Solanum tuberosum]
Soltu.DM.07G014310	1097	1321	1100	2600	2445	2010	57.7571	71.5468	61.1476	143.261	134.378	111.851	3.51304e-07	3.73989e-06	1.02281	up	--	--	Molecular Function: oxidoreductase activity (GO:0016491);; Biological Process: oxidation-reduction process (GO:0055114);;	K17839|0|sot:102605222|(RefSeq) probable polyamine oxidase 2; K17839 polyamine oxidase [EC:1.5.3.17 1.5.3.-]	[Q]	Secondary metabolites biosynthesis, transport and catabolism	Flavin containing amine oxidoreductase;; NAD(P)-binding Rossmann-like domain;; FAD binding domain;; Pyridine nucleotide-disulphide oxidoreductase;; FAD-NAD(P)-binding	Polyamine oxidase 2 OS=Arabidopsis thaliana OX=3702 GN=PAO2 PE=1 SV=1	Uncharacterized protein OS=Solanum tuberosum OX=4113 GN=102605222 PE=4 SV=1	PREDICTED: probable polyamine oxidase 2 [Solanum tuberosum]
Soltu.DM.11G010800	39	26	35	7	9	11	1.83721	1.26011	1.74397	0.363641	0.449731	0.555585	0.00192463	0.0075283	-1.69928	down	--	--	Cellular Component: integral component of membrane (GO:0016021);;	K13506|9.24852e-29|mdm:103446271|(RefSeq) uncharacterized protein At1g04910-like	--	--	GDP-fucose protein O-fucosyltransferase	O-fucosyltransferase 11 OS=Arabidopsis thaliana OX=3702 GN=OFUT11 PE=2 SV=1	Uncharacterized protein OS=Solanum tuberosum OX=4113 PE=4 SV=1	PREDICTED: uncharacterized protein At1g04910-like [Solanum tuberosum]
Soltu.DM.09G022850	42	48	63	111	124	235	2.19323	2.55914	3.77391	7.64107	7.66918	12.8654	0.000121699	0.000694614	1.56957	up	--	--	--	K13420|5.17538e-38|osa:4337016|(RefSeq) LRR receptor-like serine/threonine-protein kinase FLS2; K13420 LRR receptor-like serine/threonine-protein kinase FLS2 [EC:2.7.11.1]	[R]	General function prediction only	Leucine rich repeat;; Leucine Rich repeats (2 copies);; Leucine Rich Repeat;; Leucine Rich repeat;; Leucine Rich Repeat	Receptor-like protein 12 OS=Arabidopsis thaliana OX=3702 GN=RLP12 PE=2 SV=2	Uncharacterized protein OS=Solanum tuberosum OX=4113 PE=4 SV=1	PREDICTED: receptor-like protein 12, partial [Solanum tuberosum]
Soltu.DM.10G023720	347	1043	879	152	184	292	27.7113	82.9451	69.6994	12.1546	14.7867	22.8777	5.05859e-05	0.000321256	-1.73714	down	--	--	--	K11982|1.30981e-14|smo:SELMODRAFT_7748|(RefSeq) hypothetical protein	[O]	Posttranslational modification, protein turnover, chaperones	Ring finger domain;; RING-like zinc finger	E3 ubiquitin-protein ligase SGR9, amyloplastic OS=Arabidopsis thaliana OX=3702 GN=SGR9 PE=1 SV=1	Uncharacterized protein OS=Solanum tuberosum OX=4113 PE=4 SV=1	PREDICTED: E3 ubiquitin-protein ligase SGR9, amyloplastic-like [Solanum tuberosum]
Soltu.DM.08G024150	7	1	1	43	62	40	0.532896	0.0756006	0.0796821	3.11434	4.57888	2.92882	6.81411e-07	6.85029e-06	3.42327	up	--	--	Molecular Function: DNA binding (GO:0003677);; Molecular Function: DNA-binding transcription factor activity (GO:0003700);; Cellular Component: nucleus (GO:0005634);; Biological Process: regulation of transcription, DNA-templated (GO:0006355);;	K09286|4.0904e-129|sot:102599320|(RefSeq) ethylene-responsive transcription factor 2-like; K14517 ethylene-responsive transcription factor 2	--	--	AP2 domain	Ethylene-responsive transcription factor 2 OS=Arabidopsis thaliana OX=3702 GN=ERF2 PE=2 SV=1	Uncharacterized protein OS=Solanum tuberosum OX=4113 GN=102599320 PE=4 SV=1	PREDICTED: ethylene-responsive transcription factor 2-like [Solanum tuberosum]
Soltu.DM.08G016760	23	17	8	121	109	90	2.05116	1.5361	0.741982	11.7223	10.4026	8.60027	8.44818e-09	1.23419e-07	2.61054	up	--	--	--	K19613|1.43149e-55|cic:CICLE_v10020552mg|(RefSeq) hypothetical protein	[R]	General function prediction only	Leucine rich repeat;; Leucine Rich repeats (2 copies);; Leucine Rich Repeat;; Leucine Rich repeat	Receptor-like protein Cf-9 homolog OS=Solanum lycopersicum OX=4081 GN=HCR9-0 PE=2 SV=2	Uncharacterized protein OS=Solanum tuberosum OX=4113 PE=4 SV=1	PREDICTED: receptor-like protein 12 [Solanum tuberosum]
Soltu.DM.11G023280	241	257	358	56	117	122	11.8565	12.0293	17.0844	3.09092	5.55686	5.86392	7.86052e-05	0.000476246	-1.45599	down	[V]	Defense mechanisms	Molecular Function: ATP binding (GO:0005524);; Cellular Component: integral component of membrane (GO:0016021);; Molecular Function: ATPase activity (GO:0016887);;	K05681|2.91975e-94|smo:SELMODRAFT_10835|(RefSeq) hypothetical protein; K05681 ATP-binding cassette, subfamily G (WHITE), member 2	[Q]	Secondary metabolites biosynthesis, transport and catabolism	ABC-2 type transporter;; ABC transporter	ABC transporter G family member 3 OS=Arabidopsis thaliana OX=3702 GN=ABCG3 PE=1 SV=2	Uncharacterized protein OS=Solanum tuberosum OX=4113 GN=102598004 PE=4 SV=1	PREDICTED: ABC transporter G family member 3 [Solanum tuberosum]
Soltu.DM.06G007770	70	38	214	3	3	0	2.92866	1.6313	9.03292	0.157614	0.168355	0	5.52762e-10	1.01131e-08	-4.60626	down	[M]	Cell wall/membrane/envelope biogenesis	Cellular Component: integral component of membrane (GO:0016021);; Biological Process: transmembrane transport (GO:0055085);;	--	[M]	Cell wall/membrane/envelope biogenesis	Mechanosensitive ion channel	Mechanosensitive ion channel protein 10 OS=Arabidopsis thaliana OX=3702 GN=MSL10 PE=1 SV=1	Mechanosensitive ion channel protein OS=Solanum tuberosum OX=4113 PE=3 SV=1	PREDICTED: mechanosensitive ion channel protein 10-like [Solanum tuberosum]
Soltu.DM.09G022620	14	22	15	104	62	119	1.05659	1.72692	1.19984	7.97958	4.71703	9.15269	1.70338e-07	1.91696e-06	2.36777	up	[R]	General function prediction only	--	K15502|5.74595e-45|jcu:105645796|(RefSeq) serine/threonine-protein phosphatase 6 regulatory ankyrin repeat subunit B; K15502 serine/threonine-protein phosphatase 6 regulatory ankyrin repeat subunit A	[M]	Cell wall/membrane/envelope biogenesis	Ankyrin repeats (3 copies);; Ankyrin repeats (many copies);; Ankyrin repeat;; Ankyrin repeats (many copies);; Ankyrin repeat	Ankyrin repeat, PH and SEC7 domain containing protein secG OS=Dictyostelium discoideum OX=44689 GN=secG PE=2 SV=1	Uncharacterized protein OS=Solanum tuberosum OX=4113 PE=4 SV=1	uncharacterized protein LOC107030791 isoform X1 [Solanum pennellii]
Soltu.DM.02G018780	224	179	242	522	526	375	19.6894	16.6663	22.9574	46.9886	47.8566	32.9004	8.90168e-06	6.92775e-05	1.15106	up	--	--	Cellular Component: endoplasmic reticulum membrane (GO:0005789);;	--	[U]	Intracellular trafficking, secretion, and vesicular transport	MSP (Major sperm protein) domain	Vesicle-associated protein 4-2 OS=Arabidopsis thaliana OX=3702 GN=PVA42 PE=1 SV=1	Uncharacterized protein OS=Solanum tuberosum OX=4113 GN=102597206 PE=4 SV=1	PREDICTED: vesicle-associated protein 4-2 [Solanum tuberosum]
Soltu.DM.04G008710	63	39	52	1166	528	523	11.5947	8.02199	11.9667	291.424	125.739	128.96	7.89237e-21	6.52224e-19	3.7149	up	--	--	Cellular Component: integral component of membrane (GO:0016021);;	K10703|2.1223e-139|sot:102591777|(RefSeq) very-long-chain (3R)-3-hydroxyacyl-CoA dehydratase PASTICCINO 2; K10703 very-long-chain (3R)-3-hydroxyacyl-CoA dehydratase [EC:4.2.1.134]	[R]	General function prediction only	Protein tyrosine phosphatase-like protein, PTPLA	Very-long-chain (3R)-3-hydroxyacyl-CoA dehydratase PASTICCINO 2 OS=Arabidopsis thaliana OX=3702 GN=PAS2 PE=1 SV=1	Very-long-chain (3R)-3-hydroxyacyl-CoA dehydratase OS=Solanum tuberosum OX=4113 GN=102591777 PE=3 SV=1	PREDICTED: very-long-chain (3R)-3-hydroxyacyl-CoA dehydratase PASTICCINO 2 [Solanum tuberosum]
Soltu.DM.08G004350	164	198	193	367	548	373	3.07309	3.82482	3.69734	7.07111	10.8814	7.51062	4.63137e-06	3.84364e-05	1.219	up	--	--	Biological Process: intein-mediated protein splicing (GO:0016539);;	K20478|8.81902e-31|smo:SELMODRAFT_446143|(RefSeq) hypothetical protein; K20478 golgin subfamily B member 1	--	--	N-terminal C2 in EEIG1 and EHBP1 proteins	--	Uncharacterized protein OS=Solanum tuberosum OX=4113 GN=102596448 PE=4 SV=1	PREDICTED: restin homolog [Solanum tuberosum]
Soltu.DM.01G049350	600	406	385	1287	1642	1136	33.0195	22.4201	21.2777	69.2742	89.9307	62.2478	6.33297e-09	9.55236e-08	1.54826	up	--	--	Biological Process: carbohydrate metabolic process (GO:0005975);; Molecular Function: polysaccharide binding (GO:0030247);; Molecular Function: glucan endo-1,3-beta-D-glucosidase activity (GO:0042973);; Cellular Component: anchored component of plasma membrane (GO:0046658);;	K19891|1.26009e-102|gmx:100810169|(RefSeq) glucan endo-1,3-beta-glucosidase 3; K19891 glucan endo-1,3-beta-glucosidase 1/2/3 [EC:3.2.1.39]	--	--	Glycosyl hydrolases family 17;; X8 domain	Glucan endo-1,3-beta-D-glucosidase OS=Olea europaea OX=4146 GN=OLE9 PE=1 SV=1	Putative glucan endo-1,3-beta-D-glucosidase-like OS=Solanum chacoense OX=4108 PE=3 SV=1	glucan endo-1,3-beta-D-glucosidase [Solanum pennellii]
Soltu.DM.11G010240	371	250	399	29	45	71	20.0843	13.8573	22.1363	1.51932	2.4358	3.76515	2.90794e-12	7.89881e-11	-2.67593	down	[V]	Defense mechanisms	Biological Process: drug transmembrane transport (GO:0006855);; Molecular Function: xenobiotic transmembrane transporter activity (GO:0015238);; Molecular Function: antiporter activity (GO:0015297);; Cellular Component: integral component of membrane (GO:0016021);;	K03327|0|sot:102595555|(RefSeq) protein DETOXIFICATION 54; K03327 multidrug resistance protein, MATE family	[R]	General function prediction only	MatE	Protein DETOXIFICATION 54 OS=Arabidopsis thaliana OX=3702 GN=DTX54 PE=2 SV=1	Protein DETOXIFICATION OS=Solanum tuberosum OX=4113 GN=102595555 PE=3 SV=1	PREDICTED: protein DETOXIFICATION 54 [Solanum tuberosum]
Soltu.DM.07G018580	19	45	10	99	107	220	0.92592	1.90299	0.526421	5.30153	5.35565	11.1158	3.54533e-05	0.000234786	2.31922	up	[RTKL]	--	Molecular Function: protein serine/threonine kinase activity (GO:0004674);; Molecular Function: ATP binding (GO:0005524);; Biological Process: protein phosphorylation (GO:0006468);; Cellular Component: integral component of membrane (GO:0016021);; Biological Process: recognition of pollen (GO:0048544);;	K04730|6.11175e-123|jcu:105635745|(RefSeq) G-type lectin S-receptor-like serine/threonine-protein kinase SD1-1	--	--	S-locus glycoprotein domain;; D-mannose binding lectin;; PAN-like domain;; Protein kinase domain;; Protein tyrosine kinase	G-type lectin S-receptor-like serine/threonine-protein kinase At4g03230 OS=Arabidopsis thaliana OX=3702 GN=At4g03230 PE=3 SV=3	Uncharacterized protein OS=Solanum tuberosum OX=4113 GN=107063255 PE=4 SV=1	PREDICTED: G-type lectin S-receptor-like serine/threonine-protein kinase At4g03230 [Solanum tuberosum]
Soltu.DM.02G019020	186	272	281	1598	1128	991	13.2449	20.7507	20.3635	112.566	80.4153	71.754	2.06009e-15	9.09003e-14	2.30732	up	--	--	Molecular Function: peroxidase activity (GO:0004601);; Cellular Component: extracellular region (GO:0005576);; Biological Process: response to oxidative stress (GO:0006979);; Molecular Function: heme binding (GO:0020037);; Biological Process: hydrogen peroxide catabolic process (GO:0042744);; Molecular Function: metal ion binding (GO:0046872);; Biological Process: oxidation-reduction process (GO:…	K00430|0|sot:102577694|(RefSeq) Suberization-associated anionic peroxidase; K00430 peroxidase [EC:1.11.1.7]	--	--	Peroxidase	Suberization-associated anionic peroxidase OS=Solanum tuberosum OX=4113 PE=2 SV=2	Peroxidase OS=Solanum tuberosum OX=4113 GN=102577694 PE=3 SV=1	PREDICTED: suberization-associated anionic peroxidase [Solanum tuberosum]
Soltu.DM.02G025640	1706	2231	2375	570	692	856	71.9416	97.3128	100.936	23.5509	29.6249	36.4923	4.43813e-10	8.26713e-09	-1.52436	down	[DZ]	--	--	K10615|9.42717e-43|atr:18446390|(RefSeq) ubiquitin-protein ligase E3A isoform X1; K10587 ubiquitin-protein ligase E3 A [EC:2.3.2.26]	[S]	Function unknown	Regulator of chromosome condensation (RCC1) repeat;; Regulator of chromosome condensation (RCC1) repeat	Ultraviolet-B receptor UVR8 OS=Arabidopsis thaliana OX=3702 GN=UVR8 PE=1 SV=1	Uncharacterized protein OS=Solanum tuberosum OX=4113 GN=102578177 PE=4 SV=1	PREDICTED: ultraviolet-B receptor UVR8-like [Solanum tuberosum]
Soltu.DM.02G015230	14	37	2	324	278	224	0.46771	1.23031	0.0777983	10.0753	8.80498	7.1829	1.06232e-08	1.52453e-07	3.53628	up	--	--	Molecular Function: ubiquitin-protein transferase activity (GO:0004842);; Cellular Component: nucleus (GO:0005634);; Cellular Component: cytoplasm (GO:0005737);; Biological Process: defense response, incompatible interaction (GO:0009814);; Biological Process: protein ubiquitination (GO:0016567);;	K08332|1.47143e-64|smo:SELMODRAFT_61948|(RefSeq) hypothetical protein; K08332 vacuolar protein 8	[S]	Function unknown	Armadillo/beta-catenin-like repeat;; U-box domain;; Armadillo-like	U-box domain-containing protein 17 OS=Arabidopsis thaliana OX=3702 GN=PUB17 PE=2 SV=1	RING-type E3 ubiquitin transferase OS=Solanum tuberosum OX=4113 PE=4 SV=1	U-box domain-containing protein 17 [Solanum pennellii]
Soltu.DM.01G006960	121	22	67	445	630	244	4.47274	0.851707	2.84802	17.9657	26.5077	9.9484	4.40598e-06	3.67378e-05	2.46436	up	--	--	--	K13126|1.15275e-12|pmum:103336271|(RefSeq) polyadenylate-binding protein 3-like; K13126 polyadenylate-binding protein	--	--	Domain of unknown function (DUF2828)	Uncharacterized protein L728 OS=Acanthamoeba polyphaga mimivirus OX=212035 GN=MIMI_L728 PE=4 SV=1	Uncharacterized protein OS=Solanum tuberosum OX=4113 GN=102586802 PE=4 SV=1	PREDICTED: uncharacterized protein LOC102586802 [Solanum tuberosum]
Soltu.DM.04G006180	74	49	70	601	608	260	3.1934	2.14352	3.09226	27.1736	27.6509	11.8452	3.84187e-13	1.23034e-11	2.83696	up	[RTKL]	--	Molecular Function: protein serine/threonine kinase activity (GO:0004674);; Molecular Function: ATP binding (GO:0005524);; Biological Process: protein phosphorylation (GO:0006468);; Cellular Component: integral component of membrane (GO:0016021);;	K13420|0|sot:102586695|(RefSeq) probable LRR receptor-like serine/threonine-protein kinase At3g47570; K13420 LRR receptor-like serine/threonine-protein kinase FLS2 [EC:2.7.11.1]	--	--	Protein kinase domain;; Protein tyrosine kinase;; Leucine rich repeat;; Leucine Rich repeats (2 copies);; Leucine Rich Repeat	Receptor kinase-like protein Xa21 OS=Oryza sativa subsp. indica OX=39946 GN=XA21 PE=1 SV=1	Uncharacterized protein OS=Solanum tuberosum OX=4113 PE=3 SV=1	PREDICTED: probable LRR receptor-like serine/threonine-protein kinase At3g47570 [Solanum tuberosum]
Soltu.DM.02G007640	3354	4932	6070	1727	1584	1722	1817.8	2465.2	3217.94	829.471	808.853	847.117	2.22117e-08	3.01457e-07	-1.45783	down	--	--	--	--	--	--	Zinc-binding;; 4F5 protein family	Uncharacterized protein At2g23090 OS=Arabidopsis thaliana OX=3702 GN=At2g23090 PE=1 SV=1	Uncharacterized protein OS=Solanum lycopersicum OX=4081 GN=101245224 PE=4 SV=1	uncharacterized protein At2g23090 [Solanum lycopersicum]
Soltu.DM.03G017800	0	0	0	295	224	49	0	0	0	17.4728	18.223	4.56029	9.92666e-18	5.7791e-16	6.89475	up	[Q]	Secondary metabolites biosynthesis, transport and catabolism	Molecular Function: monooxygenase activity (GO:0004497);; Molecular Function: iron ion binding (GO:0005506);; Cellular Component: integral component of membrane (GO:0016021);; Molecular Function: oxidoreductase activity, acting on paired donors, with incorporation or reduction of molecular oxygen (GO:0016705);; Molecular Function: heme binding (GO:0020037);; Biological Process: oxidation-reductio…	K07426|0|mus:103979509|(RefSeq) cytokinin hydroxylase-like; K07426 cytochrome P450 family 4 subfamily B polypeptide 1 [EC:1.14.14.1]	[QI]	--	Cytochrome P450	Cytochrome P450 714C2 OS=Oryza sativa subsp. japonica OX=39947 GN=CYP714C2 PE=2 SV=1	Uncharacterized protein OS=Solanum tuberosum OX=4113 PE=3 SV=1	PREDICTED: cytokinin hydroxylase-like [Solanum tuberosum]
Soltu.DM.02G007060	32	76	44	264	182	104	2.5948	5.70879	3.06715	19.5665	14.3911	6.82409	0.000160577	0.000885423	1.77066	up	[M]	Cell wall/membrane/envelope biogenesis	Molecular Function: UDP-N-acetylmuramate dehydrogenase activity (GO:0008762);; Molecular Function: flavin adenine dinucleotide binding (GO:0050660);; Biological Process: oxidation-reduction process (GO:0055114);;	--	--	--	Domain of unknown function (DUF4281);; UDP-N-acetylenolpyruvoylglucosamine reductase, C-terminal domain	Protein ABA DEFICIENT 4, chloroplastic OS=Arabidopsis thaliana OX=3702 GN=ABA4 PE=2 SV=1	Uncharacterized protein OS=Solanum tuberosum OX=4113 PE=4 SV=1	PREDICTED: uncharacterized protein LOC102604285 [Solanum tuberosum]
Soltu.DM.11G010620	542	472	587	241	250	218	62.4754	47.1017	45.933	16.8566	33.4899	20.4908	4.88645e-08	6.18031e-07	-1.13253	down	--	--	Cellular Component: nuclear chromosome (GO:0000228);; Biological Process: chromatin remodeling (GO:0006338);;	K11648|1.88757e-95|sot:102584822|(RefSeq) chromatin structure-remodeling complex protein BSH-like; K11648 SWI/SNF-related matrix-associated actin-dependent regulator of chromatin subfamily B member 1	[BK]	--	SNF5 / SMARCB1 / INI1	Chromatin structure-remodeling complex protein BSH OS=Arabidopsis thaliana OX=3702 GN=BSH PE=1 SV=2	Putative chromatin structure-remodeling complex protein BSH-like OS=Solanum chacoense OX=4108 PE=4 SV=1	PREDICTED: chromatin structure-remodeling complex protein BSH-like [Solanum tuberosum]
Soltu.DM.09G003010	0	0	1	60	24	56	0	0	0.0838866	2.97953	1.24639	3.17347	6.74273e-10	1.20978e-08	4.98226	up	[O]	Posttranslational modification, protein turnover, chaperones	Biological Process: ubiquitin-dependent protein catabolic process (GO:0006511);; Cellular Component: cullin-RING ubiquitin ligase complex (GO:0031461);; Molecular Function: ubiquitin protein ligase binding (GO:0031625);;	K03347|0|sot:102598676|(RefSeq) cullin-1-like; K03347 cullin 1	[D]	Cell cycle control, cell division, chromosome partitioning	Cullin family;; Cullin protein neddylation domain	Cullin-1 OS=Arabidopsis thaliana OX=3702 GN=CUL1 PE=1 SV=1	Uncharacterized protein OS=Solanum tuberosum OX=4113 GN=102598676 PE=3 SV=1	PREDICTED: cullin-1-like [Solanum tuberosum]
Soltu.DM.04G037850	3426	2911	3779	778	1539	1126	233.308	205.25	267.046	49.4896	103.165	80.6759	1.41295e-07	1.62577e-06	-1.49493	down	[G]	Carbohydrate transport and metabolism	Biological Process: glucose metabolic process (GO:0006006);; Cellular Component: chloroplast (GO:0009507);; Biological Process: reductive pentose-phosphate cycle (GO:0019253);; Molecular Function: glyceraldehyde-3-phosphate dehydrogenase (NADP+) (phosphorylating) activity (GO:0047100);; Molecular Function: NADP binding (GO:0050661);; Molecular Function: NAD binding (GO:0051287);; Biological Proce…	K05298|0|sot:102605252|(RefSeq) glyceraldehyde-3-phosphate dehydrogenase B, chloroplastic; K05298 glyceraldehyde-3-phosphate dehydrogenase (NADP+) (phosphorylating) [EC:1.2.1.13]	[G]	Carbohydrate transport and metabolism	Glyceraldehyde 3-phosphate dehydrogenase, C-terminal domain;; Glyceraldehyde 3-phosphate dehydrogenase, NAD binding domain;; CP12 domain	Glyceraldehyde-3-phosphate dehydrogenase B, chloroplastic (Fragment) OS=Nicotiana tabacum OX=4097 GN=GAPB PE=2 SV=1	Glyceraldehyde-3-phosphate dehydrogenase OS=Solanum tuberosum OX=4113 PE=3 SV=1	PREDICTED: glyceraldehyde-3-phosphate dehydrogenase B, chloroplastic [Solanum tuberosum]
Soltu.DM.06G031940	420	288	555	96	89	222	38.57	26.3232	50.0375	8.65602	8.1374	20.3891	0.000288923	0.00147974	-1.52893	down	--	--	Molecular Function: peroxidase activity (GO:0004601);; Cellular Component: extracellular region (GO:0005576);; Biological Process: response to oxidative stress (GO:0006979);; Cellular Component: integral component of membrane (GO:0016021);; Molecular Function: heme binding (GO:0020037);; Biological Process: hydrogen peroxide catabolic process (GO:0042744);; Molecular Function: metal ion binding (…	K00430|0|sot:102580868|(RefSeq) peroxidase 47; K00430 peroxidase [EC:1.11.1.7]	--	--	Peroxidase	Peroxidase 47 OS=Arabidopsis thaliana OX=3702 GN=PER47 PE=2 SV=2	Peroxidase OS=Solanum tuberosum OX=4113 PE=3 SV=1	PREDICTED: peroxidase 47 [Solanum tuberosum]
Soltu.DM.01G001840	1949	1772	1875	423	577	1062	428.245	390.964	420.105	90.6943	125.524	234.045	4.993e-05	0.000317881	-1.37069	down	--	--	Molecular Function: peroxidase activity (GO:0004601);; Cellular Component: extracellular region (GO:0005576);; Biological Process: response to oxidative stress (GO:0006979);; Molecular Function: heme binding (GO:0020037);; Biological Process: hydrogen peroxide catabolic process (GO:0042744);; Molecular Function: metal ion binding (GO:0046872);; Biological Process: oxidation-reduction process (GO:…	K00430|1.17886e-139|sot:102588050|(RefSeq) lignin-forming anionic peroxidase-like; K00430 peroxidase [EC:1.11.1.7]	--	--	Peroxidase	Lignin-forming anionic peroxidase OS=Nicotiana tabacum OX=4097 PE=2 SV=1	Peroxidase OS=Solanum tuberosum OX=4113 PE=3 SV=1	PREDICTED: lignin-forming anionic peroxidase-like [Solanum tuberosum]
Soltu.DM.02G011950	248	338	422	98	109	126	12.3052	17.0541	23.3058	4.27944	5.4696	6.69834	3.03172e-07	3.26491e-06	-1.53345	down	--	--	--	--	--	--	Phloem protein 2	Protein PHLOEM PROTEIN 2-LIKE A1 OS=Arabidopsis thaliana OX=3702 GN=PP2A1 PE=2 SV=1	Uncharacterized protein OS=Capsicum chinense OX=80379 GN=BC332_04035 PE=4 SV=1	PREDICTED: protein PHLOEM PROTEIN 2-LIKE A1-like isoform X2 [Solanum tuberosum]
Soltu.DM.05G013490	462	453	481	1188	910	886	23.2423	23.6044	24.6862	62.9334	48.9112	47.7565	1.33593e-07	1.5518e-06	1.11342	up	[O]	Posttranslational modification, protein turnover, chaperones	--	K09518|0|sot:102596925|(RefSeq) chaperone protein dnaJ 49-like; K09518 DnaJ homolog subfamily B member 12	[O]	Posttranslational modification, protein turnover, chaperones	DnaJ domain;; Domain of unknown function (DUF1977)	Chaperone protein dnaJ 49 OS=Arabidopsis thaliana OX=3702 GN=ATJ49 PE=2 SV=2	Putative chaperone protein dnaJ 49-like OS=Solanum chacoense OX=4108 PE=4 SV=1	PREDICTED: chaperone protein dnaJ 49-like [Solanum tuberosum]
Soltu.DM.06G028030	1100	835	1885	119	71	219	39.1768	30.8391	67.1475	4.40118	2.70258	8.27219	5.39149e-12	1.37631e-10	-3.02663	down	--	--	Biological Process: metal ion transport (GO:0030001);; Molecular Function: metal ion binding (GO:0046872);;	K07213|2.10221e-09|eus:EUTSA_v10015160mg|(RefSeq) hypothetical protein; K07213 copper chaperone	[P]	Inorganic ion transport and metabolism	Heavy-metal-associated domain	Heavy metal-associated isoprenylated plant protein 7 OS=Arabidopsis thaliana OX=3702 GN=HIPP07 PE=1 SV=1	Uncharacterized protein OS=Capsicum chinense OX=80379 GN=BC332_16841 PE=4 SV=1	hypothetical protein BC332_16841 [Capsicum chinense]
Soltu.DM.01G014700	387	411	353	181	149	218	32.7177	35.8682	30.6518	15.9504	12.9458	19.1523	2.53685e-05	0.00017551	-1.02514	down	[R]	General function prediction only	Molecular Function: catalytic activity (GO:0003824);; Molecular Function: molybdenum ion binding (GO:0030151);; Molecular Function: pyridoxal phosphate binding (GO:0030170);;	K15631|4.93002e-16|smo:SELMODRAFT_180197|(RefSeq) hypothetical protein; K15631 molybdenum cofactor sulfurtransferase [EC:2.8.1.9]	[R]	General function prediction only	MOSC N-terminal beta barrel domain;; MOSC domain	Mitochondrial amidoxime reducing component 2 OS=Mus musculus OX=10090 GN=Marc2 PE=1 SV=1	Uncharacterized protein OS=Solanum tuberosum OX=4113 GN=102592389 PE=4 SV=1	PREDICTED: mitochondrial amidoxime reducing component 2-like isoform X1 [Solanum tuberosum]
Soltu.DM.12G029330	177	539	228	4749	3417	2368	10.827	33.0087	13.9252	292.397	218.375	150.942	1.15948e-14	4.62439e-13	3.32997	up	--	--	Molecular Function: (R,R)-butanediol dehydrogenase activity (GO:0000721);; Molecular Function: DNA binding (GO:0003677);; Cellular Component: nucleus (GO:0005634);; Biological Process: regulation of transcription, DNA-templated (GO:0006355);; Biological Process: oxidation-reduction process (GO:0055114);;	K12581|2.09998e-21|bna:106383523|(RefSeq) NAC domain-containing protein 89-like	--	--	No apical meristem (NAM) protein	NAC domain-containing protein 72 OS=Arabidopsis thaliana OX=3702 GN=NAC072 PE=2 SV=1	Uncharacterized protein OS=Solanum tuberosum OX=4113 PE=4 SV=1	jasmonic acid 2 [Solanum lycopersicum]
Soltu.DM.08G010920	628	535	619	1464	1300	962	21.5129	18.7733	21.9638	49.9297	45.4158	33.9053	4.40786e-06	3.67378e-05	1.07926	up	[R]	General function prediction only	--	K17768|4.2364e-62|mdm:103415706|(RefSeq) protein unc-45 homolog A-like; K17768 mitochondrial import receptor subunit TOM70	[ODR]	--	PB1 domain;; Tetratricopeptide repeat;; Tetratricopeptide repeat;; TPR repeat	Protein PHOX4 OS=Arabidopsis thaliana OX=3702 GN=PHOX4 PE=2 SV=1	Uncharacterized protein OS=Solanum tuberosum OX=4113 GN=102599124 PE=4 SV=1	PREDICTED: uncharacterized protein LOC102599124 [Solanum tuberosum]
Soltu.DM.12G027900	713	843	932	2281	2112	2080	33.5255	40.4811	44.8613	106.48	99.4746	98.547	1.71136e-13	5.73484e-12	1.39502	up	[J]	Translation, ribosomal structure and biogenesis	Cellular Component: cytoplasm (GO:0005737);; Biological Process: translational termination (GO:0006415);; Molecular Function: translation release factor activity, codon specific (GO:0016149);;	K03265|0|sot:102583208|(RefSeq) eukaryotic peptide chain release factor subunit 1-3; K03265 peptide chain release factor subunit 1	[J]	Translation, ribosomal structure and biogenesis	eRF1 domain 2;; eRF1 domain 3;; eRF1 domain 1;; Actinobacteria/chloroflexi VLRF1 release factor	Eukaryotic peptide chain release factor subunit 1-3 OS=Arabidopsis thaliana OX=3702 GN=ERF1-3 PE=1 SV=1	Putative eukaryotic peptide chain release factor subunit 1-3-like OS=Solanum chacoense OX=4108 PE=4 SV=1	PREDICTED: eukaryotic peptide chain release factor subunit 1-3 [Solanum tuberosum]
Soltu.DM.06G034620	11	26	38	5020	1574	2000	2.80162	6.18585	9.11952	1197.57	366.638	461.508	3.82586e-37	1.91322e-34	6.37756	up	--	--	Biological Process: lipid transport (GO:0006869);; Molecular Function: lipid binding (GO:0008289);;	--	--	--	Probable lipid transfer;; Protease inhibitor/seed storage/LTP family	--	Uncharacterized protein OS=Solanum tuberosum OX=4113 GN=102594346 PE=3 SV=1	PREDICTED: non-specific lipid-transfer protein-like protein At2g13820 [Solanum tuberosum]
Soltu.DM.01G003430	205	233	277	952	665	849	8.95229	10.4332	12.5188	44.4612	29.5076	38.8136	6.75021e-13	2.05702e-11	1.78586	up	[RTKL]	--	--	K04733|3.04335e-94|aip:107647488|(RefSeq) putative cysteine-rich receptor-like protein kinase 43	--	--	Protein kinase domain;; Protein tyrosine kinase;; Salt stress response/antifungal;; Fungal protein kinase	Cysteine-rich receptor-like protein kinase 2 OS=Arabidopsis thaliana OX=3702 GN=CRK2 PE=1 SV=1	Uncharacterized protein OS=Capsicum chinense OX=80379 GN=BC332_31837 PE=4 SV=1	PREDICTED: cysteine-rich receptor-like protein kinase 2 [Solanum tuberosum]
Soltu.DM.05G022940	625	407	844	143	257	229	29.0299	19.1982	39.5279	6.72792	12.3348	10.9073	2.12881e-05	0.000150102	-1.49775	down	--	--	--	--	[TZ]	--	Protein DA1;; LIM domain	Protein DA1-related 2 OS=Arabidopsis thaliana OX=3702 GN=DAR2 PE=1 SV=1	Uncharacterized protein OS=Solanum lycopersicum OX=4081 GN=101250801 PE=4 SV=1	PREDICTED: protein DA1-related 2 isoform X3 [Solanum tuberosum]
Soltu.DM.03G031480	100	73	69	450	193	225	8.18821	5.38952	5.30692	36.3907	15.7135	18.8268	7.33901e-06	5.83738e-05	1.79524	up	--	--	--	--	--	--	--	--	Uncharacterized protein OS=Solanum tuberosum OX=4113 PE=4 SV=1	PREDICTED: uncharacterized protein LOC102606030 [Solanum tuberosum]
Soltu.DM.01G031210	16	11	16	96	68	68	1.38962	1.00045	1.3551	8.46783	6.04304	5.93444	1.07083e-07	1.26572e-06	2.33134	up	--	--	Molecular Function: DNA binding (GO:0003677);; Molecular Function: DNA-binding transcription factor activity (GO:0003700);; Cellular Component: nucleus (GO:0005634);; Biological Process: regulation of transcription, DNA-templated (GO:0006355);;	K09286|1.49485e-43|gmx:100813069|(RefSeq) AP2 domain-containing transcription factor 2; K09286 EREBP-like factor	--	--	AP2 domain	Ethylene-responsive transcription factor ERF034 OS=Arabidopsis thaliana OX=3702 GN=ERF034 PE=2 SV=2	Uncharacterized protein OS=Solanum tuberosum OX=4113 GN=102589769 PE=4 SV=1	PREDICTED: ethylene-responsive transcription factor ERF034-like [Solanum tuberosum]
Soltu.DM.03G001020	5	3	0	30	61	17	0.416888	0.262167	0	2.64028	5.32542	1.51515	0.000122401	0.000698416	2.99544	up	--	--	Molecular Function: hydrolase activity, acting on ester bonds (GO:0016788);;	K00679|1.73109e-52|cic:CICLE_v10027727mg|(RefSeq) hypothetical protein; K00679 phospholipid:diacylglycerol acyltransferase [EC:2.3.1.158]	--	--	GDSL-like Lipase/Acylhydrolase	GDSL esterase/lipase At1g29670 OS=Arabidopsis thaliana OX=3702 GN=At1g29670 PE=2 SV=1	Uncharacterized protein OS=Solanum tuberosum OX=4113 GN=102594361 PE=3 SV=1	PREDICTED: GDSL esterase/lipase At1g29670-like [Solanum tuberosum]
Soltu.DM.08G004020	11	42	27	170	261	133	0.754843	2.84704	1.7767	11.9381	19.0399	9.56274	8.34214e-08	1.00741e-06	2.64795	up	--	--	--	--	--	--	--	--	Uncharacterized protein OS=Solanum tuberosum OX=4113 PE=4 SV=1	uncharacterized protein LOC107027970 [Solanum pennellii]
Soltu.DM.09G023470	685	1562	690	3616	2481	1943	35.8674	82.2835	36.1631	189.434	131.582	103.542	0.000249664	0.00130018	1.4225	up	[MG]	--	Cellular Component: integral component of membrane (GO:0016021);; Molecular Function: UDP-glucuronate decarboxylase activity (GO:0048040);;	K08678|0|sot:102592280|(RefSeq) UDP-glucuronic acid decarboxylase 2; K08678 UDP-glucuronate decarboxylase [EC:4.1.1.35]	[GM]	--	GDP-mannose 4,6 dehydratase;; NAD dependent epimerase/dehydratase family;; 3-beta hydroxysteroid dehydrogenase/isomerase family;; RmlD substrate binding domain;; Male sterility protein;; Polysaccharide biosynthesis protein	UDP-glucuronic acid decarboxylase 2 OS=Arabidopsis thaliana OX=3702 GN=UXS2 PE=1 SV=1	Uncharacterized protein OS=Solanum tuberosum OX=4113 GN=102592280 PE=4 SV=1	PREDICTED: UDP-glucuronic acid decarboxylase 2 [Solanum tuberosum]
Soltu.DM.09G001860	104	83	126	15	41	37	4.21102	3.38113	5.13134	0.627292	1.72088	1.58082	0.000345291	0.00173161	-1.62609	down	[RTKL]	--	Molecular Function: protein serine/threonine kinase activity (GO:0004674);; Molecular Function: ATP binding (GO:0005524);; Biological Process: protein phosphorylation (GO:0006468);; Cellular Component: integral component of membrane (GO:0016021);; Molecular Function: carbohydrate binding (GO:0030246);;	K04730|0|pda:103707661|(RefSeq) L-type lectin-domain containing receptor kinase IV.1-like	--	--	Legume lectin domain;; Protein kinase domain;; Protein tyrosine kinase	L-type lectin-domain containing receptor kinase S.4 OS=Arabidopsis thaliana OX=3702 GN=LECRKS4 PE=2 SV=1	Clade XI lectin receptor kinase OS=Solanum lycopersicum OX=4081 GN=LecRK PE=4 SV=1	PREDICTED: L-type lectin-domain containing receptor kinase S.4-like [Solanum tuberosum]
Soltu.DM.04G024100	0	0	0	115	93	39	0	0	0	8.79528	7.2662	3.04361	6.87979e-14	2.44848e-12	6.11944	up	--	--	Molecular Function: DNA binding (GO:0003677);; Molecular Function: DNA-binding transcription factor activity (GO:0003700);; Cellular Component: nucleus (GO:0005634);; Biological Process: regulation of transcription, DNA-templated (GO:0006355);;	K09286|7.22446e-18|ath:AT1G43160|(RefSeq) related to AP2 6; K09286 EREBP-like factor	--	--	AP2 domain	Ethylene-responsive transcription factor ABR1 OS=Arabidopsis thaliana OX=3702 GN=ABR1 PE=2 SV=1	Uncharacterized protein OS=Solanum tuberosum OX=4113 GN=102602417 PE=4 SV=1	PREDICTED: ethylene-responsive transcription factor ABR1-like [Solanum tuberosum]
Soltu.DM.06G024610	476	452	501	1461	1062	824	20.3542	19.9126	21.5362	62.2301	45.6636	36.034	4.14892e-06	3.48177e-05	1.2355	up	--	--	Molecular Function: calcium ion binding (GO:0005509);; Cellular Component: integral component of membrane (GO:0016021);; Biological Process: transmembrane transport (GO:0055085);;	K14684|0|sly:101248785|(RefSeq) calcium-binding mitochondrial carrier protein SCaMC-1-B isoform X1; K14684 solute carrier family 25 (mitochondrial phosphate transporter), member 23/24/25/41	[F]	Nucleotide transport and metabolism	Mitochondrial carrier protein;; EF-hand domain pair;; EF hand;; EF-hand domain;; EF-hand domain pair;; EF hand;; Secreted protein acidic and rich in cysteine Ca binding region;; Mitochondrial carrier protein	Calcium-binding mitochondrial carrier protein SCaMC-1-A OS=Xenopus laevis OX=8355 GN=slc25a24-a PE=2 SV=2	Uncharacterized protein OS=Solanum lycopersicum OX=4081 GN=101248785 PE=3 SV=1	calcium-binding mitochondrial carrier protein SCaMC-1-B isoform X1 [Solanum lycopersicum]
Soltu.DM.04G038230	285	168	200	37	63	46	14.9301	10.4702	12.7777	2.55152	3.75947	2.36177	8.11527e-09	1.19118e-07	-2.05776	down	--	--	--	K12600|2.43885e-58|sot:102592859|(RefSeq) tetratricopeptide repeat protein SKI3; K12600 superkiller protein 3	--	--	Protein of unknown function, DUF547;; Leucine-zipper of ternary complex factor MIP1	Tetratricopeptide repeat protein SKI3 OS=Arabidopsis thaliana OX=3702 GN=SKI3 PE=1 SV=1	Uncharacterized protein OS=Solanum tuberosum OX=4113 PE=4 SV=1	PREDICTED: uncharacterized protein LOC102591970 isoform X1 [Solanum tuberosum]
Soltu.DM.06G025650	383	294	290	1327	1211	1206	18.2558	14.4492	13.5412	65.2556	60.5265	59.4021	3.30824e-22	3.02914e-20	1.96239	up	--	--	--	K18211|0|sot:102580205|(RefSeq) SNAP25 homologous protein SNAP33-like; K18211 synaptosomal-associated protein 25	[U]	Intracellular trafficking, secretion, and vesicular transport	--	SNAP25 homologous protein SNAP33 OS=Arabidopsis thaliana OX=3702 GN=SNAP33 PE=1 SV=1	Uncharacterized protein OS=Solanum tuberosum OX=4113 GN=102580205 PE=4 SV=1	PREDICTED: SNAP25 homologous protein SNAP33-like [Solanum tuberosum]
Soltu.DM.09G008790	18	28	17	290	155	62	0.61606	0.964946	0.602284	10.0869	5.36983	2.17118	5.33074e-07	5.47763e-06	2.77418	up	[S]	Function unknown	Cellular Component: integral component of membrane (GO:0016021);;	K19613|2.0442e-120|sind:105174730|(RefSeq) receptor like protein 30-like	[R]	General function prediction only	Leucine rich repeat;; Leucine Rich repeats (2 copies);; Leucine Rich Repeat;; Leucine Rich repeat;; Leucine Rich Repeat	Receptor-like protein 7 OS=Arabidopsis thaliana OX=3702 GN=RLP7 PE=3 SV=2	Uncharacterized protein OS=Solanum tuberosum OX=4113 GN=102605363 PE=4 SV=1	PREDICTED: receptor-like protein 12 [Solanum tuberosum]
Soltu.DM.09G029750	235	231	265	679	446	414	8.21563	8.14551	9.39758	23.9318	15.9156	14.8414	0.000100396	0.000590654	1.08274	up	[RTKL]	--	Molecular Function: protein serine/threonine kinase activity (GO:0004674);; Molecular Function: ATP binding (GO:0005524);; Biological Process: protein phosphorylation (GO:0006468);; Cellular Component: integral component of membrane (GO:0016021);;	K00924|0|osa:4333912|(RefSeq) receptor protein kinase TMK1; K00924 kinase [EC:2.7.1.-]	--	--	Protein tyrosine kinase;; Protein kinase domain;; Leucine rich repeat;; Leucine Rich repeats (2 copies);; Leucine rich repeat N-terminal domain	Receptor protein kinase TMK1 OS=Arabidopsis thaliana OX=3702 GN=TMK1 PE=1 SV=1	Uncharacterized protein OS=Solanum tuberosum OX=4113 GN=102599434 PE=3 SV=1	PREDICTED: receptor-like kinase TMK4 [Solanum tuberosum]
Soltu.DM.01G028280	0	5	2	103	146	65	0	0.460929	0.196525	9.39099	13.5145	6.0107	1.29242e-13	4.39896e-12	4.76589	up	--	--	--	K03283|1.03834e-09|cit:107178023|(RefSeq) heat shock 70 kDa protein 18-like; K03283 heat shock 70kDa protein 1/2/6/8	--	--	C1 domain	--	Uncharacterized protein OS=Solanum tuberosum OX=4113 GN=102598002 PE=4 SV=1	PREDICTED: uncharacterized protein LOC102598002 [Solanum tuberosum]
Soltu.DM.08G011970	316	207	551	20	10	20	37.8482	24.7633	66.8117	2.71859	1.39978	2.7245	3.03012e-19	2.18068e-17	-4.13282	down	--	--	--	--	[K]	Transcription	--	--	Uncharacterized protein OS=Solanum tuberosum OX=4113 GN=102595245 PE=4 SV=1	PREDICTED: uncharacterized protein LOC102595245 [Solanum tuberosum]
Soltu.DM.07G027100	57	98	99	185	315	527	5.98547	10.3581	10.6622	19.3583	33.0117	55.7087	5.99834e-06	4.86427e-05	1.93625	up	--	--	Molecular Function: zinc ion transmembrane transporter activity (GO:0005385);; Cellular Component: integral component of membrane (GO:0016021);; Biological Process: zinc ion transmembrane transport (GO:0071577);;	K14709|0|sot:102588995|(RefSeq) zinc transporter 11; K14709 solute carrier family 39 (zinc transporter), member 1/2/3	[P]	Inorganic ion transport and metabolism	ZIP Zinc transporter	Zinc transporter 2 OS=Oryza sativa subsp. japonica OX=39947 GN=ZIP2 PE=2 SV=1	Uncharacterized protein OS=Solanum tuberosum OX=4113 GN=102588995 PE=4 SV=1	PREDICTED: zinc transporter 11 [Solanum tuberosum]
Soltu.DM.09G024280	824	1106	1972	349	348	482	39.1142	53.2469	94.943	16.4402	16.4508	22.6557	3.47559e-06	2.96419e-05	-1.64329	down	[O]	Posttranslational modification, protein turnover, chaperones	Molecular Function: ATP binding (GO:0005524);;	K09489|0|sot:102583475|(RefSeq) heat shock 70 kDa protein 8; K09489 heat shock 70kDa protein 4	[O]	Posttranslational modification, protein turnover, chaperones	Hsp70 protein;; MreB/Mbl protein	Heat shock 70 kDa protein 8 OS=Arabidopsis thaliana OX=3702 GN=HSP70-8 PE=1 SV=1	Uncharacterized protein OS=Solanum tuberosum OX=4113 GN=102583475 PE=3 SV=1	PREDICTED: heat shock 70 kDa protein 8 [Solanum tuberosum]
Soltu.DM.05G025440	35	40	56	2721	1001	1147	1.17334	1.36877	1.93984	97.3578	36.1569	40.8433	3.48983e-32	9.58623e-30	4.98974	up	[V]	Defense mechanisms	Molecular Function: ATP binding (GO:0005524);; Cellular Component: integral component of membrane (GO:0016021);; Molecular Function: ATPase activity (GO:0016887);;	K05681|0|sot:102580570|(RefSeq) ABC transporter G family member 6-like; K05681 ATP-binding cassette, subfamily G (WHITE), member 2	[Q]	Secondary metabolites biosynthesis, transport and catabolism	ABC-2 type transporter;; ABC transporter	ABC transporter G family member 1 OS=Arabidopsis thaliana OX=3702 GN=ABCG1 PE=2 SV=1	Uncharacterized protein OS=Solanum lycopersicum OX=4081 PE=4 SV=1	PREDICTED: ABC transporter G family member 1 [Solanum tuberosum]
Soltu.DM.03G007190	83	47	66	14	14	24	11.9167	6.0852	9.25402	1.44453	2.18752	2.67447	0.000188705	0.00102061	-1.7668	down	--	--	--	--	--	--	--	--	Putative ovule protein OS=Solanum chacoense OX=4108 PE=4 SV=1	uncharacterized protein LOC107012649 isoform X3 [Solanum pennellii]
Soltu.DM.04G027770	24	117	33	3064	2495	3410	2.96717	13.4384	3.85724	355.644	299.32	413.922	7.84138e-28	1.36545e-25	5.33045	up	--	--	Molecular Function: chitinase activity (GO:0004568);; Biological Process: carbohydrate metabolic process (GO:0005975);; Biological Process: chitin catabolic process (GO:0006032);; Molecular Function: chitin binding (GO:0008061);; Biological Process: cell wall macromolecule catabolic process (GO:0016998);;	K01183|0|sot:102583127|(RefSeq) endochitinase EP3; K01183 chitinase [EC:3.2.1.14]	[R]	General function prediction only	Chitinase class I;; Chitin recognition protein	Endochitinase EP3 OS=Arabidopsis thaliana OX=3702 GN=EP3 PE=1 SV=1	Uncharacterized protein OS=Solanum tuberosum OX=4113 GN=102583127 PE=4 SV=1	PREDICTED: endochitinase EP3 [Solanum tuberosum]
Soltu.DM.12G002070	1	3	0	253	82	193	0.0500639	0.130299	0	10.185	3.48831	8.09914	6.46577e-19	4.4717e-17	5.93684	up	--	--	--	--	--	--	--	Late embryogenesis abundant protein D-29 OS=Gossypium hirsutum OX=3635 PE=3 SV=1	Uncharacterized protein OS=Solanum tuberosum OX=4113 GN=102595227 PE=4 SV=1	PREDICTED: late embryogenesis abundant protein D-29 [Solanum tuberosum]
Soltu.DM.05G005060	7	1	2	423	286	231	1.17717	0.162497	0.358222	65.7281	44.4897	35.6252	7.75389e-30	1.55901e-27	6.01396	up	[J]	Translation, ribosomal structure and biogenesis	Molecular Function: RNA binding (GO:0003723);; Cellular Component: extracellular space (GO:0005615);; Cellular Component: cell wall (GO:0005618);; Molecular Function: ribonuclease T2 activity (GO:0033897);; Biological Process: RNA phosphodiester bond hydrolysis, endonucleolytic (GO:0090502);;	K01166|7.92959e-170|sot:102600511|(RefSeq) extracellular ribonuclease LE; K01166 ribonuclease T2 [EC:4.6.1.19]	[A]	RNA processing and modification	Ribonuclease T2 family	Extracellular ribonuclease LE OS=Solanum lycopersicum OX=4081 PE=1 SV=2	Ribonuclease T2 OS=Solanum lycopersicum OX=4081 GN=rnale PE=3 SV=1	PREDICTED: extracellular ribonuclease LE [Solanum tuberosum]
Soltu.DM.06G000500	196	316	121	1093	1123	1004	16.3719	26.2029	10.0744	93.5059	95.4597	86.1712	3.22425e-11	7.31192e-10	2.29916	up	--	--	Molecular Function: aspartic-type endopeptidase activity (GO:0004190);; Biological Process: proteolysis (GO:0006508);;	K00924|3.43411e-33|aly:ARALYDRAFT_489138|(RefSeq) aspartyl protease family protein; K00924 kinase [EC:2.7.1.-]	[O]	Posttranslational modification, protein turnover, chaperones	Xylanase inhibitor N-terminal;; Xylanase inhibitor C-terminal;; Eukaryotic aspartyl protease	Aspartic proteinase Asp1 OS=Oryza sativa subsp. japonica OX=39947 GN=ASP1 PE=2 SV=1	Uncharacterized protein OS=Solanum tuberosum OX=4113 GN=102584763 PE=3 SV=1	PREDICTED: aspartic proteinase Asp1-like isoform X1 [Solanum tuberosum]
Soltu.DM.10G001650	5233	7620	6905	16719	17071	14724	198.703	301.934	285.918	593.281	608.392	526.061	8.0317e-10	1.41886e-08	1.30851	up	--	--	Cellular Component: cytoplasm (GO:0005737);;	K08770|0|bdi:104585556|(RefSeq) LOW QUALITY PROTEIN: polyubiquitin; K08770 ubiquitin C	[OR]	--	Ubiquitin family;; Ubiquitin-2 like Rad60 SUMO-like;; Ubiquitin-like domain;; TANK binding kinase 1 ubiquitin-like domain;; Ubiquitin-like domain;; Ubiquitin-2 like Rad60 SUMO-like;; DUF2407 ubiquitin-like domain;; Silencing defective 2 N-terminal ubiquitin domain;; RNA methyltransferase;; Bacterial Ig domain;; Domain of Unknown Function with PDB structure (DUF3861);; Toluene-4-monooxygenase syst…	Polyubiquitin 4 OS=Arabidopsis thaliana OX=3702 GN=UBQ4 PE=3 SV=1	Uncharacterized protein OS=Malus domestica OX=3750 GN=DVH24_004244 PE=4 SV=1	hypothetical protein DVH24_004244 [Malus domestica]
Soltu.DM.04G021440	43	46	51	116	95	91	3.50729	3.82309	4.26636	9.58987	6.94176	7.29442	0.000717378	0.00324016	1.10631	up	[GEPR]	--	Cellular Component: integral component of membrane (GO:0016021);; Biological Process: transmembrane transport (GO:0055085);;	--	[G]	Carbohydrate transport and metabolism	Major Facilitator Superfamily;; Sugar (and other) transporter	--	Uncharacterized protein OS=Solanum tuberosum OX=4113 PE=4 SV=1	PREDICTED: uncharacterized protein LOC102588816 [Solanum tuberosum]
Soltu.DM.08G012870	150	154	105	4313	2922	1997	7.38944	7.91834	5.28399	220.787	151.533	105.389	4.35226e-40	2.65257e-37	4.3954	up	--	--	--	K14861|2.70825e-13|brp:103860367|(RefSeq) uncharacterized LOC103860367	[L]	Replication, recombination and repair	DDE superfamily endonuclease	Protein ALP1-like OS=Arabidopsis thaliana OX=3702 GN=At3g55350 PE=2 SV=1	uncharacterized protein LOC107788979 OS=Nicotiana tabacum OX=4097 GN=LOC107788979 PE=4 SV=1	PREDICTED: uncharacterized protein LOC102599607 [Solanum tuberosum]
Soltu.DM.03G032020	148	201	138	2690	2371	1871	9.2362	11.3509	7.99865	162.053	140.943	113.503	7.77909e-50	7.98503e-47	3.79447	up	[I]	Lipid transport and metabolism	Molecular Function: iron ion binding (GO:0005506);; Biological Process: fatty acid biosynthetic process (GO:0006633);; Cellular Component: integral component of membrane (GO:0016021);; Molecular Function: oxidoreductase activity (GO:0016491);; Biological Process: oxidation-reduction process (GO:0055114);;	K15404|1.17053e-144|smo:SELMODRAFT_230422|(RefSeq) hypothetical protein; K15404 aldehyde decarbonylase [EC:4.1.99.5]	--	--	WAX2 C-terminal domain;; Fatty acid hydroxylase superfamily	Very-long-chain aldehyde decarbonylase CER3 OS=Arabidopsis thaliana OX=3702 GN=CER3 PE=1 SV=1	Uncharacterized protein OS=Solanum tuberosum OX=4113 GN=102594285 PE=3 SV=1	PREDICTED: protein ECERIFERUM 3-like isoform X2 [Solanum tuberosum]
Soltu.DM.03G002260	433	543	547	1698	1018	921	24.399	39.7254	43.3236	80.4163	56.9985	36.1773	2.8051e-05	0.000191425	1.25639	up	[KL]	--	--	K15173|5.77303e-115|brp:103829491|(RefSeq) helicase-like transcription factor CHR28; K15173 transcription termination factor 2 [EC:3.6.4.-]	[KL]	--	SNF2 family N-terminal domain;; Helicase conserved C-terminal domain;; Zinc finger, C3HC4 type (RING finger);; Zinc finger, C3HC4 type (RING finger);; zinc-RING finger domain;; Zinc finger, C3HC4 type (RING finger)	Helicase-like transcription factor CHR28 OS=Arabidopsis thaliana OX=3702 GN=CHR28 PE=1 SV=1	Uncharacterized protein OS=Solanum lycopersicum OX=4081 PE=4 SV=1	PREDICTED: putative SWI/SNF-related matrix-associated actin-dependent regulator of chromatin subfamily A member 3-like 1 isoform X1 [Solanum tuberosum]
Soltu.DM.10G005890	8	17	6	206	222	125	0.539711	1.03415	0.406598	13.1653	14.6433	8.00199	1.06485e-16	5.50867e-15	3.92088	up	--	--	--	K13425|0|sot:107062867|(RefSeq) WRKY transcription factor 22-like; K13425 WRKY transcription factor 22	--	--	WRKY DNA -binding domain	WRKY transcription factor 22 OS=Arabidopsis thaliana OX=3702 GN=WRKY22 PE=2 SV=1	Uncharacterized protein OS=Solanum lycopersicum OX=4081 GN=101258194 PE=4 SV=1	PREDICTED: WRKY transcription factor 22-like [Solanum tuberosum]
Soltu.DM.03G032520	469	310	315	1345	1291	1059	26.4438	17.5152	17.7874	72.9632	70.8249	58.2195	2.03807e-12	5.70279e-11	1.75813	up	[M]	Cell wall/membrane/envelope biogenesis	Molecular Function: GDP-mannose 4,6-dehydratase activity (GO:0008446);; Biological Process: GDP-mannose metabolic process (GO:0019673);;	K01711|0|sot:102580913|(RefSeq) GDP-mannose 4,6 dehydratase 1; K01711 GDPmannose 4,6-dehydratase [EC:4.2.1.47]	[G]	Carbohydrate transport and metabolism	GDP-mannose 4,6 dehydratase;; NAD dependent epimerase/dehydratase family;; RmlD substrate binding domain;; Polysaccharide biosynthesis protein	GDP-mannose 4,6 dehydratase 2 OS=Arabidopsis thaliana OX=3702 GN=MUR1 PE=1 SV=3	Putative GDP-mannose 4,6 dehydratase 1-like OS=Solanum chacoense OX=4108 PE=3 SV=1	PREDICTED: GDP-mannose 4,6 dehydratase 1 [Solanum tuberosum]
Soltu.DM.10G024410	1097	388	378	8042	4739	4163	42.0517	14.7939	15.3034	294.002	175.199	155.684	3.61688e-12	9.6498e-11	3.05114	up	[H]	Coenzyme transport and metabolism	Molecular Function: methionine adenosyltransferase activity (GO:0004478);; Molecular Function: ATP binding (GO:0005524);; Cellular Component: cytosol (GO:0005829);; Biological Process: S-adenosylmethionine biosynthetic process (GO:0006556);; Biological Process: one-carbon metabolic process (GO:0006730);; Molecular Function: metal ion binding (GO:0046872);;	K00789|0|sot:102586863|(RefSeq) S-adenosylmethionine synthase 3-like; K00789 S-adenosylmethionine synthetase [EC:2.5.1.6]	[H]	Coenzyme transport and metabolism	S-adenosylmethionine synthetase, C-terminal domain;; S-adenosylmethionine synthetase, central domain;; S-adenosylmethionine synthetase, N-terminal domain;; 2OG-Fe(II) oxygenase superfamily;; non-haem dioxygenase in morphine synthesis N-terminal	S-adenosylmethionine synthase 2 OS=Nicotiana tabacum OX=4097 GN=SAMS2 PE=2 SV=1	S-adenosylmethionine synthase OS=Solanum tuberosum OX=4113 GN=102586863 PE=3 SV=1	PREDICTED: S-adenosylmethionine synthase 3-like [Solanum tuberosum]
Soltu.DM.05G022200	116	150	142	43	47	79	7.6311	9.9539	9.35045	2.85888	3.15384	5.41107	0.000912332	0.0039788	-1.20073	down	--	--	Molecular Function: GTP binding (GO:0005525);; Biological Process: intracellular protein transport (GO:0006886);; Cellular Component: chloroplast outer membrane (GO:0009707);; Molecular Function: P-P-bond-hydrolysis-driven protein transmembrane transporter activity (GO:0015450);; Cellular Component: integral component of membrane (GO:0016021);; Molecular Function: hydrolase activity (GO:0016787);…	--	--	--	AIG1 family;; 50S ribosome-binding GTPase;; RsgA GTPase	Translocase of chloroplast 34, chloroplastic OS=Arabidopsis thaliana OX=3702 GN=TOC34 PE=1 SV=2	Translocase of chloroplast OS=Solanum tuberosum OX=4113 PE=3 SV=1	translocase of chloroplast 34-like [Solanum tuberosum]
Soltu.DM.03G000970	254	377	339	88	131	88	40.4629	61.4029	54.7864	13.7071	21.1678	14.2261	1.63487e-07	1.84625e-06	-1.59197	down	--	--	Molecular Function: translation initiation factor activity (GO:0003743);; Cellular Component: cytoplasm (GO:0005737);; Biological Process: translational initiation (GO:0006413);;	K03259|1.39198e-152|sot:102580433|(RefSeq) eukaryotic translation initiation factor 4E; K03259 translation initiation factor 4E	[J]	Translation, ribosomal structure and biogenesis	Eukaryotic initiation factor 4E	Eukaryotic translation initiation factor 4E-1 OS=Zea mays OX=4577 PE=2 SV=1	Uncharacterized protein OS=Solanum tuberosum OX=4113 PE=3 SV=1	eukaryotic translation initiation factor 4E [Solanum tuberosum]
Soltu.DM.03G024500	45	68	79	12	11	15	2.16257	3.26176	3.84794	0.611341	0.620787	0.841917	5.75317e-06	4.68297e-05	-2.16229	down	--	--	--	--	--	--	--	--	Uncharacterized protein OS=Capsicum chinense OX=80379 GN=BC332_27118 PE=4 SV=1	hypothetical protein BC332_27118 [Capsicum chinense]
[truncated: 3,472 more rows]

## Sheet: QC01_QC02_QC03_vs_QA61_QA62_QA6
#ID	QC01_Count	QC02_Count	QC03_Count	QA61_Count	QA62_Count	QA63_Count	QC01_FPKM	QC02_FPKM	QC03_FPKM	QA61_FPKM	QA62_FPKM	QA63_FPKM	pValue	FDR	log2FC	regulated	COG_class	COG_class_annotation	GO_annotation	KEGG_annotation	KOG_class	KOG_class_annotation	Pfam_annotation	Swissprot_annotation	TrEMBL_annotation	nr_annotation
[truncated: 2,299 more rows]

[truncated: 16 more sheets: QC01_QC02_QC03_vs_QA121_QA122_Q, QA21_QA22_QA23_vs_QA61_QA62_QA6, QA61_QA62_QA63_vs_QA121_QA122_Q, QC01_QC02_QC03_vs_QD21_QD22_QD2, QC01_QC02_QC03_vs_QD61_QD62_QD6, QC01_QC02_QC03_vs_QD121_QD122_Q, QD21_QD22_QD23_vs_QD61_QD62_QD6, QD61_QD62_QD63_vs_QD121_QD122_Q, QC01_QC02_QC03_vs_QM21_QM22_QM2, QC01_QC02_QC03_vs_QM61_QM62_QM6, QC01_QC02_QC03_vs_QM121_QM122_Q, QM21_QM22_QM23_vs_QM61_QM62_QM6, QM61_QM62_QM63_vs_QM121_QM122_Q, QM21_QM22_QM23_vs_QD21_QD22_QD2, QM61_QM62_QM63_vs_QD61_QD62_QD6, QM121_QM122_QM123_vs_QD121_QD12]
