# Supplementary material for: Transcriptomics Analysis Reveals a More Refined Regulation Mechanism of Methylation in a Drought-Tolerant Variety of Potato
Source: Genes (Basel). 2022 Nov 30;13(12):2260. doi: 10.3390/genes13122260 (PMC9778648; doi:10.3390/genes13122260)
Supplement: Supplementary file 1 [file genes-13-02260-s001.zip › Supplementary Table S9.xlsx]

## Sheet: AC01_AC02_AC03_vs_QC01_QC02_QC0
#ID	AC01_Count	AC02_Count	AC03_Count	QC01_Count	QC02_Count	QC03_Count	AC01_FPKM	AC02_FPKM	AC03_FPKM	QC01_FPKM	QC02_FPKM	QC03_FPKM	pValue	FDR	log2FC	regulated	COG_class	COG_class_annotation	GO_annotation	KEGG_annotation	KOG_class	KOG_class_annotation	Pfam_annotation	Swissprot_annotation	TrEMBL_annotation	nr_annotation
Soltu.DM.08G000950	75	76	131	254	221	192	12.9882	13.2712	22.9388	44.8313	39.4461	34.1941	0.000404838	0.00539886	1.14066	up	[J]	Translation, ribosomal structure and biogenesis	Molecular Function: structural constituent of ribosome (GO:0003735);; Cellular Component: ribosome (GO:0005840);; Biological Process: translation (GO:0006412);;	K02912|1.35047e-84|sot:102595475|(RefSeq) 60S ribosomal protein L32-1; K02912 large subunit ribosomal protein L32e	[J]	Translation, ribosomal structure and biogenesis	Ribosomal protein L32	60S ribosomal protein L32-1 OS=Arabidopsis thaliana OX=3702 GN=RPL32A PE=2 SV=2	Putative 60S ribosomal protein L32-1-like OS=Solanum chacoense OX=4108 PE=4 SV=1	PREDICTED: 60S ribosomal protein L32-1 isoform X1 [Solanum tuberosum]
Soltu.DM.12G010060	1	0	0	851	1462	1388	0.0111458	0	0	7.08782	12.7216	9.19496	4.92677e-71	4.79301e-67	8.02266	up	--	--	Molecular Function: ATP binding (GO:0005524);; Cellular Component: plasma membrane (GO:0005886);; Biological Process: drug transmembrane transport (GO:0006855);; Cellular Component: integral component of membrane (GO:0016021);; Molecular Function: ATPase-coupled transmembrane transporter activity (GO:0042626);; Biological Process: p-coumaryl alcohol transport (GO:1901140);; Biological Process: re…	--	[Q]	Secondary metabolites biosynthesis, transport and catabolism	ABC-2 type transporter	ABC transporter G family member 29 OS=Arabidopsis thaliana OX=3702 GN=ABCG29 PE=2 SV=2	Uncharacterized protein OS=Solanum tuberosum OX=4113 PE=3 SV=1	PREDICTED: LOW QUALITY PROTEIN: ABC transporter G family member 35-like [Solanum tuberosum]
Soltu.DM.03G021700	3	10	12	126	120	368	0.288614	0.857461	1.05546	10.3539	10.0452	29.9275	1.25486e-11	1.16822e-09	3.44952	up	[O]	Posttranslational modification, protein turnover, chaperones	Cellular Component: chloroplast (GO:0009507);;	K13993|7.76897e-158|sot:102584503|(RefSeq) small heat shock protein, chloroplastic; K13993 HSP20 family protein	[O]	Posttranslational modification, protein turnover, chaperones	Hsp20/alpha crystallin family;; HSP20-like domain found in ArsA	Small heat shock protein, chloroplastic OS=Solanum lycopersicum OX=4081 GN=HSP21 PE=2 SV=1	Uncharacterized protein OS=Solanum tuberosum OX=4113 GN=102584503 PE=3 SV=1	PREDICTED: small heat shock protein, chloroplastic [Solanum tuberosum]
Soltu.DM.09G028370	6	14	5	366	491	436	0.326591	0.77981	0.276922	20.906	28.2796	25.1112	8.10175e-43	1.97045e-39	5.04486	up	--	--	--	--	--	--	--	--	Uncharacterized protein OS=Solanum tuberosum OX=4113 GN=102604008 PE=4 SV=1	PREDICTED: uncharacterized protein LOC102604008 isoform X1 [Solanum tuberosum]
Soltu.DM.12G018260	16	24	15	0	0	0	1.77269	2.52307	1.56969	0	0	0	1.01968e-05	0.000255669	-2.63887	down	--	--	Cellular Component: integral component of membrane (GO:0016021);;	--	--	--	--	Hydroxyproline O-arabinosyltransferase 3 OS=Arabidopsis thaliana OX=3702 GN=HPAT3 PE=1 SV=1	Uncharacterized protein OS=Solanum tuberosum OX=4113 PE=4 SV=1	PREDICTED: uncharacterized protein LOC102596193 [Solanum tuberosum]
Soltu.DM.03G000530	52	136	105	204	434	411	2.0398	5.28777	4.20817	8.03121	17.3194	16.4904	0.000104441	0.00180792	1.59117	up	[M]	Cell wall/membrane/envelope biogenesis	Cellular Component: integral component of membrane (GO:0016021);; Molecular Function: cellulose synthase (UDP-forming) activity (GO:0016760);; Biological Process: cellulose biosynthetic process (GO:0030244);; Biological Process: cell wall organization (GO:0071555);;	K10999|9.37558e-120|sly:101263703|(RefSeq) probable cellulose synthase A catalytic subunit 3 [UDP-forming]; K10999 cellulose synthase A [EC:2.4.1.12]	--	--	Cellulose synthase	Cellulose synthase-like protein G1 OS=Arabidopsis thaliana OX=3702 GN=CSLG1 PE=2 SV=1	Uncharacterized protein OS=Solanum tuberosum OX=4113 GN=102599298 PE=3 SV=1	PREDICTED: cellulose synthase-like protein G2 [Solanum tuberosum]
Soltu.DM.08G028720	37	117	89	6	8	5	0.911812	2.73224	2.26576	0.165986	0.201913	0.152702	2.52009e-08	1.2836e-06	-2.79594	down	[RTKL]	--	Molecular Function: protein kinase activity (GO:0004672);; Molecular Function: ATP binding (GO:0005524);; Biological Process: protein phosphorylation (GO:0006468);;	K08269|9.9575e-21|pxb:103927987|(RefSeq) serine/threonine-protein kinase ATG1a-like isoform X1	[T]	Signal transduction mechanisms	Protein of unknown function (DUF1221);; Protein tyrosine kinase;; Protein kinase domain	Light-sensor Protein kinase OS=Ceratodon purpureus OX=3225 GN=PHY1 PE=3 SV=3	Uncharacterized protein OS=Solanum tuberosum OX=4113 GN=102598026 PE=4 SV=1	PREDICTED: serine/threonine-protein kinase PLK4-like [Solanum tuberosum]
Soltu.DM.02G031400	743	1330	1143	172	141	80	42.5628	74.8181	66.3835	9.97984	8.27444	4.60008	4.93308e-16	7.99858e-14	-2.76485	down	--	--	Molecular Function: DNA-binding transcription factor activity (GO:0003700);; Biological Process: regulation of transcription, DNA-templated (GO:0006355);; Molecular Function: sequence-specific DNA binding (GO:0043565);;	K08819|1.20685e-78|thj:104822348|(RefSeq) LOW QUALITY PROTEIN: cyclin-dependent kinase 12; K08819 cyclin-dependent kinase 12/13 [EC:2.7.11.23]	--	--	WRKY DNA -binding domain	Probable WRKY transcription factor 3 OS=Arabidopsis thaliana OX=3702 GN=WRKY3 PE=2 SV=1	Uncharacterized protein OS=Solanum tuberosum OX=4113 PE=4 SV=1	probable WRKY transcription factor 3 [Solanum tuberosum]
Soltu.DM.06G002410	23	17	53	264	500	417	0.977511	0.700246	1.54042	5.6615	9.80535	7.40647	2.66241e-13	3.10195e-11	3.11032	up	[RTKL]	--	Molecular Function: protein kinase activity (GO:0004672);; Molecular Function: ATP binding (GO:0005524);; Biological Process: protein phosphorylation (GO:0006468);;	K08827|0|sot:102600325|(RefSeq) serine/threonine-protein kinase prpf4B-like; K08827 serine/threonine-protein kinase PRP4 [EC:2.7.11.1]	[A]	RNA processing and modification	Protein kinase domain;; Protein tyrosine kinase	Serine/threonine-protein kinase PRP4 homolog OS=Homo sapiens OX=9606 GN=PRPF4B PE=1 SV=3	Uncharacterized protein OS=Solanum tuberosum OX=4113 PE=4 SV=1	PREDICTED: serine/threonine-protein kinase prpf4B-like isoform X2 [Solanum tuberosum]
Soltu.DM.12G024020	0	0	0	84	47	90	0	0	0	37.9489	21.7111	40.9185	4.19525e-16	6.85941e-14	4.49975	up	--	--	Cellular Component: integral component of membrane (GO:0016021);;	--	--	--	--	--	Uncharacterized protein OS=Solanum tuberosum OX=4113 GN=102596570 PE=4 SV=1	PREDICTED: uncharacterized protein LOC102596570 [Solanum tuberosum]
Soltu.DM.08G002290	241	235	190	437	436	558	13.0895	13.5083	11.3537	24.9213	25.3846	31.0525	2.72913e-06	7.97307e-05	1.06329	up	--	--	Molecular Function: DNA-binding transcription factor activity (GO:0003700);; Biological Process: regulation of transcription, DNA-templated (GO:0006355);; Molecular Function: sequence-specific DNA binding (GO:0043565);;	K13425|1.71696e-17|vra:106762383|(RefSeq) probable WRKY transcription factor 27; K13425 WRKY transcription factor 22	--	--	Plant zinc cluster domain;; WRKY DNA -binding domain;; WRKY DNA -binding domain	Probable WRKY transcription factor 11 OS=Arabidopsis thaliana OX=3702 GN=WRKY11 PE=2 SV=2	Uncharacterized protein OS=Solanum tuberosum OX=4113 GN=102579016 PE=4 SV=1	PREDICTED: probable WRKY transcription factor 11 [Solanum tuberosum]
Soltu.DM.10G011480	9	12	12	44	60	31	2.1095	1.04459	2.95298	7.93843	11.3786	8.33639	0.000342697	0.00468907	1.65551	up	--	--	--	--	--	--	--	--	Uncharacterized protein OS=Solanum tuberosum OX=4113 PE=4 SV=1	PREDICTED: uncharacterized protein LOC102603138 [Solanum tuberosum]
Soltu.DM.04G001110	75	81	109	296	531	444	8.7528	9.01246	12.5001	33.2491	60.0365	51.1372	3.34709e-11	3.01502e-09	2.09132	up	--	--	Molecular Function: DNA-binding transcription factor activity (GO:0003700);; Cellular Component: nucleus (GO:0005634);; Biological Process: regulation of transcription, DNA-templated (GO:0006355);; Molecular Function: sequence-specific DNA binding (GO:0043565);;	K09338|0|sot:102598460|(RefSeq) homeobox-leucine zipper protein HAT5-like	[K]	Transcription	Homeobox associated leucine zipper;; Homeodomain;; Homeobox KN domain	Homeobox-leucine zipper protein HAT5 OS=Arabidopsis thaliana OX=3702 GN=HAT5 PE=1 SV=1	Uncharacterized protein OS=Solanum tuberosum OX=4113 GN=102598460 PE=4 SV=1	PREDICTED: homeobox-leucine zipper protein HAT5-like [Solanum tuberosum]
Soltu.DM.09G008630	177	155	196	53	66	97	4.31851	3.76113	5.95323	2.04383	1.70305	2.76069	0.000245569	0.00363626	-1.18713	down	--	--	--	--	--	--	--	--	Uncharacterized protein OS=Solanum lycopersicum OX=4081 PE=4 SV=1	PREDICTED: uncharacterized protein LOC102581598 [Solanum tuberosum]
Soltu.DM.08G015410	14	9	0	236	181	170	1.29743	0.886839	0	20.4449	15.4974	14.978	1.64301e-10	1.28263e-08	3.36309	up	[F]	Nucleotide transport and metabolism	Molecular Function: catalytic activity (GO:0003824);; Biological Process: nucleoside metabolic process (GO:0009116);;	--	--	--	Phosphorylase superfamily	Bark storage protein A OS=Populus deltoides OX=3696 GN=BSPA PE=2 SV=1	Uncharacterized protein OS=Solanum tuberosum OX=4113 GN=102601008 PE=4 SV=1	PREDICTED: bark storage protein A-like [Solanum tuberosum]
Soltu.DM.01G045720	49	102	19	0	0	1	1.51229	3.06383	0.580415	0	0	0.0552907	1.47452e-08	7.99157e-07	-3.32332	down	--	--	--	K15078|4.55457e-120|cic:CICLE_v10000073mg|(RefSeq) hypothetical protein; K15078 structure-specific endonuclease subunit SLX1 [EC:3.6.1.-]	[T]	Signal transduction mechanisms	Rx N-terminal domain;; Leucine rich repeat;; Leucine Rich repeats (2 copies)	Putative disease resistance protein RGA3 OS=Solanum bulbocastanum OX=147425 GN=RGA3 PE=2 SV=2	Uncharacterized protein OS=Solanum tuberosum OX=4113 PE=3 SV=1	PREDICTED: putative disease resistance protein RGA1 [Solanum tuberosum]
Trans_newGene_74	36	68	70	0	0	0	3.50204	7.65077	8.87925	0	0	0	1.9492e-13	2.29852e-11	-4.14965	down	--	--	--	K14546|1.46922e-09|sot:102578394|(RefSeq) WD repeat-containing protein 43; K14546 U3 small nucleolar RNA-associated protein 5	--	--	Reverse transcriptase-like	--	--	PREDICTED: uncharacterized protein LOC107061285 [Solanum tuberosum]
Soltu.DM.04G032460	0	0	0	10	15	31	0	0	0	0.487558	0.72031	1.50701	5.34109e-05	0.00104654	2.42149	up	--	--	--	--	--	--	--	--	Uncharacterized protein OS=Solanum tuberosum OX=4113 PE=4 SV=1	hypothetical protein A4A49_01868 [Nicotiana attenuata]
Trans_newGene_4683	2	0	2	53	63	37	2.05241	0	2.06706	43.24	51.9918	30.5845	1.9013e-10	1.47385e-08	3.4436	up	--	--	--	--	--	--	--	--	--	Casein kinase I isoform delta [Capsicum chinense]
Soltu.DM.04G007430	3256	2544	1894	5722	10817	12677	120.297	93.416	71.3437	209.652	405.455	471.702	1.1687e-07	5.01975e-06	1.76547	up	[O]	Posttranslational modification, protein turnover, chaperones	Molecular Function: ATP binding (GO:0005524);;	K03283|0|sot:102588449|(RefSeq) heat shock cognate 70 kDa protein 2-like; K03283 heat shock 70kDa protein 1/2/6/8	[O]	Posttranslational modification, protein turnover, chaperones	Hsp70 protein;; MreB/Mbl protein	Heat shock cognate 70 kDa protein 2 OS=Solanum lycopersicum OX=4081 GN=HSC-2 PE=2 SV=1	Uncharacterized protein OS=Solanum tuberosum OX=4113 GN=102588449 PE=3 SV=1	PREDICTED: heat shock cognate 70 kDa protein 2-like [Solanum tuberosum]
Soltu.DM.02G033660	17	0	3	111	108	291	2.26257	0.12206	0.501598	14.9772	14.6841	39.784	5.7498e-06	0.000154736	2.65369	up	[O]	Posttranslational modification, protein turnover, chaperones	--	K13993|7.32438e-98|sot:102587639|(RefSeq) 18.1 kDa class I heat shock protein-like; K13993 HSP20 family protein	[O]	Posttranslational modification, protein turnover, chaperones	Hsp20/alpha crystallin family;; HSP20-like domain found in ArsA	18.1 kDa class I heat shock protein (Fragment) OS=Medicago sativa OX=3879 GN=HSP18.1 PE=2 SV=1	Uncharacterized protein OS=Solanum tuberosum OX=4113 GN=102587639 PE=3 SV=1	PREDICTED: 18.1 kDa class I heat shock protein-like [Solanum tuberosum]
Soltu.DM.09G027410	442	315	466	911	1135	1511	27.8184	19.1696	28.8862	55.7526	70.4127	94.4719	2.01642e-07	8.08936e-06	1.45124	up	--	--	Molecular Function: structural molecule activity (GO:0005198);; Cellular Component: nucleus (GO:0005634);; Cellular Component: cytosol (GO:0005829);; Biological Process: ubiquitin-dependent protein catabolic process (GO:0006511);; Cellular Component: proteasome regulatory particle, lid subcomplex (GO:0008541);; Biological Process: proteasome assembly (GO:0043248);;	K03039|0|sot:102598387|(RefSeq) 26S proteasome non-ATPase regulatory subunit 13 homolog B; K03039 26S proteasome regulatory subunit N9	[O]	Posttranslational modification, protein turnover, chaperones	PCI domain	26S proteasome non-ATPase regulatory subunit 13 homolog A OS=Arabidopsis thaliana OX=3702 GN=RPN9A PE=1 SV=1	Uncharacterized protein OS=Solanum tuberosum OX=4113 GN=102598387 PE=4 SV=1	PREDICTED: 26S proteasome non-ATPase regulatory subunit 13 homolog B [Solanum tuberosum]
Soltu.DM.12G014770	69	108	82	191	175	208	9.82992	16.5844	13.2103	25.5004	24.0536	28.0973	0.0001229	0.00205511	1.08078	up	--	--	Molecular Function: nucleic acid binding (GO:0003676);; Molecular Function: endonuclease activity (GO:0004519);; Biological Process: nucleic acid phosphodiester bond hydrolysis (GO:0090305);;	--	--	--	HNH endonuclease	--	Uncharacterized protein OS=Solanum lycopersicum OX=4081 GN=101255669 PE=4 SV=1	uncharacterized protein LOC101255669 isoform X2 [Solanum lycopersicum]
Soltu.DM.08G029180	109	54	50	222	194	242	51.0435	27.2027	26.3352	114.352	103.359	124.291	4.50845e-05	0.000911241	1.46545	up	--	--	--	--	--	--	--	--	Uncharacterized protein OS=Solanum tuberosum OX=4113 PE=4 SV=1	PREDICTED: uncharacterized protein LOC109220985 [Nicotiana attenuata]
Soltu.DM.04G009980	451	411	292	892	780	867	19.3756	18.7949	13.9077	41.2518	36.5591	38.7637	1.667e-06	5.2654e-05	1.09532	up	--	--	Cellular Component: integral component of membrane (GO:0016021);; Biological Process: metal ion transport (GO:0030001);; Molecular Function: metal ion binding (GO:0046872);;	--	--	--	--	--	Uncharacterized protein OS=Solanum tuberosum OX=4113 GN=102599167 PE=4 SV=1	PREDICTED: neurofilament heavy polypeptide-like [Solanum tuberosum]
Trans_newGene_2557	0	0	3	104	170	196	1.73398e-05	2.53061e-05	0.215921	4.57045	7.75998	8.87189	1.4891e-22	5.36545e-20	4.96256	up	[RTKL]	--	--	K17545|6.04715e-94|gra:105796806|(RefSeq) serine/threonine-protein kinase ULK4-like; K17545 serine/threonine-protein kinase ULK4 [EC:2.7.11.1]	[R]	General function prediction only	--	Serine/threonine-protein kinase RUNKEL OS=Arabidopsis thaliana OX=3702 GN=RUK PE=1 SV=1	--	hypothetical protein CQW23_31642 [Capsicum baccatum]
Soltu.DM.02G031070	325	316	276	172	142	126	12.3149	12.5571	11.3478	6.88696	5.77513	4.91374	1.05606e-05	0.000262424	-1.01916	down	--	--	--	--	--	--	--	BAG family molecular chaperone regulator 8, chloroplastic OS=Arabidopsis thaliana OX=3702 GN=BAG1 PE=1 SV=1	Putative BAG family molecular chaperone regulator 8, chloroplastic-like OS=Solanum chacoense OX=4108 PE=4 SV=1	PREDICTED: BAG family molecular chaperone regulator 8, chloroplastic isoform X2 [Solanum tuberosum]
Soltu.DM.07G003350	0	0	0	33	32	66	0	0.047919	0	1.85943	1.61599	3.28835	1.94898e-10	1.49886e-08	3.68366	up	--	--	--	K06617|1.49265e-12|mdm:103401588|(RefSeq) probable galactinol--sucrose galactosyltransferase 6; K06617 raffinose synthase [EC:2.4.1.82]	--	--	--	--	Uncharacterized protein OS=Populus trichocarpa OX=3694 GN=POPTR_018G126400 PE=4 SV=2	hypothetical protein POPTR_018G126400 [Populus trichocarpa]
Soltu.DM.04G003520	29	25	24	347	395	351	3.37137	3.04677	3.06138	12.6832	13.4177	11.9006	3.82003e-42	8.25847e-39	3.60787	up	--	--	Biological Process: defense response (GO:0006952);; Molecular Function: ADP binding (GO:0043531);;	K13457|1.4287e-15|vvi:100258544|(RefSeq) disease resistance protein RPH8A	[T]	Signal transduction mechanisms	NB-ARC domain;; Holliday junction DNA helicase RuvB P-loop domain	Putative late blight resistance protein homolog R1B-19 OS=Solanum demissum OX=50514 GN=R1B-19 PE=5 SV=2	Uncharacterized protein OS=Solanum tuberosum OX=4113 PE=3 SV=1	PREDICTED: putative late blight resistance protein homolog R1A-3 [Solanum tuberosum]
Soltu.DM.02G017060	635	546	378	1103	2059	2461	31.4303	27.2788	19.5161	55.9028	105.856	124.111	5.36434e-07	1.90463e-05	1.69286	up	[O]	Posttranslational modification, protein turnover, chaperones	Biological Process: protein folding (GO:0006457);; Molecular Function: unfolded protein binding (GO:0051082);;	K09510|0|sot:102578742|(RefSeq) dnaJ protein homolog 1-like; K09510 DnaJ homolog subfamily B member 4	[O]	Posttranslational modification, protein turnover, chaperones	DnaJ C terminal domain;; DnaJ domain	DnaJ homolog subfamily B member 13 OS=Mus musculus OX=10090 GN=Dnajb13 PE=1 SV=1	Putative dnaJ subfamily B member 1-like OS=Solanum chacoense OX=4108 PE=4 SV=1	PREDICTED: dnaJ protein homolog 1-like [Solanum tuberosum]
Trans_newGene_6258	13	8	23	0	0	0	1.00703	0.660803	1.72753	0	0	0	0.000268911	0.00388723	-2.17991	down	--	--	--	K12447|1.90592e-44|thj:104808371|(RefSeq) uncharacterized protein LOC104808371; K12447 UDP-sugar pyrophosphorylase [EC:2.7.7.64]	[R]	General function prediction only	gag-polypeptide of LTR copia-type;; Retrotransposon gag protein;; gag-polypeptide of LTR copia-type	--	--	PREDICTED: uncharacterized protein LOC107831402 [Nicotiana tabacum]
Soltu.DM.10G022970	27	12	32	79	65	181	2.01088	0.924511	2.33261	5.60529	4.62325	12.9738	0.000367103	0.00495335	1.73241	up	[E]	Amino acid transport and metabolism	Molecular Function: transporter activity (GO:0005215);; Biological Process: oligopeptide transport (GO:0006857);; Cellular Component: integral component of membrane (GO:0016021);;	K14638|0|sot:102587527|(RefSeq) protein NRT1/ PTR FAMILY 5.6-like	[E]	Amino acid transport and metabolism	POT family;; Major Facilitator Superfamily	Protein NRT1/ PTR FAMILY 5.7 OS=Arabidopsis thaliana OX=3702 GN=NPF5.7 PE=2 SV=2	Uncharacterized protein OS=Solanum tuberosum OX=4113 GN=102587527 PE=4 SV=1	PREDICTED: protein NRT1/ PTR FAMILY 5.6-like [Solanum tuberosum]
Soltu.DM.01G036450	2466	6329	1977	446	1172	508	231.308	604.764	189.893	43.3919	115.884	49.5567	1.56489e-05	0.000370865	-1.93999	down	--	--	Molecular Function: chitin binding (GO:0008061);; Biological Process: defense response to bacterium (GO:0042742);; Biological Process: defense response to fungus (GO:0050832);;	K04730|3.53146e-39|mtr:MTR_6g083270|(RefSeq) Chitinase / Hevein / PR-4 / Wheatwin2	[R]	General function prediction only	Barwin family;; Chitin recognition protein	Wound-induced protein WIN2 OS=Solanum tuberosum OX=4113 GN=WIN2 PE=2 SV=1	Wound-induced protein WIN1 OS=Solanum tuberosum OX=4113 PE=2 SV=1	wound-induced protein WIN2 precursor [Solanum tuberosum]
Soltu.DM.03G034360	21	54	17	152	199	249	2.83091	7.21726	2.337	18.2125	23.5565	29.5979	1.99062e-07	8.00239e-06	2.27484	up	--	--	Cellular Component: monolayer-surrounded lipid storage body (GO:0012511);; Cellular Component: integral component of membrane (GO:0016021);; Biological Process: lipid storage (GO:0019915);;	--	--	--	Oleosin	Oleosin 1 OS=Prunus dulcis OX=3755 GN=OLE1 PE=2 SV=1	Uncharacterized protein OS=Solanum tuberosum OX=4113 PE=4 SV=1	PREDICTED: oleosin 1-like [Solanum tuberosum]
Soltu.DM.10G023790	422	584	723	230	189	272	16.1865	22.3639	28.6527	8.95827	7.54973	10.7002	1.43111e-05	0.00034124	-1.24435	down	--	--	Biological Process: transcription, DNA-templated (GO:0006351);;	K09284|0|sot:102605336|(RefSeq) ethylene-responsive transcription factor RAP2-7-like; K09284 AP2-like factor, euAP2 lineage	--	--	AP2 domain	APETALA2-like protein 1 OS=Oryza sativa subsp. indica OX=39946 GN=AP2-1 PE=2 SV=2	Putative ethylene-responsive transcription factor RAP2-7-like OS=Solanum chacoense OX=4108 PE=4 SV=1	PREDICTED: ethylene-responsive transcription factor RAP2-7-like [Solanum tuberosum]
Trans_newGene_1992	9	16	21	56	79	81	2.16344	3.47367	4.5996	11.6261	16.4012	17.158	1.27784e-05	0.000310012	1.88344	up	--	--	Molecular Function: ATP binding (GO:0005524);; Cellular Component: cytoplasm (GO:0005737);; Cellular Component: integral component of membrane (GO:0016021);; Biological Process: protein refolding (GO:0042026);;	--	--	--	--	--	--	uncharacterized protein LOC107016044 [Solanum pennellii]
Soltu.DM.03G014690	276	252	104	46	43	26	18.6386	16.7039	6.93729	2.97917	2.85346	1.7261	5.30934e-07	1.88855e-05	-2.1027	down	[GEPR]	--	Cellular Component: integral component of membrane (GO:0016021);; Molecular Function: transmembrane transporter activity (GO:0022891);; Biological Process: transmembrane transport (GO:0055085);;	K08150|8.62467e-39|sot:102593131|(RefSeq) inositol transporter 1; K08150 MFS transporter, SP family, solute carrier family 2 (myo-inositol transporter), member 13	[R]	General function prediction only	Sugar (and other) transporter;; Major Facilitator Superfamily;; Fungal trichothecene efflux pump (TRI12)	Hexose carrier protein HEX6 OS=Ricinus communis OX=3988 GN=HEX6 PE=2 SV=1	Uncharacterized protein OS=Solanum tuberosum OX=4113 GN=102589479 PE=3 SV=1	PREDICTED: hexose carrier protein HEX6-like [Solanum tuberosum]
Soltu.DM.08G006180	77	89	110	176	233	196	10.3257	10.757	13.0317	17.2686	23.0071	19.6707	0.000134378	0.00221404	1.06582	up	[QR]	--	Molecular Function: S-adenosylmethionine-dependent methyltransferase activity (GO:0008757);; Biological Process: methylation (GO:0032259);;	--	--	--	Thiopurine S-methyltransferase (TPMT);; Methyltransferase domain;; Methyltransferase domain;; Methyltransferase domain;; Methyltransferase domain	Thiocyanate methyltransferase 1 OS=Arabidopsis thaliana OX=3702 GN=HOL1 PE=1 SV=2	Uncharacterized protein OS=Solanum tuberosum OX=4113 PE=4 SV=1	PREDICTED: thiocyanate methyltransferase 1 [Solanum tuberosum]
Soltu.DM.04G011240	532	650	633	286	272	219	43.2823	55.799	51.4892	22.3249	20.1151	15.9532	2.4022e-08	1.22999e-06	-1.18569	down	--	--	--	K13495|3.69726e-171|sot:102590920|(RefSeq) zeatin O-xylosyltransferase-like; K13495 cis-zeatin O-glucosyltransferase [EC:2.4.1.215]	[GC]	--	UDP-glucoronosyl and UDP-glucosyl transferase	Zeatin O-xylosyltransferase OS=Phaseolus vulgaris OX=3885 GN=ZOX1 PE=2 SV=1	Uncharacterized protein OS=Solanum tuberosum OX=4113 PE=4 SV=1	PREDICTED: zeatin O-xylosyltransferase-like [Solanum tuberosum]
Soltu.DM.08G015050	159	175	75	28	39	59	8.39468	8.84983	4.0341	1.44865	1.96029	3.01514	0.000716585	0.00856951	-1.44162	down	--	--	Cellular Component: integral component of membrane (GO:0016021);;	K18789|2.01418e-96|atr:18446374|(RefSeq) probable glycosyltransferase At5g20260 isoform X1; K18789 xylogalacturonan beta-1,3-xylosyltransferase [EC:2.4.2.41]	[GMW]	--	Exostosin family	Probable glycosyltransferase At5g03795 OS=Arabidopsis thaliana OX=3702 GN=At5g03795 PE=3 SV=2	Uncharacterized protein OS=Solanum tuberosum OX=4113 GN=102595811 PE=3 SV=1	PREDICTED: probable glycosyltransferase At5g03795 [Solanum tuberosum]
Soltu.DM.05G010830	9	17	14	71	83	81	0.450849	0.802298	0.684118	3.40099	4.11106	3.81602	2.22773e-08	1.15279e-06	2.22557	up	--	--	--	K18577|1.3526e-41|mdm:103414113|(RefSeq) mannosylglycoprotein endo-beta-mannosidase-like; K18577 mannosylglycoprotein endo-beta-mannosidase [EC:3.2.1.152]	[R]	General function prediction only	zinc-binding in reverse transcriptase	--	Uncharacterized protein OS=Solanum tuberosum OX=4113 PE=4 SV=1	PREDICTED: uncharacterized protein LOC107059096 [Solanum tuberosum]
Soltu.DM.05G009680	94	64	159	374	552	440	2.21126	1.47934	4.02693	8.04081	12.2969	9.69083	1.74027e-07	7.11353e-06	1.89006	up	--	--	--	K17964|0|sot:102585306|(RefSeq) pentatricopeptide repeat-containing protein At5g57250, mitochondrial; K17964 leucine-rich PPR motif-containing protein, mitochondrial	[R]	General function prediction only	PPR repeat family;; PPR repeat;; PPR repeat;; Pentatricopeptide repeat domain;; Pentacotripeptide-repeat region of PRORP;; Ran-interacting Mog1 protein	Pentatricopeptide repeat-containing protein At5g57250, mitochondrial OS=Arabidopsis thaliana OX=3702 GN=At5g57250 PE=2 SV=2	Uncharacterized protein OS=Solanum tuberosum OX=4113 GN=102585306 PE=4 SV=1	PREDICTED: pentatricopeptide repeat-containing protein At5g57250, mitochondrial [Solanum tuberosum]
Soltu.DM.05G023400	9	2	14	251	218	199	0.421253	0.127464	0.619228	11.3048	9.87352	9.33368	9.18768e-20	2.29186e-17	3.95041	up	[C]	Energy production and conversion	Biological Process: metabolic process (GO:0008152);; Molecular Function: transferase activity, transferring acyl groups, acyl groups converted into alkyl on transfer (GO:0046912);; Molecular Function: cofactor binding (GO:0048037);;	K01648|0|rcu:8258819|(RefSeq) ATP-citrate synthase beta chain protein 2; K01648 ATP citrate (pro-S)-lyase [EC:2.3.3.8]	[C]	Energy production and conversion	Citrate synthase, C-terminal domain	ATP-citrate synthase beta chain protein 1 OS=Oryza sativa subsp. japonica OX=39947 GN=ACLB-1 PE=2 SV=1	ATP-citrate synthase beta chain protein 1 OS=Capsicum baccatum OX=33114 GN=CQW23_01762 PE=4 SV=1	ATP-citrate synthase beta chain protein 1 [Capsicum baccatum]
Soltu.DM.05G023010	656	478	1008	1347	1863	2253	34.6168	25.8902	56.4209	74.6599	105.25	124.943	0.000172368	0.00271856	1.23754	up	[T]	Signal transduction mechanisms	Molecular Function: protein serine/threonine phosphatase activity (GO:0004722);; Biological Process: protein dephosphorylation (GO:0006470);; Molecular Function: metal ion binding (GO:0046872);;	K14497|0|sot:102596252|(RefSeq) protein phosphatase 2C 37-like; K14497 protein phosphatase 2C [EC:3.1.3.16]	[T]	Signal transduction mechanisms	Protein phosphatase 2C	Protein phosphatase 2C 37 OS=Arabidopsis thaliana OX=3702 GN=PP2CA PE=1 SV=1	Uncharacterized protein OS=Solanum tuberosum OX=4113 GN=102596252 PE=3 SV=1	PREDICTED: protein phosphatase 2C 37-like [Solanum tuberosum]
Soltu.DM.12G002050	64	54	84	0	0	0	2.48121	2.07329	3.33283	0	0	0	2.88686e-16	4.80083e-14	-4.50014	down	--	--	Molecular Function: cysteine-type endopeptidase inhibitor activity (GO:0004869);; Biological Process: negative regulation of endopeptidase activity (GO:0010951);;	K08235|5.23184e-08|sot:102584396|(RefSeq) probable xyloglucan endotransglucosylase/hydrolase protein 8; K08235 xyloglucan:xyloglucosyl transferase [EC:2.4.1.207]	--	--	Cystatin domain	--	Uncharacterized protein OS=Solanum tuberosum OX=4113 GN=102594568 PE=4 SV=1	PREDICTED: uncharacterized protein LOC102594568 [Solanum tuberosum]
Soltu.DM.01G006570	51	113	39	0	6	1	4.16782	10.8667	3.86329	0	0.418029	0.0611341	1.15646e-06	3.7702e-05	-2.81291	down	--	--	Cellular Component: membrane (GO:0016020);;	K03021|1.34479e-35|mtr:MTR_8g023445|(RefSeq) DNA-directed RNA polymerase; K03021 DNA-directed RNA polymerase III subunit RPC2 [EC:2.7.7.6]	[R]	General function prediction only	Leucine rich repeat;; Leucine Rich repeats (2 copies);; Leucine Rich Repeat;; Leucine rich repeat N-terminal domain;; Leucine Rich repeat	Receptor-like protein EIX2 OS=Solanum lycopersicum OX=4081 GN=EIX2 PE=1 SV=2	Uncharacterized protein OS=Solanum tuberosum OX=4113 PE=4 SV=1	PREDICTED: LRR receptor-like serine/threonine-protein kinase FLS2 isoform X1 [Solanum tuberosum]
Soltu.DM.09G004310	662	483	242	1000	1199	1761	41.9489	31.314	17.1921	70.9193	89.3649	124.963	0.00027201	0.00391927	1.35381	up	--	--	--	--	--	--	--	--	Uncharacterized protein OS=Solanum tuberosum OX=4113 GN=102596945 PE=4 SV=1	PREDICTED: uncharacterized protein LOC102596945 [Solanum tuberosum]
Trans_newGene_5830	58	51	62	0	3	0	2.83999	2.12653	2.82709	0	0.288253	0	1.80945e-11	1.65288e-09	-3.66709	down	--	--	--	K04730|1.999e-15|gmx:100499627|(RefSeq) LRR receptor-like kinase	--	--	--	Protein STRUBBELIG-RECEPTOR FAMILY 3 OS=Arabidopsis thaliana OX=3702 GN=SRF3 PE=1 SV=1	--	PREDICTED: translocase of chloroplast 120, chloroplastic [Solanum tuberosum]
Soltu.DM.04G001750	4	0	2	84	49	69	0.32189	0	0.332918	5.34426	1.82088	2.35125	2.87281e-11	2.59983e-09	3.51142	up	--	--	Molecular Function: purine ribonucleoside binding (GO:0032550);; Molecular Function: adenyl ribonucleotide binding (GO:0032559);; Molecular Function: anion binding (GO:0043168);;	K13457|7.35648e-11|atr:18434724|(RefSeq) disease resistance protein RPM1-like; K13457 disease resistance protein RPM1	[T]	Signal transduction mechanisms	Rx N-terminal domain	Probable disease resistance protein RDL5 OS=Arabidopsis thaliana OX=3702 GN=RDL5 PE=3 SV=1	Uncharacterized protein OS=Solanum tuberosum OX=4113 PE=4 SV=1	putative late blight resistance protein homolog R1A-3 [Solanum pennellii]
Soltu.DM.07G027170	44	28	38	111	79	89	8.083	5.8592	7.78102	21.392	15.906	16.8534	0.000511381	0.00653522	1.2147	up	--	--	--	--	[P]	Inorganic ion transport and metabolism	Heavy-metal-associated domain	Heavy metal-associated isoprenylated plant protein 32 OS=Arabidopsis thaliana OX=3702 GN=HIPP32 PE=2 SV=1	Uncharacterized protein OS=Solanum tuberosum OX=4113 PE=4 SV=1	PREDICTED: uncharacterized protein LOC104237908 isoform X2 [Nicotiana sylvestris]
Trans_newGene_223	37	17	35	5	1	0	4.13587	1.86429	3.90139	0.810594	0.201009	0	0.000363052	0.00491232	-2.10672	down	[O]	Posttranslational modification, protein turnover, chaperones	Molecular Function: ATP binding (GO:0005524);; Molecular Function: 2-alkenal reductase [NAD(P)] activity (GO:0032440);; Biological Process: oxidation-reduction process (GO:0055114);;	K03283|3.3614e-19|egr:104430869|(RefSeq) heat shock 70 kDa protein cognate 1-like	[O]	Posttranslational modification, protein turnover, chaperones	--	Heat shock 70 kDa protein OS=Glycine max OX=3847 GN=HSP70 PE=3 SV=1	--	PREDICTED: uncharacterized protein LOC102597210 isoform X1 [Solanum tuberosum]
Soltu.DM.09G007230	120	91	160	33	53	42	4.62206	3.3215	5.89371	1.22543	2.22894	1.80464	0.000166603	0.0026501	-1.3769	down	--	--	--	--	--	--	--	--	myosin-9-like isoform X1 OS=Capsicum annuum OX=4072 GN=LOC107842945 PE=4 SV=1	PREDICTED: interaptin-like isoform X1 [Solanum tuberosum]
Soltu.DM.07G025870	99	60	73	191	206	295	8.76503	5.32525	6.61901	16.899	18.5642	26.3974	6.99492e-06	0.000183423	1.45254	up	[R]	General function prediction only	--	K07976|2.16943e-125|sot:102579847|(RefSeq) septum-promoting GTP-binding protein 1-like; K07976 Rab family, other	[R]	General function prediction only	Ras family;; Ras of Complex, Roc, domain of DAPkinase	Septum-promoting GTP-binding protein 1 OS=Schizosaccharomyces pombe (strain 972 / ATCC 24843) OX=284812 GN=spg1 PE=1 SV=1	Uncharacterized protein OS=Solanum lycopersicum OX=4081 PE=4 SV=1	PREDICTED: septum-promoting GTP-binding protein 1-like isoform X1 [Solanum tuberosum]
Soltu.DM.12G007260	9	0	10	95	114	146	0.458225	0.0445811	0.821266	5.35633	7.20571	7.68518	2.73007e-08	1.37971e-06	2.97467	up	--	--	--	--	--	--	--	--	Uncharacterized protein OS=Solanum tuberosum OX=4113 PE=4 SV=1	--
Soltu.DM.11G020440	2880	3002	2045	6824	8838	11665	92.3131	97.5192	67.9343	230.222	305.02	396.886	3.47996e-10	2.59423e-08	1.6924	up	[O]	Posttranslational modification, protein turnover, chaperones	Molecular Function: ATP binding (GO:0005524);;	K03283|0|sot:102594883|(RefSeq) heat shock cognate 70 kDa protein; K03283 heat shock 70kDa protein 1/2/6/8	[O]	Posttranslational modification, protein turnover, chaperones	Hsp70 protein;; MreB/Mbl protein;; NAD-specific glutamate dehydrogenase	Heat shock cognate 70 kDa protein OS=Petunia hybrida OX=4102 GN=HSP70 PE=2 SV=1	Uncharacterized protein OS=Solanum tuberosum OX=4113 GN=102594883 PE=3 SV=1	PREDICTED: heat shock cognate 70 kDa protein [Solanum tuberosum]
Soltu.DM.03G034400	501	1064	538	315	285	287	29.0066	60.3989	31.6858	18.7643	17.2031	17.3677	0.000427778	0.0056429	-1.14491	down	[O]	Posttranslational modification, protein turnover, chaperones	Biological Process: protein peptidyl-prolyl isomerization (GO:0000413);; Molecular Function: peptidyl-prolyl cis-trans isomerase activity (GO:0003755);; Biological Process: protein folding (GO:0006457);; Cellular Component: chloroplast (GO:0009507);;	K03768|0|sot:102581487|(RefSeq) peptidyl-prolyl cis-trans isomerase CYP26-2, chloroplastic; K03768 peptidyl-prolyl cis-trans isomerase B (cyclophilin B) [EC:5.2.1.8]	[O]	Posttranslational modification, protein turnover, chaperones	Cyclophilin type peptidyl-prolyl cis-trans isomerase/CLD	Peptidyl-prolyl cis-trans isomerase CYP26-2, chloroplastic OS=Arabidopsis thaliana OX=3702 GN=CYP26-2 PE=2 SV=1	Uncharacterized protein OS=Solanum tuberosum OX=4113 GN=102581487 PE=4 SV=1	PREDICTED: peptidyl-prolyl cis-trans isomerase CYP26-2, chloroplastic [Solanum tuberosum]
Trans_newGene_4642	130	65	118	0	0	0	6.24263	3.14748	5.80259	0	0	0	6.49836e-20	1.68585e-17	-4.94005	down	--	--	--	K03243|9.34978e-24|sot:102597162|(RefSeq) eukaryotic translation initiation factor 5B-like; K03243 translation initiation factor 5B	--	--	--	--	--	protein DYAD-like isoform X1 [Solanum lycopersicum]
Soltu.DM.06G013520	401	440	263	155	146	160	31.4526	36.0832	22.0304	12.6757	12.3132	12.8462	1.04954e-05	0.000261138	-1.19086	down	--	--	Cellular Component: mitochondrial inner membrane (GO:0005743);; Molecular Function: oxidoreductase activity, acting on NAD(P)H (GO:0016651);; Biological Process: respiratory electron transport chain (GO:0022904);;	K03949|1.7288e-68|spen:107023931|(RefSeq) probable NADH dehydrogenase [ubiquinone] 1 alpha subcomplex subunit 5, mitochondrial; K03949 NADH dehydrogenase (ubiquinone) 1 alpha subcomplex subunit 5	[C]	Energy production and conversion	ETC complex I subunit conserved region	Probable NADH dehydrogenase [ubiquinone] 1 alpha subcomplex subunit 5, mitochondrial OS=Arabidopsis thaliana OX=3702 GN=At5g52840 PE=1 SV=1	Uncharacterized protein OS=Solanum tuberosum OX=4113 GN=102579808 PE=4 SV=1	probable NADH dehydrogenase [ubiquinone] 1 alpha subcomplex subunit 5, mitochondrial [Solanum pennellii]
Soltu.DM.04G005370	118	97	89	10	3	20	12.0622	10.1853	9.82421	0.856344	0.220736	2.2075	4.64959e-07	1.69414e-05	-2.48641	down	--	--	--	K13457|3.42076e-109|cit:102617228|(RefSeq) disease resistance protein RPP13-like; K13457 disease resistance protein RPM1	[T]	Signal transduction mechanisms	NB-ARC domain;; Rx N-terminal domain	Disease resistance protein RPP13 OS=Arabidopsis thaliana OX=3702 GN=RPP13 PE=2 SV=2	Uncharacterized protein OS=Solanum tuberosum OX=4113 PE=4 SV=1	hypothetical protein BC332_12896 [Capsicum chinense]
Trans_newGene_3080	4	0	0	10	177	100	0.161404	0	0	0.311542	4.60258	2.61635	5.29332e-05	0.00103927	2.42274	up	--	--	--	--	--	--	--	RNA-binding protein 2 OS=Medicago truncatula OX=3880 GN=RBP2 PE=2 SV=1	--	PREDICTED: uncharacterized protein LOC102590449 [Solanum tuberosum]
Soltu.DM.04G024430	116	102	114	46	31	41	10.7461	9.00504	10.938	4.47222	3.04497	3.93563	1.19066e-05	0.000291771	-1.38152	down	--	--	--	--	--	--	--	--	uncharacterized protein LOC107872078 OS=Capsicum annuum OX=4072 GN=LOC107872078 PE=4 SV=1	PREDICTED: uncharacterized protein LOC102596473 isoform X1 [Solanum tuberosum]
Soltu.DM.12G007760	13	27	15	92	54	80	1.17333	2.60929	1.45483	8.50215	5.40521	7.61691	6.55866e-05	0.00124378	1.72293	up	--	--	Molecular Function: DNA binding (GO:0003677);; Molecular Function: DNA-binding transcription factor activity (GO:0003700);; Cellular Component: nucleus (GO:0005634);; Biological Process: regulation of transcription, DNA-templated (GO:0006355);; Molecular Function: protein dimerization activity (GO:0046983);;	K09260|1.03831e-79|spen:107027318|(RefSeq) agamous-like MADS-box protein AGL19; K09260 MADS-box transcription enhancer factor 2A	[K]	Transcription	SRF-type transcription factor (DNA-binding and dimerisation domain);; K-box region	MADS-box protein SOC1 OS=Arabidopsis thaliana OX=3702 GN=SOC1 PE=1 SV=1	Uncharacterized protein OS=Solanum lycopersicum OX=4081 GN=101267688 PE=4 SV=1	PREDICTED: MADS-box protein SOC1-like [Solanum tuberosum]
Soltu.DM.01G046440	780	730	918	347	369	295	25.0849	25.464	31.8246	12.8378	15.1558	10.574	2.05038e-09	1.35694e-07	-1.22776	down	--	--	--	--	--	--	CASC3/Barentsz eIF4AIII binding	--	Uncharacterized protein OS=Solanum tuberosum OX=4113 GN=102584382 PE=4 SV=1	PREDICTED: protein CASC3 [Solanum tuberosum]
Soltu.DM.08G008670	218	442	158	81	28	44	9.74351	19.4318	7.28754	3.99463	1.41583	2.1337	1.20221e-05	0.000293862	-1.9921	down	--	--	--	--	--	--	--	--	Uncharacterized protein OS=Solanum tuberosum OX=4113 GN=102579452 PE=4 SV=1	PREDICTED: intracellular protein transport protein USO1-like isoform X1 [Solanum tuberosum]
Soltu.DM.02G000380	877	625	569	1352	1467	2070	94.3378	71.7662	63.5277	146.463	155.448	225.295	1.43359e-05	0.000341413	1.17401	up	--	--	--	--	[T]	Signal transduction mechanisms	--	--	Uncharacterized protein OS=Solanum tuberosum OX=4113 GN=102604706 PE=4 SV=1	PREDICTED: uncharacterized protein LOC102604706 isoform X2 [Solanum tuberosum]
Soltu.DM.10G028980	32	41	53	0	0	1	3.18273	3.66951	4.58997	0	0	0.114517	1.59104e-10	1.25331e-08	-3.62068	down	--	--	Cellular Component: integral component of membrane (GO:0016021);;	--	--	--	--	--	Uncharacterized protein OS=Solanum tuberosum OX=4113 PE=4 SV=1	uncharacterized protein LOC107013726 isoform X1 [Solanum pennellii]
Soltu.DM.04G007580	140	104	98	226	259	312	12.3747	9.42188	9.13473	20.9384	24.7453	28.9115	2.60337e-05	0.000569143	1.15379	up	--	--	--	K07466|2.9771e-136|sot:102586504|(RefSeq) replication protein A 70 kDa DNA-binding subunit B-like; K07466 replication factor A1	--	--	--	--	Putative replication protein A 70 kDa DNA-binding subunit B-like OS=Solanum chacoense OX=4108 PE=4 SV=1	PREDICTED: replication protein A 70 kDa DNA-binding subunit A-like [Solanum tuberosum]
Soltu.DM.02G008060	1560	2513	714	674	176	179	69.1765	117.608	33.4801	29.7086	7.73668	7.54281	0.00039512	0.00528738	-1.74128	down	--	--	--	K13420|5.46593e-29|sly:101259509|(RefSeq) LRR receptor-like serine/threonine-protein kinase FLS2; K13420 LRR receptor-like serine/threonine-protein kinase FLS2 [EC:2.7.11.1]	--	--	Leucine rich repeat	Uncharacterized protein At4g06744 OS=Arabidopsis thaliana OX=3702 GN=At4g06744 PE=2 SV=1	Putative ovule protein (Fragment) OS=Solanum chacoense OX=4108 PE=4 SV=1	PREDICTED: uncharacterized protein At4g06744-like, partial [Solanum tuberosum]
Soltu.DM.05G010890	104	73	32	12	17	8	18.7481	12.3213	5.56009	2.18461	2.95294	1.44333	0.000110874	0.00189235	-1.92762	down	--	--	Cellular Component: membrane (GO:0016020);;	--	--	--	--	TLC domain-containing protein At5g14285 OS=Arabidopsis thaliana OX=3702 GN=At5g14285 PE=2 SV=1	Uncharacterized protein OS=Solanum lycopersicum OX=4081 PE=4 SV=1	hypothetical protein A4A49_34973 [Nicotiana attenuata]
Soltu.DM.01G029730	0	1	0	141	234	248	0	0.158583	0	15.974	39.4809	48.9468	1.07071e-30	8.33316e-28	5.7605	up	--	--	--	--	--	--	--	--	Putative ovule protein OS=Solanum chacoense OX=4108 PE=4 SV=1	PREDICTED: uncharacterized protein LOC102596734 isoform X1 [Solanum tuberosum]
Soltu.DM.01G042550	59	60	48	123	139	201	5.9102	5.51951	4.03644	9.95146	12.1672	16.1583	2.86987e-05	0.000620434	1.35547	up	[R]	General function prediction only	--	K03453|0|sot:102593356|(RefSeq) probable sodium/metabolite cotransporter BASS1, chloroplastic; K03453 bile acid:Na+ symporter, BASS family	[P]	Inorganic ion transport and metabolism	Sodium Bile acid symporter family;; SBF-like CPA transporter family (DUF4137);; Ring finger domain;; RING-like zinc finger;; RING-H2 zinc finger domain;; Zinc finger, C3HC4 type (RING finger);; Zinc finger, C3HC4 type (RING finger);; zinc-RING finger domain;; RING-type zinc-finger;; Anaphase-promoting complex subunit 11 RING-H2 finger	Probable sodium/metabolite cotransporter BASS1, chloroplastic OS=Arabidopsis thaliana OX=3702 GN=BASS1 PE=2 SV=1	Uncharacterized protein OS=Solanum lycopersicum OX=4081 PE=4 SV=1	PREDICTED: probable sodium/metabolite cotransporter BASS1, chloroplastic isoform X2 [Solanum tuberosum]
Soltu.DM.12G009930	11	7	6	72	52	58	3.55409	2.55132	2.14256	23.061	16.6923	18.9653	4.65065e-08	2.21784e-06	2.42537	up	--	--	Cellular Component: integral component of membrane (GO:0016021);; Molecular Function: cellulose synthase (UDP-forming) activity (GO:0016760);; Biological Process: cellulose biosynthetic process (GO:0030244);; Biological Process: cell wall organization (GO:0071555);;	--	--	--	--	Cellulose synthase-like protein E2 OS=Oryza sativa subsp. japonica OX=39947 GN=CSLE2 PE=2 SV=1	Putative ovule protein OS=Solanum chacoense OX=4108 PE=3 SV=1	cellulose synthase-like protein E6 isoform X2 [Solanum lycopersicum]
Soltu.DM.02G028370	448	328	316	193	95	132	25.6631	17.3395	16.3341	8.61862	5.34754	6.03965	8.40915e-05	0.00152299	-1.27093	down	[RTKL]	--	Molecular Function: protein kinase activity (GO:0004672);; Molecular Function: ATP binding (GO:0005524);; Biological Process: protein phosphorylation (GO:0006468);; Cellular Component: integral component of membrane (GO:0016021);;	K04730|7.71217e-61|smo:SELMODRAFT_134124|(RefSeq) hypothetical protein	--	--	Protein kinase domain;; Protein tyrosine kinase;; Leucine Rich repeats (2 copies);; Leucine rich repeat	Probable inactive receptor kinase At5g67200 OS=Arabidopsis thaliana OX=3702 GN=At5g67200 PE=1 SV=1	Uncharacterized protein OS=Solanum tuberosum OX=4113 GN=102595768 PE=4 SV=1	PREDICTED: probable inactive receptor kinase At5g67200 [Solanum tuberosum]
Soltu.DM.12G002610	124	131	91	56	20	34	16.6637	17.3244	12.3549	7.65589	2.84348	4.90758	0.000559645	0.0070116	-1.42546	down	--	--	--	--	--	--	Rapid ALkalinization Factor (RALF)	Protein RALF-like 31 OS=Arabidopsis thaliana OX=3702 GN=RALFL31 PE=3 SV=1	Uncharacterized protein OS=Solanum tuberosum OX=4113 GN=102581871 PE=4 SV=1	PREDICTED: protein RALF-like 33 [Solanum tuberosum]
Soltu.DM.04G033800	83	79	59	167	159	178	17.661	12.2887	6.58939	16.7678	19.6034	23.6219	2.84845e-05	0.000616489	1.12651	up	[E]	Amino acid transport and metabolism	--	K16296|0|sot:102601286|(RefSeq) serine carboxypeptidase-like 11; K16296 serine carboxypeptidase-like clade I [EC:3.4.16.-]	[OE]	--	Serine carboxypeptidase	Serine carboxypeptidase-like 19 OS=Arabidopsis thaliana OX=3702 GN=SCPL19 PE=1 SV=1	Uncharacterized protein OS=Solanum tuberosum OX=4113 PE=3 SV=1	PREDICTED: serine carboxypeptidase-like 11 [Solanum tuberosum]
Soltu.DM.02G013170	30	24	18	92	93	127	5.0636	3.29506	2.12659	3.78267	3.79152	5.03331	2.27429e-07	9.02156e-06	1.8944	up	[C]	Energy production and conversion	Molecular Function: oxidoreductase activity, acting on CH-OH group of donors (GO:0016614);; Molecular Function: flavin adenine dinucleotide binding (GO:0050660);; Biological Process: oxidation-reduction process (GO:0055114);;	--	--	--	FAD binding domain;; Berberine and berberine like	Berberine bridge enzyme-like 8 OS=Arabidopsis thaliana OX=3702 GN=At1g30700 PE=2 SV=1	reticuline oxidase-like protein OS=Capsicum annuum OX=4072 GN=LOC107859060 PE=3 SV=1	PREDICTED: reticuline oxidase-like protein [Solanum tuberosum]
Trans_newGene_6288	0	0	0	336	530	566	0	0	0	16.1699	24.4361	27.3091	3.66829e-48	1.42748e-44	7.01258	up	--	--	--	--	--	--	--	--	--	PREDICTED: uncharacterized protein LOC104109294 isoform X1 [Nicotiana tomentosiformis]
Soltu.DM.04G004940	41	35	46	0	0	0	3.16684	2.7068	3.6151	0	0	0	1.66268e-11	1.53321e-09	-3.83936	down	--	--	Cellular Component: membrane (GO:0016020);;	K07393|4.13676e-07|aly:ARALYDRAFT_356687|(RefSeq) hypothetical protein; K07393 glutathionyl-hydroquinone reductase [EC:1.8.5.7]	--	--	Plant protein of unknown function	Putative UPF0481 protein At3g02645 OS=Arabidopsis thaliana OX=3702 GN=At3g02645 PE=3 SV=1	Uncharacterized protein OS=Solanum tuberosum OX=4113 PE=4 SV=1	PREDICTED: putative UPF0481 protein At3g02645 [Solanum tuberosum]
Soltu.DM.01G041480	303	813	824	201	269	255	11.9778	29.645	32.7731	7.77285	10.9552	11.1246	0.000838586	0.00972164	-1.26215	down	[RTKL]	--	Molecular Function: protein serine/threonine kinase activity (GO:0004674);; Molecular Function: ATP binding (GO:0005524);; Biological Process: protein phosphorylation (GO:0006468);; Cellular Component: integral component of membrane (GO:0016021);;	K04730|2.22075e-94|dosa:Os01t0818600-01|(RAP-DB) Similar to Leucine-rich repeat transmembrane protein kinase.	--	--	Protein tyrosine kinase;; Protein kinase domain;; Leucine rich repeat;; Leucine Rich repeats (2 copies);; Leucine rich repeat N-terminal domain	Probable leucine-rich repeat receptor-like protein kinase At5g49770 OS=Arabidopsis thaliana OX=3702 GN=At5g49770 PE=1 SV=1	Uncharacterized protein OS=Solanum lycopersicum OX=4081 PE=3 SV=1	PREDICTED: probable leucine-rich repeat receptor-like protein kinase At5g49770 [Solanum tuberosum]
Soltu.DM.01G034380	99	97	86	49	34	42	12.0726	11.0313	7.56356	5.11881	2.95461	5.50301	0.000640093	0.00781813	-1.0849	down	--	--	Cellular Component: Golgi membrane (GO:0000139);; Cellular Component: integral component of membrane (GO:0016021);; Molecular Function: transferase activity, transferring glycosyl groups (GO:0016757);; Biological Process: cell wall organization (GO:0071555);;	K11714|0|sot:102591057|(RefSeq) UDP-D-xylose:L-fucose alpha-1,3-D-xylosyltransferase MGP4; K11714 rhamnogalacturonan II specific xylosyltransferase [EC:2.4.2.-]	--	--	Nucleotide-diphospho-sugar transferase	UDP-D-xylose:L-fucose alpha-1,3-D-xylosyltransferase MGP4 OS=Arabidopsis thaliana OX=3702 GN=MGP4 PE=2 SV=1	Glycosyltransferase OS=Solanum tuberosum OX=4113 GN=102591057 PE=3 SV=1	PREDICTED: UDP-D-xylose:L-fucose alpha-1,3-D-xylosyltransferase MGP4 [Solanum tuberosum]
Soltu.DM.01G025080	13	11	15	75	24	100	0.494673	0.436405	0.549625	2.64141	0.876694	3.61534	0.000489406	0.00630621	1.77966	up	--	--	Molecular Function: catalytic activity (GO:0003824);;	K06611|0|sot:102595658|(RefSeq) stachyose synthase; K06611 stachyose synthetase [EC:2.4.1.67]	--	--	Raffinose synthase or seed imbibition protein Sip1	Stachyose synthase OS=Pisum sativum OX=3888 GN=STS1 PE=1 SV=1	Uncharacterized protein OS=Solanum tuberosum OX=4113 GN=102595658 PE=4 SV=1	PREDICTED: stachyose synthase [Solanum tuberosum]
Soltu.DM.07G021350	874	832	1113	374	452	438	35.2949	31.5468	47.2524	15.9204	18.7604	17.3296	2.04864e-07	8.20174e-06	-1.11983	down	[Q]	Secondary metabolites biosynthesis, transport and catabolism	Molecular Function: monooxygenase activity (GO:0004497);; Molecular Function: iron ion binding (GO:0005506);; Cellular Component: integral component of membrane (GO:0016021);; Molecular Function: oxidoreductase activity, acting on paired donors, with incorporation or reduction of molecular oxygen (GO:0016705);; Molecular Function: heme binding (GO:0020037);; Biological Process: oxidation-reductio…	K07428|0|sot:102584840|(RefSeq) cytochrome P450 CYP72A219-like; K07428 cytochrome P450 family 4 subfamily X [EC:1.14.14.1]	[QI]	--	Cytochrome P450	Cytochrome P450 CYP72A219 OS=Panax ginseng OX=4054 PE=2 SV=1	Uncharacterized protein OS=Solanum lycopersicum OX=4081 PE=4 SV=1	PREDICTED: cytochrome P450 CYP72A219-like [Solanum tuberosum]
Soltu.DM.07G002450	36	87	55	3	4	5	2.53817	8.49851	6.50082	0.310265	0.416604	0.401406	1.25586e-08	6.88315e-07	-2.89617	down	--	--	Biological Process: signal transduction (GO:0007165);; Biological Process: defense response to bacterium (GO:0042742);; Molecular Function: ADP binding (GO:0043531);;	K19613|9.19672e-07|pmum:103336300|(RefSeq) TMV resistance protein N-like	--	--	--	TMV resistance protein N OS=Nicotiana glutinosa OX=35889 GN=N PE=1 SV=1	Uncharacterized protein OS=Solanum tuberosum OX=4113 PE=4 SV=1	PREDICTED: TMV resistance protein N-like [Solanum tuberosum]
Soltu.DM.03G020490	72	30	69	276	284	294	6.0708	2.71515	6.10387	24.1095	25.5295	25.9059	2.93735e-09	1.88097e-07	2.09467	up	--	--	--	K19761|3.11499e-135|sot:102588681|(RefSeq) putative gamma-glutamylcyclotransferase At3g02910; K19761 gamma-glutamylaminecyclotransferase [EC:2.3.2.-]	[S]	Function unknown	Gamma-glutamyl cyclotransferase, AIG2-like	Putative gamma-glutamylcyclotransferase At3g02910 OS=Arabidopsis thaliana OX=3702 GN=At3g02910 PE=2 SV=2	Uncharacterized protein OS=Solanum tuberosum OX=4113 GN=102588681 PE=4 SV=1	PREDICTED: putative gamma-glutamylcyclotransferase At3g02910 [Solanum tuberosum]
Soltu.DM.02G029230	157	226	125	66	36	42	9.24666	13.175	7.49379	3.94856	2.19487	2.55914	1.09875e-05	0.000272336	-1.62471	down	[R]	General function prediction only	Biological Process: lipid catabolic process (GO:0016042);; Molecular Function: hydrolase activity (GO:0016787);;	K16815|7.20209e-08|gsl:Gasu_03780|(RefSeq) hypothetical protein; K16815 calcium-independent phospholipase A2-gamma	[I]	Lipid transport and metabolism	Patatin-like phospholipase	Patatin-like protein 1 OS=Oryza sativa subsp. indica OX=39946 GN=PLP1 PE=3 SV=1	Patatin OS=Solanum tuberosum OX=4113 GN=102589148 PE=3 SV=1	PREDICTED: patatin-like protein 3 [Solanum tuberosum]
Soltu.DM.01G003360	93	121	86	11	11	6	22.9959	22.669	18.105	1.3804	1.51936	0.979738	5.52641e-13	6.21545e-11	-2.94456	down	[E]	Amino acid transport and metabolism	--	K14272|0|sot:102591453|(RefSeq) glutamate--glyoxylate aminotransferase 2-like; K14272 glutamate--glyoxylate aminotransferase [EC:2.6.1.44]	[E]	Amino acid transport and metabolism	Aminotransferase class I and II	Glutamate--glyoxylate aminotransferase 2 OS=Arabidopsis thaliana OX=3702 GN=GGAT2 PE=1 SV=1	Putative glutamate--glyoxylate aminotransferase 2-like OS=Solanum chacoense OX=4108 PE=4 SV=1	PREDICTED: glutamate--glyoxylate aminotransferase 2-like [Solanum tuberosum]
Soltu.DM.10G008940	1	4	7	101	132	170	0.0232047	0.0733601	0.150475	1.94771	2.59311	3.25879	2.31696e-17	4.33471e-15	3.98868	up	--	--	--	--	--	--	Plant specific eukaryotic initiation factor 4B	Eukaryotic translation initiation factor 4B1 OS=Triticum aestivum OX=4565 GN=EIF4B PE=1 SV=1	Uncharacterized protein OS=Solanum lycopersicum OX=4081 GN=101256330 PE=4 SV=1	eukaryotic translation initiation factor 4B3 [Solanum lycopersicum]
Soltu.DM.12G027630	116	55	131	247	323	268	2.64456	1.41416	3.35558	3.76642	6.58128	3.9923	0.000208933	0.00317347	1.32482	up	--	--	--	--	--	--	--	--	Putative ovule protein OS=Solanum chacoense OX=4108 PE=4 SV=1	PREDICTED: uncharacterized protein LOC102589232 [Solanum tuberosum]
Soltu.DM.06G018860	65	125	145	33	35	17	3.26824	6.20624	7.31311	1.60777	1.75633	0.855109	0.000111677	0.00190279	-1.6736	down	--	--	Molecular Function: NAD+ ADP-ribosyltransferase activity (GO:0003950);;	--	--	--	RCD1-SRO-TAF4 (RST) plant domain	Inactive poly [ADP-ribose] polymerase RCD1 OS=Arabidopsis thaliana OX=3702 GN=RCD1 PE=1 SV=1	Uncharacterized protein OS=Solanum tuberosum OX=4113 GN=102582509 PE=4 SV=1	PREDICTED: inactive poly [ADP-ribose] polymerase RCD1-like [Solanum tuberosum]
Soltu.DM.09G020160	96	101	122	438	679	848	5.59903	6.21276	6.91358	24.1996	46.5836	53.774	2.35956e-15	3.61496e-13	2.43657	up	[P]	Inorganic ion transport and metabolism	Molecular Function: secondary active sulfate transmembrane transporter activity (GO:0008271);; Cellular Component: chloroplast (GO:0009507);; Cellular Component: integral component of membrane (GO:0016021);; Biological Process: sulfate transmembrane transport (GO:1902358);;	K17471|0|sot:102597220|(RefSeq) sulfate transporter 3.1; K17471 sulfate transporter 3	[P]	Inorganic ion transport and metabolism	Sulfate permease family;; STAS domain	Sulfate transporter 3.1 OS=Arabidopsis thaliana OX=3702 GN=SULTR3;1 PE=2 SV=1	Uncharacterized protein OS=Solanum tuberosum OX=4113 GN=102597220 PE=3 SV=1	PREDICTED: sulfate transporter 3.1 [Solanum tuberosum]
Soltu.DM.12G026080	1615	1327	1792	446	580	505	100.824	82.031	109.118	25.8295	33.9047	30.0791	2.72711e-13	3.13973e-11	-1.5752	down	--	--	--	--	--	--	TMEM192 family	Protein FIP1 OS=Arabidopsis thaliana OX=3702 GN=FIP1 PE=1 SV=1	Putative FRIGIDA interacting protein 1-like OS=Solanum chacoense OX=4108 PE=4 SV=1	PREDICTED: uncharacterized protein LOC102597756 [Solanum tuberosum]
Soltu.DM.10G022500	590	355	346	185	164	158	65.7195	40.11	40.3814	21.2733	19.5725	18.4733	1.17522e-05	0.000289014	-1.26499	down	--	--	--	--	--	--	Protein of unknown function, DUF538	Uncharacterized protein At5g01610 OS=Arabidopsis thaliana OX=3702 GN=At5g01610 PE=1 SV=1	Uncharacterized protein OS=Solanum tuberosum OX=4113 GN=102604454 PE=4 SV=1	PREDICTED: uncharacterized protein At5g01610-like [Solanum tuberosum]
Trans_newGene_5302	7	15	30	118	96	106	0.497787	1.06377	2.18783	8.64249	7.15774	7.75742	4.13904e-06	0.000114883	2.13067	up	--	--	--	--	--	--	Plant transposase (Ptta/En/Spm family)	--	--	PREDICTED: uncharacterized protein LOC102596205 isoform X2 [Solanum tuberosum]
Soltu.DM.12G020040	0	0	0	60	90	78	0	0	0	4.09048	6.06383	5.2451	5.86823e-18	1.18935e-15	4.69187	up	--	--	--	--	--	--	--	--	Uncharacterized protein OS=Solanum lycopersicum OX=4081 PE=4 SV=1	PREDICTED: uncharacterized protein LOC107063323 isoform X4 [Solanum tuberosum]
Soltu.DM.10G020820	111	98	66	391	275	479	9.83449	7.52104	6.4286	44.5322	30.6478	50.9072	3.22192e-09	2.04199e-07	1.8989	up	[KAD]	--	Molecular Function: DNA binding (GO:0003677);;	K09422|0|sot:102590860|(RefSeq) transcription factor MYB113-like; K09422 transcription factor MYB, plant	[K]	Transcription	Myb-like DNA-binding domain;; Myb-like DNA-binding domain	Transcription factor MYB113 OS=Arabidopsis thaliana OX=3702 GN=MYB113 PE=1 SV=1	Chlorogenate inducer OS=Solanum tuberosum OX=4113 GN=Cai1 PE=4 SV=1	PREDICTED: transcription factor MYB113-like [Solanum tuberosum]
Soltu.DM.06G031980	502	388	561	860	1398	1216	30.6534	24.3928	35.4841	54.2035	86.4934	74.7591	9.7884e-06	0.000247096	1.19165	up	[R]	General function prediction only	Molecular Function: nucleotide binding (GO:0000166);; Molecular Function: nucleic acid binding (GO:0003676);;	K12897|7.63323e-38|vra:106776060|(RefSeq) serine/arginine-rich splicing factor SR45a isoform X1	[K]	Transcription	RNA recognition motif. (a.k.a. RRM, RBD, or RNP domain)	Serine/arginine-rich splicing factor SR45a OS=Arabidopsis thaliana OX=3702 GN=SR45A PE=1 SV=1	Putative ovule protein OS=Solanum chacoense OX=4108 PE=4 SV=1	PREDICTED: serine/arginine-rich splicing factor SR45a-like [Solanum tuberosum]
Soltu.DM.09G020620	25	17	67	0	0	0	0.845555	0.565996	2.41322	0	0	0	2.86592e-07	1.10859e-05	-3.05342	down	--	--	--	--	--	--	--	--	Uncharacterized protein OS=Solanum tuberosum OX=4113 PE=4 SV=1	--
Soltu.DM.03G033140	17	142	97	11	4	4	0.893263	7.13886	5.14643	0.602125	0.222742	0.239001	2.79028e-05	0.000606596	-2.38364	down	--	--	Molecular Function: DNA binding (GO:0003677);; Cellular Component: nucleus (GO:0005634);; Cellular Component: cytosol (GO:0005829);; Biological Process: animal organ development (GO:0048513);;	K18490|1.3859e-12|mdm:103400993|(RefSeq) WUSCHEL-related homeobox 8; K18490 homeobox protein OTX2	--	--	Homeodomain	WUSCHEL-related homeobox 1 OS=Arabidopsis thaliana OX=3702 GN=WOX1 PE=2 SV=2	Uncharacterized protein OS=Solanum tuberosum OX=4113 GN=102598012 PE=4 SV=1	PREDICTED: WUSCHEL-related homeobox 1 [Solanum tuberosum]
Soltu.DM.03G028500	494	601	716	1282	2191	2051	57.6982	67.224	80.7049	141.539	248.995	237.935	6.32032e-08	2.92101e-06	1.51526	up	--	--	Cellular Component: mitochondrion (GO:0005739);; Biological Process: cell death (GO:0008219);; Cellular Component: chloroplast thylakoid membrane (GO:0009535);; Biological Process: chloroplast organization (GO:0009658);; Biological Process: de-etiolation (GO:0009704);; Biological Process: embryo development ending in seed dormancy (GO:0009793);; Cellular Component: chloroplast envelope (GO:000994…	--	--	--	Protein CHAPERONE-LIKE PROTEIN OF POR1-like	Protein CHAPERONE-LIKE PROTEIN OF POR1, chloroplastic OS=Nicotiana benthamiana OX=4100 GN=CPP1 PE=1 SV=1	Uncharacterized protein OS=Solanum tuberosum OX=4113 GN=102600896 PE=4 SV=1	PREDICTED: protein CHAPERONE-LIKE PROTEIN OF POR1, chloroplastic [Solanum tuberosum]
Trans_newGene_2043	54	41	69	117	129	126	3.04498	2.06603	3.36333	5.73072	6.57607	6.81866	0.000598793	0.00741139	1.08988	up	--	--	--	--	--	--	Plant transposase (Ptta/En/Spm family)	--	--	PREDICTED: uncharacterized protein LOC109221337 [Nicotiana attenuata]
Soltu.DM.01G038270	605	544	485	281	260	261	27.942	28.301	29.6533	12.4577	12.6877	13.0222	1.07502e-07	4.6689e-06	-1.00089	down	[EH]	--	--	K00826|6.33315e-82|mis:MICPUN_98139|(RefSeq) branched-chain amino acid aminotransferase	[E]	Amino acid transport and metabolism	Amino-transferase class IV	Branched-chain-amino-acid aminotransferase-like protein 2 OS=Arabidopsis thaliana OX=3702 GN=At5g27410 PE=2 SV=1	Uncharacterized protein OS=Solanum lycopersicum OX=4081 PE=4 SV=1	PREDICTED: branched-chain-amino-acid aminotransferase-like protein 1 [Solanum tuberosum]
Soltu.DM.02G001230	11	6	23	331	557	605	0.369832	0.280107	0.865835	10.7078	17.775	18.5946	1.15286e-25	5.09798e-23	4.42068	up	--	--	Cellular Component: nucleus (GO:0005634);; Biological Process: protein sumoylation (GO:0016925);; Molecular Function: protein tag (GO:0031386);;	K12160|1.31349e-15|spen:107029314|(RefSeq) small ubiquitin-related modifier 1-like; K12160 small ubiquitin-related modifier	[O]	Posttranslational modification, protein turnover, chaperones	--	Small ubiquitin-related modifier 1 OS=Oryza sativa subsp. japonica OX=39947 GN=SUMO1 PE=1 SV=1	Small ubiquitin-related modifier OS=Solanum lycopersicum OX=4081 GN=sumo PE=1 SV=1	SUMO protein [Solanum lycopersicum]
Soltu.DM.12G027440	1520	1973	1127	4643	3101	3015	50.094	67.1815	39.9444	163.141	112.107	105.65	4.79863e-05	0.000956628	1.14755	up	[RTKL]	--	Molecular Function: protein serine/threonine kinase activity (GO:0004674);; Molecular Function: ATP binding (GO:0005524);; Biological Process: protein phosphorylation (GO:0006468);; Biological Process: signal transduction (GO:0007165);;	K07198|0|jcu:105633501|(RefSeq) CBL-interacting serine/threonine-protein kinase 6; K07198 5'-AMP-activated protein kinase, catalytic alpha subunit [EC:2.7.11.11]	[T]	Signal transduction mechanisms	Protein kinase domain;; Protein tyrosine kinase;; NAF domain;; Kinase-like	CBL-interacting serine/threonine-protein kinase 6 OS=Arabidopsis thaliana OX=3702 GN=CIPK6 PE=1 SV=1	Non-specific serine/threonine protein kinase OS=Solanum tuberosum OX=4113 GN=102593683 PE=3 SV=1	PREDICTED: CBL-interacting serine/threonine-protein kinase 6 [Solanum tuberosum]
Soltu.DM.06G015820	50	50	55	153	215	196	6.11879	6.17906	6.62484	18.0876	25.3136	22.692	9.02786e-10	6.34134e-08	1.75014	up	--	--	Cellular Component: integral component of membrane (GO:0016021);;	--	--	--	--	--	Uncharacterized protein OS=Solanum tuberosum OX=4113 GN=102581224 PE=4 SV=1	PREDICTED: uncharacterized protein LOC102581224 [Solanum tuberosum]
Soltu.DM.08G024050	14	37	30	120	153	62	0.484264	1.23767	1.04729	4.04261	5.25736	2.08085	0.000253108	0.00371117	1.67818	up	--	--	Biological Process: lipid metabolic process (GO:0006629);; Molecular Function: hydrolase activity (GO:0016787);;	K16818|1.21254e-106|jcu:105643224|(RefSeq) phospholipase A(1) DAD1, chloroplastic; K16818 phospholipase A1 [EC:3.1.1.32]	[I]	Lipid transport and metabolism	Lipase (class 3)	Phospholipase A1-Ibeta2, chloroplastic OS=Arabidopsis thaliana OX=3702 GN=At4g16820 PE=1 SV=2	Phospholipase A1-Ibeta2, chloroplastic OS=Capsicum annuum OX=4072 GN=T459_00722 PE=4 SV=1	PREDICTED: phospholipase A1-Ibeta2, chloroplastic-like [Solanum tuberosum]
Soltu.DM.01G000790	196	194	137	89	38	59	33.0904	31.7736	23.0831	14.6517	6.33541	9.82445	0.00027735	0.00397964	-1.34315	down	--	--	Cellular Component: integral component of membrane (GO:0016021);;	--	--	--	PLAC8 family	Protein PLANT CADMIUM RESISTANCE 2 OS=Arabidopsis thaliana OX=3702 GN=PCR2 PE=1 SV=1	Uncharacterized protein OS=Solanum tuberosum OX=4113 GN=102587513 PE=4 SV=1	PREDICTED: protein PLANT CADMIUM RESISTANCE 2-like [Solanum tuberosum]
Soltu.DM.01G021510	216	162	128	24	22	31	7.61656	5.80055	4.2819	0.787103	0.788936	1.13617	2.32577e-12	2.40705e-10	-2.45577	down	--	--	--	K04437|1.44655e-25|smo:SELMODRAFT_407438|(RefSeq) hypothetical protein; K04437 filamin	--	--	Filamin/ABP280 repeat;; Bacterial Ig domain	Protein GAMETE EXPRESSED 2 OS=Arabidopsis thaliana OX=3702 GN=GEX2 PE=2 SV=1	protein GAMETE EXPRESSED 2 OS=Capsicum annuum OX=4072 GN=LOC107879851 PE=4 SV=1	PREDICTED: protein GAMETE EXPRESSED 2 isoform X1 [Solanum tuberosum]
Trans_newGene_2049	72	28	30	0	0	0	6.92335	2.5031	2.71832	0	0	0	1.63679e-09	1.11353e-07	-3.52407	down	--	--	--	K03549|1.17382e-64|mdm:103412324|(RefSeq) putative potassium transporter 12; K03549 KUP system potassium uptake protein	[R]	General function prediction only	--	Retrovirus-related Pol polyprotein from transposon RE1 OS=Arabidopsis thaliana OX=3702 GN=RE1 PE=2 SV=1	--	PREDICTED: uncharacterized protein LOC102605337 [Solanum tuberosum]
Soltu.DM.01G007380	544	411	842	217	325	245	29.8195	27.289	45.0914	21.6854	27.9539	23.4148	0.000811185	0.00947942	-1.09701	down	--	--	Cellular Component: cell wall (GO:0005618);; Cellular Component: integral component of membrane (GO:0016021);; Molecular Function: pectinesterase activity (GO:0030599);; Biological Process: cell wall modification (GO:0042545);; Molecular Function: aspartyl esterase activity (GO:0045330);; Biological Process: pectin catabolic process (GO:0045490);;	K01051|6.93279e-23|bna:106419631|(RefSeq) probable pectinesterase 68; K01051 pectinesterase [EC:3.1.1.11]	--	--	Pectinesterase	Probable pectinesterase 68 OS=Arabidopsis thaliana OX=3702 GN=PME68 PE=2 SV=1	Pectinesterase OS=Nicotiana tabacum OX=4097 GN=LOC107822406 PE=4 SV=1	PREDICTED: probable pectinesterase 68 [Nicotiana tomentosiformis]
Soltu.DM.02G033000	38	9	11	140	67	142	2.45005	0.628478	0.772633	9.254	4.56097	9.45583	0.000116827	0.00196635	1.9641	up	--	--	--	--	--	--	--	--	Uncharacterized protein OS=Solanum tuberosum OX=4113 PE=4 SV=1	uncharacterized protein LOC107010632 [Solanum pennellii]
Soltu.DM.05G005900	9	38	22	170	93	91	0.663662	2.51186	1.56858	11.9037	6.59563	6.39032	9.21846e-05	0.00163802	1.87733	up	--	--	--	K16221|1.7113e-31|brp:103847150|(RefSeq) transcription factor TCP21-like; K16221 transcription factor TCP21 (protein CCA1 HIKING EXPEDITION)	--	--	TCP family transcription factor	Transcription factor PCF3 OS=Oryza sativa subsp. japonica OX=39947 GN=PCF3 PE=2 SV=1	Uncharacterized protein OS=Solanum tuberosum OX=4113 GN=102585454 PE=4 SV=1	PREDICTED: transcription factor TCP15-like [Solanum tuberosum]
Soltu.DM.10G027790	1012	657	737	1285	2272	2928	92.4072	59.9565	68.271	115.965	211.603	266.502	7.59498e-05	0.00140072	1.31276	up	[R]	General function prediction only	Biological Process: metabolic process (GO:0008152);; Molecular Function: hydrolase activity (GO:0016787);;	K01082|1.93293e-19|bpg:Bathy09g01660|(RefSeq) hypothetical protein; K01082 3'(2'), 5'-bisphosphate nucleotidase [EC:3.1.3.7]	[R]	General function prediction only	Haloacid dehalogenase-like hydrolase;; haloacid dehalogenase-like hydrolase;; HAD-hyrolase-like	Haloacid dehalogenase-like hydrolase domain-containing protein 3 OS=Bos taurus OX=9913 GN=HDHD3 PE=2 SV=1	Uncharacterized protein OS=Solanum tuberosum OX=4113 GN=102600498 PE=4 SV=1	PREDICTED: haloacid dehalogenase-like hydrolase domain-containing protein 3 [Solanum tuberosum]
Soltu.DM.12G024950	67	26	147	504	663	1380	3.91526	1.58454	9.05656	30.5598	40.7301	83.5955	8.02269e-08	3.59671e-06	2.65086	up	[K]	Transcription	Molecular Function: DNA-binding transcription factor activity (GO:0003700);; Cellular Component: nucleus (GO:0005634);; Biological Process: regulation of transcription, DNA-templated (GO:0006355);; Molecular Function: sequence-specific DNA binding (GO:0043565);;	K09419|0|sot:102592818|(RefSeq) heat stress transcription factor C-1; K09419 heat shock transcription factor, other eukaryote	[K]	Transcription	HSF-type DNA-binding	Heat stress transcription factor C-1 OS=Arabidopsis thaliana OX=3702 GN=HSFC1 PE=1 SV=1	Uncharacterized protein OS=Solanum tuberosum OX=4113 GN=102592818 PE=3 SV=1	PREDICTED: heat stress transcription factor C-1 [Solanum tuberosum]
Soltu.DM.05G019830	69	69	145	410	536	543	3.04532	2.98192	6.27213	17.4121	22.7795	23.0543	5.6153e-10	4.04655e-08	2.1669	up	--	--	Molecular Function: DNA-binding transcription factor activity (GO:0003700);; Biological Process: regulation of transcription, DNA-templated (GO:0006355);; Molecular Function: sequence-specific DNA binding (GO:0043565);;	K09060|0|sot:102579619|(RefSeq) transcriptional activator TAF-1-like; K09060 plant G-box-binding factor	--	--	G-box binding protein MFMR;; bZIP transcription factor;; Disordered region downstream of MFMR;; Basic region leucine zipper	Transcriptional activator TAF-1 (Fragment) OS=Nicotiana tabacum OX=4097 GN=TAF1 PE=2 SV=1	Uncharacterized protein OS=Solanum tuberosum OX=4113 GN=102579619 PE=4 SV=1	PREDICTED: transcriptional activator TAF-1-like [Solanum tuberosum]
Soltu.DM.12G014910	79	41	78	233	393	380	4.11793	2.13528	4.00057	11.943	20.1175	19.4867	2.93887e-09	1.88097e-07	2.11389	up	--	--	Cellular Component: nucleus (GO:0005634);; Molecular Function: protein heterodimerization activity (GO:0046982);;	K08066|1.76871e-150|sot:102587685|(RefSeq) nuclear transcription factor Y subunit C-9-like; K08066 nuclear transcription factor Y, gamma	[K]	Transcription	Histone-like transcription factor (CBF/NF-Y) and archaeal histone;; Core histone H2A/H2B/H3/H4	Nuclear transcription factor Y subunit C-9 OS=Arabidopsis thaliana OX=3702 GN=NFYC9 PE=1 SV=1	Uncharacterized protein OS=Solanum tuberosum OX=4113 GN=102587685 PE=4 SV=1	PREDICTED: nuclear transcription factor Y subunit C-9-like [Solanum tuberosum]
Soltu.DM.05G016130	71	137	23	0	0	5	5.8578	11.3882	1.96603	0.00059125	7.05695e-05	0.47098	1.45514e-05	0.00034612	-2.58521	down	--	--	Biological Process: carbohydrate metabolic process (GO:0005975);; Molecular Function: glucan endo-1,3-beta-D-glucosidase activity (GO:0042973);;	K19893|3.77144e-67|sot:102594923|(RefSeq) glucan endo-1,3-beta-glucosidase 6; K19893 glucan endo-1,3-beta-glucosidase 5/6 [EC:3.2.1.39]	--	--	Glycosyl hydrolases family 17	Glucan endo-1,3-beta-glucosidase 6 OS=Arabidopsis thaliana OX=3702 GN=At5g58090 PE=2 SV=2	Beta-1,3-glucanase 16 OS=Solanum tuberosum OX=4113 GN=B13G_16 PE=2 SV=1	glucan endo-1,3-beta-glucosidase 6 precursor [Solanum tuberosum]
Soltu.DM.05G015030	200	186	296	653	969	869	6.65045	4.08286	7.50291	16.719	21.2868	18.5672	5.18708e-10	3.75186e-08	1.75664	up	[J]	Translation, ribosomal structure and biogenesis	--	K04567|6.5812e-31|sot:102590674|(RefSeq) lysine--tRNA ligase, chloroplastic/mitochondrial; K04567 lysyl-tRNA synthetase, class II [EC:6.1.1.6]	[J]	Translation, ribosomal structure and biogenesis	tRNA synthetases class II (D, K and N)	Lysine--tRNA ligase, chloroplastic/mitochondrial OS=Arabidopsis thaliana OX=3702 GN=OVA5 PE=2 SV=1	Lysine--tRNA ligase OS=Solanum chacoense OX=4108 PE=3 SV=1	PREDICTED: lysine--tRNA ligase, chloroplastic/mitochondrial [Solanum tuberosum]
Soltu.DM.12G003960	361	313	289	687	1153	1068	19.3134	16.4635	15.8451	38.9178	66.8367	61.5644	1.1373e-08	6.25095e-07	1.51346	up	--	--	Molecular Function: nucleic acid binding (GO:0003676);; Molecular Function: zinc ion binding (GO:0008270);;	K14816|0|sot:102580246|(RefSeq) zinc finger protein 622-like; K14816 pre-60S factor REI1	[R]	General function prediction only	C2H2 type zinc-finger (2 copies);; Zinc-finger double-stranded RNA-binding	Cytoplasmic 60S subunit biogenesis factor REI1 homolog 1 OS=Arabidopsis thaliana OX=3702 GN=REIL1 PE=1 SV=1	Uncharacterized protein OS=Solanum tuberosum OX=4113 GN=102580246 PE=4 SV=1	PREDICTED: zinc finger protein 622-like [Solanum tuberosum]
Soltu.DM.12G027450	33	11	32	305	317	354	2.37751	0.766497	2.47175	19.2705	20.8334	23.297	4.8534e-18	9.94027e-16	3.26283	up	--	--	--	--	--	--	--	--	Putative ovule protein OS=Solanum chacoense OX=4108 PE=4 SV=1	--
Soltu.DM.10G016880	797	859	642	405	309	259	67.4902	71.9765	54.6355	33.8524	26.1245	21.9489	1.76385e-06	5.50871e-05	-1.18507	down	--	--	Cellular Component: integral component of plasma membrane (GO:0005887);; Biological Process: water transport (GO:0006833);; Cellular Component: plant-type vacuole membrane (GO:0009705);; Biological Process: cellular water homeostasis (GO:0009992);; Molecular Function: water channel activity (GO:0015250);; Molecular Function: glycerol channel activity (GO:0015254);; Biological Process: glycerol tr…	K09866|2.8667e-167|sly:101252233|(RefSeq) probable aquaporin TIP1-2	[G]	Carbohydrate transport and metabolism	Major intrinsic protein	Probable aquaporin PIP1-2 OS=Oryza sativa subsp. japonica OX=39947 GN=PIP1-2 PE=2 SV=3	Uncharacterized protein OS=Solanum lycopersicum OX=4081 GN=101253031 PE=3 SV=1	PREDICTED: probable aquaporin TIP4-3 isoform X2 [Solanum tuberosum]
Trans_newGene_3593	8	28	11	0	0	0	0.629013	2.0428	0.866312	0	0	0	0.000326793	0.00452879	-2.14756	down	--	--	--	K12447|5.50216e-50|thj:104808371|(RefSeq) uncharacterized protein LOC104808371; K12447 UDP-sugar pyrophosphorylase [EC:2.7.7.64]	[R]	General function prediction only	Integrase core domain;; GAG-pre-integrase domain	Retrovirus-related Pol polyprotein from transposon TNT 1-94 OS=Nicotiana tabacum OX=4097 PE=2 SV=1	--	PREDICTED: uncharacterized protein LOC107060885 [Solanum tuberosum]
Soltu.DM.08G012240	318	180	233	127	75	96	21.1538	12.0479	16.1853	8.55085	5.13424	6.3922	0.000356465	0.00483664	-1.18722	down	[C]	Energy production and conversion	Biological Process: cytokinin metabolic process (GO:0009690);; Molecular Function: oxidoreductase activity, acting on CH-OH group of donors (GO:0016614);; Molecular Function: cytokinin dehydrogenase activity (GO:0019139);; Molecular Function: flavin adenine dinucleotide binding (GO:0050660);; Biological Process: oxidation-reduction process (GO:0055114);;	K00279|0|sot:102577533|(RefSeq) cytokinin oxidase/dehydrogenase; K00279 cytokinin dehydrogenase [EC:1.5.99.12]	[C]	Energy production and conversion	Cytokinin dehydrogenase 1, FAD and cytokinin binding;; FAD binding domain	Cytokinin dehydrogenase 7 OS=Arabidopsis thaliana OX=3702 GN=CKX7 PE=1 SV=1	Uncharacterized protein OS=Solanum tuberosum OX=4113 PE=4 SV=1	cytokinin oxidase/dehydrogenase [Solanum tuberosum]
Trans_newGene_1379	0	0	0	23	35	29	0	0	0	1.51284	2.27004	1.89412	1.64245e-08	8.82793e-07	3.30755	up	--	--	--	--	--	--	--	--	--	PREDICTED: uncharacterized protein LOC109215145 [Nicotiana attenuata]
Soltu.DM.04G034950	47	208	174	11	34	10	4.20205	17.9744	15.3196	0.991165	3.08618	0.906277	5.68308e-05	0.00110026	-2.14214	down	--	--	Cellular Component: integral component of peroxisomal membrane (GO:0005779);; Biological Process: peroxisome fission (GO:0016559);; Molecular Function: identical protein binding (GO:0042802);; Biological Process: regulation of peroxisome size (GO:0044375);;	K13352|5.676e-23|rcu:8266077|(RefSeq) peroxisomal membrane protein 11B; K13352 peroxin-11B	[U]	Intracellular trafficking, secretion, and vesicular transport	Peroxisomal biogenesis factor 11 (PEX11)	Peroxisomal membrane protein 11A OS=Arabidopsis thaliana OX=3702 GN=PEX11A PE=1 SV=1	Uncharacterized protein OS=Solanum tuberosum OX=4113 GN=102590199 PE=4 SV=1	PREDICTED: peroxisomal membrane protein 11A [Solanum tuberosum]
Soltu.DM.07G023280	288	283	274	650	686	523	8.59212	7.5281	8.44879	21.8448	18.8068	16.9175	2.49293e-08	1.2731e-06	1.1046	up	[G]	Carbohydrate transport and metabolism	Molecular Function: alpha,alpha-trehalose-phosphate synthase (UDP-forming) activity (GO:0003825);; Biological Process: trehalose biosynthetic process (GO:0005992);;	K16055|0|sot:102588468|(RefSeq) alpha,alpha-trehalose-phosphate synthase [UDP-forming] 1; K16055 trehalose 6-phosphate synthase/phosphatase [EC:3.1.3.12]	[G]	Carbohydrate transport and metabolism	Glycosyltransferase family 20;; Trehalose-phosphatase	Alpha,alpha-trehalose-phosphate synthase [UDP-forming] 1 OS=Arabidopsis thaliana OX=3702 GN=TPS1 PE=1 SV=1	Trehalose-phosphate synthase 1 OS=Solanum lycopersicum OX=4081 GN=100134910 PE=2 SV=1	PREDICTED: alpha,alpha-trehalose-phosphate synthase [UDP-forming] 1 [Solanum tuberosum]
Soltu.DM.02G002420	165	253	274	544	509	609	21.4061	30.9546	34.6622	67.0734	62.392	76.7652	5.58316e-06	0.000150668	1.1981	up	--	--	Molecular Function: double-stranded DNA binding (GO:0003690);; Cellular Component: mitochondrion (GO:0005739);; Biological Process: regulation of transcription, DNA-templated (GO:0006355);; Cellular Component: chloroplast (GO:0009507);;	K15032|0|sot:102604575|(RefSeq) uncharacterized LOC102604575; K15032 mTERF domain-containing protein, mitochondrial	[KR]	--	mTERF	Transcription termination factor MTEF1, chloroplastic OS=Arabidopsis thaliana OX=3702 GN=MTERF1 PE=2 SV=2	Uncharacterized protein OS=Solanum tuberosum OX=4113 GN=102604575 PE=4 SV=1	PREDICTED: uncharacterized protein LOC102604575 [Solanum tuberosum]
Soltu.DM.12G003350	94	104	107	291	424	386	6.53984	6.65625	7.41854	19.5283	29.9618	27.1405	5.27202e-12	5.10337e-10	1.76332	up	[R]	General function prediction only	Molecular Function: ubiquitin-protein transferase activity (GO:0004842);; Biological Process: protein ubiquitination (GO:0016567);;	K10599|2.9999e-30|sot:102600710|(RefSeq) pre-mRNA-processing factor 19; K10599 pre-mRNA-processing factor 19 [EC:2.3.2.27]	[R]	General function prediction only	--	Pre-mRNA-processing factor 19 homolog 1 OS=Arabidopsis thaliana OX=3702 GN=PRP19A PE=1 SV=1	Putative U-box domain-containing protein 72-like (Fragment) OS=Solanum chacoense OX=4108 PE=4 SV=1	PREDICTED: pre-mRNA-processing factor 19-like, partial [Nicotiana tomentosiformis]
Soltu.DM.09G016020	23	20	19	2	1	0	3.00754	2.64717	2.45208	2.08003	0.127375	0	4.21123e-05	0.000864324	-2.39267	down	[Z]	Cytoskeleton	Molecular Function: GTPase activity (GO:0003924);; Molecular Function: structural constituent of cytoskeleton (GO:0005200);; Molecular Function: GTP binding (GO:0005525);; Cellular Component: microtubule (GO:0005874);; Biological Process: microtubule-based process (GO:0007017);;	K07375|8.23808e-25|smo:SELMODRAFT_135947|(RefSeq) hypothetical protein; K07375 tubulin beta	[Z]	Cytoskeleton	Tubulin/FtsZ family, GTPase domain	Tubulin beta-1 chain OS=Zea mays OX=4577 GN=TUBB1 PE=2 SV=1	Uncharacterized protein OS=Solanum tuberosum OX=4113 PE=3 SV=1	Tubulin [Macleaya cordata]
Trans_newGene_1897	0	0	0	14	42	46	0	0	0	1.63791	3.76834	4.01767	1.31382e-07	5.54522e-06	3.12872	up	--	--	--	K09422|1.00402e-13|mdm:103445818|(RefSeq) protein ODORANT1-like; K09422 transcription factor MYB, plant	[R]	General function prediction only	GAG-pre-integrase domain	--	--	PREDICTED: uncharacterized protein LOC107062004 [Solanum tuberosum]
Soltu.DM.07G026760	36	71	77	138	181	163	4.0651	7.71803	8.41887	14.5088	18.9326	17.4956	0.000496841	0.00638932	1.24949	up	--	--	Cellular Component: integral component of membrane (GO:0016021);;	--	--	--	Membrane bound O-acyl transferase family	Probable long-chain-alcohol O-fatty-acyltransferase 3 OS=Arabidopsis thaliana OX=3702 GN=AT3 PE=3 SV=1	Uncharacterized protein OS=Solanum lycopersicum OX=4081 PE=4 SV=1	probable long-chain-alcohol O-fatty-acyltransferase 5 [Solanum lycopersicum]
Soltu.DM.02G034460	4430	4647	5141	2271	1438	2175	263.374	260.403	313.983	137.801	84.2574	134.563	1.3193e-07	5.55621e-06	-1.22481	down	[C]	Energy production and conversion	Molecular Function: magnesium ion binding (GO:0000287);; Biological Process: lipid metabolic process (GO:0006629);; Molecular Function: glycerophosphodiester phosphodiesterase activity (GO:0008889);; Cellular Component: plastid (GO:0009536);; Biological Process: cellular phosphate ion homeostasis (GO:0030643);;	K18696|1.21685e-162|pda:103708094|(RefSeq) glycerophosphodiester phosphodiesterase GDPD1, chloroplastic-like; K18696 glycerophosphodiester phosphodiesterase [EC:3.1.4.46]	[R]	General function prediction only	Glycerophosphoryl diester phosphodiesterase family	Glycerophosphodiester phosphodiesterase GDPD1, chloroplastic OS=Arabidopsis thaliana OX=3702 GN=GDPD1 PE=1 SV=1	Uncharacterized protein OS=Solanum tuberosum OX=4113 GN=102585312 PE=4 SV=1	PREDICTED: glycerophosphodiester phosphodiesterase GDPD1, chloroplastic-like [Solanum tuberosum]
Soltu.DM.05G003530	325	526	305	149	207	161	21.8562	36.7909	19.313	8.60584	12.4823	9.50863	0.000368501	0.00495783	-1.07976	down	[RTKL]	--	Molecular Function: protein serine/threonine kinase activity (GO:0004674);; Molecular Function: ATP binding (GO:0005524);; Biological Process: protein phosphorylation (GO:0006468);; Cellular Component: integral component of membrane (GO:0016021);;	K04730|0|sot:102579282|(RefSeq) probable receptor-like protein kinase At5g39020; K04733 interleukin-1 receptor-associated kinase 4 [EC:2.7.11.1]	[T]	Signal transduction mechanisms	Protein kinase domain;; Protein tyrosine kinase;; Wall-associated receptor kinase C-terminal;; ABC1 family	LEAF RUST 10 DISEASE-RESISTANCE LOCUS RECEPTOR-LIKE PROTEIN KINASE-like 1.1 OS=Arabidopsis thaliana OX=3702 GN=LRK10L-1.1 PE=2 SV=1	Uncharacterized protein OS=Solanum tuberosum OX=4113 PE=4 SV=1	PREDICTED: probable receptor-like protein kinase At1g67000 [Solanum tuberosum]
Soltu.DM.11G022390	177	170	196	46	94	39	3.6752	3.49371	4.29613	0.979036	2.13817	0.859513	0.00017122	0.00270627	-1.42161	down	--	--	Biological Process: defense response (GO:0006952);; Molecular Function: ADP binding (GO:0043531);;	K13457|4.80029e-164|sind:105161218|(RefSeq) putative late blight resistance protein homolog R1B-14; K13457 disease resistance protein RPM1	[T]	Signal transduction mechanisms	NB-ARC domain	Putative late blight resistance protein homolog R1B-17 OS=Solanum demissum OX=50514 GN=R1B-17 PE=3 SV=1	Uncharacterized protein OS=Solanum tuberosum OX=4113 GN=102587459 PE=3 SV=1	PREDICTED: putative late blight resistance protein homolog R1B-17 [Solanum tuberosum]
Soltu.DM.01G050910	87	66	68	270	258	319	9.96883	8.38305	7.99917	21.3314	19.1531	22.4423	6.07008e-13	6.78767e-11	1.84504	up	--	--	--	K12173|8.11158e-57|gmx:100794341|(RefSeq) BRISC and BRCA1-A complex member 2; K12173 BRCA1-A complex subunit BRE	--	--	Thaumatin family	Thaumatin-like protein 1 OS=Arabidopsis thaliana OX=3702 GN=TLP1 PE=2 SV=1	Uncharacterized protein OS=Solanum tuberosum OX=4113 GN=102590933 PE=4 SV=1	PREDICTED: thaumatin-like protein 1b [Solanum tuberosum]
Soltu.DM.01G050570	1372	1168	1658	2309	3527	3453	18.239	15.6483	23.604	33.5431	53.5118	50.5555	1.89863e-05	0.000431044	1.09067	up	[L]	Replication, recombination and repair	Molecular Function: nucleic acid binding (GO:0003676);; Molecular Function: ATP binding (GO:0005524);; Molecular Function: helicase activity (GO:0008026);;	K12818|0|sot:102578155|(RefSeq) probable pre-mRNA-splicing factor ATP-dependent RNA helicase; K12818 ATP-dependent RNA helicase DHX8/PRP22 [EC:3.6.4.13]	[A]	RNA processing and modification	Helicase associated domain (HA2);; Oligonucleotide/oligosaccharide-binding (OB)-fold;; Helicase conserved C-terminal domain;; S1 RNA binding domain;; DEAD/DEAH box helicase	Probable pre-mRNA-splicing factor ATP-dependent RNA helicase DEAH5 OS=Arabidopsis thaliana OX=3702 GN=At3g26560 PE=1 SV=2	Uncharacterized protein OS=Solanum lycopersicum OX=4081 PE=4 SV=1	PREDICTED: probable pre-mRNA-splicing factor ATP-dependent RNA helicase [Solanum tuberosum]
Soltu.DM.09G017160	364	1285	249	2937	1755	3284	23.3714	78.4421	15.8879	184.236	112.189	212.042	0.000432344	0.00568386	1.66969	up	--	--	Biological Process: anthocyanin-containing compound biosynthetic process (GO:0009718);; Molecular Function: anthocyanidin 3-O-glucosyltransferase activity (GO:0047213);;	K17193|6.76602e-116|egr:104450111|(RefSeq) anthocyanidin 3-O-glucoside 2'''-O-xylosyltransferase; K17193 anthocyanidin 3-O-glucoside 2'''-O-xylosyltransferase [EC:2.4.2.51]	[GC]	--	UDP-glucoronosyl and UDP-glucosyl transferase	Anthocyanidin-3-O-glucoside rhamnosyltransferase OS=Petunia hybrida OX=4102 GN=RT PE=2 SV=1	Glycosyltransferase OS=Solanum tuberosum OX=4113 GN=102581417 PE=3 SV=1	PREDICTED: anthocyanidin 3-O-glucosyltransferase [Solanum tuberosum]
Soltu.DM.02G009150	264	124	70	691	595	657	47.4993	49.6103	28.019	347.064	341.07	304.693	9.65445e-06	0.000244274	1.80664	up	--	--	--	--	--	--	--	Protein RALF-like 27 OS=Arabidopsis thaliana OX=3702 GN=RALFL27 PE=2 SV=1	Uncharacterized protein OS=Solanum tuberosum OX=4113 GN=102600341 PE=4 SV=1	PREDICTED: protein RALF-like 27 [Solanum tuberosum]
Soltu.DM.07G022970	11	19	11	1	0	0	4.48445	7.94844	4.50224	0.492667	0	0	0.000584942	0.00728631	-2.06088	down	--	--	--	--	--	--	--	--	Uncharacterized protein OS=Capsicum baccatum OX=33114 GN=CQW23_31854 PE=4 SV=1	hypothetical protein CQW23_31854 [Capsicum baccatum]
Soltu.DM.04G036760	34	12	23	81	81	100	42.3354	18.0864	30.5307	104.742	110.767	129.54	0.00010845	0.00186042	1.64022	up	--	--	--	--	--	--	--	--	Putative ovule protein OS=Solanum chacoense OX=4108 PE=4 SV=1	--
Soltu.DM.02G025700	23	38	24	0	4	2	2.39709	4.01993	2.50546	0	0.463929	0.236506	8.25208e-05	0.00149917	-2.27356	down	--	--	Biological Process: protein transport (GO:0015031);;	K19476|5.90098e-151|sot:102604927|(RefSeq) IST1 homolog; K19476 vacuolar protein sorting-associated protein IST1	[Z]	Cytoskeleton	Regulator of Vps4 activity in the MVB pathway	IST1 homolog OS=Homo sapiens OX=9606 GN=IST1 PE=1 SV=1	Uncharacterized protein OS=Solanum tuberosum OX=4113 GN=102604927 PE=4 SV=1	PREDICTED: IST1 homolog [Solanum tuberosum]
Soltu.DM.11G002210	339	275	475	8	16	5	19.6982	15.5359	28.1491	0.522956	0.965085	0.346496	2.07939e-28	1.15596e-25	-4.49319	down	--	--	Biological Process: signal transduction (GO:0007165);; Biological Process: defense response to bacterium (GO:0042742);; Molecular Function: ADP binding (GO:0043531);;	K19613|4.10626e-123|pmum:103336300|(RefSeq) TMV resistance protein N-like	--	--	TIR domain;; NB-ARC domain;; TIR domain	TMV resistance protein N OS=Nicotiana glutinosa OX=35889 GN=N PE=1 SV=1	Uncharacterized protein OS=Solanum tuberosum OX=4113 GN=102581243 PE=4 SV=1	PREDICTED: TMV resistance protein N-like, partial [Solanum tuberosum]
Soltu.DM.11G016320	256	321	326	90	87	100	4.51063	5.57645	5.81987	1.64366	1.61635	1.84023	1.19283e-11	1.11581e-09	-1.63366	down	--	--	Molecular Function: GTP binding (GO:0005525);; Molecular Function: hydrolase activity, acting on acid anhydrides (GO:0016817);;	--	--	--	Translocase of chloroplast 159/132, membrane anchor domain;; AIG1 family;; 50S ribosome-binding GTPase	Translocase of chloroplast 120, chloroplastic OS=Arabidopsis thaliana OX=3702 GN=TOC120 PE=1 SV=1	Uncharacterized protein OS=Solanum tuberosum OX=4113 GN=102594520 PE=4 SV=1	PREDICTED: translocase of chloroplast 120, chloroplastic-like [Solanum tuberosum]
Soltu.DM.03G016240	288	134	205	550	510	546	16.1978	7.41004	11.5123	30.074	28.1125	30.173	3.7969e-05	0.000788435	1.26089	up	[Q]	Secondary metabolites biosynthesis, transport and catabolism	Molecular Function: monooxygenase activity (GO:0004497);; Molecular Function: iron ion binding (GO:0005506);; Cellular Component: integral component of membrane (GO:0016021);; Molecular Function: oxidoreductase activity, acting on paired donors, with incorporation or reduction of molecular oxygen (GO:0016705);; Molecular Function: heme binding (GO:0020037);; Biological Process: oxidation-reductio…	K20495|6.49719e-139|sita:101775677|(RefSeq) cytochrome P450 704B1 isoform X1; K20495 long-chain fatty acid omega-monooxygenase [EC:1.14.14.80]	[QI]	--	Cytochrome P450	Cytochrome P450 704C1 OS=Pinus taeda OX=3352 GN=CYP704C1 PE=2 SV=1	Uncharacterized protein OS=Solanum tuberosum OX=4113 GN=102600809 PE=4 SV=1	PREDICTED: cytochrome P450 704C1-like [Solanum tuberosum]
Soltu.DM.05G006440	18	23	32	89	231	124	1.85743	2.29521	3.09505	8.61536	22.9105	12.5311	5.29391e-07	1.88651e-05	2.18836	up	[S]	Function unknown	Cellular Component: chloroplast (GO:0009507);; Cellular Component: integral component of membrane (GO:0016021);;	K01728|7.77967e-87|thj:104805137|(RefSeq) probable pectate lyase 3 isoform X1; K01728 pectate lyase [EC:4.2.2.2]	--	--	Putative small multi-drug export protein	--	Uncharacterized protein OS=Solanum tuberosum OX=4113 GN=102597342 PE=4 SV=1	PREDICTED: uncharacterized protein LOC102597342 [Solanum tuberosum]
Soltu.DM.09G022930	254	309	160	106	56	74	39.2894	46.4549	25.2209	16.3411	8.95772	11.5996	5.53001e-05	0.001075	-1.45237	down	--	--	Cellular Component: plasma membrane (GO:0005886);; Cellular Component: integral component of membrane (GO:0016021);;	--	--	--	Domain of unknown function (DUF588)	CASP-like protein 1E2 OS=Vitis vinifera OX=29760 GN=VIT_05s0020g01820 PE=2 SV=1	CASP-like protein OS=Solanum tuberosum OX=4113 GN=102588625 PE=3 SV=1	PREDICTED: CASP-like protein 1E2 [Solanum tuberosum]
Soltu.DM.01G048000	32	35	14	79	69	127	2.68402	2.99431	1.23667	6.70103	5.89886	10.6273	0.000756571	0.00896353	1.48155	up	--	--	--	--	--	--	Protein of unknown function (DUF1645)	--	Uncharacterized protein OS=Solanum lycopersicum OX=4081 PE=4 SV=1	PREDICTED: vitellogenin-A2-like [Solanum tuberosum]
Soltu.DM.09G010770	21	0	5	92	131	225	1.22688	0	0.300734	5.38979	10.2282	17.937	4.41185e-05	0.000898862	2.38685	up	[Q]	Secondary metabolites biosynthesis, transport and catabolism	Molecular Function: monooxygenase activity (GO:0004497);; Molecular Function: iron ion binding (GO:0005506);; Cellular Component: membrane (GO:0016020);; Molecular Function: oxidoreductase activity, acting on paired donors, with incorporation or reduction of molecular oxygen (GO:0016705);; Molecular Function: heme binding (GO:0020037);; Biological Process: oxidation-reduction process (GO:0055114)…	K17961|0|sot:102586474|(RefSeq) cytochrome P450 82C4-like; K17961 trimethyltridecatetraene/dimethylnonatriene synthase [EC:1.14.14.59]	[Q]	Secondary metabolites biosynthesis, transport and catabolism	Cytochrome P450	Xanthotoxin 5-hydroxylase CYP82C4 OS=Arabidopsis thaliana OX=3702 GN=CYP82C4 PE=1 SV=1	Uncharacterized protein OS=Solanum tuberosum OX=4113 GN=102586474 PE=3 SV=1	PREDICTED: cytochrome P450 82C4-like [Solanum tuberosum]
Soltu.DM.01G026580	141	192	247	56	86	38	5.00623	6.55537	8.61563	1.92436	3.01944	1.35418	9.39429e-05	0.00165716	-1.4952	down	--	--	Biological Process: defense response (GO:0006952);; Molecular Function: ADP binding (GO:0043531);;	K15078|0|sot:102597618|(RefSeq) putative disease resistance protein RGA3; K15078 structure-specific endonuclease subunit SLX1 [EC:3.6.1.-]	--	--	Rx N-terminal domain;; Leucine Rich repeats (2 copies)	Putative disease resistance protein RGA3 OS=Solanum bulbocastanum OX=147425 GN=RGA3 PE=2 SV=2	Uncharacterized protein OS=Solanum tuberosum OX=4113 GN=102597618 PE=3 SV=1	PREDICTED: putative disease resistance protein RGA3 [Solanum tuberosum]
Soltu.DM.03G030980	281	371	291	867	1223	995	20.7324	28.3733	22.1882	64.5676	91.9658	73.3172	1.70459e-12	1.79277e-10	1.64328	up	[MG]	--	Molecular Function: cinnamoyl-CoA reductase activity (GO:0016621);; Molecular Function: coenzyme binding (GO:0050662);; Biological Process: oxidation-reduction process (GO:0055114);;	K09753|0|sot:102577453|(RefSeq) cinnamoyl CoA reductase; K09753 cinnamoyl-CoA reductase [EC:1.2.1.44]	[V]	Defense mechanisms	NAD dependent epimerase/dehydratase family;; 3-beta hydroxysteroid dehydrogenase/isomerase family;; NAD(P)H-binding;; GDP-mannose 4,6 dehydratase;; NmrA-like family;; Male sterility protein;; Polysaccharide biosynthesis protein;; short chain dehydrogenase	Cinnamoyl-CoA reductase 1 OS=Arabidopsis thaliana OX=3702 GN=CCR1 PE=1 SV=1	Uncharacterized protein OS=Solanum tuberosum OX=4113 GN=102577453 PE=4 SV=1	PREDICTED: cinnamoyl CoA reductase isoform X1 [Solanum tuberosum]
Soltu.DM.01G022270	11	220	204	7	11	2	0.574346	10.8894	11.011	0.431	0.684905	0.133653	2.90834e-05	0.000626661	-2.46162	down	--	--	--	--	--	--	--	--	Pollen-specific lysine-rich protein SBgLR OS=Solanum tuberosum OX=4113 GN=102600646 PE=4 SV=1	PREDICTED: uncharacterized protein DDB_G0279979 [Solanum tuberosum]
Soltu.DM.02G009770	9	4	7	46	93	105	0.327646	0.173955	0.977718	1.60079	3.2252	3.60343	4.58567e-09	2.75705e-07	2.8323	up	--	--	--	K06675|1.45945e-34|sot:102583775|(RefSeq) structural maintenance of chromosomes protein 4; K06675 structural maintenance of chromosome 4	[BD]	--	--	Structural maintenance of chromosomes protein 4 OS=Arabidopsis thaliana OX=3702 GN=SMC4 PE=1 SV=1	Structural maintenance of chromosomes protein OS=Nicotiana tabacum OX=4097 GN=LOC107783886 PE=3 SV=1	PREDICTED: LOW QUALITY PROTEIN: structural maintenance of chromosomes protein 4-like [Nicotiana tabacum]
Soltu.DM.09G024590	11	27	4	60	100	90	1.4273	3.42743	0.633719	7.72705	12.8179	11.5357	0.000225135	0.00338258	1.91707	up	[J]	Translation, ribosomal structure and biogenesis	Molecular Function: N-acetyltransferase activity (GO:0008080);;	--	--	--	Acetyltransferase (GNAT) domain;; Acetyltransferase (GNAT) family;; Acetyltransferase (GNAT) domain	Uncharacterized N-acetyltransferase p20 OS=Bacillus licheniformis OX=1402 GN=p20 PE=4 SV=1	Uncharacterized protein OS=Solanum tuberosum OX=4113 GN=102601440 PE=4 SV=1	PREDICTED: uncharacterized N-acetyltransferase p20-like [Solanum tuberosum]
Trans_newGene_242	31	8	21	0	0	0	6.52744	1.34331	3.22941	0	4.41667e-07	0	4.71769e-05	0.000942424	-2.43888	down	--	--	--	--	--	--	--	--	--	PREDICTED: uncharacterized protein LOC102591629 isoform X1 [Solanum tuberosum]
Soltu.DM.06G020520	278	228	178	135	81	81	19.1904	15.7626	12.3927	9.48441	5.6727	6.05465	0.000652503	0.00794477	-1.10807	down	--	--	Cellular Component: integral component of membrane (GO:0016021);;	K17087|0|sot:102596922|(RefSeq) transmembrane 9 superfamily member 1-like; K17087 transmembrane 9 superfamily member 3	[U]	Intracellular trafficking, secretion, and vesicular transport	Endomembrane protein 70	Transmembrane 9 superfamily member 1 OS=Arabidopsis thaliana OX=3702 GN=TMN1 PE=1 SV=1	Transmembrane 9 superfamily member OS=Solanum tuberosum OX=4113 GN=102596922 PE=3 SV=1	PREDICTED: transmembrane 9 superfamily member 1-like [Solanum tuberosum]
Soltu.DM.04G036590	106	54	77	138	357	518	20.0751	10.2107	14.2246	25.0303	66.0068	97.8932	8.89499e-05	0.00159218	1.74794	up	--	--	--	K03010|6.60328e-08|cit:102629790|(RefSeq) DNA-directed RNA polymerase II subunit RPB2-like; K03010 DNA-directed RNA polymerase II subunit RPB2 [EC:2.7.7.6]	--	--	--	--	Uncharacterized protein OS=Solanum tuberosum OX=4113 PE=4 SV=1	hypothetical protein BC332_12088 [Capsicum chinense]
Soltu.DM.02G006090	1003	2673	665	540	300	149	86.1687	225.545	59.1316	46.7236	26.5348	12.9238	0.000434019	0.00570203	-1.69735	down	--	--	--	K06699|7.95119e-14|smo:SELMODRAFT_440226|(RefSeq) hypothetical protein; K06699 proteasome activator subunit 4	--	--	BURP domain	BURP domain-containing protein 3 OS=Oryza sativa subsp. japonica OX=39947 GN=BURP3 PE=2 SV=1	Uncharacterized protein OS=Solanum tuberosum OX=4113 PE=4 SV=1	PREDICTED: BURP domain-containing protein 5-like [Solanum tuberosum]
Soltu.DM.01G005440	82	55	102	3	0	3	14.8644	9.83663	18.6917	0.68679	0	0.623558	4.61042e-13	5.2154e-11	-3.75248	down	--	--	--	K07466|9.76847e-146|sot:102586504|(RefSeq) replication protein A 70 kDa DNA-binding subunit B-like; K07466 replication factor A1	--	--	--	--	Putative replication protein A 70 kDa DNA-binding subunit B-like OS=Solanum chacoense OX=4108 PE=4 SV=1	PREDICTED: replication protein A 70 kDa DNA-binding subunit B-like [Solanum tuberosum]
Soltu.DM.01G050850	50	76	161	291	396	334	4.20076	6.20814	13.4858	23.1006	31.8124	26.9184	0.000107578	0.00185235	1.5809	up	--	--	Biological Process: lipid metabolic process (GO:0006629);; Molecular Function: phosphoric diester hydrolase activity (GO:0008081);;	--	[T]	Signal transduction mechanisms	Phosphatidylinositol-specific phospholipase C, X domain	1-phosphatidylinositol phosphodiesterase OS=Listeria monocytogenes serovar 1/2a (strain ATCC BAA-679 / EGD-e) OX=169963 GN=plcA PE=1 SV=1	Uncharacterized protein OS=Solanum tuberosum OX=4113 GN=102589273 PE=4 SV=1	PREDICTED: PI-PLC X-box domain-containing protein DDB_G0293730-like isoform X1 [Solanum tuberosum]
Soltu.DM.02G033610	3	9	23	83	78	74	0.419141	1.11323	2.66662	9.42732	8.93724	8.64099	9.66787e-05	0.00169772	2.03002	up	--	--	Cellular Component: cytoplasm (GO:0005737);; Molecular Function: S-adenosylmethionine-dependent methyltransferase activity (GO:0008757);; Biological Process: methylation (GO:0032259);;	--	[IR]	--	Methyltransferase domain;; Methyltransferase domain;; Methionine biosynthesis protein MetW;; ubiE/COQ5 methyltransferase family;; Putative S-adenosyl-L-methionine-dependent methyltransferase	--	Uncharacterized protein OS=Solanum tuberosum OX=4113 GN=102583120 PE=4 SV=1	PREDICTED: uncharacterized protein LOC102583120 [Solanum tuberosum]
Soltu.DM.07G005700	11	4	5	37	41	100	0.944344	0.39942	0.433303	3.1188	3.54482	8.71394	1.76665e-05	0.000406788	2.27581	up	[P]	Inorganic ion transport and metabolism	Cellular Component: plasma membrane (GO:0005886);; Biological Process: potassium ion transport (GO:0006813);; Biological Process: sodium ion transport (GO:0006814);; Molecular Function: cation transmembrane transporter activity (GO:0008324);; Biological Process: response to salt stress (GO:0009651);; Cellular Component: integral component of membrane (GO:0016021);; Biological Process: cation tran…	--	[P]	Inorganic ion transport and metabolism	Cation transport protein	Probable cation transporter HKT6 OS=Oryza sativa subsp. japonica OX=39947 GN=HKT6 PE=2 SV=2	Uncharacterized protein OS=Solanum tuberosum OX=4113 GN=102584881 PE=4 SV=1	PREDICTED: sodium transporter HKT1 [Solanum tuberosum]
Soltu.DM.02G007210	19	23	42	90	75	103	1.703	3.05779	5.3481	4.74573	8.15447	13.6059	0.000367936	0.00495783	1.44777	up	[G]	Carbohydrate transport and metabolism	--	K09874|1.12951e-40|sly:101258210|(RefSeq) probable aquaporin NIP-type; K09874 aquaporin NIP	[G]	Carbohydrate transport and metabolism	Major intrinsic protein	Probable aquaporin NIP-type OS=Nicotiana alata OX=4087 PE=2 SV=1	Uncharacterized protein OS=Solanum lycopersicum OX=4081 PE=3 SV=1	probable aquaporin NIP-type [Solanum pennellii]
Soltu.DM.05G011700	2	0	0	26	77	55	0.216733	0	0	2.30995	6.75117	4.81131	4.39458e-09	2.67207e-07	3.37332	up	--	--	--	K06699|2.63255e-17|smo:SELMODRAFT_440226|(RefSeq) hypothetical protein; K06699 proteasome activator subunit 4	--	--	BURP domain	BURP domain-containing protein 3 OS=Oryza sativa subsp. japonica OX=39947 GN=BURP3 PE=2 SV=1	Uncharacterized protein OS=Solanum tuberosum OX=4113 GN=102580918 PE=4 SV=1	PREDICTED: BURP domain-containing protein 6-like [Solanum tuberosum]
Soltu.DM.06G016280	82	67	115	193	419	346	5.47004	5.06976	9.11327	15.0802	36.7157	26.1114	6.04473e-06	0.000161113	1.66279	up	--	--	--	--	--	--	--	--	Uncharacterized protein OS=Solanum tuberosum OX=4113 GN=102588062 PE=4 SV=1	PREDICTED: uncharacterized protein LOC102588062 isoform X2 [Solanum tuberosum]
Trans_newGene_3570	8	13	21	0	0	0	0.965397	1.51058	2.6131	0	0	0	0.00030668	0.00428978	-2.15915	down	--	--	--	K08237|6.32044e-10|pda:103695907|(RefSeq) hydroquinone glucosyltransferase-like; K08237 hydroquinone glucosyltransferase [EC:2.4.1.218]	[R]	General function prediction only	--	--	--	PREDICTED: uncharacterized protein LOC107776940 [Nicotiana tabacum]
Soltu.DM.07G005180	286	384	368	135	200	143	39.2718	52.6657	57.7059	10.6034	18.1541	13.0741	8.77598e-05	0.00157522	-1.05918	down	--	--	Cellular Component: mitochondrial outer membrane (GO:0005741);; Cellular Component: mitochondrial inner membrane (GO:0005743);; Biological Process: protein targeting to mitochondrion (GO:0006626);; Cellular Component: plastid (GO:0009536);; Cellular Component: integral component of membrane (GO:0016021);;	K17776|0|sot:102592956|(RefSeq) mitochondrial outer membrane import complex protein METAXIN; K17776 metaxin	[U]	Intracellular trafficking, secretion, and vesicular transport	Glutathione S-transferase, C-terminal domain;; Glutathione S-transferase N-terminal domain	Mitochondrial outer membrane import complex protein METAXIN OS=Arabidopsis thaliana OX=3702 GN=MTX1 PE=1 SV=1	Uncharacterized protein OS=Solanum tuberosum OX=4113 GN=102592956 PE=4 SV=1	PREDICTED: mitochondrial outer membrane import complex protein METAXIN [Solanum tuberosum]
Soltu.DM.01G029080	441	691	486	851	1466	1311	34.4397	50.3717	36.5195	63.829	114.224	102.204	0.000191182	0.00295694	1.09225	up	--	--	--	K10878|4.19798e-06|bdi:100839132|(RefSeq) DNA topoisomerase 6 subunit A3; K10878 meiotic recombination protein SPO11	[S]	Function unknown	AhpC/TSA antioxidant enzyme;; SAM domain (Sterile alpha motif)	Peroxiredoxin-like 2A OS=Mus musculus OX=10090 GN=Prxl2a PE=1 SV=2	Uncharacterized protein OS=Solanum tuberosum OX=4113 GN=102591253 PE=4 SV=1	PREDICTED: uncharacterized protein LOC102591253 [Solanum tuberosum]
Soltu.DM.01G030180	124	150	270	40	29	49	9.60445	11.2267	19.8777	2.52873	1.7855	3.13903	1.23591e-06	4.01454e-05	-1.92838	down	--	--	Molecular Function: transcription regulatory region DNA binding (GO:0044212);;	K12501|2.91102e-15|smo:SELMODRAFT_438363|(RefSeq) hypothetical protein; K12501 homogentisate solanesyltransferase [EC:2.5.1.117]	[K]	Transcription	Myb/SANT-like DNA-binding domain;; Alcohol dehydrogenase transcription factor Myb/SANT-like	Trihelix transcription factor ASIL2 OS=Arabidopsis thaliana OX=3702 GN=ASIL2 PE=1 SV=1	Uncharacterized protein OS=Solanum tuberosum OX=4113 GN=102594353 PE=4 SV=1	PREDICTED: trihelix transcription factor ASIL2 [Solanum tuberosum]
Soltu.DM.04G004250	2	12	5	74	67	90	0.182457	0.710403	0.285981	4.14696	3.92071	5.16248	2.77249e-08	1.39752e-06	2.76307	up	--	--	Molecular Function: DNA binding (GO:0003677);; Cellular Component: nucleus (GO:0005634);; Biological Process: regulation of transcription, DNA-templated (GO:0006355);;	K06236|3.34671e-15|cvr:CHLNCDRAFT_141917|(RefSeq) hypothetical protein; K06236 collagen, type I, alpha	--	--	Myb-like DNA-binding domain	Putative Myb family transcription factor At1g14600 OS=Arabidopsis thaliana OX=3702 GN=At1g14600 PE=2 SV=2	Uncharacterized protein OS=Solanum tuberosum OX=4113 GN=102592484 PE=4 SV=1	PREDICTED: putative Myb family transcription factor At1g14600 isoform X2 [Solanum tuberosum]
Soltu.DM.06G018660	2727	1522	2254	3251	5222	6153	181.072	103.103	156.714	221.19	360.174	415.102	0.000598097	0.00740749	1.08253	up	--	--	--	--	--	--	PLATZ transcription factor	--	Putative PLATZ transcription factor family protein-like OS=Solanum chacoense OX=4108 PE=4 SV=1	PREDICTED: uncharacterized protein LOC102590765 [Solanum tuberosum]
Soltu.DM.09G004180	54	39	70	218	379	410	1.98175	1.43329	2.66376	8.18302	14.4421	15.3671	3.37315e-11	3.02449e-09	2.36629	up	--	--	Cellular Component: endosome (GO:0005768);; Cellular Component: trans-Golgi network (GO:0005802);; Cellular Component: plasma membrane (GO:0005886);; Cellular Component: integral component of membrane (GO:0016021);; Biological Process: recognition of pollen (GO:0048544);;	--	--	--	D-mannose binding lectin;; S-locus glycoprotein domain	PAN domain-containing protein At5g03700 OS=Arabidopsis thaliana OX=3702 GN=At5g03700 PE=1 SV=1	Uncharacterized protein OS=Solanum tuberosum OX=4113 GN=102592634 PE=4 SV=1	PREDICTED: PAN domain-containing protein At5g03700 [Solanum tuberosum]
Soltu.DM.05G003870	0	0	0	28	13	30	0	0	0	15.453	7.84196	16.9577	1.71151e-06	5.3711e-05	2.85173	up	--	--	Biological Process: mRNA splicing, via spliceosome (GO:0000398);; Cellular Component: catalytic step 2 spliceosome (GO:0071013);;	K12816|2.49933e-54|sot:102585703|(RefSeq) pre-mRNA-processing factor 17-like; K12816 pre-mRNA-processing factor 17	[S]	Function unknown	--	--	pre-mRNA-processing factor 17 OS=Capsicum annuum OX=4072 GN=LOC107859444 PE=4 SV=1	PREDICTED: pre-mRNA-processing factor 17 [Capsicum annuum]
Soltu.DM.02G030180	3413	3197	4669	5980	13462	10662	317.232	293.335	475.187	500.941	1171.72	970.11	5.38859e-05	0.00105373	1.30416	up	--	--	--	K01611|5.21835e-15|cam:101499004|(RefSeq) S-adenosylmethionine decarboxylase proenzyme; K01611 S-adenosylmethionine decarboxylase [EC:4.1.1.50]	--	--	S-adenosyl-l-methionine decarboxylase leader peptide	--	uncharacterized protein LOC107783526 OS=Nicotiana tabacum OX=4097 GN=LOC107783526 PE=4 SV=1	PREDICTED: uncharacterized protein LOC107783526 [Nicotiana tabacum]
Soltu.DM.07G020090	95	145	159	247	434	310	9.51669	15.3649	16.7093	25.1197	43.9308	30.6826	0.000230196	0.00344004	1.20519	up	--	--	Molecular Function: DNA binding (GO:0003677);; Molecular Function: DNA-binding transcription factor activity (GO:0003700);; Cellular Component: nucleus (GO:0005634);; Biological Process: regulation of transcription, DNA-templated (GO:0006355);; Biological Process: defense response (GO:0006952);; Biological Process: ethylene-activated signaling pathway (GO:0009873);;	K09286|3.3898e-23|bvg:104883290|(RefSeq) ethylene-responsive transcription factor 4; K09286 EREBP-like factor	--	--	AP2 domain	Ethylene-responsive transcription factor 4 OS=Nicotiana sylvestris OX=4096 GN=ERF4 PE=2 SV=1	Uncharacterized protein OS=Solanum tuberosum OX=4113 GN=102605299 PE=4 SV=1	PREDICTED: ethylene-responsive transcription factor 4-like [Solanum tuberosum]
Soltu.DM.07G019120	0	0	0	29	27	41	0	0	0	64.1906	65.3105	92.3593	3.06259e-09	1.95373e-07	3.45186	up	--	--	--	--	--	--	--	--	Uncharacterized protein OS=Solanum tuberosum OX=4113 PE=4 SV=1	--
Soltu.DM.01G039880	872	895	1189	1914	1925	2984	74.5458	76.5626	102.34	162.546	166.072	257.505	1.82458e-05	0.000417355	1.1429	up	--	--	--	K15697|5.48511e-61|egu:105052562|(RefSeq) protein DEHYDRATION-INDUCED 19 homolog 2-like isoform X1; K15697 RING finger protein 114 [EC:2.3.2.27]	--	--	Stress-induced protein Di19, C-terminal;; Drought induced 19 protein (Di19), zinc-binding	Protein DEHYDRATION-INDUCED 19 homolog 3 OS=Arabidopsis thaliana OX=3702 GN=DI19-3 PE=1 SV=1	Uncharacterized protein OS=Solanum tuberosum OX=4113 GN=102593652 PE=4 SV=1	PREDICTED: protein DEHYDRATION-INDUCED 19 homolog 3 [Solanum tuberosum]
Soltu.DM.01G027000	221	162	224	49	63	59	8.37126	5.63413	8.62744	2.04586	2.10926	2.02253	3.48977e-09	2.19742e-07	-1.71393	down	--	--	Biological Process: defense response (GO:0006952);; Molecular Function: ADP binding (GO:0043531);;	K15078|4.23331e-97|rcu:8276537|(RefSeq) putative disease resistance protein RGA3; K15078 structure-specific endonuclease subunit SLX1 [EC:3.6.1.-]	[T]	Signal transduction mechanisms	Leucine rich repeat;; Leucine Rich repeats (2 copies)	Putative disease resistance protein RGA4 OS=Solanum bulbocastanum OX=147425 GN=RGA4 PE=2 SV=1	Uncharacterized protein OS=Solanum tuberosum OX=4113 GN=102578748 PE=3 SV=1	PREDICTED: putative disease resistance protein RGA1 [Solanum tuberosum]
Soltu.DM.05G003860	0	0	0	34	40	40	0	0.0686038	0	2.59509	3.14336	3.04748	5.21498e-11	4.46995e-09	3.7578	up	[R]	General function prediction only	Biological Process: mRNA splicing, via spliceosome (GO:0000398);; Cellular Component: catalytic step 2 spliceosome (GO:0071013);;	K12816|3.98951e-165|sly:101258325|(RefSeq) pre-mRNA-processing factor 17 isoform X1; K12816 pre-mRNA-processing factor 17	[S]	Function unknown	WD domain, G-beta repeat;; Anaphase-promoting complex subunit 4 WD40 domain	Pre-mRNA-processing factor 17 OS=Mus musculus OX=10090 GN=Cdc40 PE=2 SV=1	Uncharacterized protein OS=Solanum tuberosum OX=4113 PE=4 SV=1	pre-mRNA-processing factor 17 isoform X1 [Solanum lycopersicum]
Soltu.DM.03G003180	22	14	29	93	114	58	1.55155	0.942736	1.94117	5.68143	7.09795	3.20443	6.19344e-05	0.00118375	1.71643	up	[R]	General function prediction only	Cellular Component: integral component of membrane (GO:0016021);; Biological Process: transmembrane transport (GO:0055085);;	K07088|2.8212e-101|rcu:8281331|(RefSeq) protein PIN-LIKES 7; K07088 uncharacterized protein	[S]	Function unknown	Membrane transport protein	Protein PIN-LIKES 1 OS=Arabidopsis thaliana OX=3702 GN=PILS1 PE=2 SV=1	Uncharacterized protein OS=Solanum tuberosum OX=4113 GN=102598585 PE=4 SV=1	PREDICTED: uncharacterized transporter YBR287W-like [Solanum tuberosum]
Soltu.DM.09G022850	180	311	124	42	48	63	12.1654	18.5487	6.88854	2.19323	2.55914	3.77391	8.43013e-06	0.000218118	-1.75529	down	--	--	--	K13420|5.17538e-38|osa:4337016|(RefSeq) LRR receptor-like serine/threonine-protein kinase FLS2; K13420 LRR receptor-like serine/threonine-protein kinase FLS2 [EC:2.7.11.1]	[R]	General function prediction only	Leucine rich repeat;; Leucine Rich repeats (2 copies);; Leucine Rich Repeat;; Leucine Rich repeat;; Leucine Rich Repeat	Receptor-like protein 12 OS=Arabidopsis thaliana OX=3702 GN=RLP12 PE=2 SV=2	Uncharacterized protein OS=Solanum tuberosum OX=4113 PE=4 SV=1	PREDICTED: receptor-like protein 12, partial [Solanum tuberosum]
Soltu.DM.10G023720	165	179	125	347	1043	879	13.9064	15.2716	10.5721	27.7113	82.9451	69.6994	2.30884e-07	9.13069e-06	2.00614	up	--	--	--	K11982|1.30981e-14|smo:SELMODRAFT_7748|(RefSeq) hypothetical protein	[O]	Posttranslational modification, protein turnover, chaperones	Ring finger domain;; RING-like zinc finger	E3 ubiquitin-protein ligase SGR9, amyloplastic OS=Arabidopsis thaliana OX=3702 GN=SGR9 PE=1 SV=1	Uncharacterized protein OS=Solanum tuberosum OX=4113 PE=4 SV=1	PREDICTED: E3 ubiquitin-protein ligase SGR9, amyloplastic-like [Solanum tuberosum]
Soltu.DM.06G020360	65	34	44	93	147	158	4.27145	2.44982	3.66881	4.06505	4.36046	6.02098	0.000517379	0.00659243	1.31194	up	--	--	--	K19613|6.26932e-150|nnu:104601536|(RefSeq) TMV resistance protein N-like	--	--	NB-ARC domain;; Leucine Rich repeats (2 copies);; Leucine rich repeat	TMV resistance protein N OS=Nicotiana glutinosa OX=35889 GN=N PE=1 SV=1	TMV resistance protein N-like OS=Capsicum annuum OX=4072 GN=LOC107855834 PE=4 SV=1	TMV resistance protein N-like [Solanum pennellii]
Soltu.DM.09G022620	106	55	50	14	22	15	8.35665	4.17382	3.7677	1.05659	1.72692	1.19984	0.000161082	0.00257957	-1.69629	down	[R]	General function prediction only	--	K15502|5.74595e-45|jcu:105645796|(RefSeq) serine/threonine-protein phosphatase 6 regulatory ankyrin repeat subunit B; K15502 serine/threonine-protein phosphatase 6 regulatory ankyrin repeat subunit A	[M]	Cell wall/membrane/envelope biogenesis	Ankyrin repeats (3 copies);; Ankyrin repeats (many copies);; Ankyrin repeat;; Ankyrin repeats (many copies);; Ankyrin repeat	Ankyrin repeat, PH and SEC7 domain containing protein secG OS=Dictyostelium discoideum OX=44689 GN=secG PE=2 SV=1	Uncharacterized protein OS=Solanum tuberosum OX=4113 PE=4 SV=1	uncharacterized protein LOC107030791 isoform X1 [Solanum pennellii]
Soltu.DM.08G004350	373	738	346	164	198	193	6.61921	12.8559	6.44469	3.07309	3.82482	3.69734	0.000160757	0.00257746	-1.27013	down	--	--	Biological Process: intein-mediated protein splicing (GO:0016539);;	K20478|8.81902e-31|smo:SELMODRAFT_446143|(RefSeq) hypothetical protein; K20478 golgin subfamily B member 1	--	--	N-terminal C2 in EEIG1 and EHBP1 proteins	--	Uncharacterized protein OS=Solanum tuberosum OX=4113 GN=102596448 PE=4 SV=1	PREDICTED: restin homolog [Solanum tuberosum]
Soltu.DM.02G028330	595	801	477	299	331	189	41.3817	56.1672	34.0699	21.6992	25.3514	14.4293	0.000290086	0.00411685	-1.10942	down	[R]	General function prediction only	Molecular Function: metal ion binding (GO:0046872);;	K05933|1.95056e-24|egu:105038434|(RefSeq) 1-aminocyclopropane-1-carboxylate oxidase-like; K05933 aminocyclopropanecarboxylate oxidase [EC:1.14.17.4]	[QR]	--	non-haem dioxygenase in morphine synthesis N-terminal;; 2OG-Fe(II) oxygenase superfamily	Probable 2-oxoglutarate-dependent dioxygenase At3g50210 OS=Arabidopsis thaliana OX=3702 GN=At3g50210 PE=2 SV=1	Uncharacterized protein OS=Solanum lycopersicum OX=4081 GN=101245215 PE=3 SV=1	probable 2-oxoglutarate-dependent dioxygenase At3g50210 isoform X1 [Solanum pennellii]
Soltu.DM.07G010910	36	164	115	8	3	2	2.80937	12.4051	9.33829	0.735701	0.274911	0.196405	1.0303e-08	5.72756e-07	-3.1221	down	--	--	Molecular Function: DNA binding (GO:0003677);; Cellular Component: nucleus (GO:0005634);; Biological Process: regulation of transcription, DNA-templated (GO:0006355);; Molecular Function: zinc ion binding (GO:0008270);;	K08869|4.84129e-24|cre:CHLREDRAFT_165812|(RefSeq) predicted protein; K08869 aarF domain-containing kinase	--	--	Myb-like DNA-binding domain	Transcription factor MYBS3 OS=Oryza sativa subsp. japonica OX=39947 GN=MYBS3 PE=2 SV=1	Uncharacterized protein OS=Solanum tuberosum OX=4113 GN=102594971 PE=4 SV=1	PREDICTED: myb-like protein J [Solanum tuberosum]
Soltu.DM.03G020900	274	310	450	186	117	154	14.9237	17.0081	25.492	12.736	8.43367	11.2888	0.000360128	0.00488092	-1.09769	down	[Q]	Secondary metabolites biosynthesis, transport and catabolism	Cellular Component: membrane (GO:0016020);; Molecular Function: oxidoreductase activity (GO:0016491);; Molecular Function: metal ion binding (GO:0046872);;	K07408|0|sly:101258238|(RefSeq) cytochrome P450 89A2	[Q]	Secondary metabolites biosynthesis, transport and catabolism	Cytochrome P450	Cytochrome P450 89A2 OS=Arabidopsis thaliana OX=3702 GN=CYP89A2 PE=2 SV=2	Uncharacterized protein OS=Solanum tuberosum OX=4113 PE=4 SV=1	cytochrome P450 89A2-like [Solanum pennellii]
Soltu.DM.07G001180	165	474	208	108	30	48	4.86952	12.6053	5.77406	3.31116	0.948073	1.547	0.000289975	0.00411685	-1.74341	down	[R]	General function prediction only	--	K11423|0|spen:107026384|(RefSeq) uncharacterized LOC107026384	[K]	Transcription	SET domain	Histone-lysine N-methyltransferase ASHR3 OS=Arabidopsis thaliana OX=3702 GN=ASHR3 PE=1 SV=1	Histone-lysine N-methyltransferase OS=Capsicum annuum OX=4072 GN=T459_33440 PE=3 SV=1	PREDICTED: uncharacterized protein LOC102597385 [Solanum tuberosum]
Trans_newGene_1919	13	22	37	0	0	0	4.32036	5.10062	9.11807	0	0	0	2.9476e-06	8.50913e-05	-2.79111	down	--	--	--	K06911|1.81076e-08|bna:106353157|(RefSeq) F-box/LRR-repeat protein At3g59200-like isoform X1; K06911 uncharacterized protein	--	--	--	F-box/FBD/LRR-repeat protein At1g13570 OS=Arabidopsis thaliana OX=3702 GN=At1g13570 PE=2 SV=1	--	PREDICTED: F-box/FBD/LRR-repeat protein At1g13570-like isoform X1 [Solanum tuberosum]
Soltu.DM.02G014280	115	120	174	279	493	407	3.79387	3.94067	6.17582	9.9716	18.2875	14.3793	8.14243e-06	0.000211518	1.41114	up	--	--	--	K18577|3.9668e-78|mdm:103414113|(RefSeq) mannosylglycoprotein endo-beta-mannosidase-like; K18577 mannosylglycoprotein endo-beta-mannosidase [EC:3.2.1.152]	[R]	General function prediction only	zinc-binding in reverse transcriptase	Putative ribonuclease H protein At1g65750 OS=Arabidopsis thaliana OX=3702 GN=At1g65750 PE=3 SV=1	Putative ovule protein OS=Solanum chacoense OX=4108 PE=4 SV=1	PREDICTED: CLIP-associated protein-like [Nicotiana attenuata]
Soltu.DM.06G014420	33	41	41	104	181	127	5.9794	5.09869	3.74703	11.3	18.029	10.6409	1.61236e-06	5.10109e-05	1.66901	up	--	--	--	--	[S]	Function unknown	Eukaryotic protein of unknown function (DUF842)	Protein FAM136A OS=Bos taurus OX=9913 GN=FAM136A PE=2 SV=1	Uncharacterized protein OS=Solanum tuberosum OX=4113 GN=102599276 PE=4 SV=1	PREDICTED: protein FAM136A-like [Solanum tuberosum]
Soltu.DM.06G034620	2	4	2	11	26	38	0.672189	1.30131	0.654425	2.80162	6.18585	9.11952	0.000530015	0.00672674	1.99091	up	--	--	Biological Process: lipid transport (GO:0006869);; Molecular Function: lipid binding (GO:0008289);;	--	--	--	Probable lipid transfer;; Protease inhibitor/seed storage/LTP family	--	Uncharacterized protein OS=Solanum tuberosum OX=4113 GN=102594346 PE=3 SV=1	PREDICTED: non-specific lipid-transfer protein-like protein At2g13820 [Solanum tuberosum]
Soltu.DM.03G031480	18	35	14	100	73	69	1.33866	2.63687	1.08184	8.18821	5.38952	5.30692	0.000272135	0.00391927	1.56843	up	--	--	--	--	--	--	--	--	Uncharacterized protein OS=Solanum tuberosum OX=4113 PE=4 SV=1	PREDICTED: uncharacterized protein LOC102606030 [Solanum tuberosum]
Soltu.DM.04G002630	1065	2156	2099	839	485	475	42.84	84.9136	83.1025	33.2739	19.387	18.7648	3.69202e-05	0.000769942	-1.42467	down	--	--	Molecular Function: ubiquitin-protein transferase activity (GO:0004842);; Biological Process: protein ubiquitination (GO:0016567);;	K08332|2.39055e-114|gmx:100798797|(RefSeq) U-box domain-containing protein 14; K08332 vacuolar protein 8	[S]	Function unknown	Armadillo/beta-catenin-like repeat;; U-box domain;; HEAT repeats;; Kinesin-associated protein (KAP)	U-box domain-containing protein 10 OS=Arabidopsis thaliana OX=3702 GN=PUB10 PE=2 SV=1	RING-type E3 ubiquitin transferase OS=Solanum tuberosum OX=4113 GN=102580806 PE=4 SV=1	PREDICTED: U-box domain-containing protein 11-like [Solanum tuberosum]
Soltu.DM.01G044380	497	414	479	879	1033	1229	28.0557	24.5246	28.413	59.405	82.3211	77.7289	1.31384e-07	5.54522e-06	1.13686	up	[R]	General function prediction only	Molecular Function: nucleotide binding (GO:0000166);; Molecular Function: RNA binding (GO:0003723);;	K12891|3.20476e-95|sot:102583092|(RefSeq) serine/arginine-rich splicing factor SC35-like; K12891 splicing factor, arginine/serine-rich 2	[A]	RNA processing and modification	RNA recognition motif. (a.k.a. RRM, RBD, or RNP domain)	Serine/arginine-rich splicing factor SC35 OS=Arabidopsis thaliana OX=3702 GN=SC35 PE=1 SV=1	Uncharacterized protein OS=Solanum tuberosum OX=4113 GN=102583092 PE=4 SV=1	PREDICTED: serine/arginine-rich splicing factor SC35-like [Solanum tuberosum]
Soltu.DM.09G024280	405	375	349	824	1106	1972	20.2953	17.9213	17.4021	39.1142	53.2469	94.943	8.23875e-07	2.76859e-05	1.64052	up	[O]	Posttranslational modification, protein turnover, chaperones	Molecular Function: ATP binding (GO:0005524);;	K09489|0|sot:102583475|(RefSeq) heat shock 70 kDa protein 8; K09489 heat shock 70kDa protein 4	[O]	Posttranslational modification, protein turnover, chaperones	Hsp70 protein;; MreB/Mbl protein	Heat shock 70 kDa protein 8 OS=Arabidopsis thaliana OX=3702 GN=HSP70-8 PE=1 SV=1	Uncharacterized protein OS=Solanum tuberosum OX=4113 GN=102583475 PE=3 SV=1	PREDICTED: heat shock 70 kDa protein 8 [Solanum tuberosum]
Soltu.DM.07G021650	23	15	34	81	70	87	2.84218	1.94355	4.26477	9.51098	8.35317	10.1208	0.000208255	0.00316564	1.49611	up	--	--	--	--	--	--	--	--	Uncharacterized protein OS=Solanum tuberosum OX=4113 GN=102589448 PE=4 SV=1	PREDICTED: uncharacterized protein LOC102589448 [Solanum tuberosum]
Soltu.DM.09G012690	33	96	119	2	2	0	3.00698	8.28089	10.2948	0.224255	0.187856	0	4.88018e-11	4.20149e-09	-3.65755	down	--	--	--	K10755|2.68775e-89|apro:F751_1049|(RefSeq) Replication factor C subunit 2; K10755 replication factor C subunit 2/4	--	--	Domain of unknown function (DUF4336)	--	Uncharacterized protein OS=Solanum lycopersicum OX=4081 PE=4 SV=1	uncharacterized protein LOC107012169 [Solanum pennellii]
Soltu.DM.02G023110	5	0	0	252	89	238	0.174293	0.000421129	0.00888897	9.01764	3.24107	8.41391	2.52828e-15	3.84318e-13	4.32661	up	--	--	Biological Process: response to red or far red light (GO:0009639);; Biological Process: negative gravitropism (GO:0009959);;	--	--	--	Plant protein of unknown function (DUF641)	Protein GRAVITROPIC IN THE LIGHT 1 OS=Arabidopsis thaliana OX=3702 GN=GIL1 PE=2 SV=1	Putative DUF641 family protein-like OS=Solanum chacoense OX=4108 PE=4 SV=1	PREDICTED: IRK-interacting protein [Solanum tuberosum]
Soltu.DM.08G017020	429	684	1406	7045	12003	10691	14.9665	22.841	49.7466	232.305	395.774	351.99	6.71886e-15	9.75588e-13	3.10403	up	--	--	Molecular Function: zinc ion binding (GO:0008270);;	K10144|3.76953e-169|sot:102585180|(RefSeq) E3 ubiquitin-protein ligase MIEL1; K10144 RING finger and CHY zinc finger domain-containing protein 1 [EC:2.3.2.27]	[R]	General function prediction only	Zinc-ribbon;; CHY zinc finger;; Ring finger domain;; RING-type zinc-finger;; zinc-RING finger domain;; Zinc finger, C3HC4 type (RING finger)	Probable E3 ubiquitin-protein ligase RZFP34 OS=Oryza sativa subsp. japonica OX=39947 GN=RZFP34 PE=2 SV=1	Uncharacterized protein OS=Solanum tuberosum OX=4113 GN=102585180 PE=4 SV=1	PREDICTED: E3 ubiquitin-protein ligase MIEL1 [Solanum tuberosum]
Soltu.DM.10G026060	47	45	38	11	6	5	3.74249	3.48231	3.44928	1.06762	0.611014	0.546478	1.60406e-05	0.000376936	-2.04856	down	[O]	Posttranslational modification, protein turnover, chaperones	--	K14826|0|sot:102602983|(RefSeq) probable FKBP-type peptidyl-prolyl cis-trans isomerase; K14826 FK506-binding nuclear protein [EC:5.2.1.8]	[O]	Posttranslational modification, protein turnover, chaperones	FKBP-type peptidyl-prolyl cis-trans isomerase;; Cystatin domain	Peptidyl-prolyl cis-trans isomerase FKBP53 OS=Arabidopsis thaliana OX=3702 GN=FKBP53 PE=1 SV=1	Peptidylprolyl isomerase OS=Solanum tuberosum OX=4113 PE=4 SV=1	PREDICTED: probable FKBP-type peptidyl-prolyl cis-trans isomerase [Solanum tuberosum]
Soltu.DM.01G034690	570	883	858	388	400	326	26.5486	39.9833	39.7403	17.6228	18.6217	15.2394	5.69771e-05	0.00110199	-1.00634	down	--	--	--	K14506|0|sot:102600861|(RefSeq) probable indole-3-acetic acid-amido synthetase GH3.5; K14506 jasmonic acid-amino synthetase [EC:6.3.2.52]	--	--	GH3 auxin-responsive promoter	Jasmonoyl--L-amino acid synthetase JAR4 OS=Nicotiana attenuata OX=49451 GN=JAR4 PE=1 SV=1	Uncharacterized protein OS=Solanum tuberosum OX=4113 PE=4 SV=1	PREDICTED: probable indole-3-acetic acid-amido synthetase GH3.5 [Solanum tuberosum]
Soltu.DM.09G000340	8	2	0	107	49	58	1.446	0.486422	0	18.5798	8.76494	10.2747	1.47642e-06	4.72478e-05	2.74044	up	--	--	Biological Process: defense response (GO:0006952);; Biological Process: response to biotic stimulus (GO:0009607);;	--	--	--	Pathogenesis-related protein Bet v I family	Kirola OS=Actinidia deliciosa OX=3627 PE=1 SV=1	Uncharacterized protein OS=Solanum tuberosum OX=4113 PE=4 SV=1	PREDICTED: MLP-like protein 28 [Solanum tuberosum]
Soltu.DM.04G037180	1842	864	739	3616	3506	9716	145.351	68.4834	60.5822	293.346	293.503	797.337	8.59393e-06	0.00022118	1.93455	up	--	--	--	K18470|2.15059e-89|vvi:100250620|(RefSeq) protein GDAP2 homolog; K18470 Rho GTPase-activating protein 1	[BK]	--	Divergent CRAL/TRIO domain	Ganglioside-induced differentiation-associated protein 2 OS=Xenopus tropicalis OX=8364 PE=2 SV=1	Uncharacterized protein OS=Solanum tuberosum OX=4113 GN=102586010 PE=4 SV=1	PREDICTED: ganglioside-induced differentiation-associated protein 2-like [Solanum tuberosum]
Soltu.DM.09G030430	54	3	10	122	192	322	3.4426	0.349164	0.9475	9.3583	14.5021	21.0619	0.000279023	0.00399481	2.07499	up	--	--	--	K03006|1.18437e-08|sot:107063207|(RefSeq) DNA-directed RNA polymerase II subunit RPB1-like; K03006 DNA-directed RNA polymerase II subunit RPB1 [EC:2.7.7.6]	--	--	Glycine rich protein family	Glycine-rich protein OS=Nicotiana tabacum OX=4097 GN=GRP PE=2 SV=1	Uncharacterized protein OS=Solanum tuberosum OX=4113 PE=4 SV=1	PREDICTED: metacaspase-1-like isoform X1 [Solanum tuberosum]
Soltu.DM.12G029070	83	94	105	199	240	339	2.11392	2.36997	3.05391	5.10782	6.71627	8.47653	6.79961e-06	0.000179026	1.36358	up	[R]	General function prediction only	Cellular Component: integral component of membrane (GO:0016021);;	K01652|0|sly:101253806|(RefSeq) uncharacterized protein LOC101253806; K01652 acetolactate synthase I/II/III large subunit [EC:2.2.1.6]	[R]	General function prediction only	C2 domain	C2 domain-containing protein At1g53590 OS=Arabidopsis thaliana OX=3702 GN=NTMC2T6.1 PE=1 SV=2	Uncharacterized protein OS=Solanum tuberosum OX=4113 GN=102587285 PE=4 SV=1	PREDICTED: C2 domain-containing protein At1g53590-like isoform X1 [Solanum tuberosum]
Soltu.DM.03G027560	2264	1542	2872	4044	6148	7826	155.449	107.403	204.885	277.967	428.835	538.192	4.50864e-05	0.000911241	1.31812	up	--	--	Molecular Function: DNA binding (GO:0003677);; Molecular Function: chromatin binding (GO:0003682);; Molecular Function: DNA-binding transcription factor activity (GO:0003700);; Molecular Function: transcription coactivator activity (GO:0003713);; Molecular Function: histone acetyltransferase activity (GO:0004402);; Cellular Component: nucleus (GO:0005634);; Biological Process: chromatin remodelin…	K08869|5.73646e-21|cre:CHLREDRAFT_165812|(RefSeq) predicted protein; K08869 aarF domain-containing kinase	--	--	Myb-like DNA-binding domain	Transcription factor MYB1R1 OS=Solanum tuberosum OX=4113 PE=2 SV=1	Uncharacterized protein OS=Solanum tuberosum OX=4113 PE=4 SV=1	PREDICTED: transcription factor MYB1R1-like [Solanum tuberosum]
Soltu.DM.08G015880	397	530	285	111	159	107	16.7505	22.1812	12.4135	4.80806	7.08871	4.74305	8.91831e-07	2.97639e-05	-1.55577	down	[RTKL]	--	Molecular Function: protein serine/threonine kinase activity (GO:0004674);; Molecular Function: ATP binding (GO:0005524);; Biological Process: protein phosphorylation (GO:0006468);; Biological Process: signal transduction (GO:0007165);;	K07198|0|sot:102598235|(RefSeq) CBL-interacting serine/threonine-protein kinase 5-like; K07198 5'-AMP-activated protein kinase, catalytic alpha subunit [EC:2.7.11.11]	[T]	Signal transduction mechanisms	Protein kinase domain;; Protein tyrosine kinase;; NAF domain;; Kinase-like	CBL-interacting serine/threonine-protein kinase 5 OS=Arabidopsis thaliana OX=3702 GN=CIPK5 PE=2 SV=1	Non-specific serine/threonine protein kinase OS=Solanum tuberosum OX=4113 GN=102598235 PE=3 SV=1	PREDICTED: CBL-interacting serine/threonine-protein kinase 5-like [Solanum tuberosum]
Soltu.DM.05G024590	24	0	11	71	120	181	2.11682	0.0803971	1.00063	6.54111	11.0008	16.6133	0.00067378	0.00813764	1.99222	up	--	--	--	--	--	--	--	--	Uncharacterized protein OS=Solanum tuberosum OX=4113 PE=4 SV=1	hypothetical protein CQW23_13269 [Capsicum baccatum]
Trans_newGene_2993	0	0	1	93	96	62	0	0	0.268617	18.0827	18.4273	11.2528	3.52602e-18	7.37696e-16	4.61859	up	--	--	--	K01184|2.58561e-06|sot:102596904|(RefSeq) polygalacturonase-like; K01184 polygalacturonase [EC:3.2.1.15]	--	--	Reverse transcriptase-like	--	--	PREDICTED: uncharacterized protein LOC107060398 [Solanum tuberosum]
Soltu.DM.06G027770	140	153	106	524	741	616	5.2833	5.90471	4.22946	21.1122	30.9972	25.2477	5.47429e-17	9.99607e-15	2.13216	up	--	--	Molecular Function: chaperone binding (GO:0051087);;	K01555|1.84384e-18|pxb:103948258|(RefSeq) fumarylacetoacetase; K01555 fumarylacetoacetase [EC:3.7.1.2]	--	--	BAG domain;; IQ calmodulin-binding motif	BAG family molecular chaperone regulator 5, mitochondrial OS=Arabidopsis thaliana OX=3702 GN=BAG5 PE=1 SV=1	Uncharacterized protein OS=Solanum tuberosum OX=4113 GN=107060638 PE=4 SV=1	PREDICTED: uncharacterized protein LOC107060638 [Solanum tuberosum]
Soltu.DM.09G028680	249	372	158	89	41	51	8.29978	12.1165	5.42294	2.57024	1.69837	2.08926	6.72405e-06	0.000177276	-1.8262	down	[L]	Replication, recombination and repair	--	K11269|0|sot:102583470|(RefSeq) chromosome transmission fidelity protein 18 homolog; K11269 chromosome transmission fidelity protein 18	[DL]	--	ATPase family associated with various cellular activities (AAA);; AAA domain (dynein-related subfamily);; Holliday junction DNA helicase RuvB P-loop domain	Chromosome transmission fidelity protein 18 homolog OS=Xenopus laevis OX=8355 GN=chtf18 PE=2 SV=1	Putative ovule protein OS=Solanum chacoense OX=4108 PE=4 SV=1	PREDICTED: chromosome transmission fidelity protein 18 homolog [Solanum tuberosum]
Soltu.DM.10G006190	521	407	384	190	190	177	13.1194	9.44116	9.18692	6.33042	4.63648	4.96701	6.57483e-08	3.02248e-06	-1.19262	down	[S]	Function unknown	Biological Process: defense response (GO:0006952);; Molecular Function: ADP binding (GO:0043531);;	K19613|0|sot:102589061|(RefSeq) putative disease resistance protein RGA4	[T]	Signal transduction mechanisms	NB-ARC domain;; Rx N-terminal domain;; Leucine Rich repeats (2 copies);; AAA domain	Putative disease resistance protein RGA4 OS=Solanum bulbocastanum OX=147425 GN=RGA4 PE=2 SV=1	Uncharacterized protein OS=Solanum tuberosum OX=4113 GN=102604559 PE=3 SV=1	PREDICTED: putative disease resistance protein RGA3 [Solanum tuberosum]
Soltu.DM.06G000150	2109	3037	2133	1288	1039	903	262.983	390.104	279.868	169.883	140.26	118.95	3.11408e-06	8.92351e-05	-1.12346	down	--	--	--	--	--	--	CP12 domain	Calvin cycle protein CP12-2, chloroplastic OS=Arabidopsis thaliana OX=3702 GN=CP12-2 PE=1 SV=1	Uncharacterized protein OS=Solanum tuberosum OX=4113 GN=102594918 PE=4 SV=1	PREDICTED: calvin cycle protein CP12-1, chloroplastic [Solanum tuberosum]
Soltu.DM.12G025270	27	22	20	107	66	93	2.66284	2.12897	2.02258	10.1494	6.25357	8.90595	3.80915e-06	0.00010664	1.73078	up	--	--	Cellular Component: vacuole (GO:0005773);;	K03350|3.43179e-12|aly:ARALYDRAFT_902934|(RefSeq) hypothetical protein; K03350 anaphase-promoting complex subunit 3	--	--	Cotton fibre expressed protein	--	Uncharacterized protein OS=Solanum tuberosum OX=4113 GN=102602401 PE=4 SV=1	PREDICTED: uncharacterized protein LOC102602401 [Solanum tuberosum]
Soltu.DM.12G029260	966	686	557	299	161	338	7.72259	5.30183	5.00555	2.41977	1.22553	2.56165	8.04523e-05	0.00146569	-1.33879	down	[L]	Replication, recombination and repair	--	K10706|0|sot:102602948|(RefSeq) uncharacterized LOC102602948; K10706 senataxin [EC:3.6.4.-]	[A]	RNA processing and modification	AAA domain;; AAA domain;; AAA domain;; AAA domain;; UvrD/REP helicase N-terminal domain;; AAA domain;; Type III restriction enzyme, res subunit;; Viral (Superfamily 1) RNA helicase	TPR and ankyrin repeat-containing protein 1 OS=Mus musculus OX=10090 GN=Trank1 PE=2 SV=3	Uncharacterized protein OS=Solanum lycopersicum OX=4081 PE=4 SV=1	uncharacterized protein LOC107006637 [Solanum pennellii]
Soltu.DM.03G013350	254	579	206	94	46	114	17.3472	39.3028	15.0864	7.13967	3.53346	8.56408	0.000115377	0.00194531	-1.70028	down	--	--	Molecular Function: DNA-binding transcription factor activity (GO:0003700);; Biological Process: regulation of transcription, DNA-templated (GO:0006355);; Molecular Function: sequence-specific DNA binding (GO:0043565);;	K13459|3.92122e-18|adu:107468800|(RefSeq) disease resistance protein RPS2; K13459 disease resistance protein RPS2	--	--	WRKY DNA -binding domain	WRKY DNA-binding transcription factor 70 OS=Solanum lycopersicum OX=4081 GN=WRKY70 PE=2 SV=1	Uncharacterized protein OS=Solanum tuberosum OX=4113 GN=102581335 PE=4 SV=1	PREDICTED: probable WRKY transcription factor 70 [Solanum tuberosum]
Soltu.DM.02G016540	169	74	74	323	353	592	6.87368	2.91099	3.08987	13.355	15.1154	24.9421	1.01815e-05	0.000255615	1.75098	up	--	--	Molecular Function: calcium ion binding (GO:0005509);; Cellular Component: integral component of membrane (GO:0016021);; Biological Process: transmembrane transport (GO:0055085);;	--	--	--	EF-hand domain pair;; EF-hand domain;; EF hand;; Sodium/calcium exchanger protein;; Secreted protein acidic and rich in cysteine Ca binding region	Sodium/calcium exchanger NCL1 OS=Oryza sativa subsp. japonica OX=39947 GN=NCL1 PE=2 SV=1	Uncharacterized protein OS=Solanum tuberosum OX=4113 PE=3 SV=1	sodium/calcium exchanger NCL1-like [Solanum lycopersicum]
Trans_newGene_886	0	0	0	37	49	56	0	0	0	1.59543	2.1582	2.46327	1.28647e-12	1.3906e-10	4.01341	up	--	--	--	K10085|1.37178e-06|mdm:103425729|(RefSeq) alpha-mannosidase I MNS4-like; K10085 ER degradation enhancer, mannosidase alpha-like 2	--	--	Domain of unknown function (DUF4216);; Domain of unknown function (DUF4218);; Domain of unknown function (DUF4218)	--	--	PREDICTED: uncharacterized protein LOC102588505 [Solanum tuberosum]
Soltu.DM.04G011260	1463	1266	1582	510	614	766	48.9535	40.4982	55.1186	20.9432	23.8554	29.3107	7.02684e-07	2.41984e-05	-1.14407	down	--	--	Cellular Component: nuclear pore (GO:0005643);; Biological Process: transport (GO:0006810);;	K14309|1.82855e-175|sot:102579640|(RefSeq) nuclear pore complex protein NUP93B-like; K14309 nuclear pore complex protein Nup93	[D]	Cell cycle control, cell division, chromosome partitioning	Nup93/Nic96	Nuclear pore complex protein NUP93B OS=Arabidopsis thaliana OX=3702 GN=NUP93B PE=1 SV=1	Nuclear pore protein OS=Solanum chacoense OX=4108 PE=3 SV=1	PREDICTED: nuclear pore complex protein NUP93B-like, partial [Solanum tuberosum]
Soltu.DM.06G018630	84	86	93	0	1	0	3.70718	4.24248	5.49057	0	0.112233	0.0313418	2.25547e-20	6.26925e-18	-4.80687	down	--	--	--	--	--	--	--	--	Putative ovule protein (Fragment) OS=Solanum chacoense OX=4108 PE=4 SV=1	PREDICTED: zinc finger BED domain-containing protein RICESLEEPER 2-like [Solanum tuberosum]
Soltu.DM.04G021550	603	808	191	195	112	140	71.959	95.5249	21.9417	21.2071	12.2608	14.2174	0.000481202	0.00621696	-1.54046	down	--	--	Cellular Component: integral component of membrane (GO:0016021);;	--	--	--	PLAT/LH2 domain;; Embryo-specific protein 3, (ATS3)	PLAT domain-containing protein 1 OS=Arabidopsis thaliana OX=3702 GN=PLAT1 PE=1 SV=1	Uncharacterized protein OS=Solanum tuberosum OX=4113 GN=102590020 PE=4 SV=1	PREDICTED: uncharacterized protein LOC102590020 [Solanum tuberosum]
Soltu.DM.11G009040	157	68	122	225	295	407	19.0765	8.18546	15.5304	27.0464	36.0022	48.8215	0.000706208	0.00847912	1.26364	up	[O]	Posttranslational modification, protein turnover, chaperones	Molecular Function: zinc ion binding (GO:0008270);; Cellular Component: integral component of membrane (GO:0016021);;	K19040|1.02223e-144|sot:102599929|(RefSeq) RING-H2 finger protein ATL78-like; K19040 E3 ubiquitin-protein ligase ATL10/75/76/77/78 [EC:2.3.2.27]	[O]	Posttranslational modification, protein turnover, chaperones	Ring finger domain;; RING-like zinc finger;; Zinc finger, C3HC4 type (RING finger);; RING-H2 zinc finger domain;; Zinc finger, C3HC4 type (RING finger)	RING-H2 finger protein ATL78 OS=Arabidopsis thaliana OX=3702 GN=ATL78 PE=2 SV=1	Uncharacterized protein OS=Solanum tuberosum OX=4113 GN=102599929 PE=4 SV=1	PREDICTED: RING-H2 finger protein ATL78-like [Solanum tuberosum]
Soltu.DM.06G031880	98	20	47	347	318	841	7.96061	1.68181	4.04545	29.5806	28.2234	73.6215	3.41904e-07	1.29677e-05	2.50086	up	[O]	Posttranslational modification, protein turnover, chaperones	Cellular Component: cytoplasm (GO:0005737);;	K13993|1.21842e-80|sot:102578442|(RefSeq) 17.7 kDa class I heat shock protein-like; K13993 HSP20 family protein	[O]	Posttranslational modification, protein turnover, chaperones	Hsp20/alpha crystallin family;; HSP20-like domain found in ArsA	17.7 kDa class I heat shock protein OS=Solanum peruvianum OX=4082 PE=2 SV=1	Uncharacterized protein OS=Solanum tuberosum OX=4113 GN=102578442 PE=3 SV=1	PREDICTED: 17.7 kDa class I heat shock protein-like [Solanum tuberosum]
Trans_newGene_175	1	11	5	37	42	38	0.199613	2.07391	0.921389	6.63379	7.73809	6.6851	0.000567335	0.00708514	1.90116	up	--	--	--	--	--	--	--	--	--	PREDICTED: uncharacterized protein LOC102591993 [Solanum tuberosum]
Soltu.DM.12G001810	4	3	1	24	197	46	0.488232	0.370617	0.127097	2.32842	18.8871	4.49669	7.33015e-07	2.50655e-05	2.87831	up	[KAD]	--	Molecular Function: DNA binding (GO:0003677);;	K09422|2.91737e-177|sot:102587827|(RefSeq) transcription factor MYB108-like; K09422 transcription factor MYB, plant	[K]	Transcription	Myb-like DNA-binding domain;; Myb-like DNA-binding domain	Transcription factor MYB2 OS=Oryza sativa subsp. japonica OX=39947 GN=MYB2 PE=2 SV=1	Uncharacterized protein OS=Solanum tuberosum OX=4113 GN=102587827 PE=4 SV=1	PREDICTED: transcription factor MYB108-like [Solanum tuberosum]
Soltu.DM.12G010150	242	102	93	462	293	566	50.2227	21.3215	19.7987	93.9915	59.4205	114.08	0.000673207	0.00813577	1.38452	up	--	--	--	K03350|2.50122e-18|aly:ARALYDRAFT_902934|(RefSeq) hypothetical protein; K03350 anaphase-promoting complex subunit 3	--	--	Cotton fibre expressed protein	--	Uncharacterized protein OS=Solanum tuberosum OX=4113 GN=102597263 PE=4 SV=1	PREDICTED: uncharacterized protein LOC102597263 [Solanum tuberosum]
Soltu.DM.02G030970	201	157	211	43	97	81	7.19159	8.06891	11.0338	2.67282	4.08893	3.90769	0.000640088	0.00781813	-1.22749	down	--	--	--	K15115|0|sot:102587750|(RefSeq) folate transporter 1, chloroplastic-like; K15115 solute carrier family 25 (mitochondrial folate transporter), member 32	[C]	Energy production and conversion	Mitochondrial carrier protein	Folate transporter 1, chloroplastic OS=Arabidopsis thaliana OX=3702 GN=FOLT1 PE=2 SV=1	Ribosome biogenesis protein WDR12 homolog OS=Solanum lycopersicum OX=4081 PE=3 SV=1	PREDICTED: folate transporter 1, chloroplastic-like isoform X1 [Solanum tuberosum]
Soltu.DM.03G034100	701	485	685	1491	2209	2007	24.7547	28.152	32.6135	85.7431	138.7	116.414	1.58913e-09	1.0849e-07	1.53268	up	--	--	--	--	[A]	RNA processing and modification	--	--	Uncharacterized protein OS=Solanum tuberosum OX=4113 GN=102598336 PE=4 SV=1	PREDICTED: uncharacterized protein LOC102598336 [Solanum tuberosum]
Soltu.DM.12G006380	23	11	50	75	345	143	1.51626	0.732317	3.22734	4.74995	21.703	9.08219	0.000194787	0.00300077	1.98372	up	--	--	Cellular Component: integral component of membrane (GO:0016021);;	K14209|3.6043e-160|adu:107457692|(RefSeq) probable amino acid permease 7	[E]	Amino acid transport and metabolism	Transmembrane amino acid transporter protein	Amino acid permease 6 OS=Arabidopsis thaliana OX=3702 GN=AAP6 PE=1 SV=1	Uncharacterized protein OS=Solanum tuberosum OX=4113 PE=4 SV=1	amino acid permease 6-like [Solanum pennellii]
Soltu.DM.04G001980	2	5	1	173	49	37	0.40032	0.946301	0.202284	27.1077	7.67611	5.87974	5.35489e-08	2.51667e-06	3.084	up	[R]	General function prediction only	Cellular Component: chloroplast (GO:0009507);; Molecular Function: hydrolase activity (GO:0016787);;	--	--	--	Thioesterase superfamily;; Thioesterase-like superfamily	Acyl-acyl carrier protein thioesterase ATL3, chloroplastic OS=Arabidopsis thaliana OX=3702 GN=ALT3 PE=2 SV=1	Uncharacterized protein OS=Solanum tuberosum OX=4113 GN=102595992 PE=4 SV=1	PREDICTED: uncharacterized protein LOC102595992 [Solanum tuberosum]
Soltu.DM.02G028110	64	95	47	6	7	19	3.7953	5.67487	2.89164	0.388022	0.451037	1.18076	3.5572e-05	0.000745021	-2.06576	down	[Q]	Secondary metabolites biosynthesis, transport and catabolism	--	K00517|8.34742e-147|mdm:103432708|(RefSeq) cytochrome P450 81E8-like	[Q]	Secondary metabolites biosynthesis, transport and catabolism	Cytochrome P450;; Cytochrome P450	Cytochrome P450 81Q32 OS=Catharanthus roseus OX=4058 GN=CYP81Q32 PE=2 SV=1	Uncharacterized protein OS=Solanum tuberosum OX=4113 PE=4 SV=1	PREDICTED: isoflavone 2'-hydroxylase-like [Nicotiana tomentosiformis]
Soltu.DM.05G003950	68	54	42	139	158	111	11.2489	8.75685	6.1857	15.2743	19.0741	11.8752	0.000185133	0.00288171	1.21065	up	[I]	Lipid transport and metabolism	Cellular Component: integral component of membrane (GO:0016021);;	K18693|4.0853e-136|mus:103984677|(RefSeq) lipid phosphate phosphatase 2; K18693 diacylglycerol diphosphate phosphatase / phosphatidate phosphatase [EC:3.1.3.4]	[I]	Lipid transport and metabolism	PAP2 superfamily	Lipid phosphate phosphatase 2 OS=Arabidopsis thaliana OX=3702 GN=LPP2 PE=2 SV=1	Uncharacterized protein OS=Solanum tuberosum OX=4113 GN=102592199 PE=4 SV=1	PREDICTED: lipid phosphate phosphatase 2-like [Solanum tuberosum]
Soltu.DM.04G009720	57	32	52	1	2	5	96.9355	50.6205	35.2208	3.09216	5.55648	5.99767	8.41019e-08	3.75314e-06	-2.87034	down	--	--	--	--	--	--	Domain of unknown function (DUF4218)	--	Uncharacterized protein OS=Capsicum annuum OX=4072 GN=T459_27394 PE=4 SV=1	PREDICTED: uncharacterized protein LOC102588505 [Solanum tuberosum]
Soltu.DM.05G007700	508	407	369	138	126	139	81.4741	64.1377	57.487	20.8459	19.1853	21.5845	2.36869e-12	2.4385e-10	-1.60794	down	--	--	Cellular Component: integral component of membrane (GO:0016021);;	--	[S]	Function unknown	OST3 / OST6 family, transporter family	Putative oligosaccharyltransferase complex subunit CG9662 OS=Drosophila melanogaster OX=7227 GN=CG9662 PE=2 SV=3	Uncharacterized protein OS=Solanum tuberosum OX=4113 GN=102604989 PE=4 SV=1	PREDICTED: oligosaccharyltransferase complex subunit OSTC-like [Solanum tuberosum]
Soltu.DM.03G012630	171	239	111	8	1	1	26.2114	35.9585	16.8898	1.32168	0.157121	0.169563	6.05123e-16	9.65071e-14	-4.13691	down	--	--	Cellular Component: integral component of membrane (GO:0016021);;	--	--	--	PLAT/LH2 domain;; Embryo-specific protein 3, (ATS3)	PLAT domain-containing protein 1 OS=Arabidopsis thaliana OX=3702 GN=PLAT1 PE=1 SV=1	Uncharacterized protein OS=Solanum tuberosum OX=4113 GN=102600561 PE=4 SV=1	PREDICTED: lipoxygenase homology domain-containing protein 1-like [Solanum tuberosum]
Trans_newGene_1918	0	0	3	24	31	55	0	0	0.0853406	0.555434	0.732047	1.294	4.86382e-06	0.000132729	2.68728	up	--	--	--	K17086|1.49826e-75|fve:101300290|(RefSeq) uncharacterized LOC101300290; K17086 transmembrane 9 superfamily member 2/4	--	--	SWIM zinc finger;; MuDR family transposase;; MULE transposase domain;; Transposase, Mutator family	--	--	uncharacterized protein LOC107003525 [Solanum pennellii]
Soltu.DM.10G019330	249	98	33	26	19	23	13.3456	5.08883	1.806	1.44485	1.05999	1.27268	0.000678817	0.00818323	-1.8032	down	--	--	Cellular Component: membrane (GO:0016020);;	--	--	--	GDSL/SGNH-like Acyl-Esterase family found in Pmr5 and Cas1p;; PMR5 N terminal Domain	Protein trichome birefringence-like 34 OS=Arabidopsis thaliana OX=3702 GN=TBL34 PE=2 SV=2	Uncharacterized protein OS=Solanum lycopersicum OX=4081 GN=101268733 PE=4 SV=1	PREDICTED: protein trichome birefringence-like 34 [Solanum tuberosum]
Soltu.DM.01G019400	23	45	7	1	0	0	3.00334	5.52674	0.954497	0.150743	0	0	0.000105483	0.00182111	-2.32384	down	--	--	Molecular Function: hydrolase activity, acting on ester bonds (GO:0016788);;	K10960|1.11132e-46|atr:18422248|(RefSeq) GDSL esterase/lipase At1g74460 isoform X1	--	--	GDSL-like Lipase/Acylhydrolase	GDSL esterase/lipase At4g16230 OS=Arabidopsis thaliana OX=3702 GN=At4g16230 PE=3 SV=2	Uncharacterized protein OS=Solanum tuberosum OX=4113 PE=3 SV=1	PREDICTED: GDSL esterase/lipase At4g16230-like [Solanum tuberosum]
Soltu.DM.11G001110	3671	2262	3973	578	1069	875	172.572	87.8111	195.733	37.7145	73.8217	50.664	5.5318e-09	3.25173e-07	-1.8285	down	--	--	--	--	--	--	--	--	Putative ovule protein OS=Solanum chacoense OX=4108 PE=4 SV=1	PREDICTED: uncharacterized protein LOC107061536 isoform X1 [Solanum tuberosum]
Soltu.DM.11G024690	1022	1051	745	2348	3229	4206	35.2155	38.9057	28.5265	94.2961	126.906	168.008	8.32684e-10	5.87012e-08	1.69678	up	[O]	Posttranslational modification, protein turnover, chaperones	Molecular Function: ATP binding (GO:0005524);; Biological Process: protein folding (GO:0006457);; Biological Process: response to heat (GO:0009408);; Molecular Function: heat shock protein binding (GO:0031072);; Molecular Function: metal ion binding (GO:0046872);; Molecular Function: unfolded protein binding (GO:0051082);;	K09503|2.33167e-161|sot:102606249|(RefSeq) dnaJ protein homolog; K09503 DnaJ homolog subfamily A member 2	[O]	Posttranslational modification, protein turnover, chaperones	DnaJ C terminal domain;; DnaJ domain;; DnaJ central domain	DnaJ protein homolog OS=Cucumis sativus OX=3659 GN=DNAJ1 PE=2 SV=1	Uncharacterized protein OS=Solanum tuberosum OX=4113 GN=102606249 PE=3 SV=1	PREDICTED: dnaJ protein homolog isoform X1 [Solanum tuberosum]
Soltu.DM.10G020750	220	257	264	76	113	85	6.01165	5.93514	7.94854	2.55746	2.63392	2.38099	4.64591e-07	1.69414e-05	-1.35897	down	[T]	Signal transduction mechanisms	--	K00889|0|sot:102578544|(RefSeq) phosphatidylinositol 4-phosphate 5-kinase 9-like; K00889 1-phosphatidylinositol-4-phosphate 5-kinase [EC:2.7.1.68]	[T]	Signal transduction mechanisms	Phosphatidylinositol-4-phosphate 5-Kinase;; MORN repeat	Phosphatidylinositol 4-phosphate 5-kinase 9 OS=Arabidopsis thaliana OX=3702 GN=PIP5K9 PE=1 SV=2	Phosphatidylinositol 4-phosphate 5-kinase OS=Capsicum baccatum OX=33114 GN=CQW23_24050 PE=4 SV=1	PREDICTED: phosphatidylinositol 4-phosphate 5-kinase 9-like isoform X1 [Solanum tuberosum]
Soltu.DM.02G017520	3	0	1	106	70	187	0.25662	0	0.0975583	7.75845	5.09457	12.8069	5.86056e-16	9.42388e-14	4.29625	up	--	--	Molecular Function: structural constituent of cell wall (GO:0005199);;	K10955|6.0334e-09|bvg:104905407|(RefSeq) mucin-2-like; K10955 mucin-2	--	--	Pollen proteins Ole e I like	Pistil-specific extensin-like protein OS=Nicotiana tabacum OX=4097 PE=2 SV=1	Uncharacterized protein OS=Solanum tuberosum OX=4113 GN=102587811 PE=4 SV=1	PREDICTED: pistil-specific extensin-like protein [Solanum tuberosum]
Soltu.DM.10G002110	100	191	238	54	64	38	9.94918	18.6814	24.4439	5.41439	6.50195	3.80128	0.000101427	0.00176426	-1.54289	down	--	--	Cellular Component: intracellular (GO:0005622);; Molecular Function: zinc ion binding (GO:0008270);;	K12135|6.66225e-06|ath:AT5G15840|(RefSeq) B-box type zinc finger protein with CCT domain-containing protein; K12135 zinc finger protein CONSTANS	--	--	B-box zinc finger	Zinc finger protein CONSTANS-LIKE 13 OS=Arabidopsis thaliana OX=3702 GN=COL13 PE=1 SV=1	B-box zinc finger protein 26 OS=Solanum tuberosum OX=4113 GN=BBX26 PE=2 SV=1	PREDICTED: zinc finger protein CONSTANS-like [Solanum tuberosum]
Soltu.DM.05G006520	351	297	368	582	859	828	22.2356	16.7411	19.7734	28.3139	48.0514	44.2413	4.8006e-06	0.000131372	1.1094	up	--	--	--	--	--	--	--	--	Uncharacterized protein OS=Solanum tuberosum OX=4113 GN=102594597 PE=4 SV=1	PREDICTED: uncharacterized protein LOC102594597 isoform X1 [Solanum tuberosum]
Soltu.DM.07G004510	67	19	39	5	1	0	12.4544	6.70803	8.42286	0.871691	0.286475	0	6.02022e-05	0.00115632	-2.36512	down	--	--	Biological Process: defense response (GO:0006952);; Biological Process: response to biotic stimulus (GO:0009607);;	--	--	--	Pathogenesis-related protein Bet v I family	Kirola OS=Actinidia deliciosa OX=3627 PE=1 SV=1	Uncharacterized protein OS=Solanum tuberosum OX=4113 PE=4 SV=1	PREDICTED: kirola-like [Solanum tuberosum]
Soltu.DM.04G026230	144	273	61	11	0	0	5.6288	10.4456	2.3439	0.461853	0	0	3.46556e-05	0.00072818	-2.4768	down	[V]	Defense mechanisms	Molecular Function: ATP binding (GO:0005524);; Cellular Component: plasma membrane (GO:0005886);; Cellular Component: integral component of membrane (GO:0016021);; Molecular Function: ATPase-coupled transmembrane transporter activity (GO:0042626);;	K05681|3.51129e-72|cme:CYME_CMS467C|(RefSeq) ATP-binding cassette, sub-family G, member 2; K05681 ATP-binding cassette, subfamily G (WHITE), member 2	[Q]	Secondary metabolites biosynthesis, transport and catabolism	ABC transporter;; ABC-2 type transporter;; ABC-2 family transporter protein	ABC transporter G family member 22 OS=Arabidopsis thaliana OX=3702 GN=ABCG22 PE=1 SV=1	Uncharacterized protein OS=Solanum tuberosum OX=4113 GN=102581373 PE=4 SV=1	PREDICTED: ABC transporter G family member 22-like [Solanum tuberosum]
Soltu.DM.09G008210	4	13	5	125	42	61	0.489167	1.29487	0.502473	12.293	4.26088	6.22477	3.00977e-06	8.6629e-05	2.45435	up	--	--	Molecular Function: sulfotransferase activity (GO:0008146);;	K01025|0|sot:102582041|(RefSeq) cytosolic sulfotransferase 7-like	[R]	General function prediction only	Sulfotransferase domain;; Sulfotransferase family	Cytosolic sulfotransferase 5 OS=Arabidopsis thaliana OX=3702 GN=SOT5 PE=1 SV=1	Sulfotransferase OS=Solanum tuberosum OX=4113 GN=102582041 PE=3 SV=1	PREDICTED: cytosolic sulfotransferase 7-like [Solanum tuberosum]
Soltu.DM.11G009770	248	1639	1154	246	158	38	199.721	1410.27	945.48	196.95	131.423	31.1147	0.000216701	0.00327257	-1.9914	down	--	--	--	K03860|1.24002e-06|nnu:104608881|(RefSeq) N-acetylglucosaminyl-phosphatidylinositol biosynthetic protein gpi1-like; K03860 phosphatidylinositol glycan, class Q	--	--	Gibberellin regulated protein	Snakin-2 OS=Solanum tuberosum OX=4113 GN=SN2 PE=1 SV=1	Uncharacterized protein OS=Solanum tuberosum OX=4113 GN=102586393 PE=4 SV=1	PREDICTED: gibberellin-regulated protein 9-like [Solanum tuberosum]
Soltu.DM.09G009440	376	312	236	1463	1835	2839	32.7136	29.5815	21.5531	124.567	161.253	242.98	2.96839e-16	4.89457e-14	2.53642	up	[O]	Posttranslational modification, protein turnover, chaperones	--	K13993|2.08746e-85|sot:102589396|(RefSeq) 17.4 kDa class I heat shock protein-like; K13993 HSP20 family protein	[O]	Posttranslational modification, protein turnover, chaperones	Hsp20/alpha crystallin family;; HSP20-like domain found in ArsA	17.4 kDa class I heat shock protein OS=Arabidopsis thaliana OX=3702 GN=HSP17.4A PE=1 SV=2	Uncharacterized protein OS=Solanum tuberosum OX=4113 GN=102589396 PE=3 SV=1	PREDICTED: 17.4 kDa class I heat shock protein-like [Solanum tuberosum]
Trans_newGene_3100	23	11	7	54	50	64	1.81838	0.896108	0.587656	3.84417	3.33572	4.27015	0.000585953	0.00729049	1.63348	up	--	--	--	K01184|2.54576e-09|sot:102596904|(RefSeq) polygalacturonase-like; K01184 polygalacturonase [EC:3.2.1.15]	[R]	General function prediction only	--	Putative ribonuclease H protein At1g65750 OS=Arabidopsis thaliana OX=3702 GN=At1g65750 PE=3 SV=1	--	PREDICTED: uncharacterized protein LOC109215344 [Nicotiana attenuata]
Soltu.DM.01G024960	138	126	78	28	40	47	4.61252	3.6509	2.1569	0.902828	1.30225	1.86052	0.000203493	0.00310294	-1.39559	down	--	--	Biological Process: regulation of transcription, DNA-templated (GO:0006355);;	K14494|4.87636e-47|mdm:103414570|(RefSeq) DELLA protein RGL2-like; K14494 DELLA protein	--	--	GRAS domain family	SCARECROW-LIKE protein 7 OS=Oryza sativa subsp. japonica OX=39947 GN=SCL7 PE=1 SV=1	Uncharacterized protein OS=Solanum tuberosum OX=4113 GN=102597958 PE=3 SV=1	PREDICTED: DELLA protein RGL1-like [Solanum tuberosum]
Soltu.DM.04G012200	0	0	0	98	41	41	0	0	0	18.204	7.87642	7.8621	3.51481e-12	3.48917e-10	3.98344	up	[B]	Chromatin structure and dynamics	Cellular Component: nucleosome (GO:0000786);; Molecular Function: DNA binding (GO:0003677);; Cellular Component: nucleus (GO:0005634);; Biological Process: nucleosome assembly (GO:0006334);; Molecular Function: protein heterodimerization activity (GO:0046982);;	K11254|2.08025e-46|sly:101256351|(RefSeq) histone H4-like; K11254 histone H4	[B]	Chromatin structure and dynamics	Centromere kinetochore component CENP-T histone fold;; TATA box binding protein associated factor (TAF)	Histone H4 OS=Solanum lycopersicum OX=4081 PE=3 SV=2	Histone H4 OS=Plasmopara halstedii OX=4781 PE=3 SV=1	histone h4 [Plasmopara halstedii]
Soltu.DM.07G023600	560	739	423	209	140	67	46.7507	62.0197	36.2018	17.1204	11.577	5.47605	5.2106e-06	0.000141596	-1.79685	down	--	--	Molecular Function: carbohydrate binding (GO:0030246);;	K14962|4.5199e-17|smo:SELMODRAFT_417153|(RefSeq) hypothetical protein; K14962 COMPASS component SWD2	--	--	D-mannose binding lectin	Epidermis-specific secreted glycoprotein EP1 OS=Daucus carota OX=4039 GN=EP1 PE=1 SV=1	Uncharacterized protein OS=Solanum tuberosum OX=4113 GN=102580397 PE=4 SV=1	PREDICTED: epidermis-specific secreted glycoprotein EP1-like [Solanum tuberosum]
Soltu.DM.09G001460	118	59	250	639	555	912	22.4261	10.0405	39.3987	99.6374	91.1912	138.343	1.12593e-05	0.000278364	1.92817	up	--	--	Biological Process: response to salt stress (GO:0009651);;	--	--	--	--	--	Uncharacterized protein OS=Solanum tuberosum OX=4113 GN=102596326 PE=4 SV=1	PREDICTED: uncharacterized protein LOC102596326 [Solanum tuberosum]
Soltu.DM.07G013340	440	570	312	103	33	2	82.1372	101.842	55.0469	17.628	5.67952	0.437273	0.000409015	0.00543593	-2.03612	down	[R]	General function prediction only	Cellular Component: integral component of membrane (GO:0016021);;	K06890|1.25893e-139|sot:102597327|(RefSeq) BI1-like protein; K06890 uncharacterized protein	[T]	Signal transduction mechanisms	Inhibitor of apoptosis-promoting Bax1	BI1-like protein OS=Arabidopsis thaliana OX=3702 GN=LFG5 PE=2 SV=1	Uncharacterized protein OS=Solanum tuberosum OX=4113 GN=102597327 PE=3 SV=1	PREDICTED: BI1-like protein [Solanum tuberosum]
Soltu.DM.08G030040	6	20	43	103	231	190	0.667719	2.2245	4.53301	11.4606	25.6563	21.261	2.15383e-05	0.000482244	2.18941	up	[K]	Transcription	--	K09338|7.68005e-49|sind:105156051|(RefSeq) homeobox-leucine zipper protein ATHB-12-like; K09338 homeobox-leucine zipper protein	[K]	Transcription	Homeodomain;; Homeobox associated leucine zipper;; Homeobox KN domain	Homeobox-leucine zipper protein ATHB-7 OS=Arabidopsis thaliana OX=3702 GN=ATHB-7 PE=1 SV=2	Uncharacterized protein OS=Solanum lycopersicum OX=4081 PE=4 SV=1	PREDICTED: homeobox-leucine zipper protein ATHB-7-like [Solanum tuberosum]
Soltu.DM.04G023610	981	693	1143	311	419	435	43.0386	30.3695	51.818	17.2713	22.7418	24.5453	1.03343e-05	0.000258174	-1.20496	down	[S]	Function unknown	--	K10761|0|sot:102591786|(RefSeq) tRNA(His) guanylyltransferase 1-like; K10761 tRNA(His) guanylyltransferase [EC:2.7.7.79]	[S]	Function unknown	tRNAHis guanylyltransferase;; Thg1 C terminal domain	tRNA(His) guanylyltransferase 1 OS=Arabidopsis thaliana OX=3702 GN=THG1 PE=1 SV=1	Putative ovule protein (Fragment) OS=Solanum chacoense OX=4108 PE=4 SV=1	PREDICTED: LOW QUALITY PROTEIN: tRNA(His) guanylyltransferase 1-like [Solanum tuberosum]
Soltu.DM.08G028710	354	1047	492	235	77	77	79.9815	225.947	114.633	52.6011	17.3817	17.5502	8.46678e-05	0.0015296	-1.84824	down	--	--	--	--	--	--	--	--	Uncharacterized protein OS=Solanum tuberosum OX=4113 GN=102598350 PE=4 SV=1	PREDICTED: uncharacterized protein LOC102598350 [Solanum tuberosum]
Soltu.DM.12G007120	31	45	46	325	108	190	2.16525	3.17009	3.21361	21.7444	7.24574	12.7727	1.98486e-06	6.11067e-05	2.00556	up	--	--	Molecular Function: DNA binding (GO:0003677);; Molecular Function: DNA-binding transcription factor activity (GO:0003700);; Cellular Component: nucleus (GO:0005634);; Biological Process: regulation of transcription, DNA-templated (GO:0006355);;	K09286|0|sot:102585333|(RefSeq) ethylene-responsive transcription factor RAP2-13; K09286 EREBP-like factor	--	--	AP2 domain	Ethylene-responsive transcription factor RAP2-4 OS=Arabidopsis thaliana OX=3702 GN=RAP2-4 PE=1 SV=1	Uncharacterized protein OS=Solanum tuberosum OX=4113 GN=102585333 PE=4 SV=1	PREDICTED: ethylene-responsive transcription factor RAP2-13 [Solanum tuberosum]
Soltu.DM.03G025710	99	77	89	227	188	176	3.26463	2.41297	3.43909	7.71501	6.0245	5.60705	2.50941e-05	0.000551084	1.09811	up	[RTKL]	--	--	K08867|0|sot:102585791|(RefSeq) probable serine/threonine-protein kinase WNK3; K08867 WNK lysine deficient protein kinase [EC:2.7.11.1]	[R]	General function prediction only	Protein kinase domain;; Protein tyrosine kinase;; Oxidative-stress-responsive kinase 1 C-terminal domain	Probable serine/threonine-protein kinase WNK2 OS=Oryza sativa subsp. japonica OX=39947 GN=WNK2 PE=2 SV=1	Uncharacterized protein OS=Solanum tuberosum OX=4113 PE=4 SV=1	PREDICTED: probable serine/threonine-protein kinase WNK3 isoform X4 [Solanum tuberosum]
Trans_newGene_6315	0	0	0	11	19	76	0	0	0	0.618105	1.05588	4.20592	1.18767e-05	0.000291405	2.62485	up	--	--	--	K12447|5.28868e-47|thj:104808371|(RefSeq) uncharacterized protein LOC104808371; K12447 UDP-sugar pyrophosphorylase [EC:2.7.7.64]	[R]	General function prediction only	gag-polypeptide of LTR copia-type;; gag-polypeptide of LTR copia-type;; Retrotransposon gag protein	--	--	PREDICTED: uncharacterized protein LOC107059002 [Solanum tuberosum]
Soltu.DM.04G016870	935	1128	1377	2220	2649	2484	43.1225	50.8417	59.9314	97.3093	119.754	113.083	1.06962e-06	3.52144e-05	1.05734	up	[L]	Replication, recombination and repair	Molecular Function: DNA primase activity (GO:0003896);; Biological Process: DNA replication, synthesis of RNA primer (GO:0006269);; Molecular Function: metal ion binding (GO:0046872);; Molecular Function: 4 iron, 4 sulfur cluster binding (GO:0051539);;	K02685|0|spen:107015785|(RefSeq) probable DNA primase large subunit; K02685 DNA primase large subunit	[L]	Replication, recombination and repair	Eukaryotic and archaeal DNA primase, large subunit	Probable DNA primase large subunit OS=Arabidopsis thaliana OX=3702 GN=At1g67320 PE=2 SV=2	DNA primase large subunit OS=Solanum lycopersicum OX=4081 PE=3 SV=1	PREDICTED: probable DNA primase large subunit isoform X3 [Solanum tuberosum]
Soltu.DM.01G050400	46	11	24	115	85	118	5.78636	1.49509	3.17488	14.5109	10.9384	15.1167	0.000567837	0.00708685	1.6042	up	--	--	Biological Process: response to auxin (GO:0009733);;	K14488|3.02333e-94|sot:102600202|(RefSeq) auxin-induced protein 6B; K14488 SAUR family protein	--	--	Auxin responsive protein	Auxin-responsive protein SAUR40 OS=Arabidopsis thaliana OX=3702 GN=SAUR40 PE=2 SV=1	Uncharacterized protein OS=Solanum tuberosum OX=4113 GN=102600202 PE=4 SV=1	PREDICTED: auxin-induced protein 6B [Solanum tuberosum]
Soltu.DM.08G017320	0	0	1	46	10	62	0	0	0.064643	2.31393	0.546545	3.1927	2.25437e-06	6.74213e-05	2.81669	up	[C]	Energy production and conversion	Molecular Function: aldehyde dehydrogenase (NAD) activity (GO:0004029);; Biological Process: oxidation-reduction process (GO:0055114);;	K00128|0|sot:102597448|(RefSeq) aldehyde dehydrogenase family 2 member B7, mitochondrial-like; K00128 aldehyde dehydrogenase (NAD+) [EC:1.2.1.3]	[C]	Energy production and conversion	Aldehyde dehydrogenase family	Aldehyde dehydrogenase family 2 member B7, mitochondrial OS=Arabidopsis thaliana OX=3702 GN=ALDH2B7 PE=1 SV=2	Uncharacterized protein OS=Solanum tuberosum OX=4113 PE=3 SV=1	PREDICTED: aldehyde dehydrogenase family 2 member B7, mitochondrial-like [Solanum tuberosum]
Soltu.DM.06G011800	8	13	20	0	0	0	1.47736	2.37301	3.563	0	0	0	0.000331072	0.0045783	-2.14694	down	--	--	--	--	--	--	GRF zinc finger	--	uncharacterized protein At4g04775-like OS=Nicotiana sylvestris OX=4096 GN=LOC104220364 PE=4 SV=1	PREDICTED: uncharacterized protein At4g04775-like [Nicotiana attenuata]
Soltu.DM.01G033780	854	1835	967	562	533	451	51.0367	107.471	59.1411	35.2561	34.1052	28.2789	0.000337523	0.00463565	-1.14553	down	[E]	Amino acid transport and metabolism	Molecular Function: cysteine synthase activity (GO:0004124);; Cellular Component: mitochondrion (GO:0005739);; Biological Process: cysteine biosynthetic process from serine (GO:0006535);; Molecular Function: transferase activity (GO:0016740);; Biological Process: cyanide metabolic process (GO:0019499);; Molecular Function: L-3-cyanoalanine synthase activity (GO:0050017);;	K13034|0|sot:102601315|(RefSeq) bifunctional L-3-cyanoalanine synthase/cysteine synthase 2, mitochondrial-like; K13034 L-3-cyanoalanine synthase/ cysteine synthase [EC:4.4.1.9]	[E]	Amino acid transport and metabolism	Pyridoxal-phosphate dependent enzyme	Bifunctional L-3-cyanoalanine synthase/cysteine synthase 2, mitochondrial OS=Solanum tuberosum OX=4113 GN=PCAS-2 PE=1 SV=1	Uncharacterized protein OS=Solanum tuberosum OX=4113 PE=4 SV=1	bifunctional L-3-cyanoalanine synthase/cysteine synthase 2, mitochondrial [Solanum tuberosum]
Soltu.DM.11G002310	79	41	42	2	9	4	3.41967	1.56363	2.65656	0.421636	1.65222	0.780614	2.76752e-06	8.0731e-05	-2.47374	down	--	--	--	K18195|0|sot:102591762|(RefSeq) probable rhamnogalacturonate lyase B; K18195 rhamnogalacturonan endolyase [EC:4.2.2.23]	--	--	Rhamnogalacturonate lyase family;; Polysaccharide lyase family 4, domain III;; Polysaccharide lyase family 4, domain II	Rhamnogalacturonate lyase B OS=Emericella nidulans (strain FGSC A4 / ATCC 38163 / CBS 112.46 / NRRL 194 / M139) OX=227321 GN=rglB PE=2 SV=2	probable rhamnogalacturonate lyase B OS=Capsicum annuum OX=4072 GN=LOC107871685 PE=4 SV=1	PREDICTED: probable rhamnogalacturonate lyase B isoform X1 [Solanum tuberosum]
Soltu.DM.06G015810	14	16	16	97	100	136	0.730665	1.0023	0.81994	7.02508	6.29027	8.39503	3.39422e-12	3.38674e-10	2.55123	up	--	--	Biological Process: mRNA processing (GO:0006397);; Molecular Function: zinc ion binding (GO:0008270);;	K10631|5.66545e-163|sot:102580886|(RefSeq) E3 ubiquitin-protein ligase Topors	[K]	Transcription	Ring finger domain;; Zinc finger, C3HC4 type (RING finger);; Zinc finger, C3HC4 type (RING finger);; PWI domain	E3 ubiquitin-protein ligase Topors OS=Homo sapiens OX=9606 GN=TOPORS PE=1 SV=1	Uncharacterized protein OS=Solanum tuberosum OX=4113 GN=102580886 PE=4 SV=1	PREDICTED: E3 ubiquitin-protein ligase Topors [Solanum tuberosum]
Soltu.DM.04G028140	409	242	461	818	1442	1645	39.2323	25.7473	47.9062	79.5357	144.138	154.398	1.83751e-06	5.70213e-05	1.64624	up	--	--	Cellular Component: integral component of membrane (GO:0016021);;	--	--	--	--	--	Uncharacterized protein OS=Solanum tuberosum OX=4113 GN=102603897 PE=4 SV=1	PREDICTED: uncharacterized protein LOC102603897 [Solanum tuberosum]
Soltu.DM.10G007330	92	42	92	254	328	356	22.6187	10.8659	22.4603	55.9683	73.6013	80.7796	1.67863e-07	6.87603e-06	1.85292	up	--	--	--	--	--	--	--	--	Uncharacterized protein OS=Solanum tuberosum OX=4113 PE=4 SV=1	--
Soltu.DM.06G002270	94	68	52	158	161	157	7.49096	5.46934	4.21753	12.3052	12.5996	12.2055	0.000502403	0.00644737	1.07202	up	--	--	Molecular Function: zinc ion binding (GO:0008270);;	K15711|1.90438e-07|pvu:PHAVU_001G120300g|(RefSeq) hypothetical protein; K15711 SWI/SNF-related matrix-associated actin-dependent regulator of chromatin subfamily A3 [EC:3.6.4.- 2.3.2.27]	[O]	Posttranslational modification, protein turnover, chaperones	Zinc finger, C3HC4 type (RING finger);; Ring finger domain;; Zinc finger, C3HC4 type (RING finger);; RING-type zinc-finger;; Zinc finger, C3HC4 type (RING finger);; zinc-RING finger domain	E3 ubiquitin-protein ligase RNF4 OS=Mus musculus OX=10090 GN=Rnf4 PE=1 SV=1	Uncharacterized protein OS=Solanum tuberosum OX=4113 GN=102601266 PE=4 SV=1	PREDICTED: E3 ubiquitin-protein ligase RNF4-like [Solanum tuberosum]
Soltu.DM.03G014760	14	8	37	1	0	0	0.307362	0.191104	0.827754	0.0289685	0	0	0.000325633	0.00451915	-2.1538	down	--	--	--	K14536|3.87293e-74|sita:101765793|(RefSeq) LOW QUALITY PROTEIN: uncharacterized protein LOC101765793; K14536 ribosome assembly protein 1 [EC:3.6.5.-]	--	--	--	Protein DYAD OS=Arabidopsis thaliana OX=3702 GN=DYAD PE=1 SV=2	Uncharacterized protein OS=Solanum tuberosum OX=4113 PE=4 SV=1	protein DYAD-like [Solanum pennellii]
Soltu.DM.05G005410	36	37	44	1	3	0	1.19031	1.23187	1.48017	0.042579	0.107972	0	2.95842e-08	1.48739e-06	-3.07507	down	--	--	Biological Process: defense response (GO:0006952);; Molecular Function: ADP binding (GO:0043531);;	K13457|1.38495e-81|sind:105161218|(RefSeq) putative late blight resistance protein homolog R1B-14; K13457 disease resistance protein RPM1	[T]	Signal transduction mechanisms	Late blight resistance protein R1;; NB-ARC domain	Putative late blight resistance protein homolog R1B-23 OS=Solanum demissum OX=50514 GN=R1B-23 PE=3 SV=1	Uncharacterized protein OS=Solanum tuberosum OX=4113 PE=3 SV=1	PREDICTED: putative late blight resistance protein homolog R1B-23 [Solanum tuberosum]
Trans_newGene_6354	6	17	15	0	0	0	0.945631	2.71069	2.42543	0	0	0	0.000739241	0.00881336	-2.0113	down	--	--	--	K01759|1.74559e-33|mdm:103413226|(RefSeq) probable lactoylglutathione lyase, chloroplastic; K01759 lactoylglutathione lyase [EC:4.4.1.5]	--	--	SWIM zinc finger	--	--	PREDICTED: uncharacterized protein LOC107058416 [Solanum tuberosum]
Soltu.DM.10G019690	3	2	5	26	15	33	0.420936	0.451425	0.666263	3.40068	2.14004	4.28455	0.000560887	0.00701817	1.92187	up	--	--	--	--	--	--	--	--	Uncharacterized protein OS=Solanum lycopersicum OX=4081 PE=4 SV=1	--
Soltu.DM.08G029630	83	178	181	8	0	2	3.30575	7.54774	6.64623	0.438461	0	0.11341	4.99993e-12	4.88862e-10	-3.71915	down	--	--	--	--	--	--	Protein of unknown function (DUF2439)	--	Uncharacterized protein OS=Solanum tuberosum OX=4113 PE=4 SV=1	PREDICTED: uncharacterized protein LOC102602573 isoform X1 [Solanum tuberosum]
Soltu.DM.01G043050	0	0	0	39	43	4	0	0.0805963	0	3.26992	3.64702	0.388485	0.000114881	0.00194123	2.30727	up	--	--	Molecular Function: nutrient reservoir activity (GO:0045735);;	--	--	--	Cupin;; Cupin domain	11S globulin seed storage protein 2 OS=Sesamum indicum OX=4182 PE=2 SV=1	Uncharacterized protein OS=Solanum tuberosum OX=4113 GN=102600491 PE=4 SV=1	PREDICTED: 12S seed storage protein CRD-like [Solanum tuberosum]
Soltu.DM.10G024010	29	26	14	61	112	165	2.30438	2.13468	1.15685	4.90658	9.11544	13.1542	3.01769e-05	0.000647191	1.89343	up	--	--	Molecular Function: chaperone binding (GO:0051087);;	K01555|9.11802e-14|pxb:103948258|(RefSeq) fumarylacetoacetase; K01555 fumarylacetoacetase [EC:3.7.1.2]	--	--	BAG domain;; IQ calmodulin-binding motif	BAG family molecular chaperone regulator 5, mitochondrial OS=Arabidopsis thaliana OX=3702 GN=BAG5 PE=1 SV=1	Uncharacterized protein OS=Solanum tuberosum OX=4113 GN=107061352 PE=4 SV=1	PREDICTED: BAG family molecular chaperone regulator 5, mitochondrial-like [Solanum tuberosum]
Soltu.DM.03G020060	855	1466	1002	1831	2738	3112	114.842	189.982	131.804	221.977	322.952	364.356	0.00013952	0.00227575	1.13113	up	--	--	Biological Process: carbohydrate transport (GO:0008643);; Cellular Component: integral component of membrane (GO:0016021);;	K15382|1.83246e-170|sot:102600803|(RefSeq) bidirectional sugar transporter SWEET10-like; K15382 solute carrier family 50 (sugar transporter)	[R]	General function prediction only	Sugar efflux transporter for intercellular exchange	Bidirectional sugar transporter SWEET10 OS=Arabidopsis thaliana OX=3702 GN=SWEET10 PE=1 SV=1	Bidirectional sugar transporter SWEET OS=Solanum tuberosum OX=4113 GN=102600803 PE=2 SV=1	PREDICTED: bidirectional sugar transporter SWEET10-like [Solanum tuberosum]
Soltu.DM.03G019090	11	7	0	70	107	129	1.25154	1.05506	0	7.72701	13.2635	12.3039	4.50754e-07	1.65478e-05	2.77305	up	--	--	--	--	--	--	--	--	uncharacterized protein LOC107808576 OS=Nicotiana tabacum OX=4097 GN=LOC107808576 PE=4 SV=1	PREDICTED: zinc finger BED domain-containing protein RICESLEEPER 2-like [Solanum tuberosum]
Soltu.DM.06G013460	1443	1890	1061	3713	5296	6979	32.0558	41.5133	25.1582	89.8544	133.885	173.313	1.9813e-08	1.0419e-06	1.73322	up	[O]	Posttranslational modification, protein turnover, chaperones	Molecular Function: ATP binding (GO:0005524);; Biological Process: protein folding (GO:0006457);; Biological Process: response to stress (GO:0006950);; Molecular Function: unfolded protein binding (GO:0051082);;	K04079|5.78528e-145|sly:101260143|(RefSeq) heat shock protein 90; K04079 molecular chaperone HtpG	[O]	Posttranslational modification, protein turnover, chaperones	Hsp90 protein;; Histidine kinase-, DNA gyrase B-, and HSP90-like ATPase;; Histidine kinase-, DNA gyrase B-, and HSP90-like ATPase	Heat shock protein 83 OS=Ipomoea nil OX=35883 GN=HSP83A PE=2 SV=1	Uncharacterized protein OS=Solanum tuberosum OX=4113 PE=4 SV=1	Heat shock protein Hsp90 family [Macleaya cordata]
Soltu.DM.02G021000	126	144	122	35	60	40	7.78669	8.73081	8.44919	2.3193	3.47861	2.3996	1.8226e-05	0.000417355	-1.41069	down	[RTKL]	--	--	K04730|0|sot:102604483|(RefSeq) glycerophosphodiester phosphodiesterase protein kinase domain-containing GDPDL2-like	--	--	Protein kinase domain;; Protein tyrosine kinase	Rust resistance kinase Lr10 OS=Triticum aestivum OX=4565 GN=LRK10 PE=2 SV=1	Uncharacterized protein OS=Solanum lycopersicum OX=4081 PE=4 SV=1	PREDICTED: glycerophosphodiester phosphodiesterase protein kinase domain-containing GDPDL2-like, partial [Solanum tuberosum]
Soltu.DM.01G023920	4	5	0	14	187	88	0.331656	0.393957	0	0.958211	12.5034	5.82085	1.98842e-05	0.000448305	2.53422	up	[J]	Translation, ribosomal structure and biogenesis	Cellular Component: mitochondrion (GO:0005739);; Biological Process: tRNA modification (GO:0006400);; Molecular Function: tRNA dimethylallyltransferase activity (GO:0052381);;	K10760|0|sot:102599418|(RefSeq) adenylate isopentenyltransferase 5, chloroplastic; K10760 adenylate dimethylallyltransferase (cytokinin synthase) [EC:2.5.1.112]	[J]	Translation, ribosomal structure and biogenesis	IPP transferase;; Isopentenyl transferase	Adenylate isopentenyltransferase 5, chloroplastic OS=Arabidopsis thaliana OX=3702 GN=IPT5 PE=1 SV=2	Uncharacterized protein OS=Solanum tuberosum OX=4113 GN=102599418 PE=4 SV=1	PREDICTED: adenylate isopentenyltransferase 5, chloroplastic [Solanum tuberosum]
Soltu.DM.03G019430	212	176	350	644	1036	888	17.3092	11.2035	23.5278	35.8152	54.1257	46.1671	4.93256e-07	1.7872e-05	1.64976	up	[I]	Lipid transport and metabolism	--	K01054|0|sot:102601693|(RefSeq) monoglyceride lipase-like; K01054 acylglycerol lipase [EC:3.1.1.23]	[I]	Lipid transport and metabolism	Serine aminopeptidase, S33;; alpha/beta hydrolase fold;; Alpha/beta hydrolase family	Monoglyceride lipase OS=Homo sapiens OX=9606 GN=MGLL PE=1 SV=2	Uncharacterized protein OS=Solanum tuberosum OX=4113 PE=4 SV=1	PREDICTED: monoglyceride lipase-like [Solanum tuberosum]
Soltu.DM.12G011660	69	52	30	240	335	550	7.70903	4.90165	2.25079	19.0307	26.9492	41.3257	3.01137e-10	2.27986e-08	2.52525	up	[R]	General function prediction only	--	K01537|3.20216e-42|jcu:105638585|(RefSeq) calcium-transporting ATPase 2, plasma membrane-type isoform X1; K01537 P-type Ca2+ transporter type 2C [EC:7.2.2.10]	[R]	General function prediction only	C2 domain	Protein C2-DOMAIN ABA-RELATED 4 OS=Arabidopsis thaliana OX=3702 GN=CAR4 PE=1 SV=1	Uncharacterized protein OS=Solanum tuberosum OX=4113 GN=102596202 PE=4 SV=1	PREDICTED: protein C2-DOMAIN ABA-RELATED 4-like [Solanum tuberosum]
Soltu.DM.06G012540	205	130	177	336	444	566	11.6481	6.9133	10.9573	19.124	24.7402	30.3822	1.61439e-05	0.000378447	1.30015	up	[G]	Carbohydrate transport and metabolism	Molecular Function: transporter activity (GO:0005215);; Cellular Component: integral component of membrane (GO:0016021);; Biological Process: transmembrane transport (GO:0055085);;	K13783|0|sot:102585522|(RefSeq) putative glycerol-3-phosphate transporter 1; K13783 MFS transporter, OPA family, solute carrier family 37 (glycerol-3-phosphate transporter), member 1/2	[G]	Carbohydrate transport and metabolism	Major Facilitator Superfamily;; Sugar (and other) transporter	Putative glycerol-3-phosphate transporter 1 OS=Arabidopsis thaliana OX=3702 GN=At3g47420 PE=2 SV=1	Uncharacterized protein OS=Solanum tuberosum OX=4113 GN=102585522 PE=4 SV=1	PREDICTED: putative glycerol-3-phosphate transporter 1 [Solanum tuberosum]
Soltu.DM.01G043880	7	6	2	35	27	23	1.10603	1.50069	0.407669	28.1179	14.7013	18.8031	0.000777342	0.00913669	1.7944	up	--	--	--	--	--	--	--	--	Uncharacterized protein OS=Solanum tuberosum OX=4113 PE=4 SV=1	PREDICTED: uncharacterized protein LOC107839999 [Capsicum annuum]
Soltu.DM.05G021850	0	0	0	62	85	82	0	0	0	10.553	14.8142	14.3061	2.54591e-18	5.38433e-16	4.72644	up	--	--	Molecular Function: ATP binding (GO:0005524);; Cellular Component: integral component of membrane (GO:0016021);; Molecular Function: ATPase-coupled transmembrane transporter activity (GO:0042626);; Biological Process: transmembrane transport (GO:0055085);;	K05658|3.45659e-45|spen:107004139|(RefSeq) ABC transporter B family member 21-like; K05658 ATP-binding cassette, subfamily B (MDR/TAP), member 1 [EC:7.6.2.2]	[Q]	Secondary metabolites biosynthesis, transport and catabolism	ABC transporter transmembrane region	ABC transporter B family member 21 OS=Arabidopsis thaliana OX=3702 GN=ABCB21 PE=1 SV=2	Uncharacterized protein OS=Solanum tuberosum OX=4113 GN=102588344 PE=4 SV=1	PREDICTED: ABC transporter B family member 4-like [Solanum tuberosum]
Soltu.DM.11G005620	338	222	198	568	968	768	23.0946	15.4916	14.5735	42.7321	81.287	62.9187	1.26366e-06	4.09149e-05	1.49155	up	--	--	--	K04730|1.00085e-55|sly:101251051|(RefSeq) rust resistance kinase Lr10; K04733 interleukin-1 receptor-associated kinase 4 [EC:2.7.11.1]	--	--	Protein tyrosine kinase	Rust resistance kinase Lr10 OS=Triticum aestivum OX=4565 GN=LRK10 PE=2 SV=1	Uncharacterized protein OS=Solanum tuberosum OX=4113 PE=4 SV=1	PREDICTED: uncharacterized protein LOC102590102 isoform X1 [Solanum tuberosum]
Soltu.DM.07G003860	1755	1865	1544	320	413	398	134.439	124.499	119.476	52.2055	67.0757	64.0116	4.79981e-28	2.52405e-25	-2.13103	down	[J]	Translation, ribosomal structure and biogenesis	Cellular Component: ribosome (GO:0005840);;	K02937|1.6364e-172|sot:102594660|(RefSeq) 60S ribosomal protein L7-3; K02937 large subunit ribosomal protein L7e	[J]	Translation, ribosomal structure and biogenesis	Ribosomal L30 N-terminal domain;; Ribosomal protein L30p/L7e	60S ribosomal protein L7-3 OS=Arabidopsis thaliana OX=3702 GN=RPL7C PE=2 SV=1	Uncharacterized protein OS=Solanum tuberosum OX=4113 GN=102594660 PE=4 SV=1	ribosomal protein L30/L7 family protein [Solanum lycopersicum]
Soltu.DM.12G011300	176	107	101	323	316	346	13.81	8.47791	7.96329	24.589	23.9855	26.6831	1.02329e-05	0.000256244	1.27531	up	--	--	Molecular Function: inositol-1,4,5-trisphosphate 3-kinase activity (GO:0008440);; Biological Process: phosphorylation (GO:0016310);;	K00915|0|spen:107007208|(RefSeq) inositol polyphosphate multikinase alpha; K00915 inositol-polyphosphate multikinase [EC:2.7.1.151]	[KIT]	--	Inositol polyphosphate kinase	Inositol polyphosphate multikinase beta OS=Arabidopsis thaliana OX=3702 GN=IPK2b PE=1 SV=1	Inositol polyphosphate multikinase OS=Solanum tuberosum OX=4113 PE=3 SV=1	inositol polyphosphate multikinase isoform 1 [Solanum tuberosum]
Soltu.DM.03G016250	984	997	786	338	269	290	45.0535	44.7625	37.3262	15.9134	12.7249	13.5059	7.92814e-15	1.12597e-12	-1.57723	down	[G]	Carbohydrate transport and metabolism	Molecular Function: alpha-L-fucosidase activity (GO:0004560);; Biological Process: carbohydrate metabolic process (GO:0005975);;	K01206|0|sot:102600482|(RefSeq) alpha-L-fucosidase 1-like; K01206 alpha-L-fucosidase [EC:3.2.1.51]	[G]	Carbohydrate transport and metabolism	Alpha-L-fucosidase	Alpha-L-fucosidase 1 OS=Arabidopsis thaliana OX=3702 GN=FUC1 PE=1 SV=2	Uncharacterized protein OS=Solanum tuberosum OX=4113 GN=102600482 PE=4 SV=1	PREDICTED: alpha-L-fucosidase 1-like [Solanum tuberosum]
Soltu.DM.02G018270	304	496	240	129	138	162	12.3989	17.2163	10.2136	4.98939	6.84318	8.16007	0.000309504	0.00432617	-1.17307	down	--	--	Molecular Function: nucleic acid binding (GO:0003676);; Molecular Function: endonuclease activity (GO:0004519);; Biological Process: DNA catabolic process (GO:0006308);; Molecular Function: metal ion binding (GO:0046872);; Biological Process: nucleic acid phosphodiester bond hydrolysis (GO:0090305);;	--	--	--	S1/P1 Nuclease	Endonuclease 1 OS=Arabidopsis thaliana OX=3702 GN=ENDO1 PE=1 SV=1	Endonuclease OS=Solanum tuberosum OX=4113 PE=2 SV=1	endonuclease precursor [Solanum tuberosum]
Soltu.DM.09G007830	12	0	1	270	334	353	1.66733	0	0.209403	40.4921	49.4386	48.4574	1.73154e-14	2.30757e-12	4.15476	up	--	--	Biological Process: defense response (GO:0006952);; Biological Process: response to biotic stimulus (GO:0009607);;	--	--	--	Pathogenesis-related protein Bet v I family	MLP-like protein 28 OS=Arabidopsis thaliana OX=3702 GN=MLP28 PE=1 SV=1	Uncharacterized protein OS=Solanum tuberosum OX=4113 GN=102596896 PE=4 SV=1	PREDICTED: MLP-like protein 28 [Solanum tuberosum]
Soltu.DM.02G021050	128	163	208	56	64	56	22.0062	28.0081	36.1689	9.3342	11.8056	10.2114	7.08907e-06	0.000185642	-1.39612	down	[RTKL]	--	--	K04730|6.00396e-116|sot:102605711|(RefSeq) glycerophosphodiester phosphodiesterase protein kinase domain-containing GDPDL2-like; K04733 interleukin-1 receptor-associated kinase 4 [EC:2.7.11.1]	--	--	Protein kinase domain;; Protein tyrosine kinase	Rust resistance kinase Lr10 OS=Triticum aestivum OX=4565 GN=LRK10 PE=2 SV=1	Uncharacterized protein OS=Solanum tuberosum OX=4113 PE=4 SV=1	PREDICTED: glycerophosphodiester phosphodiesterase protein kinase domain-containing GDPDL2-like, partial [Solanum tuberosum]
Soltu.DM.06G020540	863	939	662	107	80	84	54.2881	56.6366	41.3335	6.59283	4.99255	5.91238	3.74345e-35	5.60279e-32	-3.04356	down	--	--	Cellular Component: integral component of membrane (GO:0016021);; Molecular Function: hydrolase activity, acting on ester bonds (GO:0016788);;	K00679|1.30207e-35|cic:CICLE_v10027727mg|(RefSeq) hypothetical protein; K00679 phospholipid:diacylglycerol acyltransferase [EC:2.3.1.158]	--	--	GDSL-like Lipase/Acylhydrolase	GDSL esterase/lipase 1 OS=Arabidopsis thaliana OX=3702 GN=GLIP1 PE=1 SV=1	Uncharacterized protein OS=Solanum tuberosum OX=4113 GN=102597571 PE=3 SV=1	PREDICTED: GDSL esterase/lipase 2-like [Solanum tuberosum]
Soltu.DM.03G023550	343	2875	294	190	43	102	52.2021	459.114	47.4123	30.298	6.96761	16.2443	0.000100901	0.00175916	-2.2033	down	--	--	Molecular Function: serine-type endopeptidase inhibitor activity (GO:0004867);; Cellular Component: extracellular region (GO:0005576);; Biological Process: negative regulation of endopeptidase activity (GO:0010951);; Cellular Component: integral component of membrane (GO:0016021);;	--	--	--	Potato type II proteinase inhibitor family	Proteinase inhibitor type-2 OS=Solanum tuberosum OX=4113 PE=3 SV=1	Proteinase inhibitor II type C-b OS=Solanum tuberosum OX=4113 PE=4 SV=1	PREDICTED: proteinase inhibitor type-2 [Solanum tuberosum]
Soltu.DM.11G012000	3	0	2	23	18	16	0.137452	0	0.095282	2.09041	0.650985	0.766563	0.000832662	0.00967231	1.96318	up	--	--	Molecular Function: RNA binding (GO:0003723);; Biological Process: RNA processing (GO:0006396);;	--	[A]	RNA processing and modification	--	--	Uncharacterized protein OS=Solanum tuberosum OX=4113 PE=4 SV=1	PREDICTED: calcium homeostasis endoplasmic reticulum protein-like [Nicotiana tabacum]
Soltu.DM.10G030180	11536	19988	14017	6679	7541	6111	1198.63	2021.21	1438.9	664.782	763.983	615.016	8.89825e-06	0.000226911	-1.11043	down	--	--	Cellular Component: photosystem II (GO:0009523);; Biological Process: photosynthesis (GO:0015979);; Cellular Component: integral component of membrane (GO:0016021);; Molecular Function: manganese ion binding (GO:0030145);;	K02723|3.76615e-96|sot:102603823|(RefSeq) photosystem II core complex proteins psbY, chloroplastic; K02723 photosystem II PsbY protein	--	--	Photosystem II protein Y (PsbY)	Photosystem II core complex proteins psbY, chloroplastic OS=Spinacia oleracea OX=3562 GN=PSBY PE=1 SV=2	Uncharacterized protein OS=Solanum tuberosum OX=4113 GN=102603823 PE=3 SV=1	PREDICTED: photosystem II core complex proteins psbY, chloroplastic [Solanum tuberosum]
Trans_newGene_91	5	13	7	31	82	62	1.56091	2.17842	0.791871	4.97515	13.5151	11.0694	3.12125e-05	0.000665171	2.12215	up	--	--	--	K08955|4.52208e-10|mtr:MTR_5g074850|(RefSeq) FTSH protease; K08955 ATP-dependent metalloprotease [EC:3.4.24.-]	--	--	--	F-box protein CPR1 OS=Arabidopsis thaliana OX=3702 GN=CPR1 PE=1 SV=2	--	PREDICTED: F-box/kelch-repeat protein At3g23880-like [Nicotiana tomentosiformis]
Soltu.DM.06G014430	65	66	71	157	169	117	29.4272	26.0645	29.5421	73.1132	78.8999	56.6333	0.000215723	0.00326133	1.06222	up	--	--	Cellular Component: integral component of membrane (GO:0016021);;	--	--	--	--	--	Putative ovule protein OS=Solanum chacoense OX=4108 PE=4 SV=1	PREDICTED: uncharacterized protein LOC102598957 [Solanum tuberosum]
Soltu.DM.02G031510	830	800	697	293	413	333	29.2157	27.1459	24.9089	10.52	14.7646	11.8813	2.10285e-07	8.39104e-06	-1.12342	down	--	--	--	K14514|2.83657e-07|smo:SELMODRAFT_419761|(RefSeq) hypothetical protein; K14514 ethylene-insensitive protein 3	[U]	Intracellular trafficking, secretion, and vesicular transport	EXS family;; SPX domain	Phosphate transporter PHO1 homolog 3 OS=Arabidopsis thaliana OX=3702 GN=PHO1;H3 PE=2 SV=2	Uncharacterized protein OS=Solanum lycopersicum OX=4081 PE=4 SV=1	PREDICTED: phosphate transporter PHO1 homolog 3-like [Solanum tuberosum]
Soltu.DM.04G002880	13	18	8	89	20	183	2.55049	3.44077	1.70194	16.648	3.83745	34.9629	0.000425926	0.00562228	1.96194	up	--	--	Biological Process: defense response (GO:0006952);; Biological Process: response to biotic stimulus (GO:0009607);;	--	--	--	Pathogenesis-related protein Bet v I family	Kirola OS=Actinidia deliciosa OX=3627 PE=1 SV=1	Uncharacterized protein OS=Solanum tuberosum OX=4113 GN=102585375 PE=4 SV=1	PREDICTED: kirola-like [Solanum tuberosum]
Soltu.DM.03G025830	468	192	132	981	905	1871	45.244	18.1576	13.1159	97.5727	90.8037	185.883	1.62732e-05	0.000380562	1.89032	up	--	--	--	--	--	--	--	--	Uncharacterized protein OS=Solanum tuberosum OX=4113 PE=4 SV=1	hypothetical protein A4A49_06396 [Nicotiana attenuata]
Soltu.DM.07G002220	31	22	43	75	91	129	1.86621	1.35223	2.76584	4.76701	5.99098	8.41028	0.000414339	0.00549543	1.41109	up	[Q]	Secondary metabolites biosynthesis, transport and catabolism	Molecular Function: monooxygenase activity (GO:0004497);; Molecular Function: iron ion binding (GO:0005506);; Cellular Component: integral component of membrane (GO:0016021);; Molecular Function: oxidoreductase activity, acting on paired donors, with incorporation or reduction of molecular oxygen (GO:0016705);; Molecular Function: heme binding (GO:0020037);; Biological Process: oxidation-reductio…	K13407|0|sot:102582727|(RefSeq) cytochrome P450 94A1-like; K20769 fatty acid omega-hydroxylase [EC:1.14.-.-]	[QI]	--	Cytochrome P450	Cytochrome P450 94A1 OS=Vicia sativa OX=3908 GN=CYP94A1 PE=2 SV=2	Uncharacterized protein OS=Solanum tuberosum OX=4113 GN=102582727 PE=4 SV=1	PREDICTED: cytochrome P450 94A1-like [Solanum tuberosum]
Soltu.DM.06G003580	95	81	156	5	6	18	5.39504	4.04193	7.73944	0.250742	0.304866	0.97557	2.35346e-08	1.21141e-06	-2.73834	down	[S]	Function unknown	Molecular Function: protein serine/threonine kinase activity (GO:0004674);; Molecular Function: ATP binding (GO:0005524);; Biological Process: protein phosphorylation (GO:0006468);; Cellular Component: integral component of membrane (GO:0016021);;	K13420|0|sot:102581898|(RefSeq) probable LRR receptor-like serine/threonine-protein kinase At3g47570; K13420 LRR receptor-like serine/threonine-protein kinase FLS2 [EC:2.7.11.1]	--	--	Leucine rich repeat;; Leucine Rich repeats (2 copies);; Leucine Rich Repeat;; Leucine rich repeat N-terminal domain;; Protein kinase domain;; Protein tyrosine kinase	LRR receptor-like serine/threonine-protein kinase FLS2 OS=Arabidopsis thaliana OX=3702 GN=FLS2 PE=1 SV=1	Uncharacterized protein OS=Solanum tuberosum OX=4113 PE=3 SV=1	probable LRR receptor-like serine/threonine-protein kinase At3g47570 [Solanum lycopersicum]
Soltu.DM.06G015420	34	27	60	88	150	181	2.09939	1.94388	4.36015	4.0304	4.97033	5.83601	0.000272677	0.00392127	1.53125	up	--	--	Molecular Function: organic cyclic compound binding (GO:0097159);; Molecular Function: heterocyclic compound binding (GO:1901363);;	--	--	--	--	--	Uncharacterized protein OS=Solanum tuberosum OX=4113 PE=4 SV=1	PREDICTED: RNA-binding protein 2-like [Capsicum annuum]
Soltu.DM.06G002370	19	5	6	175	20	104	0.990006	0.28791	0.33252	9.22764	1.09331	5.56092	0.000220775	0.00332479	2.10846	up	--	--	--	--	--	--	--	--	Uncharacterized protein OS=Solanum tuberosum OX=4113 PE=4 SV=1	uncharacterized protein LOC104647773 [Solanum lycopersicum]
Soltu.DM.06G020260	675	761	624	319	189	249	83.6732	68.6529	58.2558	31.0298	32.5134	51.8028	6.2576e-08	2.90583e-06	-1.37691	down	--	--	Molecular Function: glycopeptide alpha-N-acetylgalactosaminidase activity (GO:0033926);;	--	--	--	Alkaline and neutral invertase;; Amylo-alpha-1,6-glucosidase	Alkaline/neutral invertase CINV2 OS=Arabidopsis thaliana OX=3702 GN=CINV2 PE=1 SV=1	Uncharacterized protein OS=Solanum tuberosum OX=4113 GN=102589904 PE=4 SV=1	PREDICTED: probable alkaline/neutral invertase D [Solanum tuberosum]
Soltu.DM.05G019020	185	118	188	466	711	909	24.1469	11.3066	23.6222	58.6134	88.6815	112.431	4.44547e-09	2.68764e-07	1.91781	up	--	--	--	--	--	--	--	--	Uncharacterized protein OS=Solanum tuberosum OX=4113 GN=102590471 PE=4 SV=1	PREDICTED: uncharacterized protein LOC102590471 [Solanum tuberosum]
Soltu.DM.10G020560	29	214	33	6	7	4	4.33792	31.75	3.87416	0.661563	1.23484	1.27929	1.89719e-05	0.000431044	-2.45983	down	[Z]	Cytoskeleton	Molecular Function: ATP binding (GO:0005524);;	K10355|0|sot:102601944|(RefSeq) actin-75; K10355 actin, other eukaryote	[Z]	Cytoskeleton	Actin	Actin OS=Gossypium hirsutum OX=3635 PE=3 SV=1	Uncharacterized protein OS=Solanum tuberosum OX=4113 GN=102601944 PE=3 SV=1	PREDICTED: actin-75 [Solanum tuberosum]
Trans_newGene_2582	1	0	2	26	92	62	0.0525241	0	0.109768	1.1431	3.99653	2.71845	2.07787e-09	1.37048e-07	3.40156	up	--	--	--	K12447|1.10752e-36|thj:104808371|(RefSeq) uncharacterized protein LOC104808371; K12447 UDP-sugar pyrophosphorylase [EC:2.7.7.64]	[R]	General function prediction only	Retrotransposon gag protein;; gag-polypeptide of LTR copia-type;; gag-polypeptide of LTR copia-type	--	--	uncharacterized protein LOC114078037 [Solanum pennellii]
Soltu.DM.01G007070	314	317	268	80	21	44	24.3868	24.4016	20.9393	6.09914	1.73423	3.2885	4.33385e-08	2.08722e-06	-2.26684	down	--	--	--	K16833|2.88768e-79|sly:101243734|(RefSeq) protein phosphatase inhibitor 2 isoform X2; K16833 protein phosphatase inhibitor 2	--	--	Protein phosphatase inhibitor 2 (IPP-2)	Protein phosphatase inhibitor 2 OS=Arabidopsis thaliana OX=3702 GN=I-2 PE=1 SV=1	Uncharacterized protein OS=Solanum tuberosum OX=4113 PE=4 SV=1	protein phosphatase inhibitor 2-like isoform X2 [Solanum pennellii]
Soltu.DM.05G010410	89	93	92	301	685	421	1.52617	1.55446	1.61034	5.27182	12.2207	7.44466	2.35477e-10	1.80381e-08	2.15229	up	--	--	--	K06133|1.36344e-09|ath:AT2G02770|(RefSeq) 4'-phosphopantetheinyl transferase domain protein; K06133 4'-phosphopantetheinyl transferase [EC:2.7.8.-]	--	--	--	--	Uncharacterized protein OS=Solanum tuberosum OX=4113 GN=102596714 PE=4 SV=1	PREDICTED: serine-rich adhesin for platelets-like [Solanum tuberosum]
Soltu.DM.11G003460	538	666	521	249	170	189	44.3637	54.9026	42.5272	19.5855	13.611	14.9886	2.49867e-09	1.63143e-07	-1.44134	down	[O]	Posttranslational modification, protein turnover, chaperones	Cellular Component: membrane (GO:0016020);;	K17080|1.04903e-172|sot:102588596|(RefSeq) prohibitin-3, mitochondrial-like; K17080 prohibitin 1	[O]	Posttranslational modification, protein turnover, chaperones	SPFH domain / Band 7 family	Prohibitin-3, mitochondrial OS=Arabidopsis thaliana OX=3702 GN=PHB3 PE=1 SV=1	Putative prohibitin-3, mitochondrial-like OS=Solanum chacoense OX=4108 PE=4 SV=1	uncharacterized protein LOC102588596 [Solanum tuberosum]
Soltu.DM.03G020300	181	248	363	600	729	632	5.60516	7.7251	12.3319	21.5469	27.1297	22.683	4.71674e-05	0.000942424	1.21795	up	--	--	Biological Process: metal ion transport (GO:0030001);; Molecular Function: metal ion binding (GO:0046872);;	K10752|1.24491e-08|mdm:103421028|(RefSeq) heavy metal-associated isoprenylated plant protein 26-like; K10752 histone-binding protein RBBP4	[P]	Inorganic ion transport and metabolism	Heavy-metal-associated domain	Heavy metal-associated isoprenylated plant protein 7 OS=Arabidopsis thaliana OX=3702 GN=HIPP07 PE=1 SV=1	Uncharacterized protein OS=Solanum tuberosum OX=4113 GN=102594870 PE=4 SV=1	PREDICTED: neurofilament medium polypeptide-like [Solanum tuberosum]
Soltu.DM.09G025620	298	739	522	245	165	160	29.7684	72.2766	55.0819	25.1106	16.9429	16.0722	0.000294015	0.00416047	-1.30666	down	--	--	Biological Process: response to oxidative stress (GO:0006979);; Cellular Component: chloroplast thylakoid membrane (GO:0009535);;	--	--	--	--	Photosynthetic NDH subunit of subcomplex B 5, chloroplastic OS=Arabidopsis thaliana OX=3702 GN=PNSB5 PE=2 SV=1	Uncharacterized protein OS=Solanum tuberosum OX=4113 GN=102588849 PE=4 SV=1	PREDICTED: photosynthetic NDH subunit of subcomplex B 5, chloroplastic [Solanum tuberosum]
Soltu.DM.05G021290	686	555	661	246	238	244	109.682	88.628	103.957	38.0414	36.7825	37.9239	1.41321e-12	1.51916e-10	-1.35052	down	[B]	Chromatin structure and dynamics	Cellular Component: nucleosome (GO:0000786);; Cellular Component: nucleus (GO:0005634);; Biological Process: nucleosome assembly (GO:0006334);; Molecular Function: nucleosomal DNA binding (GO:0031492);; Molecular Function: protein heterodimerization activity (GO:0046982);;	K11253|2.16216e-91|zma:103627323|(RefSeq) histone H3.3; K11253 histone H3	[B]	Chromatin structure and dynamics	Core histone H2A/H2B/H3/H4	Histone H3.3 OS=Vitis vinifera OX=29760 PE=2 SV=3	Uncharacterized protein OS=Aegilops tauschii subsp. strangulata OX=200361 PE=3 SV=1	histone H3.3 isoform X1 [Cucurbita maxima]
Soltu.DM.03G023490	97	752	136	54	12	13	19.0401	153.658	24.0032	11.5082	2.4399	2.24939	4.50562e-05	0.000911241	-2.32464	down	--	--	Molecular Function: serine-type endopeptidase inhibitor activity (GO:0004867);; Cellular Component: vacuole (GO:0005773);; Molecular Function: peptidase activity (GO:0008233);; Biological Process: negative regulation of endopeptidase activity (GO:0010951);; Cellular Component: integral component of membrane (GO:0016021);;	--	--	--	Trypsin and protease inhibitor	Serine protease inhibitor 7 OS=Solanum tuberosum OX=4113 PE=1 SV=2	KTI-B protein (Fragment) OS=Solanum tuberosum OX=4113 GN=KTI-B PE=2 SV=1	Kunitz-type inhibitor B, partial [Solanum tuberosum]
Soltu.DM.01G034400	22975	14593	19987	24508	62963	77373	306.544	195.795	278.178	350.023	925.854	1116.12	0.000437231	0.00573965	1.34501	up	--	--	Molecular Function: chitinase activity (GO:0004568);; Cellular Component: extracellular region (GO:0005576);; Biological Process: carbohydrate metabolic process (GO:0005975);; Biological Process: chitin catabolic process (GO:0006032);; Molecular Function: chitin binding (GO:0008061);;	K01183|0|sot:102591716|(RefSeq) acidic endochitinase-like; K01183 chitinase [EC:3.2.1.14]	[M]	Cell wall/membrane/envelope biogenesis	Glycosyl hydrolases family 18	Acidic endochitinase OS=Vitis vinifera OX=29760 GN=CHIT3 PE=2 SV=1	Uncharacterized protein OS=Solanum tuberosum OX=4113 GN=102591716 PE=3 SV=1	PREDICTED: acidic endochitinase-like [Solanum tuberosum]
Soltu.DM.03G023440	2891	2661	2006	4875	7011	9798	65.0393	60.5393	47.883	118.481	180.236	245.755	1.51889e-06	4.84476e-05	1.42388	up	[O]	Posttranslational modification, protein turnover, chaperones	Molecular Function: ATP binding (GO:0005524);; Cellular Component: cytoplasm (GO:0005737);; Biological Process: protein folding (GO:0006457);; Biological Process: response to stress (GO:0006950);; Molecular Function: unfolded protein binding (GO:0051082);;	K04079|0|sot:102603244|(RefSeq) heat shock protein 83; K04079 molecular chaperone HtpG	[O]	Posttranslational modification, protein turnover, chaperones	Hsp90 protein;; Histidine kinase-, DNA gyrase B-, and HSP90-like ATPase;; Histidine kinase-, DNA gyrase B-, and HSP90-like ATPase	Heat shock protein 83 OS=Ipomoea nil OX=35883 GN=HSP83A PE=2 SV=1	Uncharacterized protein OS=Solanum tuberosum OX=4113 GN=102603244 PE=3 SV=1	PREDICTED: heat shock protein 83 [Solanum tuberosum]
Trans_newGene_36	238	164	322	1	0	0	5.01101	4.1982	8.48565	0.0576769	0	0	2.86035e-32	2.92915e-29	-5.90192	down	--	--	--	K13428|7.58976e-91|bna:106407525|(RefSeq) LRR receptor-like serine/threonine-protein kinase EFR; K13428 LRR receptor-like serine/threonine-protein kinase EFR [EC:2.7.11.1]	[R]	General function prediction only	Reverse transcriptase (RNA-dependent DNA polymerase);; Leucine Rich repeats (2 copies);; Leucine rich repeat;; Leucine Rich Repeat;; Protein kinase domain;; Protein tyrosine kinase	Probable LRR receptor-like serine/threonine-protein kinase At3g47570 OS=Arabidopsis thaliana OX=3702 GN=At3g47570 PE=2 SV=1	--	putative receptor-like protein kinase At3g47110 [Solanum pennellii]
Soltu.DM.11G001880	31	22	11	0	0	0	5.44251	4.16767	2.16549	0	0	0	8.7736e-06	0.000224616	-2.65963	down	--	--	Biological Process: signal transduction (GO:0007165);; Molecular Function: ADP binding (GO:0043531);;	K19613|7.74224e-12|nnu:104601536|(RefSeq) TMV resistance protein N-like	--	--	--	TMV resistance protein N OS=Nicotiana glutinosa OX=35889 GN=N PE=1 SV=1	Uncharacterized protein OS=Solanum tuberosum OX=4113 PE=4 SV=1	PREDICTED: TMV resistance protein N-like [Solanum tuberosum]
Soltu.DM.01G023490	2784	2182	2737	6492	8468	8536	120.843	96.999	132.556	299.209	401.375	384.375	6.87685e-14	8.63244e-12	1.55858	up	--	--	--	--	--	--	Proline-rich nuclear receptor coactivator motif	--	Uncharacterized protein OS=Solanum tuberosum OX=4113 PE=4 SV=1	PREDICTED: RNA-binding protein 25-like [Solanum tuberosum]
Soltu.DM.10G024790	257	306	331	619	898	510	15.748	20.2264	19.7363	39.8623	69.6333	40.6722	6.8036e-05	0.00127654	1.11172	up	[S]	Function unknown	Biological Process: ribosomal large subunit assembly (GO:0000027);; Biological Process: maturation of LSU-rRNA from tricistronic rRNA transcript (SSU-rRNA, 5.8S rRNA, LSU-rRNA) (GO:0000463);; Cellular Component: nucleolus (GO:0005730);; Molecular Function: rRNA binding (GO:0019843);;	K14847|0|sot:102597675|(RefSeq) ribosome production factor 2 homolog; K14847 ribosome production factor 2	[J]	Translation, ribosomal structure and biogenesis	Brix domain	Ribosome production factor 2 homolog OS=Oryza sativa subsp. japonica OX=39947 GN=Os01g0513800 PE=2 SV=1	Uncharacterized protein OS=Solanum tuberosum OX=4113 GN=102597675 PE=4 SV=1	PREDICTED: ribosome production factor 2 homolog [Solanum tuberosum]
Soltu.DM.03G025440	120	119	140	386	561	633	7.44295	7.1091	9.02167	21.0317	30.1131	34.4186	1.02793e-12	1.12997e-10	1.9464	up	[Q]	Secondary metabolites biosynthesis, transport and catabolism	Molecular Function: monooxygenase activity (GO:0004497);; Molecular Function: iron ion binding (GO:0005506);; Cellular Component: integral component of membrane (GO:0016021);; Molecular Function: oxidoreductase activity, acting on paired donors, with incorporation or reduction of molecular oxygen (GO:0016705);; Molecular Function: heme binding (GO:0020037);; Biological Process: oxidation-reductio…	K07408|0|spen:107015248|(RefSeq) cytochrome P450 71A3-like	[Q]	Secondary metabolites biosynthesis, transport and catabolism	Cytochrome P450	Cytochrome P450 71A4 OS=Solanum melongena OX=4111 GN=CYP71A4 PE=2 SV=1	Uncharacterized protein OS=Solanum tuberosum OX=4113 GN=102590971 PE=3 SV=1	PREDICTED: cytochrome P450 71A3-like [Solanum tuberosum]
Soltu.DM.07G004180	16	19	11	0	1	0	1.11656	1.24809	0.734459	0	0.0739448	0	0.000201591	0.00308362	-2.2253	down	--	--	Molecular Function: transporter activity (GO:0005215);; Biological Process: oligopeptide transport (GO:0006857);; Cellular Component: integral component of membrane (GO:0016021);;	K14638|0|sot:102604358|(RefSeq) protein NRT1/ PTR FAMILY 8.1-like; K14638 solute carrier family 15 (peptide/histidine transporter), member 3/4	[E]	Amino acid transport and metabolism	POT family	Protein NRT1/ PTR FAMILY 8.1 OS=Arabidopsis thaliana OX=3702 GN=NPF8.1 PE=1 SV=1	Uncharacterized protein OS=Solanum tuberosum OX=4113 GN=102604358 PE=3 SV=1	PREDICTED: protein NRT1/ PTR FAMILY 8.1-like [Solanum tuberosum]
Soltu.DM.03G006550	1	0	2	15	15	16	0.179992	0	0.363543	2.08378	1.90663	1.82099	0.000743161	0.00885467	2.00321	up	--	--	Biological Process: regulation of vernalization response (GO:0010219);; Cellular Component: mediator complex (GO:0016592);; Biological Process: negative regulation of transcription, DNA-templated (GO:0045892);; Biological Process: carpel development (GO:0048440);; Biological Process: petal development (GO:0048441);; Biological Process: sepal development (GO:0048442);; Biological Process: stamen d…	K15135|9.61485e-108|spen:107014201|(RefSeq) mediator of RNA polymerase II transcription subunit 18-like; K15135 mediator of RNA polymerase II transcription subunit 18	[S]	Function unknown	--	Mediator of RNA polymerase II transcription subunit 18 OS=Arabidopsis thaliana OX=3702 GN=MED18 PE=1 SV=1	Uncharacterized protein OS=Solanum tuberosum OX=4113 GN=102582609 PE=4 SV=1	mediator of RNA polymerase II transcription subunit 18-like [Solanum pennellii]
Soltu.DM.03G021640	2	7	7	17	53	44	0.553258	1.82567	1.75942	4.07531	12.3925	10.0477	0.000530523	0.00672674	1.91923	up	--	--	--	--	--	--	--	--	Avr9/Cf-9 rapidly elicited protein 65 OS=Solanum tuberosum OX=4113 GN=ACRE65 PE=2 SV=1	Avr9/Cf-9 rapidly elicited protein 65 [Solanum tuberosum]
Soltu.DM.11G019760	7	93	32	0	1	1	0.335079	2.92889	1.51195	0	0.0455007	0.0484317	3.08909e-05	0.000659763	-2.49401	down	--	--	Biological Process: defense response to bacterium (GO:0042742);;	K19613|2.16072e-175|nnu:104601536|(RefSeq) TMV resistance protein N-like	--	--	TIR domain;; NB-ARC domain;; TIR domain;; Leucine rich repeat;; Leucine Rich repeats (2 copies);; NACHT domain	TMV resistance protein N OS=Nicotiana glutinosa OX=35889 GN=N PE=1 SV=1	Uncharacterized protein OS=Solanum tuberosum OX=4113 PE=4 SV=1	PREDICTED: TMV resistance protein N-like isoform X5 [Solanum tuberosum]
Soltu.DM.01G006380	174	166	300	93	99	85	8.77915	8.47759	15.3795	4.64324	5.01687	4.31357	0.00070723	0.00847912	-1.11252	down	[A]	RNA processing and modification	Molecular Function: ATP binding (GO:0005524);; Cellular Component: mRNA cleavage factor complex (GO:0005849);; Biological Process: mRNA 3'-end processing (GO:0031124);;	K14399|0|sot:102579213|(RefSeq) protein CLP1 homolog; K14399 polyribonucleotide 5'-hydroxyl-kinase [EC:2.7.1.78]	[A]	RNA processing and modification	mRNA cleavage and polyadenylation factor CLP1 P-loop;; N-terminal beta-sandwich domain of polyadenylation factor;; Pre-mRNA cleavage complex II protein Clp1	Protein CLP1 homolog OS=Arabidopsis thaliana OX=3702 GN=CLPS3 PE=1 SV=1	Protein CLP1 homolog OS=Capsicum baccatum OX=33114 GN=CQW23_01811 PE=3 SV=1	Protein CLP1 -like protein [Capsicum baccatum]
Soltu.DM.09G002430	11	2	10	88	60	436	0.445106	0.115762	0.415943	3.4865	2.40331	17.4322	3.45029e-07	1.30354e-05	2.90532	up	[P]	Inorganic ion transport and metabolism	Molecular Function: solute:proton antiporter activity (GO:0015299);; Cellular Component: integral component of membrane (GO:0016021);; Biological Process: proton transmembrane transport (GO:1902600);;	--	[P]	Inorganic ion transport and metabolism	Sodium/hydrogen exchanger family	Cation/H(+) antiporter 20 OS=Arabidopsis thaliana OX=3702 GN=CHX20 PE=2 SV=1	Uncharacterized protein OS=Solanum tuberosum OX=4113 GN=102584792 PE=4 SV=1	PREDICTED: cation/H(+) antiporter 20 [Solanum tuberosum]
Soltu.DM.11G001810	41	67	74	3	3	3	1.83992	2.99757	3.487	0.176803	0.15401	0.163508	5.6213e-11	4.73479e-09	-3.26412	down	--	--	Biological Process: defense response (GO:0006952);; Biological Process: signal transduction (GO:0007165);; Molecular Function: ADP binding (GO:0043531);;	K19613|6.13967e-115|nnu:104601536|(RefSeq) TMV resistance protein N-like	--	--	TIR domain;; NB-ARC domain;; TIR domain	TMV resistance protein N OS=Nicotiana glutinosa OX=35889 GN=N PE=1 SV=1	Uncharacterized protein OS=Solanum tuberosum OX=4113 PE=4 SV=1	PREDICTED: TMV resistance protein N-like [Solanum tuberosum]
Soltu.DM.03G030030	27	31	64	0	3	1	2.70381	3.35905	7.16568	0	0.346656	0.123353	6.75346e-07	2.33396e-05	-2.85515	down	--	--	--	K04454|1.52323e-38|vvi:100250157|(RefSeq) agamous-like MADS-box protein AGL65; K04454 MADS-box transcription enhancer factor 2C	[K]	Transcription	--	Agamous-like MADS-box protein AGL65 OS=Arabidopsis thaliana OX=3702 GN=AGL65 PE=1 SV=1	Uncharacterized protein OS=Solanum lycopersicum OX=4081 PE=4 SV=1	PREDICTED: agamous-like MADS-box protein AGL65 [Solanum tuberosum]
Soltu.DM.11G022350	64	79	53	14	24	12	5.53151	7.01555	4.89137	1.35904	2.24261	1.13216	8.37106e-05	0.00151795	-1.67483	down	[O]	Posttranslational modification, protein turnover, chaperones	Molecular Function: protein transmembrane transporter activity (GO:0015266);; Cellular Component: integral component of membrane (GO:0016021);; Biological Process: protein localization to organelle (GO:0033365);; Biological Process: protein transmembrane transport (GO:0071806);;	K17790|8.41348e-103|sot:102588759|(RefSeq) mitochondrial import inner membrane translocase subunit TIM22-4-like; K17790 mitochondrial import inner membrane translocase subunit TIM22	[U]	Intracellular trafficking, secretion, and vesicular transport	Tim17/Tim22/Tim23/Pmp24 family	Mitochondrial import inner membrane translocase subunit TIM22-1 OS=Arabidopsis thaliana OX=3702 GN=TIM22-1 PE=1 SV=1	Uncharacterized protein OS=Solanum tuberosum OX=4113 GN=102588759 PE=4 SV=1	PREDICTED: mitochondrial import inner membrane translocase subunit TIM22-4-like [Solanum tuberosum]
Soltu.DM.04G003970	3	0	1	42	8	30	0.220781	0	0.0781253	2.5524	0.535371	1.85527	0.000530685	0.00672674	2.06989	up	--	--	Biological Process: metabolic process (GO:0008152);; Cellular Component: integral component of membrane (GO:0016021);; Molecular Function: transferase activity, transferring hexosyl groups (GO:0016758);;	K13495|0|spen:107017809|(RefSeq) zeatin O-glucosyltransferase-like; K13495 cis-zeatin O-glucosyltransferase [EC:2.4.1.215]	[GC]	--	UDP-glucoronosyl and UDP-glucosyl transferase	Zeatin O-glucosyltransferase OS=Phaseolus lunatus OX=3884 GN=ZOG1 PE=2 SV=1	Uncharacterized protein OS=Solanum tuberosum OX=4113 PE=4 SV=1	zeatin O-glucosyltransferase-like [Solanum pennellii]
Soltu.DM.05G016940	27	37	38	99	111	229	5.97516	7.52716	7.8828	14.1348	17.2951	33.6396	1.15675e-05	0.000284898	1.81352	up	--	--	Molecular Function: calcium ion binding (GO:0005509);; Cellular Component: chloroplast thylakoid membrane (GO:0009535);; Cellular Component: photosystem II oxygen evolving complex (GO:0009654);; Biological Process: photosynthesis (GO:0015979);; Cellular Component: extrinsic component of membrane (GO:0019898);;	K02717|5.5091e-112|sot:102579555|(RefSeq) oxygen-evolving enhancer protein 2, chloroplastic-like; K02717 photosystem II oxygen-evolving enhancer protein 2	--	--	PsbP	Oxygen-evolving enhancer protein 2, chloroplastic OS=Solanum lycopersicum OX=4081 GN=PSBP PE=2 SV=1	Uncharacterized protein OS=Solanum tuberosum OX=4113 PE=4 SV=1	PREDICTED: oxygen-evolving enhancer protein 2, chloroplastic-like isoform X3 [Solanum tuberosum]
Soltu.DM.02G010290	14	35	29	0	0	0	3.98417	11.1051	8.62244	0	0	0	6.68765e-07	2.31533e-05	-2.95533	down	--	--	Biological Process: lipid metabolic process (GO:0006629);; Molecular Function: hydrolase activity (GO:0016787);;	K18875|3.94538e-10|osa:4346962|(RefSeq) protein EDS1L; K18875 enhanced disease susceptibility 1 protein	--	--	Enhanced disease susceptibility 1 protein EP domain	Senescence-associated carboxylesterase 101 OS=Arabidopsis thaliana OX=3702 GN=SAG101 PE=1 SV=1	Uncharacterized protein OS=Solanum tuberosum OX=4113 PE=4 SV=1	PREDICTED: senescence-associated carboxylesterase 101-like [Solanum tuberosum]
Soltu.DM.02G023350	175	325	231	109	71	117	7.93513	15.0589	10.6537	4.78985	3.12687	5.0756	0.000502681	0.00644737	-1.18441	down	--	--	Cellular Component: chloroplast envelope (GO:0009941);; Molecular Function: oxidoreductase activity (GO:0016491);; Biological Process: oxidation-reduction process (GO:0055114);;	K04730|3.968e-120|vvi:100855217|(RefSeq) serine/threonine-protein kinase CDL1-like	--	--	Flavin containing amine oxidoreductase;; Protein kinase domain;; NAD(P)-binding Rossmann-like domain;; Protein tyrosine kinase;; FAD binding domain	Receptor-like protein kinase HERK 1 OS=Arabidopsis thaliana OX=3702 GN=HERK1 PE=1 SV=1	Uncharacterized protein OS=Solanum tuberosum OX=4113 GN=102605135 PE=4 SV=1	PREDICTED: 15-cis-phytoene desaturase, chloroplastic/chromoplastic [Solanum tuberosum]
Trans_newGene_72	0	0	0	12	13	18	0	0	0	0.852762	0.938891	1.2462	0.000104267	0.00180652	2.32566	up	--	--	--	K11592|2.68341e-142|pda:103711964|(RefSeq) endoribonuclease Dicer homolog 3b-like isoform X1; K11592 endoribonuclease Dicer [EC:3.1.26.-]	[R]	General function prediction only	Reverse transcriptase (RNA-dependent DNA polymerase)	Retrovirus-related Pol polyprotein from transposon TNT 1-94 OS=Nicotiana tabacum OX=4097 PE=2 SV=1	--	Retrovirus-related Pol polyprotein from transposon TNT 1-94 [Apostasia shenzhenica]
Soltu.DM.11G025890	836	347	508	1473	1269	1293	27.6334	11.619	18.0132	51.4116	45.031	44.8394	0.000355733	0.00483473	1.15477	up	--	--	Molecular Function: DNA binding (GO:0003677);; Molecular Function: DNA-binding transcription factor activity (GO:0003700);; Cellular Component: nucleus (GO:0005634);; Biological Process: regulation of transcription, DNA-templated (GO:0006355);; Biological Process: multicellular organism development (GO:0007275);; Biological Process: response to water deprivation (GO:0009414);; Biological Process:…	K09284|0|sot:102606071|(RefSeq) ethylene-responsive transcription factor RAP2-7-like; K09284 AP2-like factor, euAP2 lineage	--	--	AP2 domain	APETALA2-like protein 1 OS=Oryza sativa subsp. indica OX=39946 GN=AP2-1 PE=2 SV=2	Uncharacterized protein OS=Solanum tuberosum OX=4113 GN=102606071 PE=4 SV=1	PREDICTED: ethylene-responsive transcription factor RAP2-7-like isoform X1 [Solanum tuberosum]
Soltu.DM.11G021300	89	50	60	163	175	192	5.94323	3.29505	3.72428	10.8865	11.5943	12.5953	2.96086e-05	0.000637272	1.30888	up	--	--	Molecular Function: SNAP receptor activity (GO:0005484);; Cellular Component: intracellular (GO:0005622);; Biological Process: intracellular protein transport (GO:0006886);; Cellular Component: integral component of membrane (GO:0016021);; Biological Process: vesicle-mediated transport (GO:0016192);; Biological Process: membrane fusion (GO:0061025);;	K08488|1.15861e-154|sot:102592577|(RefSeq) syntaxin-22-like	[U]	Intracellular trafficking, secretion, and vesicular transport	Syntaxin-like protein;; SNARE domain	Syntaxin-22 OS=Arabidopsis thaliana OX=3702 GN=SYP22 PE=1 SV=1	Uncharacterized protein OS=Solanum tuberosum OX=4113 PE=3 SV=1	PREDICTED: syntaxin-22-like [Solanum tuberosum]
Soltu.DM.11G021810	7	9	5	49	95	100	0.516936	0.67996	0.381039	3.68278	7.43991	7.67478	1.06992e-09	7.4883e-08	2.84674	up	--	--	--	--	--	--	--	Protein BIC1 OS=Arabidopsis thaliana OX=3702 GN=BIC1 PE=1 SV=1	Uncharacterized protein OS=Solanum tuberosum OX=4113 PE=4 SV=1	protein BIC1 [Solanum pennellii]
Soltu.DM.03G000890	3	0	1	80	54	32	0.425573	0.112871	0.154452	9.60568	6.75008	3.93302	3.12557e-09	1.98739e-07	3.30932	up	[C]	Energy production and conversion	Molecular Function: iron ion binding (GO:0005506);; Biological Process: iron-sulfur cluster assembly (GO:0016226);; Molecular Function: iron-sulfur cluster binding (GO:0051536);;	K04488|7.54359e-08|mis:MICPUN_77432|(RefSeq) predicted protein; K22068 iron-sulfur cluster assembly enzyme ISCU, mitochondrial	[C]	Energy production and conversion	NifU-like N terminal domain	Iron-sulfur cluster assembly protein 1 OS=Oryza sativa subsp. japonica OX=39947 GN=ISU1 PE=2 SV=1	Uncharacterized protein OS=Solanum tuberosum OX=4113 GN=102578567 PE=4 SV=1	PREDICTED: iron-sulfur cluster assembly scaffold protein IscU-like [Solanum tuberosum]
Trans_newGene_6362	64	14	46	0	0	2	2.54133	0.563064	1.92629	0	0	0.110495	2.51793e-06	7.45683e-05	-2.78877	down	--	--	--	K11320|4.51837e-31|sot:102593766|(RefSeq) protein PHOTOPERIOD-INDEPENDENT EARLY FLOWERING 1; K11320 E1A-binding protein p400 [EC:3.6.4.-]	--	--	--	--	--	PREDICTED: uncharacterized protein LOC104105152 isoform X1 [Nicotiana tomentosiformis]
Soltu.DM.06G019720	278	689	353	173	83	93	7.41846	18.1375	9.41591	4.58882	2.21551	2.50125	4.19874e-05	0.00086267	-1.66498	down	[V]	Defense mechanisms	Molecular Function: ATP binding (GO:0005524);; Biological Process: transport (GO:0006810);; Cellular Component: integral component of membrane (GO:0016021);; Molecular Function: ATPase activity (GO:0016887);;	K05681|1.89172e-54|apro:F751_4082|(RefSeq) ATP-binding cassette sub-family G member 2; K05681 ATP-binding cassette, subfamily G (WHITE), member 2	[Q]	Secondary metabolites biosynthesis, transport and catabolism	ABC-2 type transporter;; ABC transporter;; Plant PDR ABC transporter associated;; AAA domain, putative AbiEii toxin, Type IV TA system;; ABC-transporter N-terminal;; AAA domain;; ATPase family associated with various cellular activities (AAA);; AAA domain	ABC transporter G family member 32 OS=Arabidopsis thaliana OX=3702 GN=ABCG32 PE=1 SV=1	Uncharacterized protein OS=Solanum tuberosum OX=4113 GN=102604535 PE=3 SV=1	PREDICTED: ABC transporter G family member 32 [Solanum tuberosum]
Soltu.DM.03G030080	1	1	0	51	15	24	0.391604	0.502443	0	13.2594	3.96256	6.47446	3.71391e-06	0.000104424	2.72446	up	--	--	--	--	--	--	--	--	Uncharacterized protein OS=Solanum tuberosum OX=4113 PE=4 SV=1	PREDICTED: uncharacterized protein LOC109224662 [Nicotiana attenuata]
Soltu.DM.02G016380	266	611	466	170	105	99	12.2555	28.461	22.8935	8.13433	5.21869	4.80267	6.43918e-06	0.000170459	-1.6535	down	--	--	--	K16818|4.63643e-56|gmx:100817820|(RefSeq) phospholipase A(1) DAD1, chloroplastic; K16818 phospholipase A1 [EC:3.1.1.32]	[I]	Lipid transport and metabolism	Lipase (class 3)	Phospholipase A1-IIgamma OS=Arabidopsis thaliana OX=3702 GN=DSEL PE=1 SV=1	Uncharacterized protein OS=Solanum tuberosum OX=4113 PE=4 SV=1	PREDICTED: phospholipase A1-II 1-like [Solanum tuberosum]
Soltu.DM.12G011790	231	283	242	786	764	948	19.9672	25.0806	20.9292	64.8686	63.9264	78.7326	2.09468e-16	3.57511e-14	1.67315	up	[R]	General function prediction only	Molecular Function: DNA binding (GO:0003677);;	K14753|0|sot:102579003|(RefSeq) guanine nucleotide-binding protein subunit beta-like protein; K14753 guanine nucleotide-binding protein subunit beta-2-like 1 protein	[T]	Signal transduction mechanisms	WD domain, G-beta repeat;; Anaphase-promoting complex subunit 4 WD40 domain;; Eukaryotic translation initiation factor eIF2A	Guanine nucleotide-binding protein subunit beta-like protein OS=Nicotiana plumbaginifolia OX=4092 PE=2 SV=1	Uncharacterized protein OS=Solanum tuberosum OX=4113 GN=102579003 PE=4 SV=1	PREDICTED: guanine nucleotide-binding protein subunit beta-like protein [Solanum tuberosum]
Soltu.DM.12G014430	11	15	16	180	256	235	1.43038	2.01892	1.10684	15.7638	19.338	17.9833	5.75121e-26	2.7293e-23	3.62288	up	--	--	--	K05236|6.01623e-07|mus:103990415|(RefSeq) coatomer subunit alpha-3-like; K05236 coatomer subunit alpha	[U]	Intracellular trafficking, secretion, and vesicular transport	--	Coatomer subunit alpha-3 OS=Oryza sativa subsp. japonica OX=39947 GN=Os09g0127800 PE=2 SV=1	Uncharacterized protein OS=Solanum tuberosum OX=4113 PE=4 SV=1	--
Soltu.DM.11G017180	63	111	165	21	25	26	3.67891	6.36996	10.0043	1.32897	1.65317	1.64081	8.29413e-06	0.000215022	-1.90151	down	--	--	--	--	--	--	--	--	Uncharacterized protein OS=Solanum tuberosum OX=4113 PE=4 SV=1	PREDICTED: intermediate filament protein ifa-3 [Solanum tuberosum]
Soltu.DM.01G039990	133	231	229	84	99	80	6.03855	9.96502	10.4327	3.50223	4.0617	3.46683	0.000707719	0.00847912	-1.08365	down	--	--	Biological Process: defense response to oomycetes (GO:0002229);; Molecular Function: DNA-binding transcription factor activity (GO:0003700);; Molecular Function: calmodulin binding (GO:0005516);; Cellular Component: nucleus (GO:0005634);; Biological Process: regulation of transcription, DNA-templated (GO:0006355);; Biological Process: positive regulation of abscisic acid-activated signaling pathw…	--	--	--	Calmodulin binding protein-like	Calmodulin-binding protein 60 C OS=Arabidopsis thaliana OX=3702 GN=CBP60C PE=2 SV=1	Putative ovule protein (Fragment) OS=Solanum chacoense OX=4108 PE=4 SV=1	PREDICTED: calmodulin-binding protein 60 C [Solanum tuberosum]
Soltu.DM.06G021830	11	20	14	51	62	56	1.44562	2.65549	1.82895	6.37379	7.79994	7.16878	7.76848e-05	0.0014273	1.64006	up	--	--	Cellular Component: nucleus (GO:0005634);; Cellular Component: cytoplasm (GO:0005737);; Molecular Function: zinc ion binding (GO:0008270);; Biological Process: photomorphogenesis (GO:0009640);; Biological Process: blue light signaling pathway (GO:0009785);; Biological Process: regulation of flower development (GO:0009909);; Biological Process: red or far-red light signaling pathway (GO:0010017);;	K12135|6.38113e-06|ath:AT5G15840|(RefSeq) B-box type zinc finger protein with CCT domain-containing protein; K12135 zinc finger protein CONSTANS	--	--	--	B-box zinc finger protein 32 OS=Arabidopsis thaliana OX=3702 GN=BBX32 PE=1 SV=1	B-box zinc finger protein 24 OS=Solanum tuberosum OX=4113 GN=102580785 PE=2 SV=1	PREDICTED: B-box zinc finger protein 32 [Solanum tuberosum]
Soltu.DM.08G012590	174	155	133	63	78	69	10.864	9.5847	8.6047	3.95103	5.1473	4.35881	8.62904e-05	0.00155433	-1.07422	down	[R]	General function prediction only	--	K19626|2.64451e-18|gmx:102660446|(RefSeq) protein ACCELERATED CELL DEATH 6; K19626 inversin	[R]	General function prediction only	Ankyrin repeats (3 copies);; Domain of unknown function;; Ankyrin repeats (many copies);; Ankyrin repeats (many copies);; Ankyrin repeat;; Ankyrin repeat	Ankyrin repeat-containing protein ITN1 OS=Arabidopsis thaliana OX=3702 GN=ITN1 PE=1 SV=1	Uncharacterized protein OS=Solanum lycopersicum OX=4081 GN=101248223 PE=4 SV=1	PREDICTED: ankyrin repeat-containing protein At3g12360-like [Solanum tuberosum]
Soltu.DM.11G001920	28	166	141	0	4	1	1.74507	9.88646	8.75393	0	0.269193	0.072374	4.18373e-09	2.58422e-07	-3.39003	down	--	--	Biological Process: signal transduction (GO:0007165);; Biological Process: defense response to bacterium (GO:0042742);; Molecular Function: ADP binding (GO:0043531);;	K19613|4.33734e-92|pmum:103336300|(RefSeq) TMV resistance protein N-like	--	--	TIR domain;; TIR domain;; NB-ARC domain	TMV resistance protein N OS=Nicotiana glutinosa OX=35889 GN=N PE=1 SV=1	Uncharacterized protein OS=Solanum tuberosum OX=4113 GN=102581243 PE=4 SV=1	PREDICTED: TMV resistance protein N-like [Solanum tuberosum]
Soltu.DM.04G025080	487	1201	770	309	206	197	47.1182	114.793	70.3716	26.513	18.9604	17.5535	5.98834e-06	0.000160048	-1.61331	down	--	--	--	K18213|3.16541e-42|obr:102719583|(RefSeq) proteinaceous RNase P 1, chloroplastic/mitochondrial-like; K18213 proteinaceous RNase P [EC:3.1.26.5]	--	--	Staygreen protein	Protein STAY-GREEN LIKE, chloroplastic OS=Arabidopsis thaliana OX=3702 GN=SGRL PE=2 SV=1	Uncharacterized protein OS=Solanum tuberosum OX=4113 PE=4 SV=1	PREDICTED: protein STAY-GREEN LIKE, chloroplastic [Solanum tuberosum]
Soltu.DM.11G012010	1	0	7	53	80	133	0.0823033	0	0.414846	2.87719	4.43315	7.36723	6.84308e-08	3.12549e-06	3.0711	up	--	--	Molecular Function: RNA binding (GO:0003723);; Biological Process: RNA processing (GO:0006396);;	K12130|1.79292e-27|spen:107015290|(RefSeq) two-component response regulator-like APRR5; K12130 pseudo-response regulator 5	[A]	RNA processing and modification	--	Two-component response regulator-like APRR5 OS=Arabidopsis thaliana OX=3702 GN=APRR5 PE=1 SV=2	Uncharacterized protein OS=Solanum lycopersicum OX=4081 GN=101250283 PE=4 SV=1	two-component response regulator-like APRR5 [Solanum pennellii]
Soltu.DM.03G034830	33	34	24	77	110	131	2.34404	1.83886	1.36616	4.45888	5.75222	6.98252	1.08323e-05	0.000268831	1.61628	up	--	--	--	K04688|5.40537e-06|osa:4332748|(RefSeq) uncharacterized protein LOC4332748; K04688 ribosomal protein S6 kinase beta [EC:2.7.11.1]	--	--	Protein of unknown function (DUF1618)	--	Putative ovule protein OS=Solanum chacoense OX=4108 PE=4 SV=1	PREDICTED: putative F-box/kelch-repeat protein At1g15680 [Solanum tuberosum]
Soltu.DM.08G002940	249	109	97	623	289	682	16.7047	7.13991	6.72489	44.5157	21.2357	48.2175	0.000258206	0.00376887	1.54536	up	--	--	--	K19747|1.34061e-65|mus:103973391|(RefSeq) BAHD acyltransferase DCR; K19747 BAHD acyltransferase [EC:2.3.1.-]	--	--	Transferase family	Protein ENHANCED PSEUDOMONAS SUSCEPTIBILTY 1 OS=Arabidopsis thaliana OX=3702 GN=EPS1 PE=2 SV=1	uncharacterized acetyltransferase At3g50280-like OS=Capsicum annuum OX=4072 GN=LOC107857344 PE=4 SV=1	PREDICTED: uncharacterized acetyltransferase At3g50280-like [Solanum tuberosum]
Soltu.DM.09G026080	47	45	102	157	281	280	8.06526	8.27301	18.9953	28.867	52.4815	51.0169	5.92828e-05	0.00114318	1.63369	up	--	--	--	--	--	--	--	Uncharacterized protein At4g14450, chloroplastic OS=Arabidopsis thaliana OX=3702 GN=At4g14450 PE=2 SV=1	Uncharacterized protein OS=Solanum tuberosum OX=4113 GN=102601284 PE=4 SV=1	PREDICTED: uncharacterized protein At4g14450, chloroplastic-like [Solanum tuberosum]
Soltu.DM.10G017880	43	215	21	3	2	4	8.44871	43.3331	4.22318	0.710471	0.402577	0.86871	1.49118e-06	4.76417e-05	-2.80336	down	[R]	General function prediction only	Biological Process: carbohydrate metabolic process (GO:0005975);; Biological Process: defense response (GO:0006952);; Biological Process: macromolecule catabolic process (GO:0009057);; Biological Process: cellular process (GO:0009987);; Molecular Function: hydrolase activity, acting on glycosyl bonds (GO:0016798);; Cellular Component: cell part (GO:0044464);;	K20547|2.9093e-112|sot:102592970|(RefSeq) endochitinase 4-like; K20547 basic endochitinase B [EC:3.2.1.14]	[R]	General function prediction only	Chitinase class I	Endochitinase B OS=Nicotiana tabacum OX=4097 GN=CHN50 PE=1 SV=1	Class I chitinase OS=Solanum tuberosum OX=4113 GN=ChtC2 PE=2 SV=1	endochitinase 4-like precursor [Solanum tuberosum]
Soltu.DM.06G013790	3172	2101	1257	754	216	199	149.273	102.429	65.2196	35.2693	9.99644	9.41163	1.40172e-05	0.000335879	-2.02156	down	--	--	Molecular Function: enzyme inhibitor activity (GO:0004857);; Cellular Component: cell wall (GO:0005618);; Cellular Component: integral component of membrane (GO:0016021);; Molecular Function: pectinesterase activity (GO:0030599);; Biological Process: cell wall modification (GO:0042545);; Biological Process: negative regulation of catalytic activity (GO:0043086);; Molecular Function: aspartyl este…	K01051|0|adu:107495020|(RefSeq) probable pectinesterase/pectinesterase inhibitor 34; K01051 pectinesterase [EC:3.1.1.11]	--	--	Pectinesterase;; Plant invertase/pectin methylesterase inhibitor	Probable pectinesterase/pectinesterase inhibitor 34 OS=Arabidopsis thaliana OX=3702 GN=PME34 PE=2 SV=1	Pectinesterase OS=Solanum tuberosum OX=4113 GN=102598997 PE=3 SV=1	PREDICTED: probable pectinesterase/pectinesterase inhibitor 34 [Solanum tuberosum]
Soltu.DM.09G025450	1381	495	759	2244	2254	3846	67.4181	24.9171	39.5752	107.153	109.513	185.725	0.000108434	0.00186042	1.47442	up	--	--	--	--	--	--	PDDEXK-like family of unknown function	--	Uncharacterized protein OS=Solanum tuberosum OX=4113 GN=102581927 PE=4 SV=1	PREDICTED: uncharacterized protein LOC102581927 [Solanum tuberosum]
Soltu.DM.12G009590	28	16	15	1	1	1	1.029	0.5935	0.557978	0.0472294	0.0405534	0.0437452	5.12175e-05	0.00101237	-2.3642	down	--	--	--	K00889|2.78312e-21|adu:107458089|(RefSeq) protein ROOT HAIR DEFECTIVE 3-like; K22698 protein SEY1 [EC:3.6.5.-]	[R]	General function prediction only	Root hair defective 3 GTP-binding protein (RHD3);; 50S ribosome-binding GTPase	Protein ROOT HAIR DEFECTIVE 3 OS=Arabidopsis thaliana OX=3702 GN=RHD3 PE=1 SV=1	Protein ROOT HAIR DEFECTIVE 3 homolog OS=Capsicum annuum OX=4072 GN=T459_30547 PE=3 SV=1	PREDICTED: protein ROOT HAIR DEFECTIVE 3-like [Solanum tuberosum]
Soltu.DM.06G008270	13	29	5	66	50	164	0.605419	1.78712	0.656902	3.15191	2.46999	8.52678	0.000822797	0.00959492	1.81757	up	--	--	Cellular Component: plasma membrane (GO:0005886);;	--	[R]	General function prediction only	GPCR-chaperone	--	Uncharacterized protein OS=Solanum tuberosum OX=4113 PE=4 SV=1	PREDICTED: ankyrin repeat domain-containing protein 13C-like [Solanum tuberosum]
Soltu.DM.09G028870	1334	1538	783	669	552	404	106.341	117.116	60.7761	51.1785	42.3179	31.611	0.000527651	0.00670137	-1.08314	down	--	--	Cellular Component: vacuolar membrane (GO:0005774);; Cellular Component: endoplasmic reticulum (GO:0005783);; Cellular Component: Golgi apparatus (GO:0005794);; Cellular Component: integral component of membrane (GO:0016021);;	K19514|2.08416e-94|mdm:103443496|(RefSeq) uncharacterized LOC103443496	--	--	--	--	Uncharacterized protein OS=Solanum tuberosum OX=4113 GN=102587863 PE=4 SV=1	PREDICTED: uncharacterized protein LOC102587863 [Solanum tuberosum]
Soltu.DM.S000390	93	38	38	0	1	6	69.206	31.762	29.6038	0	0.807673	5.16432	7.5187e-06	0.000196101	-2.60885	down	--	--	--	--	--	--	--	--	Uncharacterized protein OS=Solanum tuberosum OX=4113 PE=4 SV=1	--
Soltu.DM.09G007890	17	46	43	126	128	154	4.99296	10.6386	13.4507	26.7331	27.2711	34.4768	2.58279e-05	0.000565915	1.69091	up	--	--	--	--	--	--	--	--	Uncharacterized protein OS=Solanum tuberosum OX=4113 GN=102596552 PE=4 SV=1	PREDICTED: uncharacterized protein LOC102596552 isoform X2 [Solanum tuberosum]
Soltu.DM.10G001930	228	398	259	158	109	88	15.4579	26.5953	19.0719	11.7988	8.32588	6.35191	0.000361244	0.00489124	-1.20438	down	[J]	Translation, ribosomal structure and biogenesis	Molecular Function: structural constituent of ribosome (GO:0003735);; Cellular Component: ribosome (GO:0005840);; Biological Process: translation (GO:0006412);; Cellular Component: chloroplast (GO:0009507);; Molecular Function: rRNA binding (GO:0019843);;	K02895|4.10784e-105|sot:102582481|(RefSeq) 50S ribosomal protein L24, chloroplastic-like; K02895 large subunit ribosomal protein L24	[J]	Translation, ribosomal structure and biogenesis	Ribosomal proteins 50S L24/mitochondrial 39S L24;; KOW motif	50S ribosomal protein L24, chloroplastic OS=Nicotiana tabacum OX=4097 GN=RPL24 PE=1 SV=1	Uncharacterized protein OS=Solanum tuberosum OX=4113 GN=102582481 PE=3 SV=1	PREDICTED: 50S ribosomal protein L24, chloroplastic-like [Solanum tuberosum]
Soltu.DM.05G017540	401	898	730	212	253	206	100.911	230.868	176.475	49.4873	53.7608	42.878	5.87199e-06	0.000157371	-1.46994	down	--	--	Cellular Component: integral component of membrane (GO:0016021);;	--	--	--	--	--	Uncharacterized protein OS=Solanum tuberosum OX=4113 GN=102594065 PE=4 SV=1	PREDICTED: uncharacterized protein LOC102594065 [Solanum tuberosum]
Soltu.DM.11G018220	307	297	304	140	127	122	19.2333	14.024	17.4133	5.47799	5.28587	5.09517	5.26541e-09	3.11963e-07	-1.1876	down	--	--	--	--	--	--	RWP-RK domain;; PB1 domain	Protein NLP5 OS=Arabidopsis thaliana OX=3702 GN=NLP5 PE=2 SV=1	Uncharacterized protein OS=Solanum tuberosum OX=4113 PE=4 SV=1	PREDICTED: protein NLP6-like isoform X1 [Solanum tuberosum]
Soltu.DM.10G017560	3	2	2	23	23	32	0.233586	0.188931	0.165721	1.49176	1.55937	2.11419	1.66582e-05	0.000387701	2.3543	up	--	--	Biological Process: transcription, DNA-templated (GO:0006351);;	--	--	--	Basic region leucine zipper	Basic leucine zipper 23 OS=Arabidopsis thaliana OX=3702 GN=BZIP23 PE=2 SV=1	Uncharacterized protein OS=Solanum tuberosum OX=4113 PE=4 SV=1	basic leucine zipper 23-like [Solanum lycopersicum]
Soltu.DM.08G014850	339	446	349	200	123	146	32.3219	42.049	33.1787	20.7568	11.4519	13.6095	1.13591e-05	0.000280475	-1.2042	down	--	--	Molecular Function: acid phosphatase activity (GO:0003993);; Biological Process: dephosphorylation (GO:0016311);;	K02866|4.0164e-59|dosa:Os03t0332533-01|(RAP-DB) Similar to Plant acid phosphatase family protein, expressed.; K02866 large subunit ribosomal protein L10e	--	--	HAD superfamily, subfamily IIIB (Acid phosphatase)	Acid phosphatase 1 OS=Solanum lycopersicum OX=4081 GN=APS1 PE=2 SV=1	Uncharacterized protein OS=Solanum tuberosum OX=4113 GN=102590584 PE=4 SV=1	PREDICTED: acid phosphatase 1-like [Solanum tuberosum]
Soltu.DM.03G031860	318	308	218	1577	2559	5365	9.38036	9.16617	6.70018	48.7472	81.7458	167.956	2.09222e-14	2.75056e-12	3.04984	up	[O]	Posttranslational modification, protein turnover, chaperones	Molecular Function: ATP binding (GO:0005524);; Molecular Function: 2-alkenal reductase [NAD(P)] activity (GO:0032440);; Biological Process: oxidation-reduction process (GO:0055114);;	K03283|0|sot:102588418|(RefSeq) heat shock 70 kDa protein 5; K03283 heat shock 70kDa protein 1/2/6/8	[O]	Posttranslational modification, protein turnover, chaperones	Hsp70 protein;; MreB/Mbl protein;; NAD-specific glutamate dehydrogenase	Heat shock cognate 70 kDa protein OS=Petunia hybrida OX=4102 GN=HSP70 PE=2 SV=1	Uncharacterized protein OS=Solanum tuberosum OX=4113 GN=102588418 PE=3 SV=1	PREDICTED: heat shock 70 kDa protein 5 [Solanum tuberosum]
Soltu.DM.03G025560	0	0	0	24	17	39	0	0	0	1.91291	1.36227	3.15188	3.41446e-07	1.29677e-05	3.02491	up	[Q]	Secondary metabolites biosynthesis, transport and catabolism	Molecular Function: monooxygenase activity (GO:0004497);; Molecular Function: iron ion binding (GO:0005506);; Cellular Component: membrane (GO:0016020);; Molecular Function: oxidoreductase activity, acting on paired donors, with incorporation or reduction of molecular oxygen (GO:0016705);; Molecular Function: heme binding (GO:0020037);; Biological Process: oxidation-reduction process (GO:0055114)…	K07408|0|spen:107015248|(RefSeq) cytochrome P450 71A3-like	[Q]	Secondary metabolites biosynthesis, transport and catabolism	Cytochrome P450	Cytochrome P450 71A2 OS=Solanum melongena OX=4111 GN=CYP71A2 PE=2 SV=1	Uncharacterized protein OS=Solanum tuberosum OX=4113 GN=102589634 PE=3 SV=1	PREDICTED: cytochrome P450 71A4-like [Solanum tuberosum]
Trans_newGene_3103	54	46	64	0	3	5	4.49447	4.27049	6.14127	0	0.37768	0.640547	1.92949e-08	1.0194e-06	-3.01081	down	--	--	Molecular Function: catalytic activity (GO:0003824);; Biological Process: cellular metabolic process (GO:0044237);; Biological Process: primary metabolic process (GO:0044238);; Biological Process: organic substance metabolic process (GO:0071704);;	K04733|5.59861e-10|bna:106407093|(RefSeq) probable serine/threonine-protein kinase PBL3	--	--	--	Receptor-like cytoplasmic kinase 176 OS=Oryza sativa subsp. japonica OX=39947 GN=RLCK176 PE=1 SV=1	--	PREDICTED: uncharacterized protein LOC107058020 [Solanum tuberosum]
Soltu.DM.10G019340	672	816	709	148	69	26	60.7994	75.6469	67.931	13.1744	6.16807	2.2921	6.58848e-09	3.77035e-07	-2.626	down	--	--	--	K14496|3.97232e-149|sot:102591866|(RefSeq) abscisic acid receptor PYL4-like; K14496 abscisic acid receptor PYR/PYL family	--	--	Polyketide cyclase / dehydrase and lipid transport;; Pathogenesis-related protein Bet v I family;; Polyketide cyclase / dehydrase and lipid transport	Abscisic acid receptor PYL4 OS=Arabidopsis thaliana OX=3702 GN=PYL4 PE=1 SV=1	Uncharacterized protein OS=Solanum tuberosum OX=4113 GN=102591866 PE=4 SV=1	PREDICTED: abscisic acid receptor PYL4-like [Solanum tuberosum]
Soltu.DM.12G013110	1	0	3	12	25	22	0.168719	0	0.533785	1.38056	2.84251	2.36923	0.000732288	0.00874655	2.00525	up	--	--	--	--	--	--	--	--	Uncharacterized protein OS=Solanum lycopersicum OX=4081 PE=4 SV=1	uncharacterized protein LOC107012150 [Solanum pennellii]
Soltu.DM.08G018970	33	209	28	2	13	4	2.6331	15.5362	2.21415	0.197536	1.07548	0.567135	0.000270336	0.00390492	-2.14572	down	--	--	--	K11714|6.99002e-06|bna:106374767|(RefSeq) UDP-D-xylose:L-fucose alpha-1,3-D-xylosyltransferase MGP4-like; K11714 rhamnogalacturonan II specific xylosyltransferase [EC:2.4.2.-]	--	--	Nucleotide-diphospho-sugar transferase	Uncharacterized protein At4g15970 OS=Arabidopsis thaliana OX=3702 GN=At4g15970 PE=2 SV=1	Uncharacterized protein OS=Solanum tuberosum OX=4113 GN=102591257 PE=4 SV=1	PREDICTED: uncharacterized protein At4g15970-like [Solanum tuberosum]
Soltu.DM.01G005640	88	63	59	172	258	284	5.49487	4.01724	3.36794	10.9715	14.7126	16.4139	4.2628e-07	1.57983e-05	1.62841	up	[Q]	Secondary metabolites biosynthesis, transport and catabolism	Molecular Function: copper ion binding (GO:0005507);; Cellular Component: extracellular region (GO:0005576);; Molecular Function: L-ascorbate oxidase activity (GO:0008447);; Biological Process: oxidation-reduction process (GO:0055114);;	K00423|0|sot:102583165|(RefSeq) L-ascorbate oxidase-like; K00423 L-ascorbate oxidase [EC:1.10.3.3]	[Q]	Secondary metabolites biosynthesis, transport and catabolism	Multicopper oxidase;; Multicopper oxidase;; Multicopper oxidase	L-ascorbate oxidase OS=Nicotiana tabacum OX=4097 GN=AAO PE=2 SV=1	Uncharacterized protein OS=Solanum tuberosum OX=4113 GN=102583165 PE=3 SV=1	PREDICTED: L-ascorbate oxidase-like [Solanum tuberosum]
Soltu.DM.01G029110	126	76	141	210	292	372	2.75812	2.46402	2.54065	9.85367	11.4155	9.19829	0.000388653	0.00520442	1.2253	up	--	--	--	K15271|9.54074e-51|egr:104423905|(RefSeq) DExH-box ATP-dependent RNA helicase DExH17; K15271 ATP-dependent DNA helicase HFM1/MER3 [EC:3.6.4.12]	[R]	General function prediction only	PPR repeat family;; PPR repeat;; PPR repeat;; Pentatricopeptide repeat domain;; Tetratricopeptide repeat;; Tetratricopeptide repeat	Pentatricopeptide repeat-containing protein At4g02750 OS=Arabidopsis thaliana OX=3702 GN=PCMP-H24 PE=3 SV=1	Uncharacterized protein OS=Solanum lycopersicum OX=4081 GN=101252718 PE=4 SV=1	PREDICTED: pentatricopeptide repeat-containing protein At4g02750-like [Solanum tuberosum]
Soltu.DM.05G000980	1269	489	833	2469	1593	2542	113.453	44.1133	76.292	219.809	149.102	229.431	0.000597083	0.00739965	1.21788	up	[G]	Carbohydrate transport and metabolism	Biological Process: carbohydrate metabolic process (GO:0005975);; Biological Process: pentose-phosphate shunt (GO:0006098);; Molecular Function: 6-phosphogluconolactonase activity (GO:0017057);;	K01057|0|sot:102590313|(RefSeq) probable 6-phosphogluconolactonase 1; K01057 6-phosphogluconolactonase [EC:3.1.1.31]	[G]	Carbohydrate transport and metabolism	Glucosamine-6-phosphate isomerases/6-phosphogluconolactonase	Probable 6-phosphogluconolactonase 1 OS=Arabidopsis thaliana OX=3702 GN=PGL1 PE=2 SV=1	Probable 6-phosphogluconolactonase OS=Solanum tuberosum OX=4113 GN=102590313 PE=3 SV=1	PREDICTED: probable 6-phosphogluconolactonase 1 [Solanum tuberosum]
Soltu.DM.02G009690	8	0	7	238	324	384	1.73132	0.0990689	1.01566	19.7815	28.8447	37.359	1.24535e-25	5.3846e-23	4.78792	up	[I]	Lipid transport and metabolism	--	K10268|2.62185e-51|sly:104648919|(RefSeq) F-box/LRR-repeat protein 3-like; K10268 F-box and leucine-rich repeat protein 2/20	--	--	--	Acetyl-coenzyme A carboxylase carboxyl transferase subunit alpha, chloroplastic OS=Arabidopsis thaliana OX=3702 GN=CAC3 PE=1 SV=1	Uncharacterized protein OS=Solanum tuberosum OX=4113 PE=4 SV=1	F-box/LRR-repeat protein 3-like [Solanum lycopersicum]
Soltu.DM.11G024080	251	132	172	351	487	561	5.59029	3.33932	4.05285	7.79283	11.4557	12.6083	0.000126638	0.00210059	1.23083	up	--	--	Biological Process: defense response (GO:0006952);; Molecular Function: ADP binding (GO:0043531);;	K19613|4.98833e-88|vvi:104878675|(RefSeq) putative disease resistance RPP13-like protein 1; K19613 leucine-rich repeat protein SHOC2	[T]	Signal transduction mechanisms	Leucine Rich repeats (2 copies);; NB-ARC domain	Putative disease resistance RPP13-like protein 1 OS=Arabidopsis thaliana OX=3702 GN=RPPL1 PE=3 SV=1	Uncharacterized protein OS=Solanum tuberosum OX=4113 PE=3 SV=1	PREDICTED: putative disease resistance RPP13-like protein 1 [Solanum tuberosum]
Soltu.DM.08G004770	68	50	51	161	208	343	4.61185	1.78644	1.34973	9.76349	13.8779	25.49	2.93213e-07	1.12971e-05	1.86315	up	[TZDR]	--	Molecular Function: calcium ion binding (GO:0005509);;	K06268|6.41496e-153|sot:102584292|(RefSeq) calcineurin B-like protein 4; K06268 serine/threonine-protein phosphatase 2B regulatory subunit	[T]	Signal transduction mechanisms	EF hand;; EF hand;; EF-hand domain;; EF-hand domain pair	Calcineurin B-like protein 4 OS=Arabidopsis thaliana OX=3702 GN=CBL4 PE=1 SV=3	calcineurin B-like protein 7 isoform X1 OS=Nicotiana tabacum OX=4097 GN=LOC107816392 PE=4 SV=1	PREDICTED: calcineurin B-like protein 4 [Solanum tuberosum]
Trans_newGene_5848	31	12	28	1	2	1	2.14929	0.847473	1.98784	0.0892092	0.149526	0.0813896	4.3857e-05	0.000896351	-2.37235	down	--	--	--	--	--	--	--	--	--	PREDICTED: uncharacterized protein LOC107059701 [Solanum tuberosum]
Soltu.DM.12G020790	143	180	138	315	372	487	4.1533	5.18452	4.10018	6.72992	8.15026	10.3481	2.12685e-06	6.43578e-05	1.27776	up	--	--	Molecular Function: ATP binding (GO:0005524);; Biological Process: defense response (GO:0006952);; Molecular Function: ADP binding (GO:0043531);;	K13459|0|sly:101248751|(RefSeq) LOW QUALITY PROTEIN: probable disease resistance protein At4g27220	[T]	Signal transduction mechanisms	NB-ARC domain	Probable disease resistance protein At4g27220 OS=Arabidopsis thaliana OX=3702 GN=At4g27220 PE=2 SV=1	Uncharacterized protein OS=Solanum tuberosum OX=4113 GN=102603141 PE=3 SV=1	PREDICTED: probable disease resistance protein At4g27220 isoform X1 [Solanum tuberosum]
Soltu.DM.03G008940	298	166	467	0	0	0	6.93246	3.63743	15.9145	0	0	0	1.5632e-31	1.38251e-28	-6.06255	down	[Z]	Cytoskeleton	--	K10355|7.4538e-24|gmx:100789000|(RefSeq) actin-7; K10355 actin, other eukaryote	[Z]	Cytoskeleton	Actin	Actin (Fragment) OS=Pinus contorta OX=3339 PE=3 SV=1	Actin 58 (Fragment) OS=Theobroma cacao OX=3641 PE=2 SV=1	actin 58, partial [Theobroma cacao]
Soltu.DM.03G022630	3593	2911	2135	4724	6365	10504	39.9911	32.9626	24.1782	53.7987	73.614	121.317	0.000261836	0.00381043	1.21369	up	[E]	Amino acid transport and metabolism	Molecular Function: iron ion binding (GO:0005506);; Biological Process: glutamate biosynthetic process (GO:0006537);; Cellular Component: chloroplast stroma (GO:0009570);; Biological Process: response to cytokinin (GO:0009735);; Molecular Function: FMN binding (GO:0010181);; Molecular Function: glutamate synthase (NADH) activity (GO:0016040);; Biological Process: ammonia assimilation cycle (GO:00…	K00264|0|sot:102580516|(RefSeq) glutamate synthase 1 [NADH], chloroplastic; K00264 glutamate synthase (NADH) [EC:1.4.1.14]	[E]	Amino acid transport and metabolism	Glutamine amidotransferases class-II;; Conserved region in glutamate synthase;; Glutamate synthase central domain;; GXGXG motif;; Pyridine nucleotide-disulphide oxidoreductase;; Dihydroprymidine dehydrogenase domain II, 4Fe-4S cluster;; Protein of unknown function (DUF1674);; NAD(P)-binding Rossmann-like domain;; Pyridine nucleotide-disulphide oxidoreductase;; Flavin containing amine oxidoreducta…	Glutamate synthase 1 [NADH], chloroplastic OS=Arabidopsis thaliana OX=3702 GN=GLT1 PE=1 SV=2	Uncharacterized protein OS=Solanum lycopersicum OX=4081 PE=4 SV=1	PREDICTED: glutamate synthase 1 [NADH], chloroplastic isoform X2 [Solanum tuberosum]
Soltu.DM.01G028340	18	168	44	6	7	4	2.65933	23.6194	6.38846	0.888766	1.03505	0.698171	5.16486e-05	0.00101816	-2.32389	down	--	--	--	--	--	--	C1 domain	--	Uncharacterized protein OS=Solanum tuberosum OX=4113 GN=102597028 PE=4 SV=1	PREDICTED: uncharacterized protein LOC102597028 [Solanum tuberosum]
Soltu.DM.09G030000	1509	2116	2733	728	756	158	148.117	201.317	268.162	69.9345	72.0866	15.1942	0.000364624	0.00492769	-1.61748	down	--	--	Molecular Function: hydrolase activity, hydrolyzing O-glycosyl compounds (GO:0004553);; Cellular Component: cell wall (GO:0005618);; Biological Process: xyloglucan metabolic process (GO:0010411);; Cellular Component: integral component of membrane (GO:0016021);; Molecular Function: xyloglucan:xyloglucosyl transferase activity (GO:0016762);; Biological Process: cell wall biogenesis (GO:0042546);; …	K08235|0|sot:102588287|(RefSeq) xyloglucan endotransglucosylase/hydrolase 2; K08235 xyloglucan:xyloglucosyl transferase [EC:2.4.1.207]	--	--	Glycosyl hydrolases family 16;; Xyloglucan endo-transglycosylase (XET) C-terminus	Xyloglucan endotransglucosylase/hydrolase 2 OS=Glycine max OX=3847 PE=2 SV=1	Xyloglucan endotransglucosylase/hydrolase OS=Solanum tuberosum OX=4113 GN=102588287 PE=3 SV=1	PREDICTED: xyloglucan endotransglucosylase/hydrolase 2 [Solanum tuberosum]
Soltu.DM.11G016860	267	522	277	189	98	106	55.1725	92.1236	49.5462	36.4832	19.5193	17.6759	0.000661389	0.00803287	-1.28077	down	--	--	--	--	--	--	PAP_fibrillin	Probable plastid-lipid-associated protein 4, chloroplastic OS=Arabidopsis thaliana OX=3702 GN=PAP4 PE=1 SV=1	Putative plastid-lipid-associated protein 4, chloroplastic-like (Fragment) OS=Solanum chacoense OX=4108 PE=4 SV=1	PREDICTED: probable plastid-lipid-associated protein 4, chloroplastic [Solanum tuberosum]
Soltu.DM.03G014660	213	288	247	107	129	106	6.98271	9.16378	8.12916	3.49556	4.34146	3.62545	1.77689e-05	0.000408182	-1.0774	down	[RTKL]	--	Molecular Function: protein serine/threonine kinase activity (GO:0004674);; Molecular Function: ubiquitin-protein transferase activity (GO:0004842);; Molecular Function: ATP binding (GO:0005524);; Biological Process: protein phosphorylation (GO:0006468);; Biological Process: protein ubiquitination (GO:0016567);;	K04730|1.98301e-162|thj:104801591|(RefSeq) U-box domain-containing protein 51-like isoform X1	--	--	Protein tyrosine kinase;; Protein kinase domain;; U-box domain	U-box domain-containing protein 51 OS=Arabidopsis thaliana OX=3702 GN=PUB51 PE=2 SV=2	Uncharacterized protein OS=Solanum tuberosum OX=4113 PE=4 SV=1	PREDICTED: U-box domain-containing protein 35-like [Solanum tuberosum]
Soltu.DM.01G041960	237	386	226	975	1120	1462	24.8346	39.3794	24.6675	107.559	127.46	164.689	3.39773e-11	3.03255e-09	1.9374	up	[O]	Posttranslational modification, protein turnover, chaperones	--	K13993|4.8078e-135|sot:102601494|(RefSeq) 22.7 kDa class IV heat shock protein-like; K13993 HSP20 family protein	[O]	Posttranslational modification, protein turnover, chaperones	Hsp20/alpha crystallin family;; HSP20-like domain found in ArsA;; CS domain	22.7 kDa class IV heat shock protein OS=Pisum sativum OX=3888 GN=HSP22.7 PE=2 SV=1	Uncharacterized protein OS=Solanum tuberosum OX=4113 GN=102601494 PE=3 SV=1	PREDICTED: 22.7 kDa class IV heat shock protein-like [Solanum tuberosum]
Soltu.DM.05G025850	176	150	125	42	40	18	21.5731	18.4032	15.6069	5.15844	5.02583	2.287	4.43354e-07	1.63378e-05	-1.92423	down	[C]	Energy production and conversion	Molecular Function: electron transfer activity (GO:0009055);; Biological Process: electron transport chain (GO:0022900);; Molecular Function: metal ion binding (GO:0046872);; Molecular Function: 2 iron, 2 sulfur cluster binding (GO:0051537);;	K02639|6.07173e-91|sot:102581844|(RefSeq) ferredoxin, root R-B2-like; K02639 ferredoxin	--	--	2Fe-2S iron-sulfur cluster binding domain	Ferredoxin-3, chloroplastic OS=Arabidopsis thaliana OX=3702 GN=FD3 PE=1 SV=1	Ferredoxin OS=Solanum tuberosum OX=4113 GN=102581844 PE=3 SV=1	PREDICTED: ferredoxin, root R-B2-like [Solanum tuberosum]
Soltu.DM.02G030040	17	22	3	93	86	81	1.23038	1.56382	0.269211	6.52719	6.19134	5.83536	6.17901e-05	0.00118215	2.01728	up	--	--	Molecular Function: 3-beta-hydroxy-delta5-steroid dehydrogenase activity (GO:0003854);; Biological Process: steroid biosynthetic process (GO:0006694);; Biological Process: oxidation-reduction process (GO:0055114);;	K09753|4.46269e-34|cmo:103500290|(RefSeq) cinnamoyl-CoA reductase 1-like; K09753 cinnamoyl-CoA reductase [EC:1.2.1.44]	[V]	Defense mechanisms	3-beta hydroxysteroid dehydrogenase/isomerase family;; NAD(P)H-binding;; NAD dependent epimerase/dehydratase family;; NmrA-like family	Cinnamoyl-CoA reductase-like SNL6 OS=Oryza sativa subsp. japonica OX=39947 GN=SNL6 PE=3 SV=1	Uncharacterized protein OS=Solanum tuberosum OX=4113 GN=102584871 PE=3 SV=1	PREDICTED: dihydroflavonol-4-reductase-like [Solanum tuberosum]
Soltu.DM.09G001580	64	156	100	36	27	9	3.14951	6.92457	4.57192	1.71046	1.30803	0.491379	0.000554002	0.00697232	-1.69216	down	[RTKL]	--	Molecular Function: protein serine/threonine kinase activity (GO:0004674);; Molecular Function: ATP binding (GO:0005524);; Biological Process: protein phosphorylation (GO:0006468);; Cellular Component: integral component of membrane (GO:0016021);; Biological Process: recognition of pollen (GO:0048544);;	K04730|1.36405e-89|aip:107627231|(RefSeq) putative receptor protein kinase ZmPK1; K04733 interleukin-1 receptor-associated kinase 4 [EC:2.7.11.1]	--	--	Protein kinase domain;; Protein tyrosine kinase;; D-mannose binding lectin;; S-locus glycoprotein domain;; PAN domain	Putative receptor protein kinase ZmPK1 OS=Zea mays OX=4577 GN=PK1 PE=2 SV=2	Uncharacterized protein OS=Solanum lycopersicum OX=4081 PE=4 SV=1	PREDICTED: LOW QUALITY PROTEIN: putative receptor protein kinase ZmPK1 [Solanum tuberosum]
Soltu.DM.01G023060	27	27	20	0	0	0	2.69875	2.7054	1.99855	6.93285e-06	1.10941e-07	0.00104836	1.51708e-07	6.28038e-06	-3.09978	down	--	--	--	K15030|2.60881e-30|bna:106426882|(RefSeq) F-box protein At4g22390-like isoform X2; K15030 translation initiation factor 3 subunit M	--	--	F-box domain;; F-box associated;; F-box associated domain;; F-box-like	F-box/kelch-repeat protein At3g06240 OS=Arabidopsis thaliana OX=3702 GN=At3g06240 PE=2 SV=1	Uncharacterized protein OS=Solanum tuberosum OX=4113 GN=102584314 PE=4 SV=1	PREDICTED: F-box/kelch-repeat protein At3g06240-like [Solanum tuberosum]
Soltu.DM.10G029510	780	352	435	966	1629	1723	26.7013	11.6266	14.7115	33.0274	56.2741	58.5377	0.000184392	0.00287248	1.32302	up	--	--	--	K03695|4.23363e-26|aip:107635377|(RefSeq) chaperone protein ClpB3, chloroplastic; K03695 ATP-dependent Clp protease ATP-binding subunit ClpB	--	--	Jacalin-like lectin domain;; Jacalin-like lectin domain	Jacalin-related lectin 3 OS=Arabidopsis thaliana OX=3702 GN=JAL3 PE=2 SV=1	Uncharacterized protein OS=Solanum tuberosum OX=4113 GN=102583489 PE=4 SV=1	PREDICTED: jacalin-related lectin 3 isoform X1 [Solanum tuberosum]
Soltu.DM.09G023730	120	650	104	35	6	11	8.19197	44.468	7.47054	2.54411	0.466266	0.821289	3.87876e-06	0.000108277	-2.61597	down	--	--	Molecular Function: DNA binding (GO:0003677);; Molecular Function: DNA-binding transcription factor activity (GO:0003700);; Molecular Function: phosphatidylinositol phospholipase C activity (GO:0004435);; Cellular Component: nucleus (GO:0005634);; Biological Process: regulation of transcription, DNA-templated (GO:0006355);; Biological Process: lipid metabolic process (GO:0006629);; Biological Pro…	K09286|2.69098e-176|sot:102577572|(RefSeq) DNA binding protein homolog; K09286 EREBP-like factor	--	--	AP2 domain	Ethylene-responsive transcription factor RAP2-3 OS=Arabidopsis thaliana OX=3702 GN=RAP2-3 PE=1 SV=2	Uncharacterized protein OS=Solanum tuberosum OX=4113 PE=4 SV=1	DNA binding protein homolog [Solanum tuberosum]
Soltu.DM.04G010370	314	550	436	162	68	46	19.4509	33.0864	25.9232	10.8619	4.24509	2.48846	9.58422e-06	0.000242813	-1.89989	down	--	--	Molecular Function: serine-type carboxypeptidase activity (GO:0004185);; Cellular Component: vacuole (GO:0005773);; Biological Process: proteolysis involved in cellular protein catabolic process (GO:0051603);;	K16297|0|sot:102588799|(RefSeq) serine carboxypeptidase-like 27; K16297 serine carboxypeptidase-like clade II [EC:3.4.16.-]	[OE]	--	Serine carboxypeptidase	Serine carboxypeptidase-like 27 OS=Arabidopsis thaliana OX=3702 GN=SCPL27 PE=2 SV=1	Carboxypeptidase OS=Solanum tuberosum OX=4113 GN=102588799 PE=3 SV=1	PREDICTED: serine carboxypeptidase-like 27 [Solanum tuberosum]
Soltu.DM.07G025410	48	23	30	95	114	150	7.43387	3.85725	4.93036	8.60016	10.4066	13.4757	3.40585e-05	0.000717182	1.61077	up	--	--	--	K13993|1.81573e-72|vvi:100243502|(RefSeq) 21.7 kDa class VI heat shock protein; K13993 HSP20 family protein	--	--	Hsp20/alpha crystallin family	21.7 kDa class VI heat shock protein OS=Arabidopsis thaliana OX=3702 GN=HSP21.7 PE=2 SV=1	Uncharacterized protein OS=Solanum tuberosum OX=4113 GN=102604571 PE=3 SV=1	PREDICTED: 21.7 kDa class VI heat shock protein [Solanum tuberosum]
Trans_newGene_5255	200	180	304	0	0	0	26.1208	25.086	32.093	5.56939e-24	0	0	3.11215e-33	3.78457e-30	-6.06555	down	--	--	--	K05349|4.98629e-08|sly:101266947|(RefSeq) uncharacterized protein LOC101266947; K05349 beta-glucosidase [EC:3.2.1.21]	--	--	--	--	--	PREDICTED: uncharacterized protein LOC107063323 isoform X4 [Solanum tuberosum]
Trans_newGene_2026	2	0	2	26	35	44	0.0440239	0.0150439	0.0405534	0.832552	0.820093	0.764797	2.12827e-07	8.46826e-06	2.91211	up	--	--	Molecular Function: nucleic acid binding (GO:0003676);; Biological Process: DNA integration (GO:0015074);;	K03006|3.10454e-114|adu:107466525|(RefSeq) LOW QUALITY PROTEIN: DNA-directed RNA polymerase II subunit 1-like; K03006 DNA-directed RNA polymerase II subunit RPB1 [EC:2.7.7.6]	[R]	General function prediction only	Integrase core domain;; GAG-pre-integrase domain;; gag-polypeptide of LTR copia-type;; Reverse transcriptase (RNA-dependent DNA polymerase);; Reverse transcriptase (RNA-dependent DNA polymerase);; Ubiquitin family;; Ubiquitin-2 like Rad60 SUMO-like	Retrovirus-related Pol polyprotein from transposon RE1 OS=Arabidopsis thaliana OX=3702 GN=RE1 PE=2 SV=1	--	Retrovirus-related Pol polyprotein from transposon TNT 1-94 [Cajanus cajan]
Soltu.DM.02G030730	419	402	296	126	62	97	74.0436	71.9525	55.6618	23.4586	11.6211	17.7742	1.44549e-08	7.85609e-07	-1.81767	down	--	--	--	--	--	--	Rapid ALkalinization Factor (RALF)	--	Uncharacterized protein OS=Solanum tuberosum OX=4113 GN=102606345 PE=4 SV=1	PREDICTED: uncharacterized protein LOC102606345 [Solanum tuberosum]
Soltu.DM.01G050810	6	1	0	60	19	46	0.846729	0.269707	0	7.92205	2.51897	6.12925	0.00016514	0.00263804	2.22773	up	--	--	--	K01870|6.40354e-28|eus:EUTSA_v10003524mg|(RefSeq) hypothetical protein; K01870 isoleucyl-tRNA synthetase [EC:6.1.1.5]	--	--	Dirigent-like protein	Dirigent protein 23 OS=Arabidopsis thaliana OX=3702 GN=DIR23 PE=2 SV=1	Dirigent protein OS=Solanum tuberosum OX=4113 GN=102587761 PE=3 SV=1	PREDICTED: dirigent protein 23-like [Solanum tuberosum]
Soltu.DM.05G021030	24	27	33	6	3	2	1.73856	1.90298	2.38602	0.454899	0.230057	0.165241	0.000120884	0.00202587	-2.06808	down	--	--	--	K14494|1.16752e-25|sly:101265384|(RefSeq) DELLA protein GAI; K14494 DELLA protein	--	--	Calmodulin binding protein-like;; GRAS domain family	Calmodulin-binding protein 60 B OS=Arabidopsis thaliana OX=3702 GN=CBP60B PE=2 SV=1	Uncharacterized protein OS=Solanum tuberosum OX=4113 PE=4 SV=1	PREDICTED: uncharacterized protein LOC107063218 isoform X1 [Solanum tuberosum]
Soltu.DM.09G006560	838	635	513	1702	2074	4103	62.841	48.3601	39.2188	128.58	158.739	313.542	4.58259e-07	1.67916e-05	1.79625	up	[P]	Inorganic ion transport and metabolism	Molecular Function: peroxidase activity (GO:0004601);; Biological Process: response to oxidative stress (GO:0006979);; Molecular Function: heme binding (GO:0020037);; Biological Process: oxidation-reduction process (GO:0055114);; Biological Process: cellular oxidant detoxification (GO:0098869);;	K00434|1.12976e-156|sot:102578720|(RefSeq) L-ascorbate peroxidase, cytosolic; K00434 L-ascorbate peroxidase [EC:1.11.1.11]	--	--	Peroxidase	L-ascorbate peroxidase, cytosolic OS=Pisum sativum OX=3888 GN=APX1 PE=1 SV=2	Putative L-ascorbate peroxidase 2, cytosolic-like OS=Solanum chacoense OX=4108 PE=3 SV=1	PREDICTED: L-ascorbate peroxidase, cytosolic isoform X1 [Solanum tuberosum]
Soltu.DM.11G005630	85	60	102	170	233	231	6.63344	4.89241	8.59194	12.754	18.2366	17.3495	5.92391e-05	0.00114318	1.2583	up	--	--	Biological Process: metabolic process (GO:0008152);; Molecular Function: transferase activity, transferring hexosyl groups (GO:0016758);;	K12937|7.66417e-26|sly:101251640|(RefSeq) beta-D-glucosyl crocetin beta-1,6-glucosyltransferase	[GC]	--	--	UDP-glucosyltransferase 29 OS=Panax ginseng OX=4054 GN=UGT29 PE=1 SV=1	Uncharacterized protein OS=Solanum tuberosum OX=4113 PE=4 SV=1	beta-D-glucosyl crocetin beta-1,6-glucosyltransferase-like [Solanum pennellii]
Soltu.DM.12G022950	707	1623	1330	504	561	392	85.4424	189.323	156.443	58.5475	65.2557	46.4464	0.000206771	0.00314799	-1.22101	down	[C]	Energy production and conversion	Molecular Function: plastoquinol--plastocyanin reductase activity (GO:0009496);; Cellular Component: chloroplast thylakoid membrane (GO:0009535);; Biological Process: photosynthesis (GO:0015979);; Cellular Component: integral component of membrane (GO:0016021);; Molecular Function: electron transporter, transferring electrons within cytochrome b6/f complex of photosystem II activity (GO:0045158);…	K02636|8.50342e-132|sot:102577449|(RefSeq) putative Rieske Fe-S protein precursor; K02636 cytochrome b6-f complex iron-sulfur subunit [EC:7.1.1.6]	[C]	Energy production and conversion	Cytochrome B6-F complex Fe-S subunit;; Rieske [2Fe-2S] domain	Cytochrome b6-f complex iron-sulfur subunit, chloroplastic OS=Solanum tuberosum OX=4113 GN=petC PE=2 SV=1	Cytochrome b6-f complex iron-sulfur subunit OS=Solanum tuberosum OX=4113 PE=3 SV=1	cytochrome b6-f complex iron-sulfur subunit, chloroplastic [Solanum tuberosum]
Trans_newGene_227	67	67	120	153	363	269	3.26763	2.55848	5.20173	5.3193	13.4108	11.2445	0.000335484	0.00461635	1.42221	up	--	--	--	K07466|5.90146e-09|sot:102599378|(RefSeq) replication protein A 70 kDa DNA-binding subunit D-like; K07466 replication factor A1	--	--	--	--	--	PREDICTED: uncharacterized protein LOC107059660 [Solanum tuberosum]
Soltu.DM.01G002400	733	565	1189	2309	3094	3826	17.5469	13.7626	30.0628	60.3774	83.2467	101.53	1.24308e-07	5.30967e-06	1.73509	up	[V]	Defense mechanisms	Molecular Function: ATP binding (GO:0005524);; Cellular Component: integral component of membrane (GO:0016021);; Molecular Function: ATPase activity (GO:0016887);;	K05681|5.87783e-85|cme:CYME_CMS467C|(RefSeq) ATP-binding cassette, sub-family G, member 2; K05681 ATP-binding cassette, subfamily G (WHITE), member 2	[Q]	Secondary metabolites biosynthesis, transport and catabolism	ABC-2 type transporter;; ABC transporter	ABC transporter G family member 22 OS=Arabidopsis thaliana OX=3702 GN=ABCG22 PE=1 SV=1	Uncharacterized protein OS=Solanum lycopersicum OX=4081 PE=4 SV=1	PREDICTED: ABC transporter G family member 22-like [Solanum tuberosum]
Soltu.DM.04G006450	12	13	23	104	78	83	0.447423	0.484229	0.83072	3.76474	2.86058	3.07962	1.12687e-07	4.87235e-06	2.13662	up	--	--	Biological Process: defense response (GO:0006952);; Molecular Function: ADP binding (GO:0043531);;	K13457|0|cit:102617228|(RefSeq) disease resistance protein RPP13-like; K13457 disease resistance protein RPM1	[T]	Signal transduction mechanisms	NB-ARC domain;; Rx N-terminal domain	Disease resistance protein RPP13 OS=Arabidopsis thaliana OX=3702 GN=RPP13 PE=2 SV=2	R2 protein OS=Solanum demissum OX=50514 PE=3 SV=1	R2 protein [Solanum demissum]
Soltu.DM.03G027280	136	147	114	37	65	59	2.2199	2.33062	1.87548	0.622873	1.10061	1.00887	0.000329514	0.00455999	-1.19153	down	--	--	--	--	--	--	Protein of unknown function (DUF629);; Protein of unknown function (DUF627);; Ubiquitin carboxyl-terminal hydrolase	Inactive ubiquitin carboxyl-terminal hydrolase 54 OS=Mus musculus OX=10090 GN=Usp54 PE=1 SV=2	Uncharacterized protein OS=Solanum tuberosum OX=4113 PE=4 SV=1	PREDICTED: uncharacterized protein LOC102592123 isoform X1 [Solanum tuberosum]
Soltu.DM.04G009390	161	176	93	24	67	19	4.87569	5.13811	2.78877	0.694879	1.94509	0.573763	0.00080355	0.00940148	-1.5835	down	[S]	Function unknown	Molecular Function: protein serine/threonine kinase activity (GO:0004674);; Molecular Function: ATP binding (GO:0005524);; Biological Process: protein phosphorylation (GO:0006468);; Cellular Component: integral component of membrane (GO:0016021);;	K13420|0|spen:107015604|(RefSeq) LRR receptor-like serine/threonine-protein kinase EFR; K13420 LRR receptor-like serine/threonine-protein kinase FLS2 [EC:2.7.11.1]	--	--	Protein kinase domain;; Leucine rich repeat;; Protein tyrosine kinase;; Leucine Rich repeats (2 copies);; Leucine Rich Repeat	Receptor kinase-like protein Xa21 OS=Oryza sativa subsp. indica OX=39946 GN=XA21 PE=1 SV=1	Uncharacterized protein OS=Solanum lycopersicum OX=4081 GN=101266623 PE=3 SV=1	receptor kinase-like protein Xa21 [Solanum pennellii]
Soltu.DM.04G018760	169	145	104	70	57	64	35.9874	30.6284	23.2513	15.2291	13.1895	14.5312	0.000769283	0.00907148	-1.04707	down	--	--	--	--	--	--	--	--	Uncharacterized protein OS=Solanum tuberosum OX=4113 GN=102585999 PE=4 SV=1	PREDICTED: uncharacterized protein LOC102585999 isoform X1 [Solanum tuberosum]
Soltu.DM.12G001800	84	49	44	219	195	164	4.46622	2.67531	2.43472	11.5698	10.3666	8.54599	3.92553e-06	0.000109426	1.55838	up	--	--	Molecular Function: serine-type carboxypeptidase activity (GO:0004185);; Biological Process: proteolysis (GO:0006508);;	K16297|0|sot:102587500|(RefSeq) serine carboxypeptidase-like 33; K16297 serine carboxypeptidase-like clade II [EC:3.4.16.-]	[OE]	--	Serine carboxypeptidase	Serine carboxypeptidase-like 26 OS=Oryza sativa subsp. japonica OX=39947 GN=SCP26 PE=2 SV=1	Carboxypeptidase OS=Solanum tuberosum OX=4113 GN=102587500 PE=3 SV=1	PREDICTED: serine carboxypeptidase-like 33 [Solanum tuberosum]
Soltu.DM.12G015740	8	3	6	69	108	118	1.63415	0.79033	1.08095	11.4921	26.1321	24.5492	3.04988e-13	3.49067e-11	3.33541	up	--	--	--	--	--	--	--	--	Uncharacterized protein OS=Solanum tuberosum OX=4113 GN=102594114 PE=4 SV=1	PREDICTED: uncharacterized protein LOC102594114 isoform X1 [Solanum tuberosum]
Soltu.DM.01G049180	1406	1990	1671	613	950	758	65.4284	95.1222	82.0638	29.1884	45.1339	35.4469	1.56872e-05	0.000371322	-1.0751	down	[GEPR]	--	Molecular Function: carbohydrate:proton symporter activity (GO:0005351);; Molecular Function: glucose transmembrane transporter activity (GO:0005355);; Cellular Component: integral component of plasma membrane (GO:0005887);; Biological Process: proton transmembrane transport (GO:0015992);; Molecular Function: 2-alkenal reductase [NAD(P)] activity (GO:0032440);; Biological Process: glucose import …	K08150|5.88378e-75|gmx:100810755|(RefSeq) inositol transporter 1; K08150 MFS transporter, SP family, solute carrier family 2 (myo-inositol transporter), member 13	[R]	General function prediction only	Sugar (and other) transporter;; Major Facilitator Superfamily	Polyol transporter 5 OS=Arabidopsis thaliana OX=3702 GN=PLT5 PE=1 SV=2	Uncharacterized protein OS=Solanum tuberosum OX=4113 PE=3 SV=1	PREDICTED: polyol transporter 5-like [Solanum tuberosum]
Soltu.DM.07G017540	442	208	195	1	24	21	39.286	13.6758	15.5298	0.0961615	1.08237	1.03062	1.46159e-07	6.06359e-06	-2.87806	down	--	--	Molecular Function: magnesium ion binding (GO:0000287);; Biological Process: metabolic process (GO:0008152);; Molecular Function: terpene synthase activity (GO:0010333);;	K15803|0|sot:102598796|(RefSeq) (-)-germacrene D synthase-like; K15803 (-)-germacrene D synthase [EC:4.2.3.75]	--	--	Terpene synthase family, metal binding domain;; Terpene synthase, N-terminal domain	(-)-germacrene D synthase OS=Vitis vinifera OX=29760 GN=VIT_19s0014g04930 PE=1 SV=1	Uncharacterized protein OS=Solanum tuberosum OX=4113 GN=102598796 PE=3 SV=1	PREDICTED: (-)-germacrene D synthase-like [Solanum tuberosum]
Soltu.DM.05G022080	741	750	811	274	177	124	44.3064	46.3608	52.6282	17.3841	11.4451	7.69166	1.38291e-09	9.50789e-08	-1.86243	down	--	--	Molecular Function: DNA binding (GO:0003677);; Molecular Function: DNA-binding transcription factor activity (GO:0003700);; Cellular Component: nucleus (GO:0005634);; Biological Process: regulation of transcription, DNA-templated (GO:0006355);; Biological Process: defense response (GO:0006952);; Biological Process: ethylene-activated signaling pathway (GO:0009873);;	K09286|7.1973e-153|sot:102587576|(RefSeq) ethylene-responsive transcription factor 1-like; K09286 EREBP-like factor	--	--	AP2 domain	Ethylene-responsive transcription factor 1 OS=Nicotiana tabacum OX=4097 GN=ERF1 PE=2 SV=1	Uncharacterized protein OS=Solanum tuberosum OX=4113 GN=102587576 PE=4 SV=1	PREDICTED: ethylene-responsive transcription factor 1-like [Solanum tuberosum]
Soltu.DM.03G001700	1	0	0	159	175	140	0.106311	0	0	10.9313	10.6	9.04458	5.56538e-30	3.60952e-27	5.61191	up	[S]	Function unknown	--	K13420|1.64031e-161|sot:102592377|(RefSeq) LRR receptor-like serine/threonine-protein kinase FLS2; K13420 LRR receptor-like serine/threonine-protein kinase FLS2 [EC:2.7.11.1]	[R]	General function prediction only	Leucine rich repeat;; Leucine Rich repeats (2 copies);; Leucine Rich Repeat;; Leucine rich repeat N-terminal domain	LRR receptor-like serine/threonine-protein kinase EFR OS=Arabidopsis thaliana OX=3702 GN=EFR PE=1 SV=1	Uncharacterized protein OS=Solanum lycopersicum OX=4081 PE=3 SV=1	PREDICTED: probable LRR receptor-like serine/threonine-protein kinase At4g26540 [Solanum tuberosum]
Soltu.DM.04G035270	17974	12906	20353	29782	50320	44308	1275.41	908.517	1434.96	2052.09	3489.57	3137.85	1.5753e-05	0.000372131	1.20551	up	--	--	--	--	--	--	--	--	Uncharacterized protein OS=Solanum lycopersicum OX=4081 PE=4 SV=1	--
Soltu.DM.02G014160	0	0	0	27	24	86	0.000437075	0.0695371	2.38729e-06	2.97726	2.75064	9.60208	2.08686e-08	1.09445e-06	3.3128	up	[P]	Inorganic ion transport and metabolism	Molecular Function: potassium channel activity (GO:0005267);; Cellular Component: plant-type vacuole membrane (GO:0009705);; Cellular Component: integral component of membrane (GO:0016021);; Biological Process: potassium ion transmembrane transport (GO:0071805);;	K05389|0|sot:102593047|(RefSeq) two-pore potassium channel 3-like; K05389 potassium channel subfamily K, other eukaryote	[P]	Inorganic ion transport and metabolism	Ion channel;; Ion transport protein	Two-pore potassium channel 3 OS=Arabidopsis thaliana OX=3702 GN=TPK3 PE=2 SV=1	Uncharacterized protein OS=Solanum tuberosum OX=4113 GN=102593047 PE=4 SV=1	PREDICTED: two-pore potassium channel 3-like [Solanum tuberosum]
Soltu.DM.06G012850	436	643	417	262	155	254	20.1058	30.1344	19.6225	12.1336	7.26868	11.7996	0.000402864	0.00537665	-1.07644	down	[E]	Amino acid transport and metabolism	--	K00108|0|pxb:103933322|(RefSeq) protein HOTHEAD-like	[R]	General function prediction only	GMC oxidoreductase;; GMC oxidoreductase	Protein HOTHEAD OS=Arabidopsis thaliana OX=3702 GN=HTH PE=1 SV=1	Uncharacterized protein OS=Solanum lycopersicum OX=4081 GN=101244002 PE=4 SV=1	PREDICTED: protein HOTHEAD-like [Solanum tuberosum]
Soltu.DM.11G002150	75	135	35	0	0	0	3.94177	6.96443	1.97029	0	0	0	3.18927e-13	3.62886e-11	-4.16442	down	--	--	Biological Process: defense response (GO:0006952);; Biological Process: signal transduction (GO:0007165);; Molecular Function: ADP binding (GO:0043531);;	K19613|3.8635e-75|nnu:104601536|(RefSeq) TMV resistance protein N-like	--	--	NB-ARC domain	TMV resistance protein N OS=Nicotiana glutinosa OX=35889 GN=N PE=1 SV=1	Uncharacterized protein OS=Solanum tuberosum OX=4113 PE=4 SV=1	PREDICTED: TMV resistance protein N-like [Solanum tuberosum]
Soltu.DM.04G000040	22	4	8	54	92	83	1.24256	0.267224	0.499066	2.99949	5.03741	4.58747	6.60596e-05	0.00125153	2.05864	up	[T]	Signal transduction mechanisms	--	K14963|8.71918e-58|sind:105164749|(RefSeq) protein JINGUBANG; K14963 COMPASS component SWD3	[R]	General function prediction only	WD domain, G-beta repeat;; PQQ-like domain	Protein JINGUBANG OS=Arabidopsis thaliana OX=3702 GN=JGB PE=1 SV=1	Uncharacterized protein OS=Solanum tuberosum OX=4113 GN=102602577 PE=4 SV=1	PREDICTED: uncharacterized WD repeat-containing protein alr3466-like [Solanum tuberosum]
Trans_newGene_6284	11	0	6	67	82	61	0.315645	0.0282695	0.181477	1.8444	2.24465	1.6703	1.97162e-05	0.000445033	2.38817	up	[L]	Replication, recombination and repair	--	K08247|2.47856e-40|thj:104800334|(RefSeq) methionine S-methyltransferase-like; K08247 methionine S-methyltransferase [EC:2.1.1.12]	[R]	General function prediction only	Retroviral aspartyl protease;; gag-polyprotein putative aspartyl protease;; Aspartyl protease;; Integrase core domain;; RNase H-like domain found in reverse transcriptase	Transposon Tf2-11 polyprotein OS=Schizosaccharomyces pombe (strain 972 / ATCC 24843) OX=284812 GN=Tf2-11 PE=3 SV=1	--	PREDICTED: uncharacterized protein LOC107062964 [Solanum tuberosum]
Soltu.DM.03G019450	1028	1038	1253	2142	3510	2365	55.4784	57.301	67.549	113.404	190.306	127.603	1.6984e-06	5.33857e-05	1.21188	up	--	--	--	--	--	--	Protein of unknown function (DUF760)	UV-B-induced protein At3g17800, chloroplastic OS=Arabidopsis thaliana OX=3702 GN=At3g17800 PE=2 SV=1	Uncharacterized protein OS=Solanum tuberosum OX=4113 GN=102601007 PE=4 SV=1	PREDICTED: UV-B-induced protein At3g17800, chloroplastic-like [Solanum tuberosum]
Soltu.DM.11G018120	290	297	287	127	111	122	10.517	10.5464	8.7223	4.55384	4.8222	5.02682	1.8174e-09	1.21757e-07	-1.24115	down	--	--	--	K19983|0|sot:102585066|(RefSeq) exocyst complex component SEC3A-like; K19983 exocyst complex component 1	[U]	Intracellular trafficking, secretion, and vesicular transport	Exocyst complex component Sec3;; Exocyst complex component SEC3 N-terminal PIP2 binding PH	Exocyst complex component SEC3A OS=Arabidopsis thaliana OX=3702 GN=SEC3A PE=1 SV=1	Exocyst complex component sec3a OS=Nicotiana attenuata OX=49451 GN=SEC3A_0 PE=4 SV=1	PREDICTED: exocyst complex component SEC3A-like isoform X1 [Solanum tuberosum]
Soltu.DM.12G022830	18	74	59	8	2	5	0.55754	5.81542	1.79792	0.267938	0.0658324	0.175735	7.31247e-05	0.00135633	-2.21332	down	--	--	--	--	--	--	--	--	Uncharacterized protein OS=Solanum lycopersicum OX=4081 PE=4 SV=1	RING-H2 finger protein ATL79-like [Solanum pennellii]
Soltu.DM.07G002870	121	86	75	511	459	468	4.73441	3.59638	3.29144	23.3288	23.1606	22.2181	1.63644e-18	3.49892e-16	2.23842	up	--	--	--	--	--	--	--	--	Uncharacterized protein OS=Solanum tuberosum OX=4113 GN=102581349 PE=4 SV=1	PREDICTED: nucleolin-like [Solanum tuberosum]
Trans_newGene_208	37	14	41	2	1	1	2.88599	1.11029	3.37466	0.211952	0.0905507	0.0962014	4.58857e-06	0.000125746	-2.63714	down	--	--	--	K17086|3.01393e-49|fve:101300290|(RefSeq) uncharacterized LOC101300290; K17086 transmembrane 9 superfamily member 2/4	--	--	MuDR family transposase;; MULE transposase domain	--	--	PREDICTED: uncharacterized protein LOC107060571 [Solanum tuberosum]
Soltu.DM.06G022440	21	40	52	7	8	1	0.710959	1.34356	1.72588	0.252116	0.387834	0.0848616	0.000863115	0.00998432	-1.86928	down	[RTKL]	--	--	K17609|2.14956e-154|cic:CICLE_v10010213mg|(RefSeq) hypothetical protein; K17609 nucleoredoxin [EC:1.8.1.8]	[T]	Signal transduction mechanisms	Protein kinase domain;; Protein tyrosine kinase;; Universal stress protein family	U-box domain-containing protein 35 OS=Arabidopsis thaliana OX=3702 GN=PUB35 PE=2 SV=2	Uncharacterized protein OS=Solanum tuberosum OX=4113 PE=4 SV=1	PREDICTED: U-box domain-containing protein 35-like [Solanum tuberosum]
Soltu.DM.01G048750	668	442	592	237	303	230	15.5691	10.0238	13.8527	5.54657	7.19318	5.48287	1.91221e-05	0.000433129	-1.09076	down	--	--	Molecular Function: GTPase activity (GO:0003924);; Molecular Function: obsolete signal transducer activity (GO:0004871);; Molecular Function: GTP binding (GO:0005525);; Cellular Component: nucleus (GO:0005634);; Biological Process: G protein-coupled receptor signaling pathway (GO:0007186);; Molecular Function: G-protein beta/gamma-subunit complex binding (GO:0031683);; Biological Process: defense…	K04630|3.1242e-155|sind:105167470|(RefSeq) extra-large guanine nucleotide-binding protein 1-like; K04630 guanine nucleotide-binding protein G(i) subunit alpha	[DT]	--	G-protein alpha subunit	Extra-large guanine nucleotide-binding protein 1 OS=Arabidopsis thaliana OX=3702 GN=XLG1 PE=1 SV=2	Uncharacterized protein OS=Solanum tuberosum OX=4113 GN=102597075 PE=4 SV=1	PREDICTED: extra-large guanine nucleotide-binding protein 1-like [Solanum tuberosum]
Soltu.DM.03G025840	207	164	115	585	517	763	44.8808	39.294	28.8826	113.065	135.96	165.259	6.67205e-10	4.79033e-08	1.81666	up	--	--	--	--	--	--	--	--	Uncharacterized protein OS=Solanum tuberosum OX=4113 PE=4 SV=1	hypothetical protein BC332_08908 [Capsicum chinense]
Soltu.DM.07G023870	516	769	521	274	305	194	34.6775	50.2835	34.1685	17.5024	19.7396	12.7132	4.0316e-05	0.000834498	-1.15304	down	--	--	Molecular Function: calcium ion binding (GO:0005509);; Cellular Component: integral component of membrane (GO:0016021);; Biological Process: transmembrane transport (GO:0055085);;	K13448|7.783e-06|pxb:103961016|(RefSeq) probable calcium-binding protein CML23; K13448 calcium-binding protein CML	--	--	Sodium/calcium exchanger protein;; EF-hand domain pair;; EF hand;; EF hand;; EF-hand domain	Sodium/calcium exchanger NCL OS=Arabidopsis thaliana OX=3702 GN=NCL PE=2 SV=1	Putative sodium/calcium exchanger family protein-like (Fragment) OS=Solanum chacoense OX=4108 PE=3 SV=1	PREDICTED: uncharacterized protein LOC102600810 [Solanum tuberosum]
Soltu.DM.02G033210	292	257	387	136	130	140	20.9135	18.7201	28.9395	9.94032	9.40725	10.2199	9.30664e-06	0.000236088	-1.14798	down	[S]	Function unknown	Biological Process: response to oxidative stress (GO:0006979);; Biological Process: cobalamin biosynthetic process (GO:0009236);; Cellular Component: chloroplast (GO:0009507);; Molecular Function: sirohydrochlorin cobaltochelatase activity (GO:0016852);; Biological Process: siroheme biosynthetic process (GO:0019354);; Molecular Function: sirohydrochlorin ferrochelatase activity (GO:0051266);;	--	--	--	CbiX	Sirohydrochlorin ferrochelatase, chloroplastic OS=Arabidopsis thaliana OX=3702 GN=SIRB PE=1 SV=1	Uncharacterized protein OS=Solanum tuberosum OX=4113 GN=102599852 PE=4 SV=1	PREDICTED: sirohydrochlorin ferrochelatase [Solanum tuberosum]
Soltu.DM.01G041600	195	174	258	81	116	96	3.24065	2.83544	4.31636	2.00654	2.96621	1.62021	0.000513272	0.00654868	-1.02753	down	--	--	Molecular Function: zinc ion binding (GO:0008270);;	K03452|5.43765e-138|vvi:100250295|(RefSeq) magnesium/proton exchanger; K03452 magnesium/proton exchanger	[R]	General function prediction only	PPR repeat;; PPR repeat family;; Pentatricopeptide repeat domain;; PPR repeat;; DYW family of nucleic acid deaminases;; Pentacotripeptide-repeat region of PRORP;; Tetratricopeptide repeat	Pentatricopeptide repeat-containing protein At1g14470 OS=Arabidopsis thaliana OX=3702 GN=PCMP-A4 PE=2 SV=2	Uncharacterized protein OS=Solanum lycopersicum OX=4081 GN=101254432 PE=4 SV=1	PREDICTED: pentatricopeptide repeat-containing protein At1g14470 [Solanum tuberosum]
Soltu.DM.01G039560	654	476	914	1352	2435	1581	113.442	84.5715	156.933	220.596	398.023	260.671	9.03181e-05	0.00160908	1.27837	up	--	--	--	--	--	--	Dormancy/auxin associated protein	Dormancy-associated protein homolog 3 OS=Arabidopsis thaliana OX=3702 GN=At1g56220 PE=1 SV=1	Putative auxin-repressed 12.5 kDa protein-like OS=Solanum chacoense OX=4108 PE=4 SV=1	auxin-repressed 12.5 kDa protein-like [Solanum tuberosum]
Soltu.DM.04G001910	38	48	55	168	146	129	4.31553	5.69476	6.7102	19.544	17.4234	15.0077	4.18109e-07	1.55251e-05	1.53549	up	--	--	--	--	[A]	RNA processing and modification	--	--	Uncharacterized protein OS=Solanum tuberosum OX=4113 GN=102597307 PE=4 SV=1	PREDICTED: uncharacterized protein LOC102597307 [Solanum tuberosum]
Soltu.DM.08G002740	21	50	20	5	1	0	1.95142	4.56589	1.88493	0.469759	0.098696	0	0.00053498	0.00677236	-2.05564	down	--	--	--	--	--	--	Gamma-glutamyl cyclotransferase, AIG2-like	AIG2-like protein C OS=Arabidopsis thaliana OX=3702 GN=AIG2LC PE=1 SV=1	Uncharacterized protein OS=Solanum tuberosum OX=4113 GN=102601297 PE=4 SV=1	PREDICTED: AIG2-like protein [Solanum tuberosum]
Soltu.DM.06G021130	79	52	56	12	15	11	34.4727	22.5652	23.3933	5.10634	6.02315	4.77502	2.63033e-06	7.71921e-05	-1.96632	down	--	--	--	--	--	--	--	--	Uncharacterized protein OS=Solanum tuberosum OX=4113 PE=4 SV=1	PREDICTED: uncharacterized protein LOC107858292 [Capsicum annuum]
Soltu.DM.01G023810	232	253	366	628	537	619	17.3203	19.765	26.2614	44.8255	37.335	47.2209	6.62724e-05	0.00125312	1.0148	up	--	--	--	K10523|0|sot:102602768|(RefSeq) BTB/POZ and MATH domain-containing protein 2; K10523 speckle-type POZ protein	[DR]	--	BTB/POZ domain	BTB/POZ and MATH domain-containing protein 2 OS=Arabidopsis thaliana OX=3702 GN=BPM2 PE=1 SV=1	Putative BTB/POZ and MATH domain-containing protein 2-like OS=Solanum chacoense OX=4108 PE=4 SV=1	PREDICTED: BTB/POZ and MATH domain-containing protein 2 [Solanum tuberosum]
Soltu.DM.03G025500	4	5	7	333	214	456	0.25799	0.297404	0.399394	17.1269	11.1069	23.7999	3.02633e-32	2.94416e-29	4.99614	up	[Q]	Secondary metabolites biosynthesis, transport and catabolism	Molecular Function: monooxygenase activity (GO:0004497);; Molecular Function: iron ion binding (GO:0005506);; Molecular Function: oxidoreductase activity, acting on paired donors, with incorporation or reduction of molecular oxygen (GO:0016705);; Molecular Function: heme binding (GO:0020037);; Biological Process: oxidation-reduction process (GO:0055114);;	K07408|0|spen:107015248|(RefSeq) cytochrome P450 71A3-like	[Q]	Secondary metabolites biosynthesis, transport and catabolism	Cytochrome P450	Cytochrome P450 71A2 OS=Solanum melongena OX=4111 GN=CYP71A2 PE=2 SV=1	Uncharacterized protein OS=Solanum tuberosum OX=4113 GN=102589634 PE=3 SV=1	PREDICTED: cytochrome P450 71A4-like [Solanum tuberosum]
Soltu.DM.04G033350	145	90	116	360	354	531	17.3629	11.056	13.8664	41.4787	40.9331	61.6078	1.27796e-08	6.98461e-07	1.70433	up	--	--	--	--	--	--	--	--	Uncharacterized protein OS=Solanum tuberosum OX=4113 GN=102587732 PE=4 SV=1	PREDICTED: uncharacterized protein LOC102587732 [Solanum tuberosum]
Soltu.DM.03G002950	27	18	11	0	0	0	4.34539	3.05291	1.87361	0	0	0	2.17094e-05	0.000484959	-2.54348	down	--	--	Cellular Component: extracellular region (GO:0005576);; Cellular Component: cell wall (GO:0005618);; Biological Process: plant-type cell wall organization (GO:0009664);; Cellular Component: membrane (GO:0016020);;	K20628|2.83062e-85|gra:105764661|(RefSeq) expansin-A1-like	--	--	Pollen allergen;; Lytic transglycolase	Expansin-A13 OS=Arabidopsis thaliana OX=3702 GN=EXPA13 PE=2 SV=2	Expansin OS=Solanum tuberosum OX=4113 PE=3 SV=1	PREDICTED: expansin-A13-like [Solanum tuberosum]
Soltu.DM.03G016590	17	7	8	31	85	54	1.12934	0.502717	0.604703	1.92694	5.2437	3.35752	0.00033455	0.00461328	1.82764	up	--	--	--	--	--	--	--	--	uncharacterized protein LOC107784081 OS=Nicotiana tabacum OX=4097 GN=LOC107784081 PE=4 SV=1	PREDICTED: uncharacterized protein LOC107784081, partial [Nicotiana tabacum]
Soltu.DM.04G018090	96	147	127	237	289	258	3.77873	6.22872	6.4044	9.83162	12.0035	10.6731	0.000103663	0.00179765	1.02733	up	--	--	--	K01183|6.6493e-12|mtr:MTR_7g116350|(RefSeq) class III chitinase; K01183 chitinase [EC:3.2.1.14]	--	--	--	MACPF domain-containing protein At1g14780 OS=Arabidopsis thaliana OX=3702 GN=At1g14780 PE=2 SV=1	Putative MACPF domain-containing protein-like OS=Solanum chacoense OX=4108 PE=4 SV=1	PREDICTED: MACPF domain-containing protein At4g24290-like [Solanum tuberosum]
Soltu.DM.12G005020	926	969	725	455	307	386	62.3721	65.6172	50.8417	31.5376	21.6323	26.7927	1.33803e-06	4.29605e-05	-1.14238	down	[O]	Posttranslational modification, protein turnover, chaperones	Molecular Function: glutathione transferase activity (GO:0004364);; Cellular Component: cytoplasm (GO:0005737);; Biological Process: glutathione metabolic process (GO:0006749);;	K00799|2.44554e-161|sot:102585121|(RefSeq) glutathione S-transferase-like; K00799 glutathione S-transferase [EC:2.5.1.18]	[O]	Posttranslational modification, protein turnover, chaperones	Glutathione S-transferase, N-terminal domain;; Glutathione S-transferase, N-terminal domain;; Glutathione S-transferase, C-terminal domain;; Glutathione S-transferase, N-terminal domain;; Glutathione S-transferase, C-terminal domain;; Glutathione S-transferase, C-terminal domain	Glutathione S-transferase OS=Hyoscyamus muticus OX=35626 PE=1 SV=1	Putative glutathione S-transferase-like OS=Solanum chacoense OX=4108 PE=3 SV=1	PREDICTED: glutathione S-transferase-like [Solanum tuberosum]
Soltu.DM.02G020970	135	145	160	32	55	25	8.56698	9.57388	10.441	1.83426	3.63631	1.5989	1.28648e-06	4.14422e-05	-1.76917	down	--	--	--	K04730|1.10823e-25|sind:105156237|(RefSeq) rust resistance kinase Lr10-like	--	--	Wall-associated receptor kinase galacturonan-binding	Putative RING-H2 finger protein ATL21A OS=Arabidopsis thaliana OX=3702 GN=ATL21A PE=3 SV=1	Uncharacterized protein OS=Solanum tuberosum OX=4113 PE=4 SV=1	PREDICTED: putative RING-H2 finger protein ATL21A [Solanum tuberosum]
Soltu.DM.02G009060	544	471	656	1068	1207	1594	26.3235	23.4777	33.8945	54.5237	63.1207	80.8685	3.47601e-06	9.87339e-05	1.15572	up	[R]	General function prediction only	--	K06889|1.11636e-06|gsl:Gasu_59350|(RefSeq) hydrolase; K06889 uncharacterized protein	[R]	General function prediction only	Serine aminopeptidase, S33	Alpha/beta hydrolase domain-containing protein 17B OS=Homo sapiens OX=9606 GN=ABHD17B PE=1 SV=1	Uncharacterized protein OS=Solanum tuberosum OX=4113 GN=102598142 PE=4 SV=1	PREDICTED: alpha/beta hydrolase domain-containing protein 17B-like [Solanum tuberosum]
Soltu.DM.12G030210	424	1103	858	216	214	149	33.7524	90.0142	71.5003	18.2575	18.5821	12.7296	3.47899e-07	1.31183e-05	-1.8378	down	[J]	Translation, ribosomal structure and biogenesis	Molecular Function: mRNA binding (GO:0003729);; Molecular Function: structural constituent of ribosome (GO:0003735);; Biological Process: translation (GO:0006412);; Cellular Component: chloroplast stroma (GO:0009570);; Cellular Component: thylakoid (GO:0009579);; Biological Process: response to cytokinin (GO:0009735);; Cellular Component: chloroplast envelope (GO:0009941);; Cellular Component: cy…	K02871|1.84162e-171|sot:102598992|(RefSeq) 50S ribosomal protein L13, chloroplastic-like; K02871 large subunit ribosomal protein L13	[J]	Translation, ribosomal structure and biogenesis	Ribosomal protein L13	50S ribosomal protein L13, chloroplastic OS=Arabidopsis thaliana OX=3702 GN=RPL13 PE=2 SV=1	Uncharacterized protein OS=Solanum tuberosum OX=4113 GN=102598992 PE=3 SV=1	PREDICTED: 50S ribosomal protein L13, chloroplastic-like [Solanum tuberosum]
Trans_newGene_2600	0	0	0	14	21	18	0	0	0	1.41366	1.87638	1.97884	1.26122e-05	0.000306745	2.61203	up	--	--	--	--	--	--	Plant transposase (Ptta/En/Spm family)	--	--	PREDICTED: uncharacterized protein LOC102600387 isoform X2 [Solanum tuberosum]
Soltu.DM.01G032560	39	41	62	144	110	155	2.55249	2.60242	4.24362	9.59371	7.45123	10.4031	3.67275e-05	0.000766745	1.3914	up	--	--	--	--	--	--	--	--	Uncharacterized protein OS=Solanum tuberosum OX=4113 GN=102596041 PE=4 SV=1	PREDICTED: uncharacterized protein LOC102596041 [Solanum tuberosum]
Soltu.DM.12G009560	17	22	26	0	0	0	1.52868	2.02379	2.44596	0	0	0	1.15681e-06	3.7702e-05	-2.89128	down	--	--	--	K17600|2.66569e-16|mdm:103427771|(RefSeq) vacuolar protein sorting-associated protein 54, chloroplastic-like; K17600 vacuolar protein sorting-associated protein 54	--	--	Phloem protein 2	F-box protein PP2-B10 OS=Arabidopsis thaliana OX=3702 GN=PP2B10 PE=1 SV=1	Uncharacterized protein OS=Solanum tuberosum OX=4113 GN=102600347 PE=4 SV=1	PREDICTED: F-box protein PP2-B10-like [Solanum tuberosum]
Soltu.DM.02G001340	238	336	249	134	134	74	28.755	39.3844	30.5626	17.2975	18.3051	9.81541	0.000265152	0.00384431	-1.16951	down	[R]	General function prediction only	--	--	--	--	Large ribosomal RNA subunit accumulation protein YceD	Large ribosomal RNA subunit accumulation protein YCED homolog 1, chloroplastic OS=Arabidopsis thaliana OX=3702 GN=At3g19810 PE=2 SV=1	Uncharacterized protein OS=Solanum tuberosum OX=4113 GN=102588036 PE=4 SV=1	PREDICTED: uncharacterized protein LOC102588036 [Solanum tuberosum]
Soltu.DM.05G006290	1086	953	737	425	358	366	50.4619	42.8753	36.7128	18.859	15.9973	16.538	2.97594e-08	1.49234e-06	-1.22739	down	[RTKL]	--	Molecular Function: protein kinase activity (GO:0004672);; Molecular Function: ATP binding (GO:0005524);; Biological Process: protein phosphorylation (GO:0006468);; Cellular Component: integral component of membrane (GO:0016021);;	K04733|7.17889e-41|spen:107020284|(RefSeq) receptor-like protein kinase HERK 1	--	--	Protein kinase domain;; Protein tyrosine kinase;; Leucine rich repeat;; Leucine Rich repeats (2 copies);; Leucine Rich Repeat	Probable LRR receptor-like serine/threonine-protein kinase At1g14390 OS=Arabidopsis thaliana OX=3702 GN=At1g14390 PE=1 SV=1	Uncharacterized protein OS=Solanum tuberosum OX=4113 GN=102600955 PE=4 SV=1	PREDICTED: probable LRR receptor-like serine/threonine-protein kinase At1g14390 [Solanum tuberosum]
Soltu.DM.01G031200	757	596	635	897	1459	1835	29.428	23.3902	26.061	37.3322	60.8103	75.8587	0.000707523	0.00847912	1.00666	up	[O]	Posttranslational modification, protein turnover, chaperones	Molecular Function: ATP binding (GO:0005524);; Biological Process: protein folding (GO:0006457);; Biological Process: response to heat (GO:0009408);; Molecular Function: heat shock protein binding (GO:0031072);; Molecular Function: metal ion binding (GO:0046872);; Molecular Function: unfolded protein binding (GO:0051082);;	K09503|0|sot:102590096|(RefSeq) dnaJ protein homolog 2-like; K09503 DnaJ homolog subfamily A member 2	[O]	Posttranslational modification, protein turnover, chaperones	DnaJ C terminal domain;; DnaJ central domain;; DnaJ domain	Chaperone protein dnaJ A6 OS=Oryza sativa subsp. japonica OX=39947 GN=DJA6 PE=1 SV=1	Uncharacterized protein OS=Solanum tuberosum OX=4113 GN=102590096 PE=3 SV=1	PREDICTED: dnaJ protein homolog 2-like [Solanum tuberosum]
Soltu.DM.08G020430	877	702	563	1339	2078	1587	52.9416	42.1583	34.9966	79.7988	123.602	96.7801	1.03468e-05	0.000258174	1.16309	up	--	--	Cellular Component: mitochondrial inner membrane (GO:0005743);; Molecular Function: alternative oxidase activity (GO:0009916);; Cellular Component: integral component of membrane (GO:0016021);; Molecular Function: metal ion binding (GO:0046872);; Biological Process: oxidation-reduction process (GO:0055114);; Cellular Component: respirasome (GO:0070469);;	K17893|0|spen:107028932|(RefSeq) ubiquinol oxidase 2, mitochondrial; K17893 ubiquinol oxidase [EC:1.10.3.11]	--	--	Alternative oxidase	Ubiquinol oxidase 1, mitochondrial OS=Nicotiana tabacum OX=4097 GN=AOX1 PE=1 SV=1	Ubiquinol oxidase OS=Solanum tuberosum OX=4113 GN=102588786 PE=3 SV=1	alternative oxidase 1a [Solanum tuberosum]
Soltu.DM.05G009070	0	0	1	199	319	388	0	0.10272	0.00947085	6.26313	12.3906	10.1617	2.34396e-36	3.80053e-33	6.18995	up	--	--	--	--	--	--	Proline-rich nuclear receptor coactivator motif	--	Uncharacterized protein OS=Solanum tuberosum OX=4113 GN=102585406 PE=4 SV=1	PREDICTED: uncharacterized protein LOC102585406 [Solanum tuberosum]
Soltu.DM.09G017200	32	42	42	458	542	1245	2.04668	2.63295	2.69147	28.9127	34.402	79.8115	9.61224e-21	2.79142e-18	3.72327	up	[Q]	Secondary metabolites biosynthesis, transport and catabolism	Molecular Function: monooxygenase activity (GO:0004497);; Molecular Function: iron ion binding (GO:0005506);; Molecular Function: oxidoreductase activity, acting on paired donors, with incorporation or reduction of molecular oxygen (GO:0016705);; Molecular Function: heme binding (GO:0020037);; Biological Process: oxidation-reduction process (GO:0055114);;	K17961|0|sot:102585194|(RefSeq) cytochrome P450 82C4-like; K17961 trimethyltridecatetraene/dimethylnonatriene synthase [EC:1.14.14.59]	[Q]	Secondary metabolites biosynthesis, transport and catabolism	Cytochrome P450	Xanthotoxin 5-hydroxylase CYP82C4 OS=Arabidopsis thaliana OX=3702 GN=CYP82C4 PE=1 SV=1	Uncharacterized protein OS=Solanum tuberosum OX=4113 GN=102585194 PE=3 SV=1	PREDICTED: cytochrome P450 82C4-like [Solanum tuberosum]
Soltu.DM.02G020140	1954	4560	3472	1562	1642	1385	163.318	365.41	280.266	126.045	132.628	114.637	0.000830963	0.00966989	-1.04086	down	[C]	Energy production and conversion	Cellular Component: chloroplast thylakoid membrane (GO:0009535);; Biological Process: photosynthetic electron transport in photosystem II (GO:0009772);; Cellular Component: chloroplast envelope (GO:0009941);; Biological Process: ATP synthesis coupled proton transport (GO:0015986);; Cellular Component: proton-transporting ATP synthase complex, catalytic core F(1) (GO:0045261);; Molecular Function:…	K02115|0|sot:102596547|(RefSeq) ATP synthase gamma chain, chloroplastic; K02115 F-type H+-transporting ATPase subunit gamma	[C]	Energy production and conversion	ATP synthase	ATP synthase gamma chain, chloroplastic OS=Nicotiana tabacum OX=4097 GN=ATPC PE=1 SV=1	Uncharacterized protein OS=Solanum tuberosum OX=4113 GN=102596547 PE=3 SV=1	PREDICTED: ATP synthase gamma chain, chloroplastic [Solanum tuberosum]
Soltu.DM.12G004420	108	96	73	24	36	30	13.1999	11.9732	9.30381	3.0373	4.67796	3.83351	4.4305e-05	0.000900776	-1.45984	down	--	--	--	--	--	--	Eukaryotic protein of unknown function (DUF1764)	--	Uncharacterized protein OS=Solanum tuberosum OX=4113 GN=102595724 PE=4 SV=1	PREDICTED: uncharacterized protein C6G9.01c [Solanum tuberosum]
Soltu.DM.07G027840	0	3	2	21	54	32	0	0.502419	0.32324	2.7809	7.24025	4.20955	5.55781e-06	0.000150192	2.61172	up	--	--	Cellular Component: monolayer-surrounded lipid storage body (GO:0012511);; Cellular Component: integral component of membrane (GO:0016021);;	--	--	--	Oleosin	--	Uncharacterized protein OS=Solanum tuberosum OX=4113 GN=102598369 PE=4 SV=1	PREDICTED: uncharacterized protein LOC102598369 [Solanum tuberosum]
Soltu.DM.03G000200	11	45	7	0	1	0	0.468626	1.90691	0.333676	0	0.0471932	0	0.000708765	0.00848643	-2.0249	down	[Q]	Secondary metabolites biosynthesis, transport and catabolism	Molecular Function: copper ion binding (GO:0005507);; Molecular Function: primary amine oxidase activity (GO:0008131);; Biological Process: amine metabolic process (GO:0009308);; Molecular Function: quinone binding (GO:0048038);; Biological Process: oxidation-reduction process (GO:0055114);;	K00276|0|sot:102586410|(RefSeq) primary amine oxidase; K00276 primary-amine oxidase [EC:1.4.3.21]	[Q]	Secondary metabolites biosynthesis, transport and catabolism	Copper amine oxidase, enzyme domain;; Copper amine oxidase, N2 domain;; Copper amine oxidase, N3 domain	Primary amine oxidase 1 OS=Arabidopsis thaliana OX=3702 GN=AO1 PE=1 SV=1	Amine oxidase OS=Solanum lycopersicum OX=4081 GN=101253862 PE=3 SV=1	PREDICTED: primary amine oxidase [Solanum tuberosum]
Soltu.DM.03G026890	41	36	34	1	5	0	3.25771	2.88874	2.81954	0.102766	0.468745	1.65136e-05	8.66197e-06	0.000222343	-2.54649	down	--	--	--	K03164|1.53083e-08|pda:103724132|(RefSeq) DNA topoisomerase 2-like isoform X1; K03164 DNA topoisomerase II [EC:5.6.2.2]	--	--	Protein of unknown function (DUF295)	Probable F-box protein At1g65740 OS=Arabidopsis thaliana OX=3702 GN=At1g65740 PE=1 SV=2	Uncharacterized protein OS=Solanum tuberosum OX=4113 GN=107060052 PE=4 SV=1	PREDICTED: probable F-box protein At1g65740 [Solanum tuberosum]
Soltu.DM.04G022660	386	1027	525	153	182	233	29.6482	76.1546	39.4758	11.4548	13.7073	17.8576	2.82945e-05	0.000613743	-1.5727	down	[Q]	Secondary metabolites biosynthesis, transport and catabolism	Molecular Function: monooxygenase activity (GO:0004497);; Molecular Function: iron ion binding (GO:0005506);; Cellular Component: integral component of membrane (GO:0016021);; Molecular Function: oxidoreductase activity, acting on paired donors, with incorporation or reduction of molecular oxygen (GO:0016705);; Molecular Function: heme binding (GO:0020037);; Biological Process: oxidation-reductio…	K20562|0|sot:102584862|(RefSeq) cytochrome P450 CYP736A12-like; K20562 biphenyl-4-hydroxylase	[Q]	Secondary metabolites biosynthesis, transport and catabolism	Cytochrome P450	Cytochrome P450 CYP736A12 OS=Panax ginseng OX=4054 PE=2 SV=1	Uncharacterized protein OS=Solanum tuberosum OX=4113 GN=102584862 PE=4 SV=1	PREDICTED: cytochrome P450 CYP736A12-like [Solanum tuberosum]
Soltu.DM.03G014630	318	376	147	102	53	83	21.4921	26.6976	11.5862	7.28498	3.97419	5.96884	7.15049e-05	0.00132882	-1.58689	down	--	--	Molecular Function: acid phosphatase activity (GO:0003993);; Biological Process: dephosphorylation (GO:0016311);;	K02866|4.93558e-07|dosa:Os03t0332533-01|(RAP-DB) Similar to Plant acid phosphatase family protein, expressed.; K02866 large subunit ribosomal protein L10e	--	--	HAD superfamily, subfamily IIIB (Acid phosphatase)	Acid phosphatase 1 OS=Solanum lycopersicum OX=4081 GN=APS1 PE=2 SV=1	Uncharacterized protein OS=Solanum tuberosum OX=4113 PE=4 SV=1	PREDICTED: acid phosphatase 1-like [Solanum tuberosum]
Soltu.DM.04G034060	361	362	163	75	35	41	25.3859	24.8041	11.6072	5.32514	2.50274	2.9339	6.20021e-08	2.88606e-06	-2.20827	down	[R]	General function prediction only	--	K16815|6.08043e-13|gsl:Gasu_03780|(RefSeq) hypothetical protein; K16815 calcium-independent phospholipase A2-gamma	[I]	Lipid transport and metabolism	Patatin-like phospholipase	Patatin-like protein 2 OS=Arabidopsis thaliana OX=3702 GN=PLP2 PE=1 SV=1	Patatin OS=Solanum lycopersicum OX=4081 PE=3 SV=1	PREDICTED: patatin-like protein 3 [Solanum tuberosum]
Soltu.DM.02G002340	55	41	97	0	0	0	5.56469	5.17387	11.2022	0	0	0	1.69426e-13	2.0349e-11	-4.1724	down	[I]	Lipid transport and metabolism	Cellular Component: chloroplast (GO:0009507);; Cellular Component: chromoplast stroma (GO:0009575);; Biological Process: carotenoid biosynthetic process (GO:0016117);; Molecular Function: geranylgeranyl-diphosphate geranylgeranyltransferase activity (GO:0016767);;	K02291|1.97038e-73|sot:102589336|(RefSeq) phytoene synthase 2, chloroplastic; K02291 15-cis-phytoene synthase [EC:2.5.1.32]	[I]	Lipid transport and metabolism	Squalene/phytoene synthase	Phytoene synthase 2, chloroplastic (Fragment) OS=Solanum lycopersicum OX=4081 GN=PSY2 PE=2 SV=1	Phytoene synthase (Fragment) OS=Solanum tuberosum OX=4113 PE=2 SV=1	phytoene synthase, partial [Solanum tuberosum]
Soltu.DM.01G040070	613	700	547	371	198	250	30.0888	34.6287	28.6173	19.6817	10.8437	13.3967	8.9913e-05	0.00160542	-1.11377	down	--	--	--	--	--	--	Protein of unknown function (DUF1645)	--	Uncharacterized protein OS=Solanum tuberosum OX=4113 GN=102601121 PE=4 SV=1	PREDICTED: uncharacterized protein LOC102601121 [Solanum tuberosum]
Soltu.DM.04G007800	834	2553	1424	618	168	126	94.3919	284.717	179.303	83.9703	23.7649	17.3077	0.000175454	0.00275975	-1.86703	down	--	--	--	--	--	--	--	--	Uncharacterized protein OS=Solanum tuberosum OX=4113 PE=4 SV=1	histone H3.v1 [Solanum lycopersicum]
Soltu.DM.08G020450	28	240	32	8	3	0	1.38939	11.696	1.54584	0.425126	0.155648	0	0.000166621	0.0026501	-2.25184	down	[ER]	--	Molecular Function: urea transmembrane transporter activity (GO:0015204);; Cellular Component: integral component of membrane (GO:0016021);; Biological Process: urea transmembrane transport (GO:0071918);;	--	[E]	Amino acid transport and metabolism	Sodium:solute symporter family	Urea-proton symporter DUR3 OS=Arabidopsis thaliana OX=3702 GN=DUR3 PE=1 SV=1	Uncharacterized protein OS=Solanum lycopersicum OX=4081 PE=3 SV=1	PREDICTED: LOW QUALITY PROTEIN: urea-proton symporter DUR3-like [Solanum tuberosum]
Soltu.DM.03G037330	69	52	33	194	306	480	14.2077	12.6837	7.3581	42.1302	71.6047	105.799	8.28841e-09	4.68801e-07	2.32315	up	[O]	Posttranslational modification, protein turnover, chaperones	--	K13993|1.66077e-78|sot:102591190|(RefSeq) 17.4 kDa class III heat shock protein; K13993 HSP20 family protein	[O]	Posttranslational modification, protein turnover, chaperones	Hsp20/alpha crystallin family;; HSP20-like domain found in ArsA	18.6 kDa class III heat shock protein OS=Oryza sativa subsp. japonica OX=39947 GN=HSP18.6 PE=2 SV=1	Uncharacterized protein OS=Solanum tuberosum OX=4113 GN=102591190 PE=3 SV=1	PREDICTED: 17.4 kDa class III heat shock protein [Solanum tuberosum]
Soltu.DM.07G017670	23	15	17	0	0	0	1.33336	0.881734	1.01395	0	0	0	8.85723e-06	0.000226162	-2.65606	down	--	--	--	K10357|2.2291e-20|fve:101314109|(RefSeq) myosin-11; K10357 myosin V	[Z]	Cytoskeleton	Myosin head (motor domain)	Myosin-11 OS=Arabidopsis thaliana OX=3702 GN=XI-E PE=3 SV=1	Uncharacterized protein OS=Solanum tuberosum OX=4113 PE=4 SV=1	hypothetical protein BC332_16721 [Capsicum chinense]
Soltu.DM.06G017000	63	76	56	177	134	164	4.44898	4.97915	3.70563	11.3656	8.79264	10.7845	2.2426e-05	0.000499247	1.20705	up	[G]	Carbohydrate transport and metabolism	Molecular Function: mannose-6-phosphate isomerase activity (GO:0004476);; Biological Process: carbohydrate metabolic process (GO:0005975);; Molecular Function: zinc ion binding (GO:0008270);; Biological Process: GDP-mannose biosynthetic process (GO:0009298);;	K01809|0|sot:102580489|(RefSeq) mannose-6-phosphate isomerase 1-like; K01809 mannose-6-phosphate isomerase [EC:5.3.1.8]	[G]	Carbohydrate transport and metabolism	Phosphomannose isomerase type I	Mannose-6-phosphate isomerase 1 OS=Arabidopsis thaliana OX=3702 GN=PMI1 PE=1 SV=1	Mannose-6-phosphate isomerase OS=Solanum tuberosum OX=4113 GN=102580489 PE=3 SV=1	PREDICTED: mannose-6-phosphate isomerase 1-like [Solanum tuberosum]
Soltu.DM.02G006080	158	114	137	4	10	28	5.01088	3.10944	3.50759	0.184576	0.549991	0.719294	6.08882e-07	2.1346e-05	-2.50844	down	--	--	Cellular Component: Golgi membrane (GO:0000139);; Biological Process: protein glycosylation (GO:0006486);; Molecular Function: galactosyltransferase activity (GO:0008378);; Cellular Component: integral component of membrane (GO:0016021);;	K06638|2.61459e-18|mus:103994283|(RefSeq) mitotic spindle checkpoint protein MAD1 isoform X1; K06679 mitotic spindle assembly checkpoint protein MAD1	[G]	Carbohydrate transport and metabolism	--	Beta-1,3-galactosyltransferase 7 OS=Arabidopsis thaliana OX=3702 GN=B3GALT7 PE=2 SV=1	Hexosyltransferase OS=Solanum tuberosum OX=4113 GN=102580500 PE=3 SV=1	PREDICTED: uncharacterized protein LOC102580500 isoform X1 [Solanum tuberosum]
Soltu.DM.02G009300	231	138	163	682	1058	996	16.069	9.79095	11.5839	47.2789	74.427	69.5791	3.81896e-14	4.88852e-12	2.21293	up	[R]	General function prediction only	Molecular Function: nucleotide binding (GO:0000166);; Molecular Function: nucleic acid binding (GO:0003676);;	K12741|6.90037e-123|sot:102580702|(RefSeq) glycine-rich RNA-binding protein blt801-like; K12741 heterogeneous nuclear ribonucleoprotein A1/A3	[R]	General function prediction only	RNA recognition motif. (a.k.a. RRM, RBD, or RNP domain)	Glycine-rich RNA-binding protein 3, mitochondrial OS=Arabidopsis thaliana OX=3702 GN=RBG3 PE=1 SV=1	Uncharacterized protein OS=Solanum tuberosum OX=4113 GN=102580702 PE=4 SV=1	PREDICTED: glycine-rich RNA-binding protein blt801-like [Solanum tuberosum]
Soltu.DM.12G027570	11	34	14	1	2	1	1.29513	4.09763	1.69026	0.303212	0.25857	0.280368	0.000428832	0.00565297	-2.07922	down	--	--	--	K14772|2.74768e-31|aly:ARALYDRAFT_353720|(RefSeq) hypothetical protein; K14772 U3 small nucleolar RNA-associated protein 20	[V]	Defense mechanisms	--	--	uncharacterized protein LOC104213467 isoform X1 OS=Nicotiana sylvestris OX=4096 GN=LOC104213467 PE=4 SV=1	PREDICTED: uncharacterized protein LOC102584287 isoform X2 [Solanum tuberosum]
Soltu.DM.01G026820	262	579	453	107	161	63	40.7785	95.6548	66.5887	19.865	22.4055	5.89136	1.74802e-05	0.000403933	-1.71654	down	[O]	Posttranslational modification, protein turnover, chaperones	Molecular Function: serine-type endopeptidase activity (GO:0004252);; Cellular Component: cell wall (GO:0005618);; Biological Process: proteolysis (GO:0006508);;	K01183|9.71216e-13|aip:107646397|(RefSeq) hevamine-A-like; K01183 chitinase [EC:3.2.1.14]	--	--	Subtilase family;; Fibronectin type-III domain	Subtilisin-like protease SBT3 OS=Solanum lycopersicum OX=4081 GN=sbt3 PE=1 SV=1	Uncharacterized protein OS=Solanum lycopersicum OX=4081 PE=4 SV=1	subtilisin-like protease SBT1.9 [Solanum lycopersicum]
Soltu.DM.05G000840	247	278	504	700	1072	790	11.797	14.0397	22.9068	30.5206	44.1263	28.1749	0.000315119	0.00439687	1.20167	up	--	--	--	K16075|0|sot:102594879|(RefSeq) magnesium transporter MRS2-5; K16075 magnesium transporter	[P]	Inorganic ion transport and metabolism	CorA-like Mg2+ transporter protein	Magnesium transporter MRS2-5 OS=Arabidopsis thaliana OX=3702 GN=MRS2-5 PE=2 SV=1	Uncharacterized protein OS=Solanum lycopersicum OX=4081 GN=101267022 PE=4 SV=1	PREDICTED: magnesium transporter MRS2-5 [Solanum tuberosum]
Trans_newGene_6293	0	0	0	207	166	290	0	0	0	5.87588	3.98197	7.60673	8.29001e-33	9.48816e-30	6.0315	up	[L]	Replication, recombination and repair	Molecular Function: binding (GO:0005488);;	K08247|3.75198e-79|thj:104800334|(RefSeq) methionine S-methyltransferase-like; K08247 methionine S-methyltransferase [EC:2.1.1.12]	[R]	General function prediction only	Integrase zinc binding domain;; Retroviral aspartyl protease;; Retrotransposon gag protein;; Reverse transcriptase (RNA-dependent DNA polymerase)	Retrovirus-related Pol polyprotein from transposon 297 OS=Drosophila melanogaster OX=7227 GN=pol PE=4 SV=1	--	Putative gag-pol polyprotein, identical [Solanum demissum]
Soltu.DM.03G019250	41	55	60	115	136	148	3.97872	5.09567	5.94062	10.9438	12.9814	13.2342	4.66662e-05	0.00093496	1.25715	up	--	--	--	--	--	--	--	Uncharacterized protein R106 OS=Acanthamoeba polyphaga mimivirus OX=212035 GN=MIMI_R106 PE=4 SV=1	Uncharacterized protein OS=Solanum tuberosum OX=4113 GN=102578744 PE=4 SV=1	PREDICTED: uncharacterized protein LOC102578744 [Solanum tuberosum]
Soltu.DM.04G034270	31	32	57	11	10	6	2.72018	3.00287	5.39949	1.02595	0.973155	0.611933	0.000607874	0.00749994	-1.68523	down	[KAD]	--	Molecular Function: DNA binding (GO:0003677);;	K09422|2.85749e-54|jcu:105637071|(RefSeq) transcription factor MYB44; K09422 transcription factor MYB, plant	[K]	Transcription	Myb-like DNA-binding domain;; Myb-like DNA-binding domain;; SLIDE	Transcription factor MYB77 OS=Arabidopsis thaliana OX=3702 GN=MYB77 PE=1 SV=1	Uncharacterized protein OS=Solanum tuberosum OX=4113 PE=4 SV=1	transcription factor MYB44-like [Solanum tuberosum]
Soltu.DM.02G013020	227	310	286	54	96	69	13.5492	18.4074	17.6511	3.27845	5.77303	4.11023	9.90666e-09	5.53891e-07	-1.77255	down	--	--	Cellular Component: cytosol (GO:0005829);; Biological Process: metabolic process (GO:0008152);; Cellular Component: integral component of membrane (GO:0016021);; Molecular Function: transferase activity, transferring hexosyl groups (GO:0016758);;	K18823|1.37931e-121|adu:107468558|(RefSeq) soyasaponin III rhamnosyltransferase; K18823 soyasaponin III rhamnosyltransferase [EC:2.4.1.273]	[GC]	--	UDP-glucoronosyl and UDP-glucosyl transferase	UDP-glycosyltransferase 91C1 OS=Arabidopsis thaliana OX=3702 GN=UGT91C1 PE=2 SV=1	Uncharacterized protein OS=Solanum tuberosum OX=4113 GN=102596452 PE=4 SV=1	PREDICTED: UDP-glycosyltransferase 91C1 [Solanum tuberosum]
Soltu.DM.02G008430	73	135	65	511	644	453	8.45432	14.0716	7.57781	51.0969	65.4221	45.6524	1.65946e-12	1.76438e-10	2.34435	up	--	--	Biological Process: metabolic process (GO:0008152);; Biological Process: systemic acquired resistance, salicylic acid mediated signaling pathway (GO:0009862);; Molecular Function: lipase activity (GO:0016298);; Molecular Function: methyl salicylate esterase activity (GO:0080031);;	K08233|4.10066e-96|brp:103842406|(RefSeq) methylesterase 2-like	--	--	Alpha/beta hydrolase family;; alpha/beta hydrolase fold	Salicylic acid-binding protein 2 OS=Nicotiana tabacum OX=4097 GN=SABP2 PE=1 SV=1	Uncharacterized protein OS=Solanum tuberosum OX=4113 GN=102599105 PE=4 SV=1	PREDICTED: salicylic acid-binding protein 2-like [Solanum tuberosum]
Soltu.DM.01G011420	263	292	332	129	160	142	6.39907	6.91553	8.0789	3.09327	3.89873	3.46028	1.774e-05	0.000407999	-1.00118	down	[S]	Function unknown	Biological Process: defense response (GO:0006952);; Biological Process: signal transduction (GO:0007165);; Molecular Function: ADP binding (GO:0043531);;	K19613|4.8922e-152|pxb:103960721|(RefSeq) disease resistance protein RPP4-like	--	--	TIR domain;; NB-ARC domain;; TIR domain;; Leucine Rich repeats (2 copies);; Leucine rich repeat	TMV resistance protein N OS=Nicotiana glutinosa OX=35889 GN=N PE=1 SV=1	Uncharacterized protein OS=Solanum tuberosum OX=4113 GN=102597447 PE=4 SV=1	PREDICTED: TMV resistance protein N-like [Solanum tuberosum]
Soltu.DM.04G031280	109	90	110	26	26	46	6.70334	5.67226	6.91522	1.59994	1.60659	2.87186	5.52241e-05	0.001075	-1.4818	down	--	--	Molecular Function: nucleic acid binding (GO:0003676);; Molecular Function: RNA-DNA hybrid ribonuclease activity (GO:0004523);; Molecular Function: zinc ion binding (GO:0008270);; Biological Process: RNA phosphodiester bond hydrolysis, endonucleolytic (GO:0090502);;	K17279|1.20002e-20|vvi:100255163|(RefSeq) HVA22-like protein a; K17279 receptor expression-enhancing protein 5/6	[U]	Intracellular trafficking, secretion, and vesicular transport	Reverse transcriptase-like;; TB2/DP1, HVA22 family;; Zinc-finger of C2H2 type	HVA22-like protein c OS=Arabidopsis thaliana OX=3702 GN=HVA22C PE=2 SV=1	Uncharacterized protein OS=Solanum tuberosum OX=4113 GN=102597125 PE=4 SV=1	PREDICTED: uncharacterized protein LOC102597125 [Solanum tuberosum]
Soltu.DM.10G005260	172	189	55	37	34	26	9.55867	10.2837	3.13131	2.05724	1.95862	1.49287	0.00014277	0.0023207	-1.7291	down	--	--	Biological Process: fatty acid biosynthetic process (GO:0006633);; Cellular Component: integral component of membrane (GO:0016021);; Molecular Function: transferase activity, transferring acyl groups other than amino-acyl groups (GO:0016747);;	K15397|0|sot:102603796|(RefSeq) 3-ketoacyl-CoA synthase 1; K15397 3-ketoacyl-CoA synthase [EC:2.3.1.199]	--	--	FAE1/Type III polyketide synthase-like protein;; 3-Oxoacyl-[acyl-carrier-protein (ACP)] synthase III C terminal;; Chalcone and stilbene synthases, C-terminal domain	3-ketoacyl-CoA synthase 1 OS=Arabidopsis thaliana OX=3702 GN=KCS1 PE=1 SV=1	3-ketoacyl-CoA synthase OS=Solanum tuberosum OX=4113 GN=102603796 PE=3 SV=1	PREDICTED: 3-ketoacyl-CoA synthase 1 [Solanum tuberosum]
Soltu.DM.01G011240	29	15	50	2	0	2	3.89706	1.57511	4.63917	0.0979221	0	0.0901356	1.89191e-05	0.000430537	-2.50204	down	--	--	--	--	--	--	Wall-associated receptor kinase C-terminal	--	Uncharacterized protein OS=Solanum lycopersicum OX=4081 GN=101263209 PE=4 SV=1	uncharacterized protein LOC101263209 [Solanum lycopersicum]
Trans_newGene_5902	14	28	25	0	0	0	2.52607	4.73169	3.99845	0	0	0	1.84117e-06	5.70439e-05	-2.84208	down	--	--	--	K01184|1.46741e-19|sot:102596904|(RefSeq) polygalacturonase-like; K01184 polygalacturonase [EC:3.2.1.15]	[R]	General function prediction only	Reverse transcriptase-like;; RNase H	Putative ribonuclease H protein At1g65750 OS=Arabidopsis thaliana OX=3702 GN=At1g65750 PE=3 SV=1	--	PREDICTED: uncharacterized protein LOC107058731 [Solanum tuberosum]
Soltu.DM.12G006170	144	204	128	21	49	9	13.0429	18.6431	12.2493	2.05012	4.67762	0.871383	2.50944e-05	0.000551084	-2.04609	down	--	--	Molecular Function: metal ion binding (GO:0046872);;	--	[R]	General function prediction only	C2H2-type zinc finger;; C2H2-type zinc finger	Zinc finger protein ZAT10 OS=Arabidopsis thaliana OX=3702 GN=ZAT10 PE=2 SV=1	Uncharacterized protein OS=Solanum tuberosum OX=4113 GN=102589620 PE=4 SV=1	PREDICTED: zinc finger protein ZAT10-like [Solanum tuberosum]
Soltu.DM.05G016630	371	193	292	503	665	686	133	64.4311	97.5628	164.396	220.065	229.511	0.000511546	0.00653522	1.04031	up	--	--	--	--	--	--	Cysteine-rich TM module stress tolerance	--	Uncharacterized protein OS=Solanum tuberosum OX=4113 GN=102580000 PE=4 SV=1	PREDICTED: cysteine-rich and transmembrane domain-containing protein B-like [Solanum tuberosum]
Soltu.DM.11G002820	502	333	340	167	93	145	26.038	16.5778	18.2785	9.30569	5.31264	8.78598	5.67611e-06	0.000152964	-1.42353	down	--	--	Biological Process: metabolic process (GO:0008152);; Molecular Function: transferase activity, transferring hexosyl groups (GO:0016758);;	K18823|5.1272e-132|aip:107622299|(RefSeq) soyasaponin III rhamnosyltransferase; K18823 soyasaponin III rhamnosyltransferase [EC:2.4.1.273]	[GC]	--	UDP-glucoronosyl and UDP-glucosyl transferase	UDP-glycosyltransferase 91A1 OS=Arabidopsis thaliana OX=3702 GN=UGT91A1 PE=2 SV=1	Uncharacterized protein OS=Solanum tuberosum OX=4113 PE=4 SV=1	PREDICTED: UDP-glycosyltransferase 91A1-like [Solanum tuberosum]
Trans_newGene_1446	6607	5627	4164	12336	18590	24323	151.209	129.714	98.3707	296.217	461.231	595.717	5.09647e-08	2.40102e-06	1.63707	up	[O]	Posttranslational modification, protein turnover, chaperones	Molecular Function: ATP binding (GO:0005524);; Biological Process: protein metabolic process (GO:0019538);;	K03695|0|sot:102577597|(RefSeq) chaperone protein ClpB1; K03695 ATP-dependent Clp protease ATP-binding subunit ClpB	[O]	Posttranslational modification, protein turnover, chaperones	AAA domain (Cdc48 subfamily);; AAA lid domain;; ATPase family associated with various cellular activities (AAA);; C-terminal, D2-small domain, of ClpB protein;; AAA domain (dynein-related subfamily);; Clp amino terminal domain, pathogenicity island component;; AAA ATPase domain;; AAA domain;; Sigma-54 interaction domain;; IstB-like ATP binding protein;; AAA domain;; P-loop containing dynein motor…	Chaperone protein ClpB1 OS=Arabidopsis thaliana OX=3702 GN=CLPB1 PE=1 SV=2	--	PREDICTED: chaperone protein ClpB1 [Solanum tuberosum]
Soltu.DM.01G004690	131	173	129	23	57	63	8.13555	10.303	8.81967	1.85571	5.31066	5.24096	0.000624721	0.00766406	-1.3852	down	--	--	--	K04730|0|sot:102587279|(RefSeq) probable receptor-like protein kinase At1g67000; K04733 interleukin-1 receptor-associated kinase 4 [EC:2.7.11.1]	[T]	Signal transduction mechanisms	Wall-associated receptor kinase galacturonan-binding	Rust resistance kinase Lr10 OS=Triticum aestivum OX=4565 GN=LRK10 PE=2 SV=1	Uncharacterized protein OS=Solanum tuberosum OX=4113 PE=4 SV=1	PREDICTED: probable receptor-like protein kinase At1g67000, partial [Solanum tuberosum]
Trans_newGene_6366	0	0	0	52	135	87	0	0	0	5.29532	13.4895	8.9142	1.15129e-16	2.01808e-14	4.59835	up	--	--	Molecular Function: binding (GO:0005488);;	K12447|1.71224e-106|thj:104808371|(RefSeq) uncharacterized protein LOC104808371; K12447 UDP-sugar pyrophosphorylase [EC:2.7.7.64]	[R]	General function prediction only	Reverse transcriptase (RNA-dependent DNA polymerase);; Reverse transcriptase (RNA-dependent DNA polymerase)	Retrovirus-related Pol polyprotein from transposon RE1 OS=Arabidopsis thaliana OX=3702 GN=RE1 PE=2 SV=1	--	LOW QUALITY PROTEIN: uncharacterized protein LOC107027889 [Solanum pennellii]
Soltu.DM.02G002810	0	0	0	57	36	30	0	0.106281	0	4.69505	3.37981	2.27561	1.36742e-10	1.09489e-08	3.70183	up	--	--	--	K17427|2.07409e-64|sly:101265815|(RefSeq) 39S ribosomal protein L46, mitochondrial; K17427 large subunit ribosomal protein L46	[J]	Translation, ribosomal structure and biogenesis	--	--	Uncharacterized protein OS=Solanum tuberosum OX=4113 PE=4 SV=1	39S ribosomal protein L46, mitochondrial [Solanum lycopersicum]
Soltu.DM.11G007620	1069	1162	1404	398	415	435	44.0996	47.796	61.2836	17.2657	18.6779	19.0563	1.26739e-14	1.73659e-12	-1.50187	down	--	--	--	--	--	--	--	--	Uncharacterized protein OS=Solanum tuberosum OX=4113 GN=102596661 PE=4 SV=1	PREDICTED: uncharacterized protein LOC102596661 [Solanum tuberosum]
Soltu.DM.08G010900	79	72	69	202	223	245	13.1649	12.0671	12.0616	33.5178	36.9871	40.5171	3.86307e-10	2.86885e-08	1.53623	up	--	--	Cellular Component: cytosol (GO:0005829);; Cellular Component: endomembrane system (GO:0012505);; Cellular Component: membrane (GO:0016020);;	K17278|4.48399e-65|sot:102598454|(RefSeq) probable steroid-binding protein 3; K17278 membrane-associated progesterone receptor component	[R]	General function prediction only	Cytochrome b5-like Heme/Steroid binding domain	Probable steroid-binding protein 3 OS=Arabidopsis thaliana OX=3702 GN=MP3 PE=1 SV=1	Putative steroid-binding protein 3-like OS=Solanum chacoense OX=4108 PE=3 SV=1	PREDICTED: probable steroid-binding protein 3 [Solanum tuberosum]
Soltu.DM.03G004010	28	34	53	0	2	2	10.6556	13.3945	20.8453	0	0.915481	0.745496	1.05484e-07	4.59151e-06	-2.98505	down	--	--	--	--	--	--	--	--	Uncharacterized protein OS=Solanum tuberosum OX=4113 PE=4 SV=1	protein hyper-sensitivity-related 4 [Nicotiana attenuata]
Soltu.DM.01G003330	232	199	190	512	631	883	18.2665	15.9143	15.8726	41.2059	51.504	70.6537	3.93293e-09	2.45266e-07	1.61285	up	--	--	Molecular Function: catalytic activity (GO:0003824);; Biological Process: metabolic process (GO:0008152);;	K17604|8.26807e-81|csv:101205818|(RefSeq) protein FAR1-RELATED SEQUENCE 5-like; K17604 zinc finger SWIM domain-containing protein 3	--	--	Isochorismatase family	Nicotinamidase 2 OS=Arabidopsis thaliana OX=3702 GN=NIC2 PE=1 SV=1	Putative ovule protein OS=Solanum chacoense OX=4108 PE=4 SV=1	PREDICTED: nicotinamidase 2-like [Solanum tuberosum]
Soltu.DM.01G004980	8	13	5	44	105	157	1.33811	2.04053	0.792892	7.05815	16.7647	25.3335	1.25565e-07	5.34601e-06	2.6859	up	--	--	Cellular Component: integral component of membrane (GO:0016021);;	--	--	--	--	Photosystem II 5 kDa protein, chloroplastic OS=Petunia hybrida OX=4102 PE=1 SV=1	Uncharacterized protein OS=Solanum tuberosum OX=4113 GN=107058610 PE=4 SV=1	PREDICTED: photosystem II 5 kDa protein, chloroplastic [Solanum tuberosum]
Soltu.DM.02G024550	595	943	601	237	383	374	28.0098	43.1376	28.7214	11.2115	18.426	18.031	0.000638806	0.00781714	-1.02873	down	[Q]	Secondary metabolites biosynthesis, transport and catabolism	--	K12637|0|sot:102598106|(RefSeq) 3-epi-6-deoxocathasterone 23-monooxygenase; K12637 3-epi-6-deoxocathasterone 23-monooxygenase [EC:1.14.14.147]	[QI]	--	Cytochrome P450	3-epi-6-deoxocathasterone 23-monooxygenase CYP90C1 OS=Arabidopsis thaliana OX=3702 GN=CYP90C1 PE=1 SV=3	Uncharacterized protein OS=Solanum tuberosum OX=4113 PE=3 SV=1	PREDICTED: 3-epi-6-deoxocathasterone 23-monooxygenase [Solanum tuberosum]
Soltu.DM.04G037390	97	50	100	204	230	223	15.5667	8.56763	16.183	37.6186	41.8348	41.6087	8.98246e-05	0.00160542	1.29277	up	--	--	Cellular Component: integral component of membrane (GO:0016021);;	--	--	--	--	--	Uncharacterized protein OS=Solanum tuberosum OX=4113 GN=102590479 PE=4 SV=1	PREDICTED: uncharacterized protein LOC102590479 [Solanum tuberosum]
Soltu.DM.04G037020	115	93	200	340	726	541	5.32572	4.317	9.66156	16.3788	36.2224	26.5577	4.2544e-06	0.000117582	1.75005	up	--	--	--	K17609|0|sot:102580139|(RefSeq) probable nucleoredoxin 2; K17609 nucleoredoxin [EC:1.8.1.8]	[R]	General function prediction only	Thioredoxin-like;; Thioredoxin-like domain;; Thioredoxin;; AhpC/TSA family;; C1 domain	Probable nucleoredoxin 2 OS=Oryza sativa subsp. japonica OX=39947 GN=Os01g0794400 PE=2 SV=1	Uncharacterized protein OS=Solanum tuberosum OX=4113 GN=102580139 PE=4 SV=1	PREDICTED: probable nucleoredoxin 2 [Solanum tuberosum]
Soltu.DM.12G024480	0	0	0	115	33	39	0	0	0	6.88654	2.07795	2.58531	1.20964e-10	9.76596e-09	3.74776	up	--	--	Molecular Function: magnesium ion binding (GO:0000287);; Biological Process: metabolic process (GO:0008152);; Molecular Function: terpene synthase activity (GO:0010333);;	K15803|8.56429e-145|sot:102597519|(RefSeq) (-)-germacrene D synthase-like; K15803 (-)-germacrene D synthase [EC:4.2.3.75]	--	--	Terpene synthase family, metal binding domain;; Terpene synthase, N-terminal domain	Sesquiterpene synthase OS=Santalum album OX=35974 PE=1 SV=1	Uncharacterized protein OS=Solanum tuberosum OX=4113 PE=3 SV=1	PREDICTED: (-)-germacrene D synthase-like [Solanum tuberosum]
Trans_newGene_214	13	14	80	171	288	148	1.74267	1.54241	7.43921	16.8059	24.4055	12.1304	0.000825415	0.00961683	1.79307	up	--	--	--	--	--	--	--	--	--	PREDICTED: uncharacterized protein LOC102579760 isoform X3 [Solanum tuberosum]
Trans_newGene_163	86	68	109	0	0	0	2.3899	1.87284	3.02235	0	0	0	2.05208e-19	4.9293e-17	-4.85657	down	--	--	--	K03549|3.92949e-72|mdm:103412324|(RefSeq) putative potassium transporter 12; K03549 KUP system potassium uptake protein	[R]	General function prediction only	Reverse transcriptase (RNA-dependent DNA polymerase)	Retrovirus-related Pol polyprotein from transposon RE1 OS=Arabidopsis thaliana OX=3702 GN=RE1 PE=2 SV=1	--	uncharacterized protein LOC114381380, partial [Glycine soja]
Soltu.DM.02G026750	489	295	304	668	669	1225	34.8351	20.5702	21.4237	45.9954	46.2531	84.6052	0.000761828	0.00899993	1.1311	up	--	--	Cellular Component: nucleus (GO:0005634);; Cellular Component: cytoplasm (GO:0005737);;	K08332|0|sly:101257420|(RefSeq) U-box domain-containing protein 2 isoform X1; K08332 vacuolar protein 8	[S]	Function unknown	Armadillo/beta-catenin-like repeat;; Armadillo-like	--	Uncharacterized protein OS=Solanum tuberosum OX=4113 GN=102595141 PE=4 SV=1	PREDICTED: armadillo repeat-containing protein 3 isoform X1 [Solanum tuberosum]
Soltu.DM.03G003440	892	831	1342	2123	3218	3276	49.1336	49.404	79.8475	128.547	200.234	195.374	9.64267e-07	3.19621e-05	1.39966	up	[R]	General function prediction only	Molecular Function: nucleotide binding (GO:0000166);; Molecular Function: nucleic acid binding (GO:0003676);; Cellular Component: viral nucleocapsid (GO:0019013);; Cellular Component: ribonucleoprotein complex (GO:0030529);;	K12897|1.44279e-76|sot:102579598|(RefSeq) serine/arginine-rich splicing factor SR45a-like; K12897 transformer-2 protein	[K]	Transcription	RNA recognition motif. (a.k.a. RRM, RBD, or RNP domain)	Serine/arginine-rich splicing factor SR45a OS=Arabidopsis thaliana OX=3702 GN=SR45A PE=1 SV=1	Uncharacterized protein OS=Solanum lycopersicum OX=4081 PE=4 SV=1	PREDICTED: serine/arginine-rich splicing factor SR45a-like [Solanum tuberosum]
Soltu.DM.10G021700	89	70	84	19	21	16	2.38975	1.88751	2.14908	0.504558	0.629336	0.461519	1.92668e-07	7.80987e-06	-1.8976	down	--	--	Biological Process: defense response (GO:0006952);; Molecular Function: ADP binding (GO:0043531);;	K19613|0|sot:102589061|(RefSeq) putative disease resistance protein RGA4	[T]	Signal transduction mechanisms	NB-ARC domain;; Leucine Rich repeats (2 copies);; Rx N-terminal domain;; Leucine rich repeat	Putative disease resistance protein RGA3 OS=Solanum bulbocastanum OX=147425 GN=RGA3 PE=2 SV=2	Uncharacterized protein OS=Solanum tuberosum OX=4113 PE=3 SV=1	PREDICTED: putative disease resistance protein RGA1 [Solanum tuberosum]
Trans_newGene_2070	44	45	163	1	0	0	7.68634	14.9181	34.4908	0.122484	0	0	4.02462e-11	3.50257e-09	-3.80821	down	--	--	Molecular Function: nucleic acid binding (GO:0003676);; Molecular Function: RNA-DNA hybrid ribonuclease activity (GO:0004523);; Biological Process: RNA phosphodiester bond hydrolysis, endonucleolytic (GO:0090502);;	--	--	--	--	--	--	RNase H family protein [Solanum demissum]
Soltu.DM.04G002090	43	21	44	319	426	499	0.821493	0.402368	0.879846	6.95409	8.4877	9.735	4.87723e-20	1.28238e-17	3.19226	up	--	--	Cellular Component: nucleosome (GO:0000786);; Molecular Function: DNA binding (GO:0003677);; Cellular Component: nucleus (GO:0005634);; Biological Process: nucleosome assembly (GO:0006334);;	K11275|2.72515e-10|pda:103715045|(RefSeq) LOW QUALITY PROTEIN: HMG-Y-related protein A-like; K11275 histone H1/5	--	--	linker histone H1 and H5 family	HMG-Y-related protein A OS=Zea mays OX=4577 GN=HMGIY2 PE=1 SV=1	Uncharacterized protein OS=Solanum tuberosum OX=4113 GN=102594387 PE=3 SV=1	PREDICTED: HMG-Y-related protein A-like [Solanum tuberosum]
Soltu.DM.09G031110	456	495	438	210	173	131	22.2403	25.3379	23.914	12.4319	10.5201	6.87472	2.32036e-08	1.19754e-06	-1.37253	down	--	--	--	K12126|6.13888e-08|adu:107492248|(RefSeq) LOW QUALITY PROTEIN: transcription factor PIF3; K12126 phytochrome-interacting factor 3	--	--	Helix-loop-helix DNA-binding domain	Transcription factor bHLH128 OS=Arabidopsis thaliana OX=3702 GN=BHLH128 PE=1 SV=1	Uncharacterized protein OS=Solanum tuberosum OX=4113 PE=4 SV=1	PREDICTED: transcription factor bHLH128-like isoform X4 [Solanum tuberosum]
Soltu.DM.01G025230	872	209	109	1669	1181	3586	55.9693	13.4975	7.04746	106.298	75.9603	229.764	0.000754055	0.00894613	1.78402	up	--	--	Molecular Function: transferase activity, transferring glycosyl groups (GO:0016757);;	K18819|0|sot:102591561|(RefSeq) galactinol synthase 1; K18819 inositol 3-alpha-galactosyltransferase [EC:2.4.1.123]	[G]	Carbohydrate transport and metabolism	Glycosyl transferase family 8	Galactinol synthase 1 OS=Arabidopsis thaliana OX=3702 GN=GOLS1 PE=1 SV=1	Hexosyltransferase OS=Solanum tuberosum OX=4113 GN=GolS2 PE=3 SV=1	PREDICTED: galactinol synthase 1 [Solanum tuberosum]
Soltu.DM.04G002590	1166	1054	1396	2573	4013	3869	65.6774	84.0354	64.356	204.459	271.208	220.133	4.59107e-09	2.75705e-07	1.4618	up	[R]	General function prediction only	--	K14791|0|sly:101253680|(RefSeq) uncharacterized WD repeat-containing protein C17D11.16; K14791 periodic tryptophan protein 1	[S]	Function unknown	WD domain, G-beta repeat;; Anaphase-promoting complex subunit 4 WD40 domain;; Nucleoporin Nup120/160	Periodic tryptophan protein 1 homolog OS=Mus musculus OX=10090 GN=Pwp1 PE=1 SV=1	Uncharacterized protein OS=Solanum lycopersicum OX=4081 PE=4 SV=1	uncharacterized WD repeat-containing protein C17D11.16 [Solanum lycopersicum]
Soltu.DM.09G007020	28	204	77	5	3	2	3.05073	21.7857	8.34173	0.53502	0.337419	0.255629	3.07548e-08	1.53829e-06	-3.11796	down	[S]	Function unknown	Cellular Component: extracellular region (GO:0005576);; Biological Process: defense response (GO:0006952);; Biological Process: response to biotic stimulus (GO:0009607);;	K13449|3.33346e-113|sot:102577780|(RefSeq) pathogenesis-related protein 1b precursor; K13449 pathogenesis-related protein 1	[S]	Function unknown	Cysteine-rich secretory protein family	Pathogenesis-related leaf protein 4 OS=Solanum lycopersicum OX=4081 PE=2 SV=1	Pathogenesis-related protein 1b OS=Solanum tuberosum OX=4113 GN=pr1b PE=2 SV=1	pathogenesis-related protein 1b precursor [Solanum tuberosum]
Trans_newGene_1916	71	37	36	149	281	184	15.2659	7.57933	7.78818	31.9876	61.5557	40.3237	2.55965e-06	7.54592e-05	1.83888	up	--	--	Cellular Component: plasma membrane (GO:0005886);;	--	--	--	Cysteine-rich TM module stress tolerance	--	--	hypothetical protein CQW23_09028 [Capsicum baccatum]
Soltu.DM.05G006600	41	28	83	159	228	169	2.22678	1.58323	4.27677	7.05421	17.9629	7.63633	0.000118664	0.00199555	1.60308	up	[HC]	--	Molecular Function: oxidoreductase activity (GO:0016491);; Biological Process: oxidation-reduction process (GO:0055114);; Molecular Function: FAD binding (GO:0071949);;	K03380|4.11695e-17|pxb:103942874|(RefSeq) phenol 2-monooxygenase-like; K03380 phenol 2-monooxygenase [EC:1.14.13.7]	[HC]	--	FAD binding domain	Putative polyketide hydroxylase OS=Streptomyces coelicolor (strain ATCC BAA-471 / A3(2) / M145) OX=100226 GN=SCO5321 PE=3 SV=2	Uncharacterized protein OS=Solanum tuberosum OX=4113 GN=102592606 PE=4 SV=1	PREDICTED: putative polyketide hydroxylase isoform X1 [Solanum tuberosum]
Soltu.DM.08G026790	457	478	245	132	117	80	11.9667	12.425	6.44002	3.42428	3.08059	2.06862	8.12166e-07	2.73396e-05	-1.67859	down	[I]	Lipid transport and metabolism	Molecular Function: phospholipase D activity (GO:0004630);; Molecular Function: calcium ion binding (GO:0005509);; Cellular Component: membrane (GO:0016020);; Biological Process: lipid catabolic process (GO:0016042);; Biological Process: phosphatidylcholine metabolic process (GO:0046470);; Molecular Function: N-acylphosphatidylethanolamine-specific phospholipase D activity (GO:0070290);;	K01115|0|sot:102600860|(RefSeq) phospholipase D beta 1-like; K01115 phospholipase D1/2 [EC:3.1.4.4]	[I]	Lipid transport and metabolism	Phospholipase D C terminal;; C2 domain;; Phospholipase D Active site motif;; PLD-like domain	Phospholipase D beta 1 OS=Arabidopsis thaliana OX=3702 GN=PLDBETA1 PE=1 SV=4	Phospholipase D OS=Solanum tuberosum OX=4113 GN=102600860 PE=3 SV=1	PREDICTED: phospholipase D beta 1-like isoform X1 [Solanum tuberosum]
Soltu.DM.12G022340	28	50	26	260	174	181	3.03809	6.01681	4.10358	25.9665	17.6761	18.3175	1.64803e-10	1.28263e-08	2.30352	up	[R]	General function prediction only	Cellular Component: chloroplast envelope (GO:0009941);; Cellular Component: integral component of membrane (GO:0016021);;	K03453|0|sot:102593673|(RefSeq) probable sodium/metabolite cotransporter BASS1, chloroplastic; K03453 bile acid:Na+ symporter, BASS family	[P]	Inorganic ion transport and metabolism	Sodium Bile acid symporter family;; SBF-like CPA transporter family (DUF4137)	Probable sodium/metabolite cotransporter BASS1, chloroplastic OS=Arabidopsis thaliana OX=3702 GN=BASS1 PE=2 SV=1	Uncharacterized protein OS=Solanum tuberosum OX=4113 GN=102593673 PE=4 SV=1	PREDICTED: probable sodium/metabolite cotransporter BASS1, chloroplastic [Solanum tuberosum]
Soltu.DM.06G019390	932	1000	916	2093	2069	2036	563.033	673.635	611.96	1221.36	1259.77	1210.4	1.04713e-16	1.86917e-14	1.10733	up	--	--	Molecular Function: proton transmembrane transporter activity (GO:0015078);; Biological Process: ATP synthesis coupled proton transport (GO:0015986);; Cellular Component: integral component of membrane (GO:0016021);; Cellular Component: proton-transporting ATP synthase complex, coupling factor F(o) (GO:0045263);;	K02109|1.55078e-15|sot:102584964|(RefSeq) ATP synthase subunit b', chloroplastic-like; K02109 F-type H+-transporting ATPase subunit b	--	--	--	--	Uncharacterized protein OS=Solanum lycopersicum OX=4081 PE=3 SV=1	PREDICTED: ATP synthase subunit b', chloroplastic-like [Solanum tuberosum]
Soltu.DM.11G003320	73	110	5	0	2	0	5.79142	8.86611	0.438879	0	0.179097	0	6.94148e-05	0.00129492	-2.38414	down	--	--	--	K18485|9.26822e-87|vvi:100259155|(RefSeq) transcription factor bHLH96; K18485 myogenic factor 6	--	--	Helix-loop-helix DNA-binding domain	Transcription factor bHLH96 OS=Arabidopsis thaliana OX=3702 GN=BHLH96 PE=1 SV=1	Uncharacterized protein OS=Solanum lycopersicum OX=4081 GN=101264779 PE=4 SV=1	transcription factor bHLH96-like [Solanum pennellii]
Soltu.DM.12G027930	12	0	6	226	243	249	1.79006	0	0.921453	32.5114	35.1983	36.3203	1.06563e-16	1.88491e-14	4.07261	up	--	--	--	--	--	--	--	--	Uncharacterized protein OS=Solanum tuberosum OX=4113 GN=102582525 PE=4 SV=1	PREDICTED: putative glycine-rich cell wall structural protein 1 [Solanum tuberosum]
Soltu.DM.05G027280	169	356	326	121	79	37	10.1409	21.1136	19.3485	7.55144	4.81959	2.24319	0.00032052	0.00446091	-1.56091	down	[RTKL]	--	Molecular Function: protein serine/threonine kinase activity (GO:0004674);; Molecular Function: ATP binding (GO:0005524);; Biological Process: protein phosphorylation (GO:0006468);;	K14498|0|spen:107018664|(RefSeq) serine/threonine-protein kinase SAPK7-like; K14498 serine/threonine-protein kinase SRK2 [EC:2.7.11.1]	[T]	Signal transduction mechanisms	Protein kinase domain;; Protein tyrosine kinase	Serine/threonine-protein kinase SAPK7 OS=Oryza sativa subsp. japonica OX=39947 GN=SAPK7 PE=2 SV=2	Uncharacterized protein OS=Solanum tuberosum OX=4113 PE=3 SV=1	serine/threonine-protein kinase SAPK7-like [Solanum pennellii]
Soltu.DM.11G011180	415	343	222	495	845	1622	34.5105	27.965	18.4991	40.8312	69.9302	134.805	0.000723918	0.00865189	1.3842	up	--	--	Cellular Component: integral component of membrane (GO:0016021);; Molecular Function: transmembrane transporter activity (GO:0022857);; Biological Process: transmembrane transport (GO:0055085);;	K01623|7.05897e-58|pda:103722777|(RefSeq) WAT1-related protein At3g18200	--	--	EamA-like transporter family	WAT1-related protein At4g08300 OS=Arabidopsis thaliana OX=3702 GN=At4g08300 PE=2 SV=1	WAT1-related protein OS=Solanum tuberosum OX=4113 GN=102592022 PE=3 SV=1	PREDICTED: WAT1-related protein At4g08300-like [Solanum tuberosum]
Soltu.DM.02G014910	106	60	53	17	9	25	3.59195	2.01085	1.85411	0.604699	0.330585	0.868285	0.000315727	0.0044005	-1.69535	down	--	--	--	K04733|3.63322e-93|sot:107062771|(RefSeq) probable LRR receptor-like serine/threonine-protein kinase At1g53440	--	--	Malectin domain;; Leucine rich repeat;; Leucine Rich repeats (2 copies);; Protein tyrosine kinase;; Protein kinase domain	Probable leucine-rich repeat receptor-like serine/threonine-protein kinase At3g14840 OS=Arabidopsis thaliana OX=3702 GN=LRR-RLK PE=1 SV=1	probable LRR receptor-like serine/threonine-protein kinase At1g07650 isoform X2 OS=Capsicum annuum OX=4072 GN=LOC107859215 PE=4 SV=1	LOW QUALITY PROTEIN: uncharacterized protein LOC101253557 [Solanum lycopersicum]
Soltu.DM.11G002060	778	1407	1000	426	510	427	64.2651	128.661	91.5062	34.6457	55.696	49.7071	1.81697e-05	0.000416896	-1.15852	down	[R]	General function prediction only	Molecular Function: zinc ion binding (GO:0008270);; Molecular Function: oxidoreductase activity (GO:0016491);; Biological Process: oxidation-reduction process (GO:0055114);;	K00083|1.26611e-95|sot:102595339|(RefSeq) 8-hydroxygeraniol dehydrogenase-like; K23232 8-hydroxygeraniol dehydrogenase [EC:1.1.1.324]	[Q]	Secondary metabolites biosynthesis, transport and catabolism	Alcohol dehydrogenase GroES-like domain	Geraniol dehydrogenase 1 OS=Ocimum basilicum OX=39350 GN=GEDH1 PE=1 SV=1	8-hydroxygeraniol dehydrogenase-like OS=Capsicum annuum OX=4072 GN=LOC107850278 PE=3 SV=1	PREDICTED: 8-hydroxygeraniol dehydrogenase-like [Capsicum annuum]
Soltu.DM.04G005350	27	117	55	1	0	0	0.943739	4.03048	1.93631	0.0492787	0	0	3.0354e-10	2.28914e-08	-3.64114	down	--	--	Biological Process: defense response (GO:0006952);; Molecular Function: ADP binding (GO:0043531);;	K13457|8.12787e-130|cit:102617228|(RefSeq) disease resistance protein RPP13-like; K13457 disease resistance protein RPM1	[T]	Signal transduction mechanisms	NB-ARC domain;; Rx N-terminal domain;; AAA domain	Disease resistance protein RPP13 OS=Arabidopsis thaliana OX=3702 GN=RPP13 PE=2 SV=2	Uncharacterized protein OS=Capsicum chinense OX=80379 GN=BC332_12896 PE=3 SV=1	hypothetical protein BC332_12896 [Capsicum chinense]
Trans_newGene_6299	28	25	23	0	0	0	2.31861	2.06192	1.91274	0	0	0	7.80749e-08	3.51644e-06	-3.16259	down	--	--	--	--	--	--	F-box associated	F-box protein At3g08750 OS=Arabidopsis thaliana OX=3702 GN=At3g08750 PE=2 SV=1	--	PREDICTED: F-box protein At3g08750-like [Solanum tuberosum]
Soltu.DM.02G025550	241	409	271	105	138	92	19.9185	33.77	23.165	8.53207	12.2604	8.11487	1.50853e-05	0.000358381	-1.35166	down	[H]	Coenzyme transport and metabolism	Molecular Function: dimethylallyltranstransferase activity (GO:0004161);; Biological Process: isoprenoid biosynthetic process (GO:0008299);;	K13789|0|sot:102580697|(RefSeq) geranylgeranyl pyrophosphate synthase, chloroplastic-like; K13789 geranylgeranyl diphosphate synthase, type II [EC:2.5.1.29]	[H]	Coenzyme transport and metabolism	Polyprenyl synthetase	Geranylgeranyl pyrophosphate synthase, chloroplastic OS=Catharanthus roseus OX=4058 GN=GGPS1 PE=3 SV=1	Uncharacterized protein OS=Solanum tuberosum OX=4113 GN=102580697 PE=3 SV=1	PREDICTED: geranylgeranyl pyrophosphate synthase, chloroplastic-like [Solanum tuberosum]
Soltu.DM.01G037560	184	124	177	419	366	336	6.8904	4.32418	6.47603	15.4936	13.1971	12.1078	5.9794e-06	0.000160029	1.1498	up	[R]	General function prediction only	--	--	--	--	Serine aminopeptidase, S33;; alpha/beta hydrolase fold;; Alpha/beta hydrolase family;; Diacylglycerol acyltransferase;; BAAT / Acyl-CoA thioester hydrolase C terminal	Acyltransferase-like protein At1g54570, chloroplastic OS=Arabidopsis thaliana OX=3702 GN=At1g54570 PE=1 SV=1	Putative acyltransferase-like protein, chloroplastic-like OS=Solanum chacoense OX=4108 PE=4 SV=1	PREDICTED: acyltransferase-like protein At1g54570, chloroplastic [Solanum tuberosum]
Soltu.DM.03G027670	257	237	292	118	126	93	11.0257	11.0438	12.0501	5.31188	5.2695	3.76225	2.79288e-06	8.12273e-05	-1.16814	down	--	--	--	K17964|2.1833e-57|smo:SELMODRAFT_96626|(RefSeq) hypothetical protein; K17964 leucine-rich PPR motif-containing protein, mitochondrial	[R]	General function prediction only	PPR repeat family;; PPR repeat;; PPR repeat;; Pentatricopeptide repeat domain;; Pentacotripeptide-repeat region of PRORP	Pentatricopeptide repeat-containing protein At1g74900, mitochondrial OS=Arabidopsis thaliana OX=3702 GN=OTP43 PE=2 SV=1	Uncharacterized protein OS=Solanum tuberosum OX=4113 GN=102578290 PE=4 SV=1	PREDICTED: pentatricopeptide repeat-containing protein At1g74900, mitochondrial [Solanum tuberosum]
Soltu.DM.04G038030	286	233	179	132	85	91	27.5856	22.3587	16.9167	12.6074	8.51996	9.50844	0.000396557	0.00530296	-1.09591	down	[MG]	--	Molecular Function: catalytic activity (GO:0003824);; Molecular Function: coenzyme binding (GO:0050662);;	K09753|8.32858e-84|smo:SELMODRAFT_450549|(RefSeq) cinnamoyl-CoA reductase; K09753 cinnamoyl-CoA reductase [EC:1.2.1.44]	[V]	Defense mechanisms	NAD dependent epimerase/dehydratase family;; 3-beta hydroxysteroid dehydrogenase/isomerase family;; GDP-mannose 4,6 dehydratase;; NAD(P)H-binding;; Male sterility protein;; NmrA-like family;; Polysaccharide biosynthesis protein;; KR domain	Cinnamoyl-CoA reductase 1 OS=Oryza sativa subsp. japonica OX=39947 GN=CCR1 PE=1 SV=1	Putative cinnamoyl-CoA reductase 2-like OS=Solanum chacoense OX=4108 PE=4 SV=1	PREDICTED: cinnamoyl-CoA reductase 2 [Solanum tuberosum]
Soltu.DM.01G046650	129	63	110	0	0	0	2.72902	1.25597	2.21362	0	0	0	1.94858e-19	4.73919e-17	-4.88962	down	[F]	Nucleotide transport and metabolism	Molecular Function: phosphoribosylformylglycinamidine synthase activity (GO:0004642);; Biological Process: 'de novo' IMP biosynthetic process (GO:0006189);;	K01952|0|sot:102600024|(RefSeq) probable phosphoribosylformylglycinamidine synthase, chloroplastic/mitochondrial; K01952 phosphoribosylformylglycinamidine synthase [EC:6.3.5.3]	[F]	Nucleotide transport and metabolism	CobB/CobQ-like glutamine amidotransferase domain;; AIR synthase related protein, C-terminal domain	Probable phosphoribosylformylglycinamidine synthase, chloroplastic/mitochondrial OS=Arabidopsis thaliana OX=3702 GN=At1g74260 PE=2 SV=3	Uncharacterized protein OS=Solanum tuberosum OX=4113 PE=4 SV=1	PREDICTED: LOW QUALITY PROTEIN: probable phosphoribosylformylglycinamidine synthase, chloroplastic/mitochondrial [Solanum tuberosum]
Soltu.DM.04G010780	17	14	24	65	60	63	1.05764	0.82779	1.24216	3.66138	3.10024	3.61495	7.92716e-05	0.00144896	1.55173	up	--	--	--	--	--	--	SANTA (SANT Associated)	Protein EMBRYO DEFECTIVE 1674 OS=Arabidopsis thaliana OX=3702 GN=EMB1674 PE=2 SV=1	Uncharacterized protein OS=Solanum lycopersicum OX=4081 GN=104646676 PE=4 SV=1	uncharacterized protein LOC107016169 [Solanum pennellii]
Soltu.DM.01G017190	603	372	567	1152	1167	1471	39.8981	27.9063	52.4454	128.666	119.868	117.741	1.81162e-06	5.63079e-05	1.23318	up	--	--	Molecular Function: SNAP receptor activity (GO:0005484);; Cellular Component: intracellular (GO:0005622);; Biological Process: intracellular protein transport (GO:0006886);; Cellular Component: membrane (GO:0016020);; Biological Process: vesicle-mediated transport (GO:0016192);; Biological Process: membrane fusion (GO:0061025);;	K08486|8.62261e-26|sot:102589318|(RefSeq) syntaxin-132-like; K08486 syntaxin 1B/2/3	--	--	--	--	Uncharacterized protein OS=Solanum tuberosum OX=4113 PE=4 SV=1	PREDICTED: syntaxin-132-like isoform X1 [Solanum tuberosum]
Soltu.DM.03G012010	22	74	32	182	291	349	1.98049	6.35285	2.80803	14.574	22.8864	27.7716	3.31974e-07	1.26651e-05	2.24887	up	[R]	General function prediction only	Molecular Function: GTP binding (GO:0005525);; Cellular Component: Golgi apparatus (GO:0005794);; Cellular Component: cytosol (GO:0005829);; Biological Process: retrograde vesicle-mediated transport, Golgi to endoplasmic reticulum (GO:0006890);; Biological Process: intra-Golgi vesicle-mediated transport (GO:0006891);; Biological Process: small GTPase mediated signal transduction (GO:0007264);; Bi…	K07893|3.36305e-149|spen:107014400|(RefSeq) ras-related protein RABH1e; K07893 Ras-related protein Rab-6A	[U]	Intracellular trafficking, secretion, and vesicular transport	Ras family;; Ras of Complex, Roc, domain of DAPkinase;; ADP-ribosylation factor family;; Signal recognition particle receptor beta subunit;; Gtr1/RagA G protein conserved region;; 50S ribosome-binding GTPase	Ras-related protein RABH1e OS=Arabidopsis thaliana OX=3702 GN=RABH1E PE=2 SV=1	Putative ras-related protein RABH1e-like OS=Solanum chacoense OX=4108 PE=4 SV=1	PREDICTED: ras-related protein RABH1e [Solanum tuberosum]
Soltu.DM.12G024820	457	371	224	1870	1123	1123	16.3032	13.7157	8.05091	59.9769	35.2628	34.6934	3.95761e-08	1.92508e-06	1.80641	up	--	--	--	K13420|6.98807e-32|eus:EUTSA_v10000746mg|(RefSeq) hypothetical protein; K13420 LRR receptor-like serine/threonine-protein kinase FLS2 [EC:2.7.11.1]	--	--	Leucine rich repeat;; Leucine Rich repeats (2 copies)	Leucine-rich repeat extensin-like protein 4 OS=Arabidopsis thaliana OX=3702 GN=LRX4 PE=1 SV=1	Uncharacterized protein OS=Solanum tuberosum OX=4113 GN=102585705 PE=4 SV=1	PREDICTED: leucine-rich repeat extensin-like protein 4 [Solanum tuberosum]
Soltu.DM.07G022400	192	375	237	136	88	82	9.85964	18.6011	12.2026	5.89404	4.84524	4.77107	0.000338003	0.00463789	-1.26168	down	[G]	Carbohydrate transport and metabolism	Molecular Function: hydrolase activity, hydrolyzing O-glycosyl compounds (GO:0004553);; Cellular Component: cell wall (GO:0005618);; Biological Process: xyloglucan metabolic process (GO:0010411);; Molecular Function: xyloglucan:xyloglucosyl transferase activity (GO:0016762);; Biological Process: cell wall biogenesis (GO:0042546);; Cellular Component: apoplast (GO:0048046);; Biological Process: ce…	K08235|0|sot:102605859|(RefSeq) xyloglucan endotransglucosylase/hydrolase protein 15-like; K08235 xyloglucan:xyloglucosyl transferase [EC:2.4.1.207]	--	--	Glycosyl hydrolases family 16;; Xyloglucan endo-transglycosylase (XET) C-terminus;; Glycosyl hydrolases family 16	Xyloglucan endotransglucosylase/hydrolase protein 15 OS=Arabidopsis thaliana OX=3702 GN=XTH15 PE=1 SV=1	Xyloglucan endotransglucosylase/hydrolase OS=Solanum tuberosum OX=4113 GN=102606196 PE=3 SV=1	PREDICTED: xyloglucan endotransglucosylase/hydrolase protein 15-like [Solanum tuberosum]
Soltu.DM.09G020700	0	0	0	10	22	17	0	0	0	3.27009	7.3982	5.72119	5.9559e-05	0.00114737	2.4061	up	--	--	Cellular Component: integral component of membrane (GO:0016021);;	--	--	--	Protein BYPASS1-related	Protein BPS1, chloroplastic OS=Arabidopsis thaliana OX=3702 GN=BPS1 PE=2 SV=1	Uncharacterized protein OS=Solanum tuberosum OX=4113 PE=4 SV=1	PREDICTED: protein BPS1, chloroplastic-like [Solanum tuberosum]
Soltu.DM.01G042510	38	27	42	1	0	0	4.42964	3.11977	4.7295	0.202815	0.0118883	1.00151e-44	2.62542e-09	1.70276e-07	-3.40794	down	--	--	--	--	--	--	Protein of unknown function (DUF679)	Protein DMP3 OS=Arabidopsis thaliana OX=3702 GN=DMP3 PE=2 SV=1	Putative ovule protein (Fragment) OS=Solanum chacoense OX=4108 PE=4 SV=1	PREDICTED: uncharacterized protein LOC102592013 [Solanum tuberosum]
Soltu.DM.09G018470	19	28	28	0	0	0	3.40927	4.73653	4.76333	0	0	0	1.67218e-07	6.86406e-06	-3.0914	down	--	--	Molecular Function: DNA binding (GO:0003677);; Cellular Component: nucleus (GO:0005634);; Biological Process: regulation of transcription, DNA-templated (GO:0006355);; Molecular Function: protein dimerization activity (GO:0046983);;	K12412|3.80489e-15|cic:CICLE_v10024340mg|(RefSeq) hypothetical protein; K12412 pheromone receptor transcription factor	[K]	Transcription	SRF-type transcription factor (DNA-binding and dimerisation domain)	Agamous-like MADS-box protein AGL29 OS=Arabidopsis thaliana OX=3702 GN=AGL29 PE=2 SV=1	Uncharacterized protein OS=Solanum tuberosum OX=4113 GN=107061147 PE=4 SV=1	PREDICTED: agamous-like MADS-box protein AGL29 [Solanum tuberosum]
Soltu.DM.06G027660	682	325	278	65	12	49	32.4723	15.7348	13.4431	3.43499	0.623681	2.47603	6.30853e-08	2.92101e-06	-2.63596	down	--	--	--	K20279|2.83646e-45|gmx:100818069|(RefSeq) type IV inositol polyphosphate 5-phosphatase 9; K20279 synaptojanin [EC:3.1.3.36]	[U]	Intracellular trafficking, secretion, and vesicular transport	--	Type IV inositol polyphosphate 5-phosphatase 9 OS=Arabidopsis thaliana OX=3702 GN=IP5P9 PE=1 SV=1	type IV inositol polyphosphate 5-phosphatase 9-like OS=Capsicum annuum OX=4072 GN=LOC107875830 PE=4 SV=1	PREDICTED: type IV inositol polyphosphate 5-phosphatase 9-like [Solanum tuberosum]
Soltu.DM.05G009330	130	116	95	200	258	271	5.23041	4.65373	3.8146	8.05249	10.4386	11.0931	8.77444e-05	0.00157522	1.04064	up	[RTKL]	--	Molecular Function: protein serine/threonine kinase activity (GO:0004674);; Molecular Function: ATP binding (GO:0005524);; Cellular Component: plasma membrane (GO:0005886);; Cellular Component: plasmodesma (GO:0009506);; Cellular Component: integral component of membrane (GO:0016021);; Biological Process: protein autophosphorylation (GO:0046777);;	K04733|7.68683e-79|gra:105771952|(RefSeq) G-type lectin S-receptor-like serine/threonine-protein kinase At1g11300	--	--	Protein kinase domain;; Protein tyrosine kinase;; Salt stress response/antifungal;; Protein tyrosine kinase	Cysteine-rich receptor-like protein kinase 2 OS=Arabidopsis thaliana OX=3702 GN=CRK2 PE=1 SV=1	Uncharacterized protein OS=Solanum tuberosum OX=4113 GN=102580099 PE=4 SV=1	PREDICTED: cysteine-rich receptor-like protein kinase 2 [Solanum tuberosum]
Soltu.DM.06G033490	1650	2181	1510	885	929	768	133.071	183.505	128.119	75.5779	82.9123	66.2721	2.19835e-06	6.61102e-05	-1.01376	down	[J]	Translation, ribosomal structure and biogenesis	Molecular Function: structural constituent of ribosome (GO:0003735);; Cellular Component: ribosome (GO:0005840);; Biological Process: translation (GO:0006412);;	K02995|1.31458e-125|sot:102590439|(RefSeq) 40S ribosomal protein S8; K02995 small subunit ribosomal protein S8e	[J]	Translation, ribosomal structure and biogenesis	Ribosomal protein S8e	40S ribosomal protein S8 OS=Zea mays OX=4577 GN=RPS8 PE=2 SV=2	40S ribosomal protein S8 OS=Solanum chacoense OX=4108 PE=3 SV=1	PREDICTED: 40S ribosomal protein S8 [Solanum tuberosum]
Soltu.DM.10G016620	304	631	719	177	200	176	23.4069	48.9573	56.8124	14.3352	16.6317	13.8502	2.38466e-05	0.000528454	-1.44201	down	--	--	Molecular Function: calcium ion binding (GO:0005509);; Cellular Component: chloroplast thylakoid membrane (GO:0009535);; Cellular Component: photosystem II oxygen evolving complex (GO:0009654);; Biological Process: photosynthesis (GO:0015979);; Cellular Component: extrinsic component of membrane (GO:0019898);;	K02717|9.50073e-120|sot:102601327|(RefSeq) photosynthetic NDH subunit of lumenal location 1, chloroplastic; K02717 photosystem II oxygen-evolving enhancer protein 2	--	--	PsbP	Photosynthetic NDH subunit of lumenal location 1, chloroplastic OS=Arabidopsis thaliana OX=3702 GN=PNSL1 PE=1 SV=2	Uncharacterized protein OS=Solanum tuberosum OX=4113 GN=102601327 PE=4 SV=1	PREDICTED: photosynthetic NDH subunit of lumenal location 1, chloroplastic [Solanum tuberosum]
Soltu.DM.02G033190	16	23	28	95	149	122	0.317726	0.359237	0.392949	1.23878	2.45459	2.60198	6.39539e-09	3.67065e-07	2.17624	up	[R]	General function prediction only	--	K15271|0|sot:102581133|(RefSeq) ATP-dependent DNA helicase MER3 homolog; K15271 ATP-dependent DNA helicase HFM1/MER3 [EC:3.6.4.12]	[A]	RNA processing and modification	Sec63 Brl domain;; DEAD/DEAH box helicase;; Type III restriction enzyme, res subunit;; Helicase conserved C-terminal domain	DExH-box ATP-dependent RNA helicase DExH17 OS=Arabidopsis thaliana OX=3702 GN=MER3 PE=2 SV=1	DExH-box ATP-dependent RNA helicase DExH17 isoform X1 OS=Capsicum annuum OX=4072 GN=LOC107860668 PE=4 SV=1	PREDICTED: ATP-dependent DNA helicase MER3 homolog [Solanum tuberosum]
Soltu.DM.11G020720	271	328	363	125	127	104	20.9023	24.3498	27.4428	9.29774	9.50294	7.934	1.65633e-08	8.87801e-07	-1.37402	down	--	--	Cellular Component: integral component of membrane (GO:0016021);;	K14794|1.06354e-82|aly:ARALYDRAFT_321151|(RefSeq) hypothetical protein; K14794 ribosomal RNA-processing protein 12	--	--	Nodulin-like	Protein NUCLEAR FUSION DEFECTIVE 4 OS=Arabidopsis thaliana OX=3702 GN=NFD4 PE=3 SV=1	Uncharacterized protein OS=Solanum tuberosum OX=4113 GN=102602726 PE=4 SV=1	PREDICTED: protein NUCLEAR FUSION DEFECTIVE 4 [Solanum tuberosum]
Soltu.DM.06G000560	26	14	56	0	1	0	2.11448	1.42108	4.08298	0	0.128414	0	2.55047e-06	7.53026e-05	-2.79531	down	--	--	--	--	--	--	--	--	Uncharacterized protein OS=Solanum tuberosum OX=4113 PE=4 SV=1	uncharacterized protein LOC112091089 [Morus notabilis]
Soltu.DM.06G005790	0	0	0	79	121	126	0	0	0	4.33838	8.00063	13.047	3.88482e-22	1.25978e-19	5.13344	up	--	--	--	--	--	--	--	--	Uncharacterized protein OS=Solanum tuberosum OX=4113 PE=4 SV=1	--
Trans_newGene_5232	90	157	106	37	48	26	14.5577	25.6092	16.7472	5.48088	7.00014	3.88626	0.000111793	0.00190279	-1.47663	down	--	--	--	--	--	--	--	--	--	uncharacterized protein LOC114074504 [Solanum pennellii]
Soltu.DM.09G017120	1604	1597	1418	737	740	754	117.246	117.492	105.275	52.863	54.1002	54.1917	1.1964e-12	1.30777e-10	-1.03421	down	[CR]	--	Molecular Function: zinc ion binding (GO:0008270);; Molecular Function: oxidoreductase activity (GO:0016491);; Biological Process: oxidation-reduction process (GO:0055114);;	K18980|4.1092e-36|gmx:100810816|(RefSeq) NADPH-dependent alkenal/one oxidoreductase, chloroplastic; K18980 2-methylene-furan-3-one reductase [EC:1.3.1.105]	[CR]	--	Zinc-binding dehydrogenase;; Zinc-binding dehydrogenase;; Alcohol dehydrogenase GroES-like domain	Chloroplast envelope quinone oxidoreductase homolog OS=Arabidopsis thaliana OX=3702 GN=CEQORH PE=1 SV=1	Putative ripening regulated protein-like OS=Solanum chacoense OX=4108 PE=4 SV=1	ripening regulated protein-like [Solanum tuberosum]
Soltu.DM.08G025840	293	167	120	550	868	793	15.2852	8.97854	6.66063	29.1851	46.4781	41.4323	9.47488e-07	3.14595e-05	1.7443	up	[Q]	Secondary metabolites biosynthesis, transport and catabolism	Molecular Function: copper ion binding (GO:0005507);; Molecular Function: primary amine oxidase activity (GO:0008131);; Biological Process: amine metabolic process (GO:0009308);; Molecular Function: quinone binding (GO:0048038);; Biological Process: oxidation-reduction process (GO:0055114);;	K00276|0|sot:102591556|(RefSeq) primary amine oxidase-like; K00276 primary-amine oxidase [EC:1.4.3.21]	[Q]	Secondary metabolites biosynthesis, transport and catabolism	Copper amine oxidase, enzyme domain;; Copper amine oxidase, N3 domain;; Copper amine oxidase, N2 domain	Primary amine oxidase OS=Arabidopsis thaliana OX=3702 GN=At1g62810 PE=2 SV=1	Amine oxidase OS=Solanum tuberosum OX=4113 GN=102591556 PE=3 SV=1	PREDICTED: primary amine oxidase-like [Solanum tuberosum]
Soltu.DM.12G027810	53	45	92	14	16	17	11.2862	9.75643	19.4734	2.8657	3.3241	3.60216	0.000130039	0.00215151	-1.68813	down	--	--	--	--	--	--	--	--	Uncharacterized protein OS=Solanum tuberosum OX=4113 GN=102584514 PE=4 SV=1	PREDICTED: uncharacterized protein LOC102584514 [Solanum tuberosum]
Soltu.DM.04G002080	0	0	0	32	35	32	1.58572e-06	8.72246e-10	7.87174e-07	1.73106	1.30992	1.20724	7.38311e-10	5.24282e-08	3.5603	up	--	--	Cellular Component: chromosome (GO:0005694);;	--	--	--	--	--	Uncharacterized protein OS=Solanum tuberosum OX=4113 PE=4 SV=1	PREDICTED: HMG-Y-related protein A-like [Solanum tuberosum]
Soltu.DM.05G010140	0	0	0	152	146	118	0	0	0	4.28513	8.15792	6.55786	8.5691e-28	4.3876e-25	5.59108	up	--	--	--	--	--	--	--	--	Putative ovule protein OS=Solanum chacoense OX=4108 PE=4 SV=1	--
Soltu.DM.07G017200	6	4	7	24	54	39	0.350045	0.302653	0.44924	1.32913	3.08089	2.08527	5.12509e-05	0.00101237	2.08008	up	[RTKL]	--	Molecular Function: protein serine/threonine kinase activity (GO:0004674);; Molecular Function: ATP binding (GO:0005524);; Biological Process: protein phosphorylation (GO:0006468);;	K11228|3.59477e-65|egu:105044694|(RefSeq) mitogen-activated protein kinase kinase kinase ANP1-like	[T]	Signal transduction mechanisms	Protein kinase domain;; Protein tyrosine kinase	Mitogen-activated protein kinase kinase kinase 18 OS=Arabidopsis thaliana OX=3702 GN=MAPKKK18 PE=1 SV=1	Uncharacterized protein OS=Solanum tuberosum OX=4113 GN=102581507 PE=3 SV=1	PREDICTED: mitogen-activated protein kinase kinase kinase A-like [Solanum tuberosum]
Soltu.DM.06G024870	1	0	0	24	18	24	0.14958	0	0	2.48388	1.87988	2.492	3.04559e-06	8.75304e-05	2.75391	up	[R]	General function prediction only	--	K01537|3.01978e-48|jcu:105638585|(RefSeq) calcium-transporting ATPase 2, plasma membrane-type isoform X1; K01537 P-type Ca2+ transporter type 2C [EC:7.2.2.10]	[R]	General function prediction only	C2 domain	Protein C2-DOMAIN ABA-RELATED 4 OS=Arabidopsis thaliana OX=3702 GN=CAR4 PE=1 SV=1	Uncharacterized protein OS=Solanum tuberosum OX=4113 GN=102587901 PE=4 SV=1	PREDICTED: protein C2-DOMAIN ABA-RELATED 4-like [Solanum tuberosum]
Soltu.DM.06G002540	96	124	114	397	234	194	15.9047	20.6031	18.711	64.1092	38.7357	32.2541	0.000380446	0.00510714	1.19024	up	--	--	--	--	--	--	--	Uncharacterized protein At5g48480 OS=Arabidopsis thaliana OX=3702 GN=At5g48480 PE=1 SV=1	Uncharacterized protein OS=Solanum tuberosum OX=4113 GN=102585354 PE=4 SV=1	PREDICTED: uncharacterized protein At5g48480 [Solanum tuberosum]
Soltu.DM.05G021870	522	712	657	1297	2686	1784	23.9883	32.0222	27.9228	59.5352	133.004	89.6858	8.73483e-07	2.92519e-05	1.4975	up	[I]	Lipid transport and metabolism	Molecular Function: inositol-3-phosphate synthase activity (GO:0004512);; Cellular Component: cytoplasm (GO:0005737);; Biological Process: inositol biosynthetic process (GO:0006021);; Biological Process: phospholipid biosynthetic process (GO:0008654);;	K01858|0|sot:102577590|(RefSeq) inositol-3-phosphate synthase; K01858 myo-inositol-1-phosphate synthase [EC:5.5.1.4]	[I]	Lipid transport and metabolism	Myo-inositol-1-phosphate synthase;; Myo-inositol-1-phosphate synthase	Inositol-3-phosphate synthase OS=Nicotiana tabacum OX=4097 PE=2 SV=1	Putative inositol-3-phosphate synthase-like OS=Solanum chacoense OX=4108 PE=4 SV=1	PREDICTED: inositol-3-phosphate synthase [Solanum tuberosum]
Soltu.DM.04G031260	29	35	46	3	7	5	4.33219	6.96937	6.46702	0.501029	0.812849	0.9977	2.12382e-05	0.000476623	-2.16421	down	--	--	Cellular Component: transcription factor TFIID complex (GO:0005669);; Biological Process: transcription initiation from RNA polymerase II promoter (GO:0006367);;	K03132|2.80136e-124|sot:102594176|(RefSeq) transcription initiation factor TFIID subunit 7-like; K03132 transcription initiation factor TFIID subunit 7	[K]	Transcription	TAFII55 protein conserved region	Transcription initiation factor TFIID subunit 7 OS=Arabidopsis thaliana OX=3702 GN=TAF7 PE=1 SV=1	Uncharacterized protein OS=Solanum tuberosum OX=4113 PE=2 SV=1	uncharacterized protein LOC102594176 [Solanum tuberosum]
Soltu.DM.07G015450	157	151	109	0	0	4	11.4561	9.97027	7.95485	0	0	0.364247	1.53464e-21	4.73959e-19	-4.75898	down	[G]	Carbohydrate transport and metabolism	Molecular Function: magnesium ion binding (GO:0000287);; Molecular Function: phosphoglucomutase activity (GO:0004614);; Cellular Component: cytoplasm (GO:0005737);; Biological Process: glucose metabolic process (GO:0006006);;	K01835|0|sot:102593173|(RefSeq) phosphoglucomutase, cytoplasmic-like; K01835 phosphoglucomutase [EC:5.4.2.2]	[G]	Carbohydrate transport and metabolism	Phosphoglucomutase/phosphomannomutase, alpha/beta/alpha domain III;; Phosphoglucomutase/phosphomannomutase, C-terminal domain	Phosphoglucomutase, cytoplasmic OS=Solanum tuberosum OX=4113 GN=PGM1 PE=2 SV=1	Putative phosphoglucomutase, cytoplasmic-like OS=Solanum chacoense OX=4108 PE=3 SV=1	PREDICTED: phosphoglucomutase, cytoplasmic-like isoform X2 [Solanum tuberosum]
Soltu.DM.10G022790	1468	1085	643	511	381	365	67.6906	50.1758	31.464	25.5274	18.0258	17.2854	0.000133789	0.00220912	-1.23839	down	[M]	Cell wall/membrane/envelope biogenesis	--	K06119|0|sot:102582787|(RefSeq) sulfoquinovosyl transferase SQD2-like; K06119 sulfoquinovosyltransferase [EC:2.4.1.-]	[MOI]	--	Glycosyl transferases group 1;; Glycosyl transferases group 1;; Glycosyltransferase Family 4;; Glycosyl transferase 4-like domain;; Glycosyl transferases group 1;; Glycosyl transferase 4-like	Sulfoquinovosyl transferase SQD2 OS=Arabidopsis thaliana OX=3702 GN=SQD2 PE=1 SV=1	Uncharacterized protein OS=Solanum lycopersicum OX=4081 GN=101249508 PE=4 SV=1	PREDICTED: sulfoquinovosyl transferase SQD2-like [Solanum tuberosum]
Trans_newGene_6336	16	27	33	0	0	0	1.32286	2.23028	2.72366	0	0	0	4.00348e-07	1.49226e-05	-3.0069	down	--	--	--	K17604|1.83381e-42|rcu:107260768|(RefSeq) uncharacterized protein LOC107260768 isoform X1; K17604 zinc finger SWIM domain-containing protein 3	--	--	MuDR family transposase;; MULE transposase domain	--	--	PREDICTED: uncharacterized protein LOC107061795 [Solanum tuberosum]
Soltu.DM.09G012750	34	84	167	0	3	0	1.31619	3.68783	6.41122	0	0.256536	0	1.78907e-09	1.20867e-07	-3.48283	down	--	--	--	K10896|9.08322e-18|spen:107005155|(RefSeq) uncharacterized LOC107005155; K10896 fanconi anemia group M protein	[R]	General function prediction only	--	DEAD-box ATP-dependent RNA helicase FANCM OS=Arabidopsis thaliana OX=3702 GN=FANCM PE=2 SV=1	ATP-dependent DNA helicase mph1 isoform X3 OS=Capsicum annuum OX=4072 GN=LOC107867972 PE=4 SV=1	PREDICTED: ATP-dependent DNA helicase mph1 isoform X3 [Capsicum annuum]
Soltu.DM.04G029230	853	474	680	354	301	293	29.8199	16.4788	25.6257	14.0782	12.2264	11.7879	0.000185546	0.00288351	-1.02378	down	--	--	--	--	--	--	--	--	Uncharacterized protein OS=Solanum tuberosum OX=4113 GN=102600834 PE=4 SV=1	PREDICTED: kinesin-related protein 4-like [Solanum tuberosum]
Soltu.DM.08G015940	72	71	109	0	0	0	1.98222	1.91533	2.99495	0.00155798	0	0.000259608	1.08911e-18	2.35454e-16	-4.78208	down	--	--	Biological Process: defense response (GO:0006952);; Molecular Function: ADP binding (GO:0043531);;	K13459|0|sot:102599763|(RefSeq) probable disease resistance protein At4g27220; K13459 disease resistance protein RPS2	[T]	Signal transduction mechanisms	NB-ARC domain;; Leucine rich repeat;; Leucine Rich repeats (2 copies)	Probable disease resistance protein At4g27220 OS=Arabidopsis thaliana OX=3702 GN=At4g27220 PE=2 SV=1	Uncharacterized protein OS=Solanum tuberosum OX=4113 GN=102599763 PE=3 SV=1	PREDICTED: probable disease resistance protein At4g27220 [Solanum tuberosum]
Soltu.DM.01G023720	261	156	209	426	501	460	8.83928	5.39806	7.69471	15.6213	19.3038	16.9825	2.89169e-05	0.00062406	1.09009	up	--	--	Cellular Component: chloroplast (GO:0009507);;	--	[S]	Function unknown	BSD domain	BSD domain-containing protein 1 OS=Danio rerio OX=7955 GN=bsdc1 PE=1 SV=1	Uncharacterized protein OS=Solanum tuberosum OX=4113 GN=102605460 PE=4 SV=1	PREDICTED: BSD domain-containing protein 1-like [Solanum tuberosum]
Soltu.DM.01G050750	1988	2280	1338	9462	8522	7935	247.675	291.853	168.882	1136.16	1029.5	949.188	9.07009e-19	2.00542e-16	2.11784	up	[O]	Posttranslational modification, protein turnover, chaperones	Biological Process: protein peptidyl-prolyl isomerization (GO:0000413);; Molecular Function: peptidyl-prolyl cis-trans isomerase activity (GO:0003755);; Cellular Component: cytoplasm (GO:0005737);; Biological Process: protein folding (GO:0006457);; Molecular Function: peptide binding (GO:0042277);;	K01802|2.75554e-105|sly:100736432|(RefSeq) peptidyl-prolyl cis-trans isomerase; K01802 peptidylprolyl isomerase [EC:5.2.1.8]	[O]	Posttranslational modification, protein turnover, chaperones	Cyclophilin type peptidyl-prolyl cis-trans isomerase/CLD	Peptidyl-prolyl cis-trans isomerase OS=Solanum lycopersicum OX=4081 GN=CYP PE=2 SV=1	Peptidyl-prolyl cis-trans isomerase OS=Solanum tuberosum OX=4113 GN=102586427 PE=2 SV=1	peptidyl-prolyl cis-trans isomerase-like [Solanum tuberosum]
Soltu.DM.01G006580	33	16	30	0	1	0	3.76444	1.59387	2.97859	0	0.0876156	0	1.08701e-06	3.57262e-05	-2.872	down	--	--	--	--	[R]	General function prediction only	Leucine rich repeat N-terminal domain	--	Uncharacterized protein OS=Solanum tuberosum OX=4113 PE=4 SV=1	PREDICTED: receptor-like protein 12 isoform X4 [Solanum tuberosum]
Soltu.DM.03G031780	117	157	143	66	20	26	17.4844	21.7789	9.695	7.94661	0.955631	2.66094	0.000321942	0.00447751	-1.59002	down	--	--	Molecular Function: electron transfer activity (GO:0009055);;	--	--	--	Plastocyanin-like domain	Lamin-like protein OS=Arabidopsis thaliana OX=3702 GN=At5g15350 PE=2 SV=1	Putative lamin-like protein-like OS=Solanum chacoense OX=4108 PE=4 SV=1	PREDICTED: lamin-like protein [Solanum tuberosum]
Soltu.DM.02G034010	241	238	287	77	103	105	6.77076	6.47714	8.06124	2.1424	2.98875	3.00094	1.77772e-07	7.25138e-06	-1.3564	down	--	--	--	K06670|0|sot:102599094|(RefSeq) sister chromatid cohesion 1 protein 2; K06670 cohesin complex subunit SCC1	[D]	Cell cycle control, cell division, chromosome partitioning	N terminus of Rad21 / Rec8 like protein;; Conserved region of Rad21 / Rec8 like protein	Sister chromatid cohesion 1 protein 2 OS=Arabidopsis thaliana OX=3702 GN=SYN2 PE=2 SV=2	Putative ovule protein OS=Solanum chacoense OX=4108 PE=4 SV=1	PREDICTED: sister chromatid cohesion 1 protein 2 isoform X2 [Solanum tuberosum]
Soltu.DM.04G023740	85	75	78	0	4	0	5.08544	4.62708	4.72702	0	0.328136	0	1.04619e-13	1.29654e-11	-3.93987	down	--	--	--	K10592|4.82848e-06|pda:103710828|(RefSeq) E3 ubiquitin-protein ligase UPL2-like isoform X1; K10592 E3 ubiquitin-protein ligase HUWE1 [EC:2.3.2.26]	--	--	--	--	--	--
Soltu.DM.11G009050	1	0	0	30	20	45	0.248652	0	0	5.76579	3.80958	8.60935	1.15269e-07	4.9619e-06	3.09654	up	--	--	Molecular Function: zinc ion binding (GO:0008270);; Cellular Component: integral component of membrane (GO:0016021);;	K19040|4.08923e-148|spen:107004122|(RefSeq) RING-H2 finger protein ATL78-like; K19040 E3 ubiquitin-protein ligase ATL10/75/76/77/78 [EC:2.3.2.27]	[O]	Posttranslational modification, protein turnover, chaperones	Ring finger domain;; RING-like zinc finger;; Zinc finger, C3HC4 type (RING finger);; RING-H2 zinc finger domain;; Zinc finger, C3HC4 type (RING finger);; Anaphase-promoting complex subunit 11 RING-H2 finger	RING-H2 finger protein ATL78 OS=Arabidopsis thaliana OX=3702 GN=ATL78 PE=2 SV=1	Uncharacterized protein OS=Solanum tuberosum OX=4113 PE=4 SV=1	RING-H2 finger protein ATL78-like [Solanum pennellii]
Soltu.DM.12G005830	419	558	491	229	206	172	15.9863	21.2791	19.7146	8.85472	8.12254	6.68233	9.75842e-08	4.30543e-06	-1.22649	down	[GC]	--	Biological Process: metabolic process (GO:0008152);; Molecular Function: transferase activity, transferring hexosyl groups (GO:0016758);;	K18822|1.19726e-137|vra:106777686|(RefSeq) soyasapogenol B glucuronide galactosyltransferase-like; K18822 soyasapogenol B glucuronide galactosyltransferase [EC:2.4.1.272]	[GC]	--	UDP-glucoronosyl and UDP-glucosyl transferase	Scopoletin glucosyltransferase OS=Nicotiana tabacum OX=4097 GN=TOGT1 PE=1 SV=1	Glycosyltransferase OS=Solanum tuberosum OX=4113 GN=102581928 PE=3 SV=1	PREDICTED: scopoletin glucosyltransferase-like [Solanum tuberosum]
Soltu.DM.03G006040	800	1073	670	227	395	250	54.5931	73.6426	46.2369	15.2768	26.8632	16.9738	2.0942e-06	6.35677e-05	-1.43669	down	[EM]	--	Molecular Function: 4-hydroxy-tetrahydrodipicolinate synthase (GO:0008840);; Biological Process: lysine biosynthetic process via diaminopimelate (GO:0009089);; Cellular Component: chloroplast (GO:0009507);; Biological Process: diaminopimelate biosynthetic process (GO:0019877);;	K01714|0|sot:102581931|(RefSeq) 4-hydroxy-tetrahydrodipicolinate synthase, chloroplastic-like; K01714 4-hydroxy-tetrahydrodipicolinate synthase [EC:4.3.3.7]	--	--	Dihydrodipicolinate synthetase family	4-hydroxy-tetrahydrodipicolinate synthase, chloroplastic OS=Nicotiana tabacum OX=4097 GN=DHPS1 PE=2 SV=1	Uncharacterized protein OS=Solanum tuberosum OX=4113 GN=102581931 PE=3 SV=1	PREDICTED: 4-hydroxy-tetrahydrodipicolinate synthase, chloroplastic-like [Solanum tuberosum]
Soltu.DM.12G003280	16	21	26	100	141	124	1.32886	1.62516	1.67964	5.2555	8.21142	6.54172	2.37338e-10	1.81094e-08	2.27688	up	[S]	Function unknown	--	K19613|4.84787e-17|mdm:103401420|(RefSeq) disease resistance protein RPS6-like; K19613 leucine-rich repeat protein SHOC2	--	--	Leucine rich repeat;; Leucine Rich repeats (2 copies)	TMV resistance protein N OS=Nicotiana glutinosa OX=35889 GN=N PE=1 SV=1	Putative ovule protein (Fragment) OS=Solanum chacoense OX=4108 PE=4 SV=1	PREDICTED: probable disease resistance protein RPP1 [Solanum tuberosum]
Soltu.DM.04G020680	140	294	215	48	7	17	9.21603	19.1413	14.4026	3.20856	0.505028	1.16369	2.1578e-06	6.49913e-05	-2.4097	down	[Q]	Secondary metabolites biosynthesis, transport and catabolism	Molecular Function: monooxygenase activity (GO:0004497);; Molecular Function: iron ion binding (GO:0005506);; Cellular Component: integral component of membrane (GO:0016021);; Molecular Function: oxidoreductase activity, acting on paired donors, with incorporation or reduction of molecular oxygen (GO:0016705);; Molecular Function: heme binding (GO:0020037);; Biological Process: oxidation-reductio…	K15472|0|sot:102603857|(RefSeq) premnaspirodiene oxygenase; K15472 premnaspirodiene oxygenase [EC:1.14.14.151]	[Q]	Secondary metabolites biosynthesis, transport and catabolism	Cytochrome P450	Premnaspirodiene oxygenase OS=Hyoscyamus muticus OX=35626 GN=CYP71D55 PE=1 SV=1	Uncharacterized protein OS=Solanum tuberosum OX=4113 PE=3 SV=1	PREDICTED: premnaspirodiene oxygenase-like [Solanum tuberosum]
Trans_newGene_5300	32	25	66	0	3	2	0.851619	0.664575	1.71119	0	0.0824799	0.0599506	1.68077e-06	5.30029e-05	-2.74418	down	--	--	--	K03549|1.14448e-123|bvg:104884951|(RefSeq) potassium transporter 1; K03549 KUP system potassium uptake protein	[R]	General function prediction only	Integrase core domain;; gag-polypeptide of LTR copia-type;; GAG-pre-integrase domain;; gag-polypeptide of LTR copia-type;; Retrotransposon gag protein;; Reverse transcriptase (RNA-dependent DNA polymerase)	Retrovirus-related Pol polyprotein from transposon RE2 OS=Arabidopsis thaliana OX=3702 GN=RE2 PE=4 SV=1	--	PREDICTED: uncharacterized protein LOC107773685 [Nicotiana tabacum]
Soltu.DM.06G026950	324	135	237	466	807	641	19.9913	8.67904	14.9023	29.6137	52.027	40.9857	0.000243981	0.00361825	1.31452	up	--	--	--	K00517|1.67681e-130|eus:EUTSA_v10010463mg|(RefSeq) hypothetical protein	[K]	Transcription	BTB/POZ domain;; TAZ zinc finger	BTB/POZ and TAZ domain-containing protein 2 OS=Arabidopsis thaliana OX=3702 GN=BT2 PE=1 SV=1	Uncharacterized protein OS=Solanum tuberosum OX=4113 PE=4 SV=1	PREDICTED: BTB/POZ and TAZ domain-containing protein 1-like [Solanum tuberosum]
Soltu.DM.01G004730	124	133	175	8	21	44	17.0936	15.0824	21.2369	0.509389	1.30529	3.89423	2.59695e-05	0.000568379	-2.032	down	[RTKL]	--	Molecular Function: protein serine/threonine kinase activity (GO:0004674);; Molecular Function: ATP binding (GO:0005524);; Biological Process: protein phosphorylation (GO:0006468);; Cellular Component: integral component of membrane (GO:0016021);;	K04733|2.45405e-140|mdm:103410249|(RefSeq) rust resistance kinase Lr10-like	[T]	Signal transduction mechanisms	Protein kinase domain;; Protein tyrosine kinase;; Wall-associated receptor kinase galacturonan-binding	Rust resistance kinase Lr10 OS=Triticum aestivum OX=4565 GN=LRK10 PE=2 SV=1	Uncharacterized protein OS=Solanum lycopersicum OX=4081 PE=4 SV=1	PREDICTED: probable receptor-like protein kinase At1g67000 [Solanum tuberosum]
Soltu.DM.05G025570	247	69	53	17	21	19	30.4462	9.40752	7.6483	2.83574	2.21338	2.71613	8.44873e-05	0.00152776	-2.02233	down	--	--	--	--	--	--	Protein of unknown function (DUF640)	Protein LIGHT-DEPENDENT SHORT HYPOCOTYLS 1 OS=Arabidopsis thaliana OX=3702 GN=LSH1 PE=1 SV=1	Uncharacterized protein OS=Solanum tuberosum OX=4113 GN=102588665 PE=4 SV=1	PREDICTED: protein LIGHT-DEPENDENT SHORT HYPOCOTYLS 1 [Solanum tuberosum]
Soltu.DM.08G007170	0	0	2	30	32	33	0	0	0.216293	1.79041	1.92636	2.39629	1.27936e-07	5.43504e-06	3.03634	up	--	--	--	--	--	--	--	--	Uncharacterized protein OS=Solanum tuberosum OX=4113 PE=4 SV=1	PREDICTED: uncharacterized protein LOC107060539 [Solanum tuberosum]
Soltu.DM.08G000640	39	56	61	17	6	15	1.46325	2.00862	2.22548	0.675914	0.230196	0.544399	0.000544517	0.00686628	-1.63848	down	[L]	Replication, recombination and repair	Cellular Component: condensed nuclear chromosome (GO:0000794);; Molecular Function: ATP binding (GO:0005524);; Biological Process: synapsis (GO:0007129);; Cellular Component: plasmodesma (GO:0009506);; Biological Process: meiotic mismatch repair involved in reciprocal meiotic recombination (GO:0010777);; Molecular Function: mismatched DNA binding (GO:0030983);; Cellular Component: germ cell nucle…	K08740|0|sot:102599967|(RefSeq) DNA mismatch repair protein MSH4; K08740 DNA mismatch repair protein MSH4	[L]	Replication, recombination and repair	MutS domain V;; MutS domain III;; MutS family domain IV	DNA mismatch repair protein MSH4 OS=Arabidopsis thaliana OX=3702 GN=MSH4 PE=2 SV=1	Uncharacterized protein OS=Solanum lycopersicum OX=4081 GN=101263336 PE=4 SV=1	PREDICTED: DNA mismatch repair protein MSH4 [Solanum tuberosum]
Soltu.DM.04G008820	237	150	184	483	669	841	25.1503	16.4617	21.6946	55.4179	81.9017	97.5598	2.12041e-08	1.10608e-06	1.68273	up	[O]	Posttranslational modification, protein turnover, chaperones	Cellular Component: peroxisomal matrix (GO:0005782);; Biological Process: protein folding (GO:0006457);;	K13993|5.3951e-100|sot:102594103|(RefSeq) 15.7 kDa heat shock protein, peroxisomal; K13993 HSP20 family protein	[O]	Posttranslational modification, protein turnover, chaperones	Hsp20/alpha crystallin family;; HSP20-like domain found in ArsA	15.7 kDa heat shock protein, peroxisomal OS=Arabidopsis thaliana OX=3702 GN=HSP15.7 PE=2 SV=1	Uncharacterized protein OS=Solanum tuberosum OX=4113 GN=102594103 PE=3 SV=1	PREDICTED: 15.7 kDa heat shock protein, peroxisomal [Solanum tuberosum]
Soltu.DM.09G004240	4086	2849	3008	1074	1087	916	53.6133	36.9178	41.1681	15.5628	16.0409	13.6619	1.77156e-14	2.34485e-12	-1.63711	down	[L]	Replication, recombination and repair	Molecular Function: catalytic activity (GO:0003824);; Biological Process: base-excision repair (GO:0006284);; Molecular Function: 4 iron, 4 sulfur cluster binding (GO:0051539);;	K10773|1.02149e-14|cme:CYME_CMD139C|(RefSeq) similar to endonuclease III; K10773 endonuclease III [EC:4.2.99.18]	--	--	RRM in Demeter;; Permuted single zf-CXXC unit	Protein ROS1A OS=Oryza sativa subsp. japonica OX=39947 GN=ROS1A PE=1 SV=2	Uncharacterized protein OS=Solanum tuberosum OX=4113 PE=4 SV=1	PREDICTED: protein ROS1-like [Solanum tuberosum]
Soltu.DM.07G000460	201	368	208	56	52	111	25.5791	47.8203	27.6484	9.47156	7.5698	18.2046	5.35375e-05	0.00104797	-1.59686	down	--	--	Biological Process: defense response (GO:0006952);; Biological Process: response to biotic stimulus (GO:0009607);;	--	--	--	Pathogenesis-related protein Bet v I family	S-norcoclaurine synthase 2 OS=Papaver somniferum OX=3469 GN=NCS2 PE=1 SV=1	Uncharacterized protein OS=Solanum tuberosum OX=4113 GN=102593760 PE=4 SV=1	PREDICTED: S-norcoclaurine synthase 2-like [Solanum tuberosum]
Soltu.DM.03G027150	99	838	287	75	32	55	4.01951	34.3562	11.8017	3.16053	1.20697	2.36706	5.00464e-05	0.000991601	-2.13729	down	--	--	Molecular Function: transporter activity (GO:0005215);; Biological Process: transport (GO:0006810);; Cellular Component: integral component of membrane (GO:0016021);;	K14638|0|sot:102581856|(RefSeq) protein NRT1/ PTR FAMILY 4.6-like	[E]	Amino acid transport and metabolism	POT family	Protein NRT1/ PTR FAMILY 4.6 OS=Arabidopsis thaliana OX=3702 GN=NPF4.6 PE=1 SV=1	Uncharacterized protein OS=Solanum tuberosum OX=4113 GN=102581856 PE=4 SV=1	PREDICTED: protein NRT1/ PTR FAMILY 4.6-like isoform X2 [Solanum tuberosum]
Soltu.DM.07G003890	8	0	2	125	45	40	1.07424	0	0.303178	13.9949	4.77231	4.33746	1.87415e-05	0.000426994	2.5003	up	[V]	Defense mechanisms	Biological Process: drug transmembrane transport (GO:0006855);; Molecular Function: xenobiotic transmembrane transporter activity (GO:0015238);; Molecular Function: antiporter activity (GO:0015297);; Cellular Component: integral component of membrane (GO:0016021);;	K03327|0|sot:102585484|(RefSeq) protein DETOXIFICATION 32-like; K03327 multidrug resistance protein, MATE family	[R]	General function prediction only	MatE	Protein DETOXIFICATION 29 OS=Arabidopsis thaliana OX=3702 GN=DTX29 PE=1 SV=1	Protein DETOXIFICATION (Fragment) OS=Solanum chacoense OX=4108 PE=3 SV=1	PREDICTED: protein DETOXIFICATION 32-like [Solanum tuberosum]
Soltu.DM.11G018550	780	788	694	328	258	227	27.3951	27.3367	24.6894	11.9075	9.62307	8.36618	3.47816e-11	3.07612e-09	-1.42798	down	--	--	--	K03108|0|sly:101255954|(RefSeq) signal recognition particle subunit SRP72; K03108 signal recognition particle subunit SRP72	[U]	Intracellular trafficking, secretion, and vesicular transport	SRP72 RNA-binding domain;; Putative TPR-like repeat;; Anaphase-promoting complex, cyclosome, subunit 3;; Tetratricopeptide repeat;; Tetratricopeptide repeat;; Tetratricopeptide repeat;; Tetratricopeptide repeat	Signal recognition particle subunit SRP72 OS=Homo sapiens OX=9606 GN=SRP72 PE=1 SV=3	Signal recognition particle subunit SRP72 OS=Solanum lycopersicum OX=4081 GN=101255954 PE=3 SV=1	signal recognition particle subunit SRP72 [Solanum lycopersicum]
Trans_newGene_6297	111	176	145	0	0	2	8.65898	12.3528	10.2083	0	0	0.143808	3.27732e-25	1.38623e-22	-5.18831	down	--	--	--	K17913|1.28988e-40|thj:104820078|(RefSeq) carotenoid cleavage dioxygenase 8, chloroplastic; K17913 carlactone synthase / all-trans-10'-apo-beta-carotenal 13,14-cleaving dioxygenase [EC:1.13.11.70]	--	--	Transposase family tnp2;; Domain of unknown function (DUF4218);; Plant transposase (Ptta/En/Spm family)	--	--	uncharacterized protein LOC110655968 [Hevea brasiliensis]
Soltu.DM.04G013130	0	0	2	81	39	69	0	0	0.465274	4.70313	1.54786	2.47926	4.15244e-12	4.10122e-10	3.83962	up	--	--	Biological Process: defense response (GO:0006952);; Molecular Function: ADP binding (GO:0043531);;	K13457|1.7291e-145|cit:102617228|(RefSeq) disease resistance protein RPP13-like; K13457 disease resistance protein RPM1	[T]	Signal transduction mechanisms	NB-ARC domain;; Rx N-terminal domain	Disease resistance protein RPP13 OS=Arabidopsis thaliana OX=3702 GN=RPP13 PE=2 SV=2	Uncharacterized protein OS=Solanum tuberosum OX=4113 PE=4 SV=1	EDNR2GH7 protein [Solanum x edinense]
Soltu.DM.09G024360	2240	1868	2449	4390	5347	6052	88.0948	77.4057	101.66	179.098	220.491	246.202	9.63775e-09	5.40408e-07	1.2256	up	--	--	Biological Process: gene silencing by RNA (GO:0031047);;	--	--	--	XS domain	Protein SUPPRESSOR OF GENE SILENCING 3 homolog OS=Oryza sativa subsp. japonica OX=39947 GN=SGS3 PE=3 SV=1	Uncharacterized protein OS=Solanum tuberosum OX=4113 GN=102579696 PE=4 SV=1	PREDICTED: uncharacterized protein LOC102579696 [Solanum tuberosum]
Soltu.DM.11G014850	6	27	23	145	235	220	0.240724	1.30111	0.941694	6.0429	9.2925	8.25958	4.86389e-10	3.54445e-08	2.81654	up	--	--	--	K05310|8.207e-58|sot:102578451|(RefSeq) GPI ethanolamine phosphate transferase 2; K05310 ethanolaminephosphotransferase [EC:2.7.-.-]	--	--	--	--	Putative GPI ethanolamine phosphate transferase 2-like OS=Solanum chacoense OX=4108 PE=4 SV=1	PREDICTED: GPI ethanolamine phosphate transferase 2 isoform X2 [Solanum tuberosum]
Soltu.DM.02G027710	41	58	62	17	9	8	1.95536	2.45025	2.74635	0.777038	0.418853	0.38993	6.00883e-05	0.00115527	-1.83941	down	--	--	--	K15095|7.83323e-11|bdi:100839967|(RefSeq) (+)-neomenthol dehydrogenase; K15095 (+)-neomenthol dehydrogenase [EC:1.1.1.208]	--	--	BTB/POZ domain;; NPH3 family	BTB/POZ domain-containing protein At3g49900 OS=Arabidopsis thaliana OX=3702 GN=At3g49900 PE=3 SV=1	Uncharacterized protein OS=Solanum tuberosum OX=4113 GN=102594963 PE=3 SV=1	PREDICTED: BTB/POZ domain-containing protein At3g49900 [Solanum tuberosum]
Soltu.DM.12G008770	17	0	2	53	70	163	3.46902	0.168206	0.528607	10.979	14.1985	33.421	0.000758109	0.00897234	2.00838	up	--	--	--	--	--	--	--	--	Uncharacterized protein OS=Solanum tuberosum OX=4113 GN=102588314 PE=4 SV=1	PREDICTED: uncharacterized protein LOC102588314 [Solanum tuberosum]
Soltu.DM.01G049720	30	16	5	157	197	221	8.33326	4.20776	1.42912	44.2821	54.794	61.6631	1.37498e-09	9.48688e-08	2.82781	up	--	--	Molecular Function: DNA-binding transcription factor activity (GO:0003700);; Biological Process: regulation of transcription, DNA-templated (GO:0006355);; Molecular Function: sequence-specific DNA binding (GO:0043565);;	K14432|6.82933e-06|mus:103973799|(RefSeq) ABSCISIC ACID-INSENSITIVE 5-like protein 2; K14432 ABA responsive element binding factor	--	--	bZIP transcription factor;; Basic region leucine zipper	bZIP transcription factor 44 OS=Arabidopsis thaliana OX=3702 GN=BZIP44 PE=1 SV=1	Uncharacterized protein OS=Solanum tuberosum OX=4113 GN=102591302 PE=4 SV=1	PREDICTED: bZIP transcription factor 53-like [Solanum tuberosum]
Soltu.DM.03G028070	73	50	75	23	23	23	6.41711	4.59402	7.02306	2.13096	2.24137	2.15497	0.00036871	0.00495783	-1.34988	down	--	--	--	--	--	--	--	--	Uncharacterized protein OS=Solanum tuberosum OX=4113 GN=102590628 PE=4 SV=1	PREDICTED: uncharacterized protein LOC102590628 [Solanum tuberosum]
Soltu.DM.06G023460	17	12	52	111	116	150	2.2141	2.57433	7.9055	11.6072	15.0355	17.4196	0.00030356	0.0042553	1.7514	up	[I]	Lipid transport and metabolism	Molecular Function: phosphogluconate dehydrogenase (decarboxylating) activity (GO:0004616);; Cellular Component: chloroplast stroma (GO:0009570);; Cellular Component: integral component of membrane (GO:0016021);; Molecular Function: glyoxylate reductase (NADP) activity (GO:0030267);; Molecular Function: flavin adenine dinucleotide binding (GO:0050660);; Molecular Function: NAD binding (GO:0051287…	K18121|2.10857e-22|sot:102584035|(RefSeq) glyoxylate/succinic semialdehyde reductase 2, chloroplastic; K18121 glyoxylate/succinic semialdehyde reductase [EC:1.1.1.79 1.1.1.-]	[R]	General function prediction only	NAD binding domain of 6-phosphogluconate dehydrogenase	Glyoxylate/succinic semialdehyde reductase 2, chloroplastic OS=Arabidopsis thaliana OX=3702 GN=GLYR2 PE=1 SV=1	Uncharacterized protein OS=Solanum tuberosum OX=4113 PE=4 SV=1	PREDICTED: uncharacterized protein LOC102586186 isoform X6 [Solanum tuberosum]
Trans_newGene_6308	75	73	62	0	0	0	8.69667	8.44502	7.35696	0	0	0	9.60147e-18	1.88703e-15	-4.65348	down	--	--	Cellular Component: integral component of membrane (GO:0016021);;	--	--	--	--	F-box protein At5g03970 OS=Arabidopsis thaliana OX=3702 GN=At5g03970 PE=2 SV=1	--	PREDICTED: F-box protein At5g03970-like [Solanum tuberosum]
Soltu.DM.01G034820	266	400	331	106	93	41	7.457	10.6882	9.53599	2.991	2.62437	1.27015	8.07778e-07	2.72713e-05	-1.83433	down	--	--	--	--	--	--	Lipase (class 3)	Phospholipase A1 PLIP1, chloroplastic OS=Arabidopsis thaliana OX=3702 GN=PLIP1 PE=1 SV=1	Uncharacterized protein OS=Solanum tuberosum OX=4113 PE=4 SV=1	PREDICTED: uncharacterized protein LOC102605002 [Solanum tuberosum]
Soltu.DM.11G008590	931	953	822	327	418	382	44.3488	44.9536	43.1147	18.1099	24.3788	21.2858	1.10761e-10	9.07868e-09	-1.23032	down	--	--	--	--	--	--	Domain of unknown function (DUF4602)	--	Uncharacterized protein OS=Solanum tuberosum OX=4113 GN=102591135 PE=4 SV=1	PREDICTED: uncharacterized protein LOC102591135 [Solanum tuberosum]
Trans_newGene_1981	108	120	264	39	50	48	6.31937	6.1154	13.9239	2.4155	2.56075	2.86971	0.000107536	0.00185235	-1.59467	down	--	--	--	K07466|2.24442e-31|spen:107016626|(RefSeq) replication protein A 70 kDa DNA-binding subunit B-like; K07466 replication factor A1	--	--	--	--	--	PREDICTED: uncharacterized protein LOC102579080 [Solanum tuberosum]
Soltu.DM.03G036230	14	32	20	88	88	73	2.80188	5.95981	3.71482	15.1036	14.9997	12.6401	3.45424e-05	0.000726584	1.66547	up	--	--	Cellular Component: endoplasmic reticulum (GO:0005783);; Cellular Component: integral component of membrane (GO:0016021);; Biological Process: vesicle-mediated transport (GO:0016192);;	K20359|2.01404e-101|sot:102592193|(RefSeq) PRA1 family protein F3-like; K20359 PRA1 family protein 1	[U]	Intracellular trafficking, secretion, and vesicular transport	PRA1 family protein	PRA1 family protein F2 OS=Arabidopsis thaliana OX=3702 GN=PRA1F2 PE=1 SV=1	PRA1 family protein OS=Solanum tuberosum OX=4113 GN=102592193 PE=3 SV=1	PREDICTED: PRA1 family protein F3-like [Solanum tuberosum]
Soltu.DM.10G005980	419	354	258	746	994	1235	36.0261	24.8945	21.3945	42.8437	55.2807	61.4666	4.99637e-07	1.80696e-05	1.43836	up	[M]	Cell wall/membrane/envelope biogenesis	--	K16052|0|spen:107002246|(RefSeq) mechanosensitive ion channel protein 1, mitochondrial-like; K22047 mechanosensitive ion channel protein 1/2/3	--	--	Mechanosensitive ion channel	Mechanosensitive ion channel protein 1, mitochondrial OS=Arabidopsis thaliana OX=3702 GN=MSL1 PE=2 SV=1	Uncharacterized protein OS=Solanum lycopersicum OX=4081 GN=101256526 PE=4 SV=1	PREDICTED: mechanosensitive ion channel protein 1, mitochondrial-like [Solanum tuberosum]
Soltu.DM.02G001930	189	135	316	0	0	3	29.78	17.316	35.572	0	0	0.512842	3.25048e-24	1.3176e-21	-5.19403	down	--	--	--	--	[S]	Function unknown	Olfactory receptor 4-like	--	Uncharacterized protein OS=Solanum lycopersicum OX=4081 GN=101260977 PE=4 SV=1	PREDICTED: protein odr-4 homolog [Solanum tuberosum]
Soltu.DM.07G015110	31	32	38	102	90	111	6.67984	13.3498	10.5685	22.6411	33.5328	26.3775	4.54052e-06	0.000124605	1.46189	up	--	--	Cellular Component: integral component of membrane (GO:0016021);;	K13456|4.1239e-11|atr:18425922|(RefSeq) RPM1-interacting protein 4; K13456 RPM1-interacting protein 4	--	--	Cleavage site for pathogenic type III effector avirulence factor Avr	Protein NOI4 OS=Arabidopsis thaliana OX=3702 GN=NOI4 PE=1 SV=1	Uncharacterized protein OS=Solanum tuberosum OX=4113 GN=102601187 PE=4 SV=1	PREDICTED: RPM1-interacting protein 4 [Solanum tuberosum]
Soltu.DM.10G016690	49	134	41	7	18	16	5.22547	8.42616	5.15817	0.258736	2.00566	1.7504	0.000454306	0.00594447	-1.82037	down	--	--	Biological Process: defense response (GO:0006952);; Molecular Function: ADP binding (GO:0043531);;	K19613|5.81461e-44|sot:102589061|(RefSeq) putative disease resistance protein RGA4	--	--	--	--	Uncharacterized protein OS=Solanum tuberosum OX=4113 PE=4 SV=1	uncharacterized protein LOC114074287 [Solanum pennellii]
Soltu.DM.02G009200	167	68	124	315	388	728	23.1925	8.72266	15.5852	37.6024	34.0603	72.0758	2.21927e-05	0.00049462	1.72879	up	--	--	--	--	--	--	--	--	Uncharacterized protein OS=Solanum tuberosum OX=4113 GN=102601369 PE=4 SV=1	PREDICTED: uncharacterized protein LOC102601369 [Solanum tuberosum]
Soltu.DM.12G028340	278	269	173	108	115	90	50.845	56.2214	39.0358	20.676	17.2425	18.0107	0.00010956	0.00187321	-1.12538	down	--	--	Biological Process: protein transport (GO:0015031);; Cellular Component: integral component of membrane (GO:0016021);;	K19995|0|sot:102604300|(RefSeq) secretory carrier-associated membrane protein 1-like; K19995 secretory carrier-associated membrane protein	[U]	Intracellular trafficking, secretion, and vesicular transport	SCAMP family	Secretory carrier-associated membrane protein 1 OS=Oryza sativa subsp. japonica OX=39947 GN=SCAMP1 PE=2 SV=1	Secretory carrier-associated membrane protein OS=Solanum tuberosum OX=4113 GN=102604300 PE=3 SV=1	PREDICTED: secretory carrier-associated membrane protein 1-like [Solanum tuberosum]
Soltu.DM.12G029060	46	41	33	148	198	247	6.8252	6.15923	5.08315	22.1163	30.1533	37.5021	1.30835e-10	1.05193e-08	2.11576	up	--	--	--	--	--	--	--	--	Uncharacterized protein OS=Solanum tuberosum OX=4113 PE=4 SV=1	uncharacterized protein LOC107005684 [Solanum pennellii]
Trans_newGene_4682	0	0	0	178	75	41	0	0	0	142.488	60.9045	33.8834	1.29182e-13	1.59082e-11	4.23752	up	--	--	--	--	--	--	--	--	--	Casein kinase I isoform delta [Capsicum chinense]
Soltu.DM.02G004030	80	36	61	558	693	863	2.17379	0.823387	2.596	17.837	25.0355	27.6997	1.14131e-22	4.27046e-20	3.27183	up	--	--	--	K14638|5.83147e-40|mdm:103416631|(RefSeq) protein SUPPRESSOR OF npr1-1, CONSTITUTIVE 1-like	--	--	TIR domain;; TIR domain;; MTH538 TIR-like domain (DUF1863)	TMV resistance protein N OS=Nicotiana glutinosa OX=35889 GN=N PE=1 SV=1	Uncharacterized protein OS=Solanum tuberosum OX=4113 PE=4 SV=1	TMV resistance protein N-like [Solanum pennellii]
Soltu.DM.05G008480	109	101	34	815	406	669	3.43364	3.2842	1.18399	27.2715	13.7579	21.7702	1.12793e-09	7.86601e-08	2.53658	up	--	--	Cellular Component: cell wall (GO:0005618);; Biological Process: fruit ripening (GO:0009835);; Cellular Component: apoplast (GO:0048046);; Biological Process: cell wall organization (GO:0071555);;	K06699|1.32984e-24|smo:SELMODRAFT_440226|(RefSeq) hypothetical protein; K06699 proteasome activator subunit 4	--	--	BURP domain	Polygalacturonase non-catalytic subunit AroGP3 OS=Solanum lycopersicum OX=4081 GN=GP3 PE=3 SV=1	Uncharacterized protein OS=Solanum tuberosum OX=4113 GN=102602358 PE=4 SV=1	PREDICTED: polygalacturonase non-catalytic subunit AroGP2-like [Solanum tuberosum]
Soltu.DM.10G024570	355	693	351	244	182	168	19.7186	37.9918	19.5851	13.0768	9.85381	9.30939	0.000830792	0.00966989	-1.12826	down	[Q]	Secondary metabolites biosynthesis, transport and catabolism	Molecular Function: iron ion binding (GO:0005506);; Cellular Component: chloroplast envelope (GO:0009941);; Molecular Function: zeinoxanthin epsilon hydroxylase activity (GO:0009974);; Biological Process: carotenoid biosynthetic process (GO:0016117);; Molecular Function: heme binding (GO:0020037);; Biological Process: oxidation-reduction process (GO:0055114);;	K09837|0|sot:102591274|(RefSeq) carotene epsilon-monooxygenase, chloroplastic; K09837 carotenoid epsilon hydroxylase [EC:1.14.14.158]	[QI]	--	Cytochrome P450;; Cytochrome P450	Carotene epsilon-monooxygenase, chloroplastic OS=Arabidopsis thaliana OX=3702 GN=CYP97C1 PE=1 SV=1	Uncharacterized protein OS=Solanum tuberosum OX=4113 GN=102591274 PE=4 SV=1	PREDICTED: carotene epsilon-monooxygenase, chloroplastic [Solanum tuberosum]
Soltu.DM.12G028160	18	47	14	112	87	143	1.16705	2.65752	0.79595	5.95653	5.08775	8.39841	0.000189434	0.00293224	1.72736	up	--	--	Biological Process: defense response (GO:0006952);; Molecular Function: ADP binding (GO:0043531);;	K13457|1.9745e-56|sind:105161218|(RefSeq) putative late blight resistance protein homolog R1B-14; K13457 disease resistance protein RPM1	[T]	Signal transduction mechanisms	NB-ARC domain	Putative late blight resistance protein homolog R1B-12 OS=Solanum demissum OX=50514 GN=R1B-12 PE=3 SV=2	Putative late blight resistance protein-like r1b-16 OS=Nicotiana attenuata OX=49451 GN=R1B-16_5 PE=3 SV=1	putative late blight resistance protein -like r1b-16 [Nicotiana attenuata]
Soltu.DM.02G015020	130	183	196	62	57	61	4.58312	6.77382	6.70092	2.46468	2.30448	2.30878	2.20861e-06	6.63164e-05	-1.40285	down	--	--	--	K04733|4.34377e-65|cit:107175398|(RefSeq) probable LRR receptor-like serine/threonine-protein kinase At1g53440	--	--	Malectin domain;; Leucine Rich repeats (2 copies);; Leucine rich repeat;; Protein tyrosine kinase;; Leucine Rich Repeat	Probable LRR receptor-like serine/threonine-protein kinase RFK1 OS=Arabidopsis thaliana OX=3702 GN=RKF1 PE=1 SV=1	Putative LRR receptor-like serine/threonine-protein kinase RFK1 OS=Capsicum baccatum OX=33114 GN=CQW23_04326 PE=4 SV=1	PREDICTED: probable LRR receptor-like serine/threonine-protein kinase RFK1 isoform X1 [Solanum tuberosum]
Soltu.DM.03G031880	31	18	26	61	76	81	4.20363	2.74186	4.01745	8.69152	10.9315	10.6613	0.000355827	0.00483473	1.36215	up	--	--	Cellular Component: endoplasmic reticulum membrane (GO:0005789);; Biological Process: GPI anchor biosynthetic process (GO:0006506);; Cellular Component: integral component of membrane (GO:0016021);;	K05287|1.21328e-149|sot:102589397|(RefSeq) phosphatidylinositol-glycan biosynthesis class F protein; K05287 phosphatidylinositol glycan, class F	[MO]	--	GPI biosynthesis protein family Pig-F	Phosphatidylinositol-glycan biosynthesis class F protein OS=Mus musculus OX=10090 GN=Pigf PE=1 SV=1	Uncharacterized protein OS=Solanum tuberosum OX=4113 GN=102589397 PE=4 SV=1	PREDICTED: phosphatidylinositol-glycan biosynthesis class F protein [Solanum tuberosum]
Trans_newGene_4615	18	46	65	4	2	0	1.56247	4.32653	5.25373	0.52676	0.202048	0.000122624	1.19316e-05	0.000292016	-2.54451	down	--	--	Cellular Component: membrane (GO:0016020);;	--	--	--	--	--	--	hypothetical protein SDM1_44t00011 [Solanum demissum]
Trans_newGene_2051	14	9	26	0	0	0	1.06931	0.707467	2.01472	0	0	0	0.00012312	0.00205627	-2.30047	down	--	--	--	K03013|5.83714e-25|cit:102620712|(RefSeq) DNA-directed RNA polymerase V subunit 5C-like isoform X1; K03013 DNA-directed RNA polymerases I, II, and III subunit RPABC1	--	--	Transposase family tnp2;; Transposase-associated domain	--	--	PREDICTED: uncharacterized protein LOC104087636 [Nicotiana tomentosiformis]
Soltu.DM.07G012130	340	244	531	743	1507	1249	13.6807	9.66681	21.5716	29.4698	61.5758	50.7562	4.19618e-05	0.00086267	1.48086	up	[T]	Signal transduction mechanisms	Molecular Function: protein serine/threonine phosphatase activity (GO:0004722);; Biological Process: protein dephosphorylation (GO:0006470);; Molecular Function: metal ion binding (GO:0046872);;	K14497|0|sot:102591856|(RefSeq) probable protein phosphatase 2C 50; K14497 protein phosphatase 2C [EC:3.1.3.16]	[T]	Signal transduction mechanisms	Protein phosphatase 2C;; Protein phosphatase 2C	Probable protein phosphatase 2C 6 OS=Oryza sativa subsp. japonica OX=39947 GN=PP2C06 PE=1 SV=1	Uncharacterized protein OS=Solanum tuberosum OX=4113 GN=102591856 PE=3 SV=1	PREDICTED: probable protein phosphatase 2C 50 isoform X2 [Solanum tuberosum]
Trans_newGene_3081	27	21	7	0	0	0	5.50599	4.25134	1.47343	0	0	0	9.69641e-05	0.0017012	-2.33553	down	--	--	--	--	--	--	--	RNA-binding protein 1 OS=Medicago truncatula OX=3880 GN=RBP1 PE=2 SV=1	--	PREDICTED: RNA-binding protein 2-like [Capsicum annuum]
Soltu.DM.09G007730	0	0	0	12	15	10	0	0	0	2.09656	2.48627	1.74389	0.000350401	0.00477323	2.13882	up	--	--	Biological Process: defense response (GO:0006952);; Biological Process: response to biotic stimulus (GO:0009607);;	--	--	--	Pathogenesis-related protein Bet v I family	MLP-like protein 31 OS=Arabidopsis thaliana OX=3702 GN=MLP31 PE=2 SV=2	Uncharacterized protein OS=Solanum tuberosum OX=4113 GN=102605731 PE=4 SV=1	PREDICTED: MLP-like protein 28 [Solanum tuberosum]
Soltu.DM.04G011140	53	176	111	20	33	29	4.039	13.1793	8.65019	1.56346	2.57405	2.23442	0.000263521	0.00382636	-1.67892	down	--	--	Molecular Function: UDP-glycosyltransferase activity (GO:0008194);; Biological Process: flavonoid biosynthetic process (GO:0009813);; Molecular Function: transferase activity, transferring hexosyl groups (GO:0016758);; Cellular Component: intracellular membrane-bounded organelle (GO:0043231);; Biological Process: flavonoid glucuronidation (GO:0052696);;	K13495|0|sly:101263304|(RefSeq) zeatin O-glucosyltransferase; K13495 cis-zeatin O-glucosyltransferase [EC:2.4.1.215]	[GC]	--	UDP-glucoronosyl and UDP-glucosyl transferase	Zeatin O-glucosyltransferase OS=Phaseolus lunatus OX=3884 GN=ZOG1 PE=2 SV=1	Glycosyltransferase OS=Solanum lycopersicum OX=4081 PE=3 SV=1	zeatin O-glucosyltransferase [Solanum lycopersicum]
Soltu.DM.07G027830	354	621	949	168	99	63	13.1449	23.7369	36.1182	6.29736	3.75074	2.39614	2.2766e-07	9.02156e-06	-2.17989	down	--	--	Molecular Function: catalytic activity (GO:0003824);;	K06617|0|sot:102598709|(RefSeq) probable galactinol--sucrose galactosyltransferase 1; K06617 raffinose synthase [EC:2.4.1.82]	--	--	Raffinose synthase or seed imbibition protein Sip1	Probable galactinol--sucrose galactosyltransferase 1 OS=Arabidopsis thaliana OX=3702 GN=RFS1 PE=2 SV=1	Uncharacterized protein OS=Solanum tuberosum OX=4113 GN=102598709 PE=4 SV=1	PREDICTED: probable galactinol--sucrose galactosyltransferase 1 [Solanum tuberosum]
Soltu.DM.12G023520	497	245	517	1022	1534	1731	27.505	13.0036	27.5268	54.4502	79.3046	89.7124	2.36207e-06	7.02735e-05	1.60961	up	[E]	Amino acid transport and metabolism	Molecular Function: transporter activity (GO:0005215);; Biological Process: transport (GO:0006810);; Cellular Component: integral component of membrane (GO:0016021);;	K14638|0|sot:102580089|(RefSeq) protein NRT1/ PTR FAMILY 6.4-like	[E]	Amino acid transport and metabolism	POT family	Protein NRT1/ PTR FAMILY 6.4 OS=Arabidopsis thaliana OX=3702 GN=NPF6.4 PE=1 SV=1	Uncharacterized protein OS=Solanum tuberosum OX=4113 GN=102580089 PE=4 SV=1	PREDICTED: protein NRT1/ PTR FAMILY 6.4-like [Solanum tuberosum]
Soltu.DM.07G026820	0	0	0	56	3	18	0	0	0	13.5638	0.783123	4.51991	0.000819339	0.00956321	1.98302	up	--	--	--	K02605|2.28924e-09|smo:SELMODRAFT_418877|(RefSeq) hypothetical protein; K02605 origin recognition complex subunit 3	--	--	Probable lipid transfer;; Protease inhibitor/seed storage/LTP family	Putative lipid-transfer protein DIR1 OS=Arabidopsis thaliana OX=3702 GN=DIR1 PE=1 SV=1	Uncharacterized protein OS=Solanum tuberosum OX=4113 PE=4 SV=1	putative lipid-transfer protein DIR1 [Solanum pennellii]
Soltu.DM.07G017100	22	22	19	1	0	0	2.91588	2.79861	2.57529	0.145327	0	0	4.37761e-06	0.000120816	-2.71256	down	[R]	General function prediction only	--	K12606|0|spen:107024700|(RefSeq) cell differentiation protein rcd1-like; K12606 CCR4-NOT transcription complex subunit 9	[R]	General function prediction only	Cell differentiation family, Rcd1-like	CCR4-NOT transcription complex subunit 9 OS=Xenopus tropicalis OX=8364 GN=cnot9 PE=2 SV=1	Uncharacterized protein OS=Solanum lycopersicum OX=4081 PE=4 SV=1	cell differentiation protein rcd1-like [Solanum pennellii]
Soltu.DM.10G005200	42	46	59	0	0	1	2.07795	2.34184	3.00629	0	0	0.0548867	2.20207e-12	2.29121e-10	-3.89731	down	--	--	--	--	--	--	--	--	Uncharacterized protein OS=Trifolium pratense OX=57577 GN=L195_g012964 PE=4 SV=1	hypothetical protein L195_g012964 [Trifolium pratense]
Trans_newGene_2035	26	15	74	0	0	0	1.45705	0.884993	6.08308	0	0	0	5.70365e-07	2.0068e-05	-2.98276	down	--	--	--	K05909|6.43499e-21|adu:107484722|(RefSeq) laccase-17-like; K05909 laccase [EC:1.10.3.2]	--	--	--	--	--	uncharacterized protein LOC101245682 [Solanum lycopersicum]
Soltu.DM.11G002700	396	140	382	736	1119	1180	69.5678	23.1322	65.1909	127.904	193.503	209.876	8.72072e-05	0.0015682	1.51941	up	[U]	Intracellular trafficking, secretion, and vesicular transport	Cellular Component: integral component of membrane (GO:0016021);;	K17279|1.49635e-95|sot:102596665|(RefSeq) HVA22-like protein e; K17279 receptor expression-enhancing protein 5/6	[U]	Intracellular trafficking, secretion, and vesicular transport	TB2/DP1, HVA22 family	HVA22-like protein e OS=Arabidopsis thaliana OX=3702 GN=HVA22E PE=2 SV=1	HVA22-like protein OS=Solanum chacoense OX=4108 PE=3 SV=1	PREDICTED: HVA22-like protein e [Solanum tuberosum]
Soltu.DM.08G030300	13	13	14	118	108	112	2.01507	2.44958	2.48802	19.2656	19.4792	17.961	1.62172e-15	2.54467e-13	2.78192	up	--	--	--	--	--	--	--	--	Uncharacterized protein OS=Solanum tuberosum OX=4113 PE=4 SV=1	hypothetical protein CQW23_20725 [Capsicum baccatum]
Soltu.DM.03G027830	11	22	20	291	304	1378	0.842974	1.68264	1.61459	23.2037	24.6373	111.227	1.25546e-14	1.73244e-12	3.91569	up	[O]	Posttranslational modification, protein turnover, chaperones	--	K13993|2.03948e-123|sot:102584371|(RefSeq) 22.7 kDa class IV heat shock protein-like; K13993 HSP20 family protein	[O]	Posttranslational modification, protein turnover, chaperones	Hsp20/alpha crystallin family;; CS domain;; HSP20-like domain found in ArsA	22.0 kDa class IV heat shock protein OS=Glycine max OX=3847 GN=HSP22.0 PE=3 SV=1	Uncharacterized protein OS=Solanum tuberosum OX=4113 GN=102584371 PE=3 SV=1	PREDICTED: 22.7 kDa class IV heat shock protein-like [Solanum tuberosum]
Trans_newGene_2074	137	109	179	0	0	0	11.392	8.89592	15.1955	0	0	0	4.19968e-26	2.04283e-23	-5.49124	down	--	--	Molecular Function: transferase activity (GO:0016740);;	K00695|2.40219e-10|sot:102586510|(RefSeq) sucrose synthase-like; K00695 sucrose synthase [EC:2.4.1.13]	--	--	--	--	--	Sucrose synthase [Capsicum chinense]
Soltu.DM.01G042540	101	55	30	178	205	193	12.7381	8.41153	3.86719	21.8746	24.7443	21.2579	0.00060166	0.00744214	1.41035	up	[R]	General function prediction only	--	K03453|0|sot:102593356|(RefSeq) probable sodium/metabolite cotransporter BASS1, chloroplastic; K03453 bile acid:Na+ symporter, BASS family	[P]	Inorganic ion transport and metabolism	Sodium Bile acid symporter family;; SBF-like CPA transporter family (DUF4137);; Ring finger domain;; RING-like zinc finger;; RING-H2 zinc finger domain;; Zinc finger, C3HC4 type (RING finger);; Zinc finger, C3HC4 type (RING finger);; zinc-RING finger domain;; Anaphase-promoting complex subunit 11 RING-H2 finger;; RING-type zinc-finger	Probable sodium/metabolite cotransporter BASS1, chloroplastic OS=Arabidopsis thaliana OX=3702 GN=BASS1 PE=2 SV=1	Uncharacterized protein OS=Solanum lycopersicum OX=4081 PE=4 SV=1	PREDICTED: probable sodium/metabolite cotransporter BASS1, chloroplastic isoform X1 [Solanum tuberosum]
Soltu.DM.01G029500	105	349	299	103	62	55	60.3784	188.072	165.338	51.8542	35.7516	33.7452	0.000747052	0.00887929	-1.48928	down	--	--	--	--	--	--	--	--	Uncharacterized protein OS=Solanum tuberosum OX=4113 PE=4 SV=1	uncharacterized protein LOC107008608 [Solanum pennellii]
Soltu.DM.06G023930	681	1082	2571	503	471	408	25.3738	45.0815	92.0301	24.4323	21.2934	19.1007	0.00059293	0.00736225	-1.42484	down	[R]	General function prediction only	--	K05278|5.82691e-42|egr:104450481|(RefSeq) flavonol synthase/flavanone 3-hydroxylase; K05278 flavonol synthase [EC:1.14.20.6]	[QR]	--	non-haem dioxygenase in morphine synthesis N-terminal;; 2OG-Fe(II) oxygenase superfamily	Probable 2-oxoglutarate-dependent dioxygenase ANS OS=Arabidopsis thaliana OX=3702 GN=ANS PE=2 SV=1	Uncharacterized protein OS=Solanum tuberosum OX=4113 PE=3 SV=1	protein SRG1-like [Solanum lycopersicum]
Soltu.DM.02G004800	67	17	17	218	370	237	6.47409	1.77573	1.69033	20.0388	33.9182	21.8225	4.63881e-07	1.69414e-05	2.41581	up	--	--	Cellular Component: integral component of membrane (GO:0016021);; Biological Process: transmembrane transport (GO:0055085);;	K07088|3.23688e-98|rcu:8281331|(RefSeq) protein PIN-LIKES 7; K07088 uncharacterized protein	[S]	Function unknown	Membrane transport protein	Protein PIN-LIKES 3 OS=Arabidopsis thaliana OX=3702 GN=PILS3 PE=2 SV=1	Uncharacterized protein OS=Solanum tuberosum OX=4113 GN=102596004 PE=4 SV=1	PREDICTED: uncharacterized protein LOC102596004 [Solanum tuberosum]
Soltu.DM.06G002390	33	34	24	90	123	121	7.0393	7.68547	4.69934	14.5147	20.8126	23.941	5.22372e-07	1.87506e-05	1.70973	up	[U]	Intracellular trafficking, secretion, and vesicular transport	Cellular Component: endoplasmic reticulum (GO:0005783);; Biological Process: protein retention in ER lumen (GO:0006621);; Cellular Component: integral component of membrane (GO:0016021);; Molecular Function: ER retention sequence binding (GO:0046923);;	K10949|1.87917e-170|sot:102590073|(RefSeq) putative ER lumen protein-retaining receptor C28H8.4; K10949 ER lumen protein retaining receptor	[U]	Intracellular trafficking, secretion, and vesicular transport	ER lumen protein retaining receptor	ER lumen protein-retaining receptor OS=Caenorhabditis briggsae OX=6238 GN=erd-2 PE=3 SV=1	Uncharacterized protein OS=Solanum tuberosum OX=4113 GN=102590073 PE=4 SV=1	PREDICTED: putative ER lumen protein-retaining receptor C28H8.4 [Solanum tuberosum]
Soltu.DM.08G018480	31	17	14	76	77	73	31.8995	18.1263	15.4098	68.5611	60.3156	47.2493	7.12685e-05	0.00132569	1.61639	up	--	--	Biological Process: mRNA splicing, via spliceosome (GO:0000398);; Cellular Component: U2 snRNP (GO:0005686);; Cellular Component: U12-type spliceosomal complex (GO:0005689);; Cellular Component: precatalytic spliceosome (GO:0071011);;	K12832|6.56362e-61|spen:107015591|(RefSeq) uncharacterized protein At4g14342; K12832 splicing factor 3B subunit 5	[S]	Function unknown	Splicing factor 3B subunit 10 (SF3b10)	Uncharacterized protein At3g23325 OS=Arabidopsis thaliana OX=3702 GN=At3g23325 PE=3 SV=1	Splicing factor subunit OS=Nicotiana sylvestris OX=4096 GN=LOC104212114 PE=3 SV=1	uncharacterized protein At4g14342 [Solanum lycopersicum]
Soltu.DM.05G018830	101	142	29	17	8	2	9.77833	12.9934	2.77886	1.68823	0.82087	0.226086	0.000116543	0.00196327	-2.17454	down	--	--	Molecular Function: peroxidase activity (GO:0004601);; Cellular Component: extracellular region (GO:0005576);; Biological Process: response to oxidative stress (GO:0006979);; Molecular Function: heme binding (GO:0020037);; Biological Process: hydrogen peroxide catabolic process (GO:0042744);; Molecular Function: metal ion binding (GO:0046872);; Biological Process: oxidation-reduction process (GO:…	K00430|0|sot:102589695|(RefSeq) peroxidase 3-like; K00430 peroxidase [EC:1.11.1.7]	--	--	Peroxidase	Peroxidase 3 OS=Arabidopsis thaliana OX=3702 GN=PER3 PE=2 SV=1	Peroxidase OS=Solanum tuberosum OX=4113 GN=102589695 PE=3 SV=1	PREDICTED: peroxidase 3-like [Solanum tuberosum]
Soltu.DM.10G017480	497	213	337	692	809	921	57.8388	23.9292	39.7357	79.8313	94.3428	107.901	0.000676669	0.00816746	1.11192	up	[KAD]	--	Molecular Function: DNA binding (GO:0003677);;	K09422|7.58656e-170|sot:102602711|(RefSeq) myb-related protein 308-like; K09422 transcription factor MYB, plant	[K]	Transcription	Myb-like DNA-binding domain;; Myb-like DNA-binding domain	Myb-related protein 308 OS=Antirrhinum majus OX=4151 GN=MYB308 PE=2 SV=1	Uncharacterized protein OS=Solanum tuberosum OX=4113 GN=102602711 PE=4 SV=1	PREDICTED: myb-related protein 308-like [Solanum tuberosum]
Soltu.DM.10G000850	34	20	26	109	67	97	2.35079	1.27584	1.75417	7.3197	5.17902	6.6841	4.84742e-05	0.000963039	1.56207	up	--	--	Molecular Function: calcium ion binding (GO:0005509);;	K13448|3.49848e-157|sot:102579227|(RefSeq) probable calcium-binding protein CML21; K13448 calcium-binding protein CML	[T]	Signal transduction mechanisms	EF hand;; EF-hand domain pair;; EF-hand domain;; EF-hand domain pair;; EF hand;; Secreted protein acidic and rich in cysteine Ca binding region	Probable calcium-binding protein CML21 OS=Arabidopsis thaliana OX=3702 GN=CML21 PE=2 SV=1	Uncharacterized protein OS=Solanum lycopersicum OX=4081 GN=101244910 PE=4 SV=1	PREDICTED: probable calcium-binding protein CML21 [Solanum tuberosum]
Soltu.DM.06G031410	655	1211	910	2197	3366	1660	22.8069	42.4814	31.9823	78.5795	121.202	59.8334	0.00012639	0.00209827	1.26513	up	[O]	Posttranslational modification, protein turnover, chaperones	Molecular Function: ATP binding (GO:0005524);;	K03283|0|sot:102592347|(RefSeq) heat shock cognate 70 kDa protein 1; K03283 heat shock 70kDa protein 1/2/6/8	[O]	Posttranslational modification, protein turnover, chaperones	Hsp70 protein;; MreB/Mbl protein;; NAD-specific glutamate dehydrogenase	Heat shock cognate 70 kDa protein 1 OS=Solanum lycopersicum OX=4081 GN=HSC-I PE=2 SV=1	Uncharacterized protein OS=Solanum tuberosum OX=4113 GN=102592347 PE=3 SV=1	PREDICTED: heat shock cognate 70 kDa protein 1 [Solanum tuberosum]
Soltu.DM.05G024850	0	0	0	3	35	33	0	0	0	0.8317	7.63181	7.4062	0.000453034	0.00593182	2.08792	up	--	--	--	--	--	--	--	--	Uncharacterized protein OS=Solanum tuberosum OX=4113 PE=4 SV=1	hypothetical protein A4A49_30795 [Nicotiana attenuata]
Soltu.DM.12G013980	2	0	1	184	321	243	0.115778	0.0441531	0.0583934	10.1859	18.1941	15.4304	7.81329e-34	1.01349e-30	5.75439	up	--	--	Molecular Function: acid phosphatase activity (GO:0003993);; Biological Process: dephosphorylation (GO:0016311);;	K13024|4.50562e-38|sot:102595799|(RefSeq) inositol hexakisphosphate and diphosphoinositol-pentakisphosphate kinase 2; K13024 inositol-hexakisphosphate/diphosphoinositol-pentakisphosphate 1-kinase [EC:2.7.4.24]	[Z]	Cytoskeleton	Diphosphoinositol pentakisphosphate kinase 2 N-terminal domain	Inositol hexakisphosphate and diphosphoinositol-pentakisphosphate kinase VIP2 OS=Arabidopsis thaliana OX=3702 GN=VIP2 PE=1 SV=1	Inositol hexakisphosphate and diphosphoinositol-pentakisphosphate kinase OS=Solanum tuberosum OX=4113 GN=102595799 PE=3 SV=1	PREDICTED: inositol hexakisphosphate and diphosphoinositol-pentakisphosphate kinase 2-like isoform X1 [Solanum tuberosum]
Soltu.DM.01G036540	353	410	339	163	158	135	66.6031	66.8351	53.8551	31.1434	23.9454	22.6962	8.80137e-09	4.94937e-07	-1.23147	down	--	--	--	--	--	--	--	--	Putative ovule protein (Fragment) OS=Solanum chacoense OX=4108 PE=4 SV=1	PREDICTED: uncharacterized protein LOC102584732 [Solanum tuberosum]
Soltu.DM.08G015990	54	75	43	162	254	157	3.21649	4.35637	2.53736	9.14599	14.6305	9.12403	6.24669e-06	0.000166041	1.57487	up	--	--	Biological Process: fatty acid biosynthetic process (GO:0006633);; Cellular Component: integral component of membrane (GO:0016021);; Molecular Function: transferase activity, transferring acyl groups other than amino-acyl groups (GO:0016747);;	K15397|0|spen:107026793|(RefSeq) 3-ketoacyl-CoA synthase 11-like; K15397 3-ketoacyl-CoA synthase [EC:2.3.1.199]	--	--	FAE1/Type III polyketide synthase-like protein;; 3-Oxoacyl-[acyl-carrier-protein (ACP)] synthase III C terminal;; Chalcone and stilbene synthases, C-terminal domain	3-ketoacyl-CoA synthase 11 OS=Arabidopsis thaliana OX=3702 GN=KCS11 PE=1 SV=1	3-ketoacyl-CoA synthase OS=Solanum chacoense OX=4108 PE=3 SV=1	3-ketoacyl-CoA synthase 11-like [Solanum lycopersicum]
Soltu.DM.07G026100	13	67	55	177	310	190	1.06956	5.37499	4.35785	13.0687	22.6238	13.688	0.000101465	0.00176426	1.85873	up	--	--	Cellular Component: cytoplasm (GO:0005737);; Biological Process: protein ubiquitination (GO:0016567);; Molecular Function: ubiquitin protein ligase binding (GO:0031625);; Molecular Function: ubiquitin protein ligase activity (GO:0061630);;	K20417|0|sot:102586585|(RefSeq) fatty acid desaturase 4, chloroplastic-like; K20417 palmitoyl-[glycerolipid] 3-(E)-desaturase [EC:1.14.19.43]	[O]	Posttranslational modification, protein turnover, chaperones	B domain of TMEM189, localisation domain	Fatty acid desaturase 4, chloroplastic OS=Arabidopsis thaliana OX=3702 GN=FAD4 PE=1 SV=1	Uncharacterized protein OS=Solanum tuberosum OX=4113 GN=102586585 PE=4 SV=1	PREDICTED: fatty acid desaturase 4, chloroplastic-like [Solanum tuberosum]
Soltu.DM.08G026220	10	7	0	83	206	101	2.34463	2.18313	3.11633e-05	19.5532	49.796	23.5542	4.47099e-08	2.14266e-06	3.02057	up	--	--	Molecular Function: DNA binding (GO:0003677);; Molecular Function: zinc ion binding (GO:0008270);;	--	[R]	General function prediction only	A20-like zinc finger;; AN1-like Zinc finger	Zinc finger A20 and AN1 domain-containing stress-associated protein 7 OS=Arabidopsis thaliana OX=3702 GN=SAP7 PE=1 SV=1	Uncharacterized protein OS=Solanum tuberosum OX=4113 GN=102602021 PE=4 SV=1	PREDICTED: zinc finger A20 and AN1 domain-containing stress-associated protein 1 [Solanum tuberosum]
Trans_newGene_4685	28	31	39	106	88	93	11.1058	13.3391	16.3257	13.1191	11.3815	11.9218	1.6545e-05	0.000385529	1.41994	up	--	--	--	--	--	--	--	--	--	PREDICTED: uncharacterized protein LOC102589164 [Solanum tuberosum]
Soltu.DM.01G049210	1	1	0	164	206	300	0.0680593	0.107576	0	16.1754	24.3717	33.1625	1.75536e-31	1.48496e-28	5.70958	up	[J]	Translation, ribosomal structure and biogenesis	--	K01883|9.22505e-22|spen:107020568|(RefSeq) cysteine--tRNA ligase 2, cytoplasmic-like; K01883 cysteinyl-tRNA synthetase [EC:6.1.1.16]	[J]	Translation, ribosomal structure and biogenesis	--	Cysteine--tRNA ligase 2, cytoplasmic OS=Arabidopsis thaliana OX=3702 GN=At5g38830 PE=2 SV=1	Cysteine--trna ligase 2, cytoplasmic OS=Nicotiana attenuata OX=49451 GN=A4A49_07888 PE=3 SV=1	PREDICTED: cysteine--tRNA ligase 2, cytoplasmic-like [Nicotiana attenuata]
Soltu.DM.01G050610	106	208	224	613	584	494	3.89857	6.56943	7.13677	15.1518	16.5154	14.5516	1.68891e-06	5.31734e-05	1.52349	up	--	--	--	K17710|2.90537e-51|ccp:CHC_T00000207001|(RefSeq) hypothetical protein	[R]	General function prediction only	PPR repeat family;; PPR repeat;; Pentacotripeptide-repeat region of PRORP;; Pentatricopeptide repeat domain;; PPR repeat	Pentatricopeptide repeat-containing protein MRL1, chloroplastic OS=Arabidopsis thaliana OX=3702 GN=MRL1 PE=1 SV=2	Putative pentatricopeptide repeat-containing protein MRL1, chloroplastic-like OS=Solanum chacoense OX=4108 PE=4 SV=1	PREDICTED: pentatricopeptide repeat-containing protein MRL1, chloroplastic isoform X1 [Solanum tuberosum]
Trans_newGene_6280	0	0	0	17	20	9	0	0	0	2.53416	2.26892	1.49939	0.000107964	0.0018557	2.32035	up	--	--	--	K07466|1.14421e-46|sot:102582542|(RefSeq) replication protein A 70 kDa DNA-binding subunit B-like; K07466 replication factor A1	--	--	--	--	--	PREDICTED: replication protein A 70 kDa DNA-binding subunit B-like [Solanum tuberosum]
Soltu.DM.08G018040	19	14	22	73	113	121	1.16826	1.04995	1.5984	5.21382	8.096	8.67371	3.14851e-08	1.57078e-06	2.17255	up	[P]	Inorganic ion transport and metabolism	--	K03319|5.10416e-22|spen:107005343|(RefSeq) dicarboxylate transporter 2.1, chloroplastic-like	--	--	Sodium:sulfate symporter transmembrane region	Dicarboxylate transporter 2.1, chloroplastic OS=Arabidopsis thaliana OX=3702 GN=DIT2-1 PE=1 SV=1	Uncharacterized protein OS=Solanum tuberosum OX=4113 PE=4 SV=1	PREDICTED: uncharacterized protein LOC102604278 [Solanum tuberosum]
Soltu.DM.05G002810	72	34	87	166	438	242	6.25683	2.84061	7.74281	14.4941	38.0706	21.1124	3.99192e-05	0.000827166	1.79303	up	[I]	Lipid transport and metabolism	--	K20506|1.85526e-47|egu:105060863|(RefSeq) tuliposide A-converting enzyme 2, chloroplastic-like; K20506 tuliposide A-converting enzyme [EC:4.2.99.22]	[V]	Defense mechanisms	alpha/beta hydrolase fold;; Carboxylesterase family;; Steryl acetyl hydrolase	Probable carboxylesterase 6 OS=Arabidopsis thaliana OX=3702 GN=CXE6 PE=2 SV=1	Uncharacterized protein OS=Solanum tuberosum OX=4113 PE=4 SV=1	PREDICTED: probable carboxylesterase 6 [Solanum tuberosum]
Soltu.DM.01G000410	522	499	525	218	168	129	18.4742	16.5143	18.8165	7.22993	5.74796	4.50737	2.21615e-09	1.45674e-07	-1.51376	down	--	--	Molecular Function: ADP binding (GO:0043531);;	K13457|8.17673e-25|sind:105161218|(RefSeq) putative late blight resistance protein homolog R1B-14; K13457 disease resistance protein RPM1	[T]	Signal transduction mechanisms	NB-ARC domain	Putative disease resistance RPP13-like protein 3 OS=Arabidopsis thaliana OX=3702 GN=RPP13L3 PE=3 SV=1	Uncharacterized protein OS=Solanum tuberosum OX=4113 PE=4 SV=1	PREDICTED: putative disease resistance RPP13-like protein 3 [Solanum tuberosum]
Soltu.DM.03G027750	8	8	6	29	50	32	0.533043	0.538039	0.398753	1.80847	3.09989	2.0027	0.000165397	0.00263998	1.83486	up	[R]	General function prediction only	Molecular Function: transferase activity (GO:0016740);;	K14963|1.87889e-50|sind:105164749|(RefSeq) protein JINGUBANG; K14963 COMPASS component SWD3	[R]	General function prediction only	WD domain, G-beta repeat;; Nucleoporin Nup120/160	Protein JINGUBANG OS=Arabidopsis thaliana OX=3702 GN=JGB PE=1 SV=1	Uncharacterized protein OS=Solanum tuberosum OX=4113 PE=4 SV=1	PREDICTED: myosin heavy chain kinase B-like [Solanum tuberosum]
Soltu.DM.01G039730	68	80	51	2	6	8	3.49322	4.18929	2.88878	0.146491	0.379945	0.460679	5.49759e-09	3.24141e-07	-2.83257	down	--	--	--	K17600|1.09457e-09|mdm:103427771|(RefSeq) vacuolar protein sorting-associated protein 54, chloroplastic-like; K17600 vacuolar protein sorting-associated protein 54	--	--	Phloem protein 2	F-box protein PP2-B15 OS=Arabidopsis thaliana OX=3702 GN=PP2B15 PE=2 SV=2	Uncharacterized protein OS=Solanum tuberosum OX=4113 GN=102588330 PE=4 SV=1	PREDICTED: F-box protein PP2-B15-like [Solanum tuberosum]
Soltu.DM.06G005440	573	198	540	1167	2726	1238	26.7052	9.16692	24.5235	50.6082	118.957	55.1542	9.01359e-05	0.00160749	1.67237	up	[E]	Amino acid transport and metabolism	Molecular Function: transporter activity (GO:0005215);; Biological Process: transport (GO:0006810);; Cellular Component: integral component of membrane (GO:0016021);;	K14638|0|sot:102602682|(RefSeq) protein NRT1/ PTR FAMILY 3.1-like	[E]	Amino acid transport and metabolism	POT family	Protein NRT1/ PTR FAMILY 3.1 OS=Arabidopsis thaliana OX=3702 GN=NPF3.1 PE=2 SV=1	Uncharacterized protein OS=Solanum tuberosum OX=4113 PE=4 SV=1	PREDICTED: protein NRT1/ PTR FAMILY 3.1-like [Solanum tuberosum]
Soltu.DM.12G003170	440	567	728	287	221	265	33.8636	40.375	47.3236	14.44	12.1223	14.365	3.55457e-05	0.000745021	-1.1075	down	--	--	--	--	--	--	--	--	Uncharacterized protein OS=Solanum tuberosum OX=4113 PE=4 SV=1	late embryogenesis abundant protein 29-like [Solanum lycopersicum]
Soltu.DM.01G023760	251	231	251	559	525	566	20.9575	19.6792	16.6312	33.1588	31.5248	33.8665	4.73172e-11	4.09178e-09	1.14455	up	[P]	Inorganic ion transport and metabolism	Cellular Component: chloroplast (GO:0009507);; Cellular Component: integral component of membrane (GO:0016021);;	K14498|7.54882e-19|apro:F751_4259|(RefSeq) Serine/threonine-protein kinase SAPK10; K14498 serine/threonine-protein kinase SRK2 [EC:2.7.11.1]	--	--	Cobalt transport protein	Protein ABCI12, chloroplastic OS=Arabidopsis thaliana OX=3702 GN=ABCI12 PE=1 SV=1	Uncharacterized protein OS=Solanum tuberosum OX=4113 GN=102604333 PE=4 SV=1	PREDICTED: protein ABCI12, chloroplastic [Solanum tuberosum]
Trans_newGene_2558	33	28	48	0	5	5	6.53787	6.17766	11.0324	0	1.18203	1.26342	0.000146892	0.00237974	-2.16493	down	[L]	Replication, recombination and repair	--	K03469|4.64798e-39|spen:107019727|(RefSeq) 14.7 kDa ribonuclease H-like protein	[R]	General function prediction only	Reverse transcriptase-like;; RNase H	Putative ribonuclease H protein At1g65750 OS=Arabidopsis thaliana OX=3702 GN=At1g65750 PE=3 SV=1	--	PREDICTED: uncharacterized protein LOC107058511 [Solanum tuberosum]
Soltu.DM.05G021180	140	139	70	44	42	46	6.19198	6.57558	4.08169	3.62716	4.42237	4.60604	0.000760627	0.0089912	-1.24968	down	[D]	Cell cycle control, cell division, chromosome partitioning	Cellular Component: nucleus (GO:0005634);;	K18810|0|sot:102600091|(RefSeq) cyclin-D4-1-like; K18810 cyclin D1/2/4, plant	[D]	Cell cycle control, cell division, chromosome partitioning	Cyclin, N-terminal domain;; Cyclin, C-terminal domain	Cyclin-D4-1 OS=Arabidopsis thaliana OX=3702 GN=CYCD4-1 PE=1 SV=2	Uncharacterized protein OS=Solanum tuberosum OX=4113 GN=102600091 PE=3 SV=1	PREDICTED: cyclin-D4-1-like [Solanum tuberosum]
Soltu.DM.04G030460	0	0	0	5	23	15	0	3.02307e-06	0	0.356856	1.7153	1.08878	0.000773163	0.00909572	2.00138	up	--	--	--	--	--	--	--	--	Uncharacterized protein OS=Solanum lycopersicum OX=4081 PE=4 SV=1	PREDICTED: glycine-rich cell wall structural protein-like [Solanum tuberosum]
Soltu.DM.08G006710	0	0	0	53	48	64	0	0.0370442	0	1.92001	1.72146	2.35096	1.52184e-14	2.0421e-12	4.27442	up	--	--	--	K13420|9.39242e-57|cic:CICLE_v10024610mg|(RefSeq) hypothetical protein; K13420 LRR receptor-like serine/threonine-protein kinase FLS2 [EC:2.7.11.1]	[R]	General function prediction only	Leucine rich repeat;; Leucine Rich repeats (2 copies);; Leucine Rich Repeat;; Leucine rich repeat N-terminal domain	Receptor-like protein 13 OS=Arabidopsis thaliana OX=3702 GN=RLP13 PE=3 SV=1	Uncharacterized protein OS=Solanum tuberosum OX=4113 PE=4 SV=1	PREDICTED: receptor-like protein 12 [Solanum tuberosum]
Soltu.DM.05G022630	537	342	657	222	217	276	30.1493	19.1262	38.5495	13.0249	13.0007	16.4204	0.00064521	0.00787569	-1.03011	down	--	--	Molecular Function: DNA binding (GO:0003677);; Cellular Component: nucleus (GO:0005634);; Biological Process: regulation of transcription, DNA-templated (GO:0006355);;	K08869|4.99784e-29|cre:CHLREDRAFT_165812|(RefSeq) predicted protein; K08869 aarF domain-containing kinase	[O]	Posttranslational modification, protein turnover, chaperones	Myb-like DNA-binding domain;; Myb-like DNA-binding domain	Transcription factor DIVARICATA OS=Antirrhinum majus OX=4151 GN=DIVARICATA PE=2 SV=1	Uncharacterized protein OS=Solanum tuberosum OX=4113 GN=102583764 PE=4 SV=1	PREDICTED: transcription factor DIVARICATA-like [Solanum tuberosum]
Soltu.DM.08G000380	146	94	143	282	321	331	8.2766	5.38684	8.40235	16.2577	18.8454	19.0932	6.02233e-06	0.000160736	1.2167	up	--	--	--	--	--	--	Plants and Prokaryotes Conserved (PCC) domain	AT-hook motif nuclear-localized protein 1 OS=Arabidopsis thaliana OX=3702 GN=AHL1 PE=1 SV=1	Uncharacterized protein OS=Solanum tuberosum OX=4113 GN=102578251 PE=4 SV=1	PREDICTED: AT-hook motif nuclear-localized protein 1-like [Solanum tuberosum]
[truncated: 624 more rows]

## Sheet: AA21_AA22_AA23_vs_QA21_QA22_QA2
#ID	AA21_Count	AA22_Count	AA23_Count	QA21_Count	QA22_Count	QA23_Count	AA21_FPKM	AA22_FPKM	AA23_FPKM	QA21_FPKM	QA22_FPKM	QA23_FPKM	pValue	FDR	log2FC	regulated	COG_class	COG_class_annotation	GO_annotation	KEGG_annotation	KOG_class	KOG_class_annotation	Pfam_annotation	Swissprot_annotation	TrEMBL_annotation	nr_annotation
[truncated: 2,158 more rows]

[truncated: 9 more sheets: AA61_AA62_AA63_vs_QA61_QA62_QA6, AA121_AA122_AA123_vs_QA121_QA12, AD21_AD22_AD23_vs_QD21_QD22_QD2, AD61_AD62_AD63_vs_QD61_QD62_QD6, AD121_AD122_AD123_vs_QD121_QD12, AM21_AM22_AM23_vs_QM21_QM22_QM2, AM61_AM62_AM63_vs_QM61_QM62_QM6, AM121_AM122_AM123_vs_QM121_QM12, Sheet1]
